# Supplementary material for: ABA Is Required for Plant Acclimation to a Combination of Salt and Heat Stress
Source: PLoS One. 2016 Jan 29;11(1):e0147625. doi: 10.1371/journal.pone.0147625 (PMC4733103; doi:10.1371/journal.pone.0147625)
Supplement: S1 Table — (XLSX) [file pone.0147625.s011.xlsx]

## Sheet: S1 Table
S1 Table Transcripts significantly up-regulated in response to heat stress
gene_id	locus	FPKM_Control	FPKM_Heat	log2(fold_change)	q_value	Type	Short_description	Curator summary	Description
AT3G43863	Chr3:15717073-15717829	0	1.47755	.1797690+309	0.00253602	transposable_element_gene	transposable element gene
AT2G07738	Chr2:3492338-3492786	0	1.12378	.1797690+309	0.04853	protein_coding	unknown protein		unknown protein; FUNCTIONS IN: molecular_function unknown; INVOLVED IN: biological_process unknown; LOCATED IN: cellular_component unknown; Has 3 Blast hits to 3 proteins in 1 species: Archae - 0; Bacteria - 0; Metazoa - 0; Fungi - 0; Plants - 3; Viruses - 0; Other Eukaryotes - 0 (source: NCBI BLink).
AT2G07667	Chr2:3364538-3366284	0	0.977877	.1797690+309	0.0155307	protein_coding	unknown protein		unknown protein; FUNCTIONS IN: molecular_function unknown; INVOLVED IN: biological_process unknown; LOCATED IN: mitochondrion; BEST Arabidopsis thaliana protein match is: unknown protein (TAIR:ATMG01180.1).
AT1G35735	Chr1:13231090-13235530	0	0.920478	.1797690+309	2.1e-08	transposable_element_gene	transposable element gene		copia-like retrotransposon family, has a 7.7e-113 P-value blast match to GB:BAA22288 pol polyprotein (Ty1_Copia-element) (Oryza australiensis)GB:BAA22288 polyprotein (Ty1_Copia-element) (Oryza australiensis)gi|2443320|dbj|BAA22288.1| polyprotein (RIRE1) (Oryza australiensis) (Ty1_Copia-element)
AT1G20180	Chr1:6996209-6997943	0	0.843556	.1797690+309	0.0454764	protein_coding	unknown protein		unknown protein; FUNCTIONS IN: molecular_function unknown; INVOLVED IN: biological_process unknown; EXPRESSED IN: 8 plant structures; EXPRESSED DURING: 4 anthesis, C globular stage, petal differentiation and expansion stage; CONTAINS InterPro DOMAIN/s: Protein of unknown function DUF677 (InterPro:IPR007749); BEST Arabidopsis thaliana protein match is: unknown protein (TAIR:AT3G49070.1); Has 104 B…
AT1G38430	Chr1:14478901-14482448	0	0.712867	.1797690+309	5.19e-06	transposable_element_gene	transposable element gene		gypsy-like retrotransposon family (Athila), has a 9.8e-109 P-value blast match to GB:CAA57397 Athila ORF 1 (Arabidopsis thaliana)
AT3G30843	Chr3:12607270-12608250	0.0353392	3.10523	6.45729	0.0264918	transposable_element_gene	transposable element gene		similar to unknown protein [Arabidopsis thaliana] (TAIR:AT4G08056.1); similar to Integrase, catalytic re (GB:ABE86211.1)
AT1G71380	Chr1:26899783-26901789	0.0520885	1.08587	4.38175	0.00935629	protein_coding	ATCEL3 (ARABIDOPSIS THALIANA CELLULASE 3); catalytic/ hydrolase, hydrolyzing O-glycosyl compounds		ARABIDOPSIS THALIANA CELLULASE 3 (ATCEL3); FUNCTIONS IN: hydrolase activity, hydrolyzing O-glycosyl compounds, catalytic activity; INVOLVED IN: carbohydrate metabolic process; LOCATED IN: cell wall, plasma membrane, plant-type cell wall; EXPRESSED IN: 7 plant structures; EXPRESSED DURING: L mature pollen stage, M germinated pollen stage, 4 anthesis, petal differentiation and expansion stage; CONT…
AT2G07787	Chr2:3476927-3478704	0.0501393	1.01853	4.34441	0.0375794	protein_coding	unknown protein		unknown protein; FUNCTIONS IN: molecular_function unknown; INVOLVED IN: biological_process unknown; LOCATED IN: cellular_component unknown; Has 0 Blast hits to 0 proteins in 0 species (source: NCBI BLink).
AT2G31910	Chr2:13571716-13574019	0.0391352	0.695648	4.15182	0.01431	protein_coding	ATCHX21 (CATION/H+ EXCHANGER 21); sodium:hydrogen antiporter	member of Putative Na+/H+ antiporter family	CATION/H+ EXCHANGER 21 (ATCHX21); FUNCTIONS IN: sodium:hydrogen antiporter activity; INVOLVED IN: cation transport; LOCATED IN: endomembrane system, integral to membrane; EXPRESSED IN: male gametophyte, root, pollen tube, leaf; CONTAINS InterPro DOMAIN/s: Cation/H+ exchanger (InterPro:IPR006153); BEST Arabidopsis thaliana protein match is: ATCHX23 (CATION/H+ EXCHANGER 23); monovalent cation:proto…
AT2G33000	Chr2:14006134-14008535	0.0478165	0.728305	3.92896	0.0236609	protein_coding	ubiquitin-associated (UBA)/TS-N domain-containing protein-related		ubiquitin-associated (UBA)/TS-N domain-containing protein-related; FUNCTIONS IN: molecular_function unknown; INVOLVED IN: biological_process unknown; LOCATED IN: cellular_component unknown; EXPRESSED IN: sperm cell, leaf whorl, male gametophyte, flower; EXPRESSED DURING: M germinated pollen stage, petal differentiation and expansion stage; CONTAINS InterPro DOMAIN/s: UBA-like (InterPro:IPR009060)…
AT2G07774	Chr2:3303765-3304573	0.334158	4.94336	3.88689	0.0328633	protein_coding	unknown protein		unknown protein; FUNCTIONS IN: molecular_function unknown; INVOLVED IN: biological_process unknown; LOCATED IN: cellular_component unknown; Has 0 Blast hits to 0 proteins in 0 species (source: NCBI BLink).
AT1G09155	Chr1:2949675-2950989	0.0804888	1.06909	3.73145	0.0313099	protein_coding	AtPP2-B15 (Phloem protein 2-B15); carbohydrate binding		Phloem protein 2-B15 (AtPP2-B15); FUNCTIONS IN: carbohydrate binding; LOCATED IN: endomembrane system; EXPRESSED IN: 6 plant structures; EXPRESSED DURING: 4 anthesis, C globular stage, petal differentiation and expansion stage; BEST Arabidopsis thaliana protein match is: AtPP2-B13 (Phloem protein 2-B13); carbohydrate binding (TAIR:AT1G56240.1); Has 316 Blast hits to 309 proteins in 30 species: Ar…
AT5G60130	Chr5:24211870-24212958	0.152197	1.76222	3.53339	0.0169682	protein_coding	transcriptional factor B3 family protein		transcriptional factor B3 family protein; FUNCTIONS IN: transcription factor activity, DNA binding; INVOLVED IN: regulation of transcription, DNA-dependent; LOCATED IN: cellular_component unknown; CONTAINS InterPro DOMAIN/s: Transcriptional factor B3 (InterPro:IPR003340); BEST Arabidopsis thaliana protein match is: transcriptional factor B3 family protein (TAIR:AT5G60140.1); Has 30512 Blast hits …
AT3G22275	Chr3:7878981-7879808	0.17437	1.99779	3.51818	0.0433664	protein_coding	unknown protein		unknown protein; FUNCTIONS IN: molecular_function unknown; INVOLVED IN: biological_process unknown; LOCATED IN: cellular_component unknown; Has 6 Blast hits to 6 proteins in 2 species: Archae - 0; Bacteria - 0; Metazoa - 0; Fungi - 0; Plants - 6; Viruses - 0; Other Eukaryotes - 0 (source: NCBI BLink).
AT4G33970	Chr4:16279794-16281894	0.0671743	0.753119	3.4869	0.00972116	protein_coding	protein binding / structural constituent of cell wall		protein binding / structural constituent of cell wall; FUNCTIONS IN: structural constituent of cell wall, protein binding; LOCATED IN: endomembrane system; EXPRESSED IN: 6 plant structures; EXPRESSED DURING: L mature pollen stage, M germinated pollen stage, 4 anthesis; CONTAINS InterPro DOMAIN/s: Leucine-rich repeat, N-terminal (InterPro:IPR013210), Leucine-rich repeat (InterPro:IPR001611); BEST …
AT1G15380	Chr1:5290744-5292535	0.781235	6.81917	3.12577	0.000104537	protein_coding	lactoylglutathione lyase family protein / glyoxalase I family protein		lactoylglutathione lyase family protein / glyoxalase I family protein; FUNCTIONS IN: lactoylglutathione lyase activity; INVOLVED IN: carbohydrate metabolic process; LOCATED IN: cellular_component unknown; EXPRESSED IN: 11 plant structures; EXPRESSED DURING: L mature pollen stage, M germinated pollen stage, 4 anthesis, petal differentiation and expansion stage, D bilateral stage; CONTAINS InterPro…
AT5G58610	Chr5:23686770-23691053	0.0942312	0.694936	2.8826	0.00170104	protein_coding	PHD finger transcription factor, putative		PHD finger transcription factor, putative; FUNCTIONS IN: protein binding, RNA binding, DNA binding, zinc ion binding, N-acetyltransferase activity; INVOLVED IN: N-terminal protein myristoylation, response to chitin, regulation of transcription, DNA-dependent; LOCATED IN: endomembrane system, nucleus; EXPRESSED IN: 7 plant structures; EXPRESSED DURING: 4 anthesis, F mature embryo stage, petal diff…
AT1G73325	Chr1:27567517-27568186	4.79387	33.6598	2.81176	7.36e-14	protein_coding	trypsin and protease inhibitor family protein / Kunitz family protein		trypsin and protease inhibitor family protein / Kunitz family protein; FUNCTIONS IN: endopeptidase inhibitor activity; INVOLVED IN: biological_process unknown; LOCATED IN: endomembrane system; CONTAINS InterPro DOMAIN/s: Proteinase inhibitor I3, Kunitz legume (InterPro:IPR002160), Kunitz inhibitor ST1-like (InterPro:IPR011065); BEST Arabidopsis thaliana protein match is: ATDR4; peptidase inhibito…
AT5G61890	Chr5:24852638-24853910	0.253815	1.63795	2.69005	0.0226476	protein_coding	AP2 domain-containing transcription factor family protein	encodes a member of the ERF (ethylene response factor) subfamily B-4 of ERF/AP2 transcription factor family. The protein contains one AP2 domain. There are 7 members in this subfamily.	AP2 domain-containing transcription factor family protein; FUNCTIONS IN: transcription factor activity, DNA binding; INVOLVED IN: regulation of transcription, DNA-dependent; LOCATED IN: nucleus; EXPRESSED IN: flower; EXPRESSED DURING: 4 anthesis; CONTAINS InterPro DOMAIN/s: DNA-binding, integrase-type (InterPro:IPR016177), Pathogenesis-related transcriptional factor and ERF, DNA-binding (InterPro…
AT2G44578	Chr2:18400645-18401326	0.484106	2.81997	2.54228	0.0154085	protein_coding	protein binding / zinc ion binding		protein binding / zinc ion binding; FUNCTIONS IN: protein binding, zinc ion binding; INVOLVED IN: biological_process unknown; LOCATED IN: endomembrane system; CONTAINS InterPro DOMAIN/s: Zinc finger, RING-type (InterPro:IPR001841), Zinc finger, RING/FYVE/PHD-type (InterPro:IPR013083); BEST Arabidopsis thaliana protein match is: protein binding / zinc ion binding (TAIR:AT2G44581.1); Has 6429 Blast…
AT1G36675	Chr1:13867567-13869490	0.518357	2.96568	2.51634	0.00499822	protein_coding	glycine-rich protein		glycine-rich protein; FUNCTIONS IN: molecular_function unknown; INVOLVED IN: biological_process unknown; LOCATED IN: chloroplast; BEST Arabidopsis thaliana protein match is: glycine-rich protein (TAIR:AT5G33390.1); Has 1833 Blast hits to 1251 proteins in 228 species: Archae - 8; Bacteria - 260; Metazoa - 613; Fungi - 229; Plants - 418; Viruses - 28; Other Eukaryotes - 277 (source: NCBI BLink).
AT2G40350	Chr2:16851594-16852068	1.15489	5.80625	2.32985	0.0106777	protein_coding	DNA binding / transcription factor	encodes a member of the DREB subfamily A-2 of ERF/AP2 transcription factor family. The protein contains one AP2 domain. There are eight members in this subfamily including DREB2A AND DREB2B that are involved in response to drought.	DNA binding / transcription factor; FUNCTIONS IN: transcription factor activity, DNA binding; INVOLVED IN: heat acclimation, regulation of transcription, DNA-dependent; LOCATED IN: nucleus; CONTAINS InterPro DOMAIN/s: DNA-binding, integrase-type (InterPro:IPR016177), Pathogenesis-related transcriptional factor and ERF, DNA-binding (InterPro:IPR001471); BEST Arabidopsis thaliana protein match is: …
AT5G45276	Chr5:18338753-18340436	0.160026	0.795182	2.31298	0.0387736	pseudogene		unknown pseudogene
AT2G07709	Chr2:3388453-3394516	0.178157	0.857681	2.26729	1.24e-05	pseudogene			pseudogene, similar to NADH dehydrogenase, blastp match of 93% identity and 1.1e-175 P-value to GP|485862|emb|CAA52952.1||X75036 NADH dehydrogenase {Triticum aestivum}
AT1G62760	Chr1:23237573-23238512	0.385882	1.85716	2.26686	0.0190391	protein_coding	invertase/pectin methylesterase inhibitor family protein		invertase/pectin methylesterase inhibitor family protein; FUNCTIONS IN: enzyme inhibitor activity, pectinesterase inhibitor activity, pectinesterase activity; EXPRESSED IN: stem, male gametophyte, sepal, carpel, stamen; EXPRESSED DURING: 4 anthesis; CONTAINS InterPro DOMAIN/s: Pectinesterase inhibitor (InterPro:IPR006501); BEST Arabidopsis thaliana protein match is: invertase/pectin methylesteras…
AT5G42445	Chr5:16976271-16976613	1.88486	9.00904	2.25692	0.0245922	pseudogene			60S ribosomal protein L3 (RPL3C), pseudogene, temporary automated functional assignment; blastp match of 61% identity and 1.3e-25 P-value to SP|P35684|RL3_ORYSA 60S ribosomal protein L3. (Rice) {Oryza sativa}
AT4G01975	Chr4:858635-862475	0.164832	0.768527	2.2211	0.000812694	transposable_element_gene	transposable element gene		pseudogene, similar to B, blastp match of 51% identity and 4.5e-98 P-value to GP|22830897|dbj|BAC15771.1||AB087616 B {Oryza sativa (japonica cultivar-group)}
AT2G20880	Chr2:8985972-8987263	1.35476	6.23542	2.20245	1.25e-06	protein_coding	AP2 domain-containing transcription factor, putative		AP2 domain-containing transcription factor, putative; FUNCTIONS IN: transcription factor activity, DNA binding; INVOLVED IN: regulation of transcription, DNA-dependent; LOCATED IN: nucleus, cytoplasm; EXPRESSED IN: stamen; EXPRESSED DURING: 4 anthesis, petal differentiation and expansion stage; CONTAINS InterPro DOMAIN/s: DNA-binding, integrase-type (InterPro:IPR016177), Pathogenesis-related tran…
AT5G59760	Chr5:24075627-24076512	0.396607	1.81524	2.19437	0.0408065	protein_coding	unknown protein		unknown protein; FUNCTIONS IN: molecular_function unknown; INVOLVED IN: biological_process unknown; LOCATED IN: cellular_component unknown; EXPRESSED IN: hypocotyl; CONTAINS InterPro DOMAIN/s: Protein of unknown function DUF1635 (InterPro:IPR012862); BEST Arabidopsis thaliana protein match is: unknown protein (TAIR:AT2G28690.1); Has 42 Blast hits to 42 proteins in 8 species: Archae - 0; Bacteria …
AT1G04180	Chr1:1104622-1105988	0.220682	1.00633	2.18907	0.0431296	protein_coding	flavin-containing monooxygenase family protein / FMO family protein		flavin-containing monooxygenase family protein / FMO family protein; FUNCTIONS IN: NADP or NADPH binding, oxidoreductase activity, monooxygenase activity, FAD binding, flavin-containing monooxygenase activity; EXPRESSED IN: root; CONTAINS InterPro DOMAIN/s: Flavin-containing monooxygenase FMO (InterPro:IPR000960), Pyridine nucleotide-disulphide oxidoreductase, class-II (InterPro:IPR000103), FAD-d…
AT4G15210	Chr4:8666337-8669470	8.41741	38.3513	2.18783	0	protein_coding	BAM5 (BETA-AMYLASE 5); beta-amylase	cytosolic beta-amylase expressed in rosette leaves and inducible by sugar. RAM1 mutants have reduced beta amylase in leaves and stems.	BETA-AMYLASE 5 (BAM5); FUNCTIONS IN: beta-amylase activity; INVOLVED IN: response to herbivore, starch catabolic process; LOCATED IN: endomembrane system; EXPRESSED IN: 19 plant structures; EXPRESSED DURING: 13 growth stages; CONTAINS InterPro DOMAIN/s: Glycoside hydrolase, family 14, conserved site (InterPro:IPR018238), Glycoside hydrolase, family 14 (InterPro:IPR001554), Glycoside hydrolase, ca…
AT4G12450	Chr4:7385801-7386810	0.293718	1.31023	2.15732	0.0444352	protein_coding	unknown protein		unknown protein; FUNCTIONS IN: molecular_function unknown; INVOLVED IN: biological_process unknown; LOCATED IN: cellular_component unknown; BEST Arabidopsis thaliana protein match is: unknown protein (TAIR:AT4G22560.1); Has 107 Blast hits to 107 proteins in 14 species: Archae - 0; Bacteria - 0; Metazoa - 1; Fungi - 2; Plants - 103; Viruses - 0; Other Eukaryotes - 1 (source: NCBI BLink).
AT3G15357	Chr3:5187115-5187710	1.65903	7.39936	2.15707	0.000778726	protein_coding	unknown protein		unknown protein; INVOLVED IN: biological_process unknown; LOCATED IN: chloroplast; EXPRESSED IN: shoot apex, hypocotyl, root, leaf; Has 7002 Blast hits to 2057 proteins in 213 species: Archae - 4; Bacteria - 915; Metazoa - 2028; Fungi - 802; Plants - 311; Viruses - 232; Other Eukaryotes - 2710 (source: NCBI BLink).
AT2G35075	Chr2:14786681-14789023	0.288602	1.28119	2.15034	0.00987294	protein_coding	unknown protein		unknown protein; FUNCTIONS IN: molecular_function unknown; INVOLVED IN: biological_process unknown; LOCATED IN: cellular_component unknown; Has 19 Blast hits to 10 proteins in 4 species: Archae - 0; Bacteria - 0; Metazoa - 0; Fungi - 0; Plants - 19; Viruses - 0; Other Eukaryotes - 0 (source: NCBI BLink).
AT2G45930	Chr2:18901391-18902798	0.51213	2.26238	2.14326	0.00181424	protein_coding	unknown protein		unknown protein; FUNCTIONS IN: molecular_function unknown; INVOLVED IN: biological_process unknown; LOCATED IN: mitochondrion; BEST Arabidopsis thaliana protein match is: unknown protein (TAIR:AT4G16090.1); Has 100 Blast hits to 100 proteins in 1 species: Archae - 0; Bacteria - 0; Metazoa - 0; Fungi - 0; Plants - 100; Viruses - 0; Other Eukaryotes - 0 (source: NCBI BLink).
AT4G30975	Chr4:15075041-15077572	0.4356	1.92066	2.14053	0.0480971	other_rna	other RNA	Unknown gene
AT2G04864	Chr2:1711595-1711829	8.724	38.454	2.14007	0.0073387	protein_coding	unknown protein		unknown protein; Has 0 Blast hits to 0 proteins in 0 species (source: NCBI BLink).
AT5G01740	Chr5:280721-281445	0.547677	2.40734	2.13604	0.0284112	protein_coding			FUNCTIONS IN: molecular_function unknown; INVOLVED IN: biological_process unknown; LOCATED IN: cellular_component unknown; EXPRESSED IN: 18 plant structures; EXPRESSED DURING: 9 growth stages; CONTAINS InterPro DOMAIN/s: Wound-induced protein, Wun1 (InterPro:IPR009798); BEST Arabidopsis thaliana protein match is: SAG20 (SENESCENCE ASSOCIATED GENE 20) (TAIR:AT3G10985.1); Has 49 Blast hits to 49 pr…
AT5G23270	Chr5:7838905-7841026	0.180683	0.788227	2.12515	0.0227923	protein_coding	STP11 (SUGAR TRANSPORTER 11); carbohydrate transmembrane transporter/ sugar:hydrogen symporter		SUGAR TRANSPORTER 11 (STP11); FUNCTIONS IN: carbohydrate transmembrane transporter activity, sugar:hydrogen symporter activity; INVOLVED IN: transport, transmembrane transport; LOCATED IN: integral to membrane, membrane; EXPRESSED IN: 23 plant structures; EXPRESSED DURING: 13 growth stages; CONTAINS InterPro DOMAIN/s: Sugar transporter, conserved site (InterPro:IPR005829), General substrate trans…
AT3G48510	Chr3:17967353-17968538	0.268444	1.14305	2.0902	0.0412936	protein_coding	unknown protein		unknown protein; FUNCTIONS IN: molecular_function unknown; INVOLVED IN: biological_process unknown; LOCATED IN: cellular_component unknown; EXPRESSED IN: 22 plant structures; EXPRESSED DURING: 12 growth stages; BEST Arabidopsis thaliana protein match is: unknown protein (TAIR:AT5G63350.1); Has 35 Blast hits to 35 proteins in 6 species: Archae - 0; Bacteria - 0; Metazoa - 0; Fungi - 0; Plants - 35…
AT3G03480	Chr3:828295-829896	0.524539	2.23241	2.08948	0.00113618	protein_coding	CHAT (acetyl CoA:(Z)-3-hexen-1-ol acetyltransferase); acetyl CoA:(Z)-3-hexen-1-ol acetyltransferase		acetyl CoA:(Z)-3-hexen-1-ol acetyltransferase (CHAT); FUNCTIONS IN: acetyl CoA:(Z)-3-hexen-1-ol acetyltransferase activity; INVOLVED IN: green leaf volatile biosynthetic process; LOCATED IN: cellular_component unknown; EXPRESSED IN: 7 plant structures; EXPRESSED DURING: 4 anthesis, LP.04 four leaves visible, petal differentiation and expansion stage; CONTAINS InterPro DOMAIN/s: Transferase (Inter…
AT3G50940	Chr3:18933762-18935611	0.200275	0.834511	2.05895	0.0451519	protein_coding	AAA-type ATPase family protein		AAA-type ATPase family protein; FUNCTIONS IN: nucleoside-triphosphatase activity, ATPase activity, nucleotide binding, ATP binding; LOCATED IN: endomembrane system; CONTAINS InterPro DOMAIN/s: ATPase, AAA-type, core (InterPro:IPR003959), ATPase, AAA+ type, core (InterPro:IPR003593), ATPase, AAA-type, conserved site (InterPro:IPR003960); BEST Arabidopsis thaliana protein match is: BCS1 (CYTOCHROME…
AT1G10790	Chr1:3596359-3597847	0.484689	1.99323	2.03998	0.014605	protein_coding			FUNCTIONS IN: molecular_function unknown; INVOLVED IN: biological_process unknown; LOCATED IN: cellular_component unknown; BEST Arabidopsis thaliana protein match is: hydroxyproline-rich glycoprotein family protein (TAIR:AT3G56590.2); Has 40 Blast hits to 40 proteins in 7 species: Archae - 0; Bacteria - 0; Metazoa - 0; Fungi - 0; Plants - 40; Viruses - 0; Other Eukaryotes - 0 (source: NCBI BLink).
AT5G66110	Chr5:26430201-26430912	0.627314	2.57876	2.03942	0.0480606	protein_coding	metal ion binding		metal ion binding; FUNCTIONS IN: metal ion binding; INVOLVED IN: metal ion transport; LOCATED IN: plasma membrane; EXPRESSED IN: cultured cell, leaf; EXPRESSED DURING: LP.04 four leaves visible; CONTAINS InterPro DOMAIN/s: Heavy metal transport/detoxification protein (InterPro:IPR006121); BEST Arabidopsis thaliana protein match is: ATFP6 (FARNESYLATED PROTEIN 6); metal ion binding (TAIR:AT4G38580…
AT5G28430	Chr5:10365741-10367421	0.354394	1.38294	1.96431	0.0131298	transposable_element_gene	transposable element gene		similar to unknown protein [Arabidopsis thaliana] (TAIR:AT3G60930.2)
AT2G24940	Chr2:10609393-10612232	7.12598	27.8055	1.96421	3.48e-05	protein_coding	AtMAPR2 (Arabidopsis thaliana membrane-associated progesterone binding protein 2); heme binding		Arabidopsis thaliana membrane-associated progesterone binding protein 2 (AtMAPR2); FUNCTIONS IN: heme binding; LOCATED IN: cellular_component unknown; EXPRESSED IN: male gametophyte, cultured cell, pollen tube; EXPRESSED DURING: L mature pollen stage, M germinated pollen stage; CONTAINS InterPro DOMAIN/s: Cytochrome b5, heme-binding site (InterPro:IPR018506), Cytochrome b5 (InterPro:IPR001199); B…
AT2G35345	Chr2:14880273-14880636	2.10831	8.12783	1.94678	0.0327787	protein_coding	unknown protein		unknown protein; Has 2 Blast hits to 2 proteins in 1 species: Archae - 0; Bacteria - 0; Metazoa - 0; Fungi - 0; Plants - 2; Viruses - 0; Other Eukaryotes - 0 (source: NCBI BLink).
AT1G19190	Chr1:6623875-6624977	0.577258	2.17737	1.9153	0.0101173	protein_coding	hydrolase		hydrolase; FUNCTIONS IN: hydrolase activity; INVOLVED IN: metabolic process; LOCATED IN: cellular_component unknown; EXPRESSED IN: inflorescence meristem, flower, root; EXPRESSED DURING: petal differentiation and expansion stage; CONTAINS InterPro DOMAIN/s: Lipase, GDXG, active site (InterPro:IPR002168), Alpha/beta hydrolase fold-3 (InterPro:IPR013094); BEST Arabidopsis thaliana protein match is:…
AT5G64060	Chr5:25633535-25635781	0.4975	1.86037	1.90282	0.00262644	protein_coding	anac103 (Arabidopsis NAC domain containing protein 103); transcription factor		Arabidopsis NAC domain containing protein 103 (anac103); FUNCTIONS IN: transcription factor activity; INVOLVED IN: multicellular organismal development, regulation of transcription; LOCATED IN: cellular_component unknown; EXPRESSED IN: 9 plant structures; EXPRESSED DURING: 6 growth stages; CONTAINS InterPro DOMAIN/s: No apical meristem (NAM) protein (InterPro:IPR003441); BEST Arabidopsis thaliana…
AT3G01420	Chr3:159465-162837	3.60571	13.4832	1.9028	9.54e-13	protein_coding	DOX1; lipoxygenase	Encodes an alpha-dioxygenase involved in protection against oxidative stress and cell death. Induced in response to Salicylic acid and oxidative stress. Independent of NPR1 in induction by salicylic acid.	DOX1; FUNCTIONS IN: lipoxygenase activity; INVOLVED IN: in 6 processes; LOCATED IN: endomembrane system; EXPRESSED IN: 9 plant structures; EXPRESSED DURING: 4 anthesis; CONTAINS InterPro DOMAIN/s: Haem peroxidase (InterPro:IPR010255), Haem peroxidase, animal (InterPro:IPR002007); BEST Arabidopsis thaliana protein match is: pathogen-responsive alpha-dioxygenase, putative (TAIR:AT1G73680.1); Has 12…
AT2G04030	Chr2:1281840-1286104	138.63	513.23	1.88837	0	protein_coding	CR88; ATP binding	Encodes a chloroplast-targeted 90-kDa heat shock protein located in the stroma involved in red-light mediated deetiolation response. Mutants are resistant to chlorate, have elongated hypocotyls in light, and affect the expression of NR2, CAB, and RBCS but NOT NR1 and NiR.	CR88; FUNCTIONS IN: ATP binding; INVOLVED IN: in 7 processes; LOCATED IN: mitochondrion, plasma membrane, chloroplast stroma, chloroplast, chloroplast envelope; EXPRESSED IN: 24 plant structures; EXPRESSED DURING: 14 growth stages; CONTAINS InterPro DOMAIN/s: Heat shock protein Hsp90 (InterPro:IPR001404), ATP-binding region, ATPase-like (InterPro:IPR003594); BEST Arabidopsis thaliana protein matc…
AT3G25060	Chr3:9128515-9130321	0.277397	1.0065	1.85933	0.0199545	protein_coding	pentatricopeptide (PPR) repeat-containing protein		pentatricopeptide (PPR) repeat-containing protein; INVOLVED IN: biological_process unknown; EXPRESSED IN: sperm cell; CONTAINS InterPro DOMAIN/s: Pentatricopeptide repeat (InterPro:IPR002885); BEST Arabidopsis thaliana protein match is: pentatricopeptide (PPR) repeat-containing protein (TAIR:AT2G29760.1); Has 13181 Blast hits to 4840 proteins in 138 species: Archae - 0; Bacteria - 2; Metazoa - 32…
AT5G65850	Chr5:26346313-26349056	0.78574	2.69909	1.78035	0.0321263	protein_coding	F-box family protein		F-box family protein; FUNCTIONS IN: molecular_function unknown; INVOLVED IN: biological_process unknown; LOCATED IN: cellular_component unknown; EXPRESSED IN: 20 plant structures; EXPRESSED DURING: 13 growth stages; CONTAINS InterPro DOMAIN/s: Cyclin-like F-box (InterPro:IPR001810), F-box associated type 3 (InterPro:IPR013187), F-box associated type 1 (InterPro:IPR017451); BEST Arabidopsis thalia…
AT3G19470	Chr3:6749484-6751017	1.2271	4.20911	1.77827	0.0299884	protein_coding	F-box family protein		F-box family protein; FUNCTIONS IN: molecular_function unknown; INVOLVED IN: biological_process unknown; LOCATED IN: cellular_component unknown; EXPRESSED IN: 17 plant structures; EXPRESSED DURING: 9 growth stages; CONTAINS InterPro DOMAIN/s: Cyclin-like F-box (InterPro:IPR001810), F-box associated (InterPro:IPR006527), F-box associated type 1 (InterPro:IPR017451); BEST Arabidopsis thaliana prote…
AT1G05061	Chr1:1453215-1454260	0.522094	1.77411	1.76471	0.0313938	pseudogene		Pseudogene of AT2G32630; pentatricopeptide (PPR) repeat-containing protein
AT1G09950	Chr1:3240605-3241632	0.886435	3.0115	1.7644	0.00621078	protein_coding	transcription factor-related		transcription factor-related; FUNCTIONS IN: molecular_function unknown; INVOLVED IN: biological_process unknown; LOCATED IN: endomembrane system; EXPRESSED IN: leaf apex, flower, root, leaf; EXPRESSED DURING: petal differentiation and expansion stage; BEST Arabidopsis thaliana protein match is: ZW2 (TAIR:AT1G58330.1); Has 330 Blast hits to 329 proteins in 24 species: Archae - 0; Bacteria - 0; Met…
AT3G55890	Chr3:20740816-20742002	1.4078	4.75163	1.75498	0.0195439	protein_coding	yippee family protein		yippee family protein; FUNCTIONS IN: molecular_function unknown; INVOLVED IN: biological_process unknown; LOCATED IN: cellular_component unknown; EXPRESSED IN: 12 plant structures; EXPRESSED DURING: 4 anthesis, LP.04 four leaves visible, petal differentiation and expansion stage; CONTAINS InterPro DOMAIN/s: Yippee-like protein (InterPro:IPR004910); BEST Arabidopsis thaliana protein match is: yipp…
AT5G36790	Chr5:14480873-14483790	0.611	2.03533	1.73602	0.0157495	protein_coding	phosphoglycolate phosphatase, putative		phosphoglycolate phosphatase, putative; FUNCTIONS IN: hydrolase activity, phosphatase activity, phosphoglycolate phosphatase activity, catalytic activity; INVOLVED IN: metabolic process; LOCATED IN: apoplast, nucleus, chloroplast stroma, vacuole, cytoplasm; EXPRESSED IN: fruit, guard cell, leaf; EXPRESSED DURING: seedling growth; CONTAINS InterPro DOMAIN/s: Haloacid dehalogenase-like hydrolase (I…
AT3G02980	Chr3:670896-672215	1.01058	3.3413	1.72523	0.0185555	protein_coding	GCN5-related N-acetyltransferase (GNAT) family protein		GCN5-related N-acetyltransferase (GNAT) family protein; FUNCTIONS IN: N-acetyltransferase activity; INVOLVED IN: metabolic process; LOCATED IN: cellular_component unknown; EXPRESSED IN: 18 plant structures; EXPRESSED DURING: 8 growth stages; CONTAINS InterPro DOMAIN/s: GCN5-related N-acetyltransferase (InterPro:IPR000182), Acyl-CoA N-acyltransferase (InterPro:IPR016181); BEST Arabidopsis thaliana…
AT5G54064	Chr5:21940179-21942146	0.638908	2.09004	1.70985	0.00610809	pseudogene			pseudogene, similar to putative receptor protein kinase-like protein, blastp match of 39% identity and 1.2e-53 P-value to GP|15289871|dbj|BAB63567.1||AP003224 putative receptor protein kinase-like protein {Oryza sativa (japonica cultivar-group)}
AT5G46590	Chr5:18905324-18906848	0.463656	1.50955	1.70299	0.0286057	protein_coding	anac096 (Arabidopsis NAC domain containing protein 96); transcription factor		Arabidopsis NAC domain containing protein 96 (anac096); FUNCTIONS IN: transcription factor activity; INVOLVED IN: multicellular organismal development, regulation of transcription; LOCATED IN: cellular_component unknown; EXPRESSED IN: 9 plant structures; EXPRESSED DURING: 6 growth stages; CONTAINS InterPro DOMAIN/s: No apical meristem (NAM) protein (InterPro:IPR003441); BEST Arabidopsis thaliana …
AT4G10390	Chr4:6441672-6443435	1.54669	5.01934	1.69832	3.57e-05	protein_coding	protein kinase family protein		protein kinase family protein; FUNCTIONS IN: protein serine/threonine kinase activity, protein kinase activity, kinase activity, ATP binding; INVOLVED IN: response to wounding; LOCATED IN: cellular_component unknown; EXPRESSED IN: 18 plant structures; EXPRESSED DURING: 11 growth stages; CONTAINS InterPro DOMAIN/s: Protein kinase, ATP binding site (InterPro:IPR017441), Protein kinase, core (InterP…
AT5G01840	Chr5:324551-325516	3.47608	11.0547	1.66913	9.07e-06	protein_coding	OFP1 (OVATE FAMILY PROTEIN 1); protein binding / transcription repressor	Encodes a member of the plant specific ovate protein family. Members of this family have been shown to bind to KNOX and BELL- like TALE class homeodomain proteins. This interaction may mediate relocalization of the TALE homeodomain from the nucleus to the cytoplasm. Functions as a transcriptional repressor that suppresses cell elongation.	OVATE FAMILY PROTEIN 1 (OFP1); FUNCTIONS IN: protein binding, transcription repressor activity; INVOLVED IN: N-terminal protein myristoylation, unidimensional cell growth; LOCATED IN: nucleolus, cytoskeleton; EXPRESSED IN: 14 plant structures; EXPRESSED DURING: 4 anthesis, F mature embryo stage, petal differentiation and expansion stage, D bilateral stage, E expanded cotyledon stage; CONTAINS Int…
AT2G44700	Chr2:18431014-18432121	0.806836	2.55955	1.66554	0.0102984	protein_coding	kelch repeat-containing F-box family protein		kelch repeat-containing F-box family protein; FUNCTIONS IN: molecular_function unknown; LOCATED IN: chloroplast; CONTAINS InterPro DOMAIN/s: Cyclin-like F-box (InterPro:IPR001810), Galactose oxidase/kelch, beta-propeller (InterPro:IPR011043), Kelch repeat type 1 (InterPro:IPR006652), Kelch-type beta propeller (InterPro:IPR015915); BEST Arabidopsis thaliana protein match is: kelch repeat-containin…
AT1G10330	Chr1:3388746-3390150	0.948906	3.00769	1.66432	0.00191145	protein_coding	pentatricopeptide (PPR) repeat-containing protein		pentatricopeptide (PPR) repeat-containing protein; FUNCTIONS IN: molecular_function unknown; INVOLVED IN: biological_process unknown; LOCATED IN: cellular_component unknown; EXPRESSED IN: 7 plant structures; EXPRESSED DURING: 4 anthesis, F mature embryo stage, petal differentiation and expansion stage, D bilateral stage, E expanded cotyledon stage; CONTAINS InterPro DOMAIN/s: Pentatricopeptide re…
AT5G05040	Chr5:1487259-1487968	1.51843	4.75125	1.64573	0.0454176	protein_coding			FUNCTIONS IN: molecular_function unknown; INVOLVED IN: biological_process unknown; LOCATED IN: cellular_component unknown; EXPRESSED IN: cultured cell; CONTAINS InterPro DOMAIN/s: Cystatin-related, plant (InterPro:IPR006525); BEST Arabidopsis thaliana protein match is: unknown protein (TAIR:AT5G05060.1); Has 40 Blast hits to 40 proteins in 2 species: Archae - 0; Bacteria - 0; Metazoa - 0; Fungi -…
AT1G47440	Chr1:17400932-17402268	0.616098	1.92667	1.64488	0.013665	pseudogene			pseudogene, putative S-locus-specific glyco protein SLR1 precursor, similar to S-locus-specific glycoprotein SLR1 precursor GB:S20489 GI:99660 from (Arabidopsis thaliana); blastp match of 67% identity and 1.6e-109 P-value to GP|21321208|dbj|BAB97355.1||AB075407 S-locus-related I {Brassica amplexicaulis}
AT5G22788	Chr5:7602912-7603499	1.2195	3.7956	1.63804	0.0428571	other_rna	other RNA
AT2G46970	Chr2:19295489-19297826	0.490654	1.51473	1.62628	0.0177156	protein_coding	PIL1 (PHYTOCHROME INTERACTING FACTOR 3-LIKE 1); transcription factor	encodes a novel Myc-related bHLH transcription factor, which physically associated with APRR1/TOC1 and is a member of PIF3 transcription factor family.	PHYTOCHROME INTERACTING FACTOR 3-LIKE 1 (PIL1); FUNCTIONS IN: transcription factor activity; INVOLVED IN: red or far red light signaling pathway, shade avoidance, regulation of transcription; LOCATED IN: nucleus; CONTAINS InterPro DOMAIN/s: Basic helix-loop-helix dimerisation region bHLH (InterPro:IPR001092), Helix-loop-helix DNA-binding (InterPro:IPR011598); BEST Arabidopsis thaliana protein mat…
AT1G64250	Chr1:23840887-23843251	0.361021	1.1124	1.62352	0.0104907	transposable_element_gene	transposable element gene		Mutator-like transposase family, has a 2.2e-20 P-value blast match to GB:AAA21566 mudrA of transposon="MuDR" (MuDr-element) (Zea mays)
AT5G16530	Chr5:5400734-5402626	0.973595	2.86924	1.55928	0.012456	protein_coding	PIN5 (PIN-FORMED 5); auxin:hydrogen symporter/ transporter		PIN-FORMED 5 (PIN5); FUNCTIONS IN: auxin:hydrogen symporter activity, transporter activity; INVOLVED IN: auxin polar transport; LOCATED IN: endomembrane system, integral to membrane; EXPRESSED IN: 16 plant structures; EXPRESSED DURING: 10 growth stages; CONTAINS InterPro DOMAIN/s: Auxin efflux carrier, subgroup (InterPro:IPR014024), Auxin efflux carrier (InterPro:IPR004776); BEST Arabidopsis thal…
AT5G03435	Chr5:853364-855693	0.405309	1.18838	1.55191	0.0137852	protein_coding	C2 domain-containing protein		C2 domain-containing protein; FUNCTIONS IN: molecular_function unknown; INVOLVED IN: biological_process unknown; LOCATED IN: cellular_component unknown; CONTAINS InterPro DOMAIN/s: C2 membrane targeting protein (InterPro:IPR018029), C2 calcium/lipid-binding region, CaLB (InterPro:IPR008973), Phosphoribosyltransferase C-terminal, plant (InterPro:IPR013583), C2 calcium-dependent membrane targeting …
AT1G61610	Chr1:22733471-22736509	1.87356	5.44487	1.53911	9.33e-07	protein_coding	S-locus lectin protein kinase family protein		S-locus lectin protein kinase family protein; FUNCTIONS IN: in 6 functions; INVOLVED IN: protein amino acid phosphorylation, recognition of pollen; LOCATED IN: endomembrane system; EXPRESSED IN: 7 plant structures; EXPRESSED DURING: 6 growth stages; CONTAINS InterPro DOMAIN/s: Curculin-like (mannose-binding) lectin (InterPro:IPR001480), Protein kinase, ATP binding site (InterPro:IPR017441), PAN-l…
AT5G26200	Chr5:9157141-9160383	1.54154	4.44851	1.52895	0.0343833	protein_coding	mitochondrial substrate carrier family protein		mitochondrial substrate carrier family protein; FUNCTIONS IN: binding; INVOLVED IN: transport, mitochondrial transport; LOCATED IN: mitochondrial inner membrane, membrane; EXPRESSED IN: 7 plant structures; EXPRESSED DURING: 7 growth stages; CONTAINS InterPro DOMAIN/s: Mitochondrial carrier protein (InterPro:IPR002067), Mitochondrial substrate carrier (InterPro:IPR001993), Mitochondrial substrate/…
AT3G05240	Chr3:1493683-1495381	0.434076	1.25091	1.52696	0.0353385	protein_coding	pentatricopeptide (PPR) repeat-containing protein		pentatricopeptide (PPR) repeat-containing protein; INVOLVED IN: biological_process unknown; LOCATED IN: cellular_component unknown; CONTAINS InterPro DOMAIN/s: Pentatricopeptide repeat (InterPro:IPR002885); BEST Arabidopsis thaliana protein match is: pentatricopeptide (PPR) repeat-containing protein (TAIR:AT2G29760.1); Has 13623 Blast hits to 4943 proteins in 134 species: Archae - 0; Bacteria - 2…
AT3G50280	Chr3:18637853-18639185	2.47596	7.12297	1.52449	4.71e-05	protein_coding	transferase family protein		transferase family protein; FUNCTIONS IN: transferase activity, transferring acyl groups other than amino-acyl groups, transferase activity; INVOLVED IN: biological_process unknown; LOCATED IN: cellular_component unknown; EXPRESSED IN: 20 plant structures; EXPRESSED DURING: 12 growth stages; CONTAINS InterPro DOMAIN/s: Transferase (InterPro:IPR003480); BEST Arabidopsis thaliana protein match is: …
AT4G33420	Chr4:16084827-16086296	0.790999	2.27271	1.52267	0.0194843	protein_coding	peroxidase, putative		peroxidase, putative; FUNCTIONS IN: electron carrier activity, peroxidase activity, heme binding; INVOLVED IN: response to oxidative stress; EXPRESSED IN: 20 plant structures; EXPRESSED DURING: 10 growth stages; CONTAINS InterPro DOMAIN/s: Haem peroxidase (InterPro:IPR010255), Plant peroxidase (InterPro:IPR000823), Haem peroxidase, plant/fungal/bacterial (InterPro:IPR002016); BEST Arabidopsis tha…
AT2G44880	Chr2:18505238-18506906	0.834026	2.38072	1.51324	0.00444225	protein_coding	pentatricopeptide (PPR) repeat-containing protein		pentatricopeptide (PPR) repeat-containing protein; INVOLVED IN: biological_process unknown; LOCATED IN: endomembrane system; CONTAINS InterPro DOMAIN/s: Pentatricopeptide repeat (InterPro:IPR002885); BEST Arabidopsis thaliana protein match is: pentatricopeptide (PPR) repeat-containing protein (TAIR:AT3G29230.1); Has 12671 Blast hits to 4919 proteins in 119 species: Archae - 0; Bacteria - 0; Metaz…
AT1G05730	Chr1:1717446-1720303	1.80922	5.14469	1.50772	0.0340025	protein_coding	unknown protein		unknown protein; FUNCTIONS IN: molecular_function unknown; INVOLVED IN: biological_process unknown; LOCATED IN: cellular_component unknown; CONTAINS InterPro DOMAIN/s: Protein of unknown function DUF842, eukaryotic (InterPro:IPR008560); BEST Arabidopsis thaliana protein match is: unknown protein (TAIR:AT2G31725.1); Has 186 Blast hits to 186 proteins in 58 species: Archae - 0; Bacteria - 0; Metazo…
AT1G72200	Chr1:27169794-27171321	0.570807	1.61721	1.50243	0.0225827	protein_coding	zinc finger (C3HC4-type RING finger) family protein		zinc finger (C3HC4-type RING finger) family protein; FUNCTIONS IN: protein binding, zinc ion binding; EXPRESSED IN: 13 plant structures; EXPRESSED DURING: 4 anthesis, LP.04 four leaves visible, petal differentiation and expansion stage, LP.08 eight leaves visible; CONTAINS InterPro DOMAIN/s: Zinc finger, RING-type (InterPro:IPR001841), Zinc finger, RING/FYVE/PHD-type (InterPro:IPR013083); BEST Ar…
AT5G67160	Chr5:26797612-26799041	3.48773	9.79653	1.48998	2.55e-06	protein_coding	EPS1 (ENHANCED PSEUDOMONAS SUSCEPTIBILTY 1); transferase/ transferase, transferring acyl groups other than amino-acyl groups	Encodes a member of the BAHD acyltransferase superfamily. Mutants have enhanced susceptibility to virulent and avirulent pathogens and are defective in pathogen induced SA biosynthesis. EPS1 may act upstream of SA biosynthesis as application of SA can rescue the mutant phenotype.	ENHANCED PSEUDOMONAS SUSCEPTIBILTY 1 (EPS1); FUNCTIONS IN: transferase activity, transferring acyl groups other than amino-acyl groups, transferase activity; INVOLVED IN: salicylic acid biosynthetic process; LOCATED IN: cellular_component unknown; EXPRESSED IN: 22 plant structures; EXPRESSED DURING: 13 growth stages; CONTAINS InterPro DOMAIN/s: Transferase (InterPro:IPR003480); BEST Arabidopsis t…
AT2G32510	Chr2:13798820-13799939	2.09192	5.85043	1.48372	0.00080759	protein_coding	MAPKKK17; ATP binding / kinase/ protein kinase/ protein serine/threonine kinase	member of MEKK subfamily	MAPKKK17; FUNCTIONS IN: protein serine/threonine kinase activity, protein kinase activity, kinase activity, ATP binding; INVOLVED IN: protein amino acid phosphorylation; EXPRESSED IN: 7 plant structures; EXPRESSED DURING: 4 anthesis, petal differentiation and expansion stage; CONTAINS InterPro DOMAIN/s: Protein kinase, ATP binding site (InterPro:IPR017441), Protein kinase, core (InterPro:IPR00071…
AT5G39680	Chr5:15883178-15886388	0.688939	1.92236	1.48043	0.0138583	protein_coding	EMB2744 (EMBRYO DEFECTIVE 2744)		EMBRYO DEFECTIVE 2744 (EMB2744); INVOLVED IN: embryonic development ending in seed dormancy; LOCATED IN: cellular_component unknown; EXPRESSED IN: shoot apex, embryo, flower, seed; EXPRESSED DURING: petal differentiation and expansion stage, E expanded cotyledon stage; CONTAINS InterPro DOMAIN/s: Pentatricopeptide repeat (InterPro:IPR002885); BEST Arabidopsis thaliana protein match is: pentatrico…
AT3G02140	Chr3:385316-386538	1.56031	4.33567	1.47442	0.00205029	protein_coding	TMAC2 (TWO OR MORE ABRES-CONTAINING GENE 2)	Encodes a protein that acts in the nucleus and is an important negative regulator of ABA and salt stress responses, and could play a critical role in controlling root elongation, floral initiation and starch degradation.	TWO OR MORE ABRES-CONTAINING GENE 2 (TMAC2); FUNCTIONS IN: molecular_function unknown; INVOLVED IN: response to salt stress, negative regulation of abscisic acid mediated signaling, response to abscisic acid stimulus, regulation of starch biosynthetic process; LOCATED IN: nucleus; EXPRESSED IN: 19 plant structures; EXPRESSED DURING: 13 growth stages; CONTAINS InterPro DOMAIN/s: Protein of unknown…
AT5G25500	Chr5:8880862-8884834	2.32193	6.44222	1.47223	0.00451993	protein_coding	unknown protein		unknown protein; FUNCTIONS IN: molecular_function unknown; INVOLVED IN: biological_process unknown; LOCATED IN: cellular_component unknown; EXPRESSED IN: 10 plant structures; EXPRESSED DURING: 6 growth stages; Has 9 Blast hits to 9 proteins in 5 species: Archae - 0; Bacteria - 0; Metazoa - 0; Fungi - 0; Plants - 9; Viruses - 0; Other Eukaryotes - 0 (source: NCBI BLink).
AT2G36120	Chr2:15165436-15166465	42.1013	116.388	1.46701	0	protein_coding	DOT1 (DEFECTIVELY ORGANIZED TRIBUTARIES 1)	Encodes a glycine rich protein that is involved in leaf vascular patterning. dot1 mutants have an aberrant open-class venation pattern in leaves and cotyledons, as well as several other leaf development defects.	DEFECTIVELY ORGANIZED TRIBUTARIES 1 (DOT1); INVOLVED IN: cotyledon vascular tissue pattern formation, phloem or xylem histogenesis, leaf development, leaf vascular tissue pattern formation; LOCATED IN: endomembrane system; EXPRESSED IN: 9 plant structures; EXPRESSED DURING: LP.06 six leaves visible, LP.04 four leaves visible, LP.10 ten leaves visible, petal differentiation and expansion stage.
AT2G39230	Chr2:16381646-16384250	0.887268	2.41862	1.44674	0.00063453	protein_coding	pentatricopeptide (PPR) repeat-containing protein		pentatricopeptide (PPR) repeat-containing protein; INVOLVED IN: biological_process unknown; EXPRESSED IN: shoot apex, embryo, hypocotyl, flower, seed; EXPRESSED DURING: F mature embryo stage, petal differentiation and expansion stage, D bilateral stage, E expanded cotyledon stage; CONTAINS InterPro DOMAIN/s: Pentatricopeptide repeat (InterPro:IPR002885); BEST Arabidopsis thaliana protein match is…
AT4G06744	Chr4:4070812-4072305	2.06889	5.63897	1.44658	0.000175138	protein_coding	leucine-rich repeat family protein / extensin family protein		leucine-rich repeat family protein / extensin family protein; FUNCTIONS IN: protein binding; INVOLVED IN: biological_process unknown; CONTAINS InterPro DOMAIN/s: Leucine-rich repeat (InterPro:IPR001611); BEST Arabidopsis thaliana protein match is: leucine-rich repeat family protein (TAIR:AT3G19320.1); Has 25956 Blast hits to 7632 proteins in 409 species: Archae - 10; Bacteria - 542; Metazoa - 104…
AT2G40720	Chr2:16987268-16996298	1.17769	3.20526	1.44449	0.047363	protein_coding	pentatricopeptide (PPR) repeat-containing protein		pentatricopeptide (PPR) repeat-containing protein; LOCATED IN: cellular_component unknown; EXPRESSED IN: 21 plant structures; EXPRESSED DURING: 12 growth stages; CONTAINS InterPro DOMAIN/s: Pentatricopeptide repeat (InterPro:IPR002885); BEST Arabidopsis thaliana protein match is: pentatricopeptide (PPR) repeat-containing protein (TAIR:AT4G21300.1); Has 18557 Blast hits to 5021 proteins in 165 spe…
AT5G49300	Chr5:19984848-19985697	4.94975	13.4506	1.44224	0.000629129	protein_coding	zinc finger (GATA type) family protein		zinc finger (GATA type) family protein; FUNCTIONS IN: transcription factor activity; INVOLVED IN: regulation of transcription, DNA-dependent; LOCATED IN: nucleus; CONTAINS InterPro DOMAIN/s: Zinc finger, NHR/GATA-type (InterPro:IPR013088), Zinc finger, GATA-type (InterPro:IPR000679); BEST Arabidopsis thaliana protein match is: zinc finger (GATA type) family protein (TAIR:AT3G06740.1); Has 816 Bla…
AT5G11590	Chr5:3727533-3728726	1.6262	4.41205	1.43994	0.00260958	protein_coding	TINY2 (TINY2); DNA binding / transcription factor	encodes a member of the DREB subfamily A-4 of ERF/AP2 transcription factor family. The protein contains one AP2 domain. There are 17 members in this subfamily including TINY.	TINY2 (TINY2); FUNCTIONS IN: transcription factor activity, DNA binding; INVOLVED IN: regulation of transcription, DNA-dependent; LOCATED IN: nucleus; EXPRESSED IN: shoot apex, embryo, hypocotyl, leaf; EXPRESSED DURING: LP.10 ten leaves visible, D bilateral stage; CONTAINS InterPro DOMAIN/s: DNA-binding, integrase-type (InterPro:IPR016177), Pathogenesis-related transcriptional factor and ERF, DNA…
AT4G19220	Chr4:10505265-10508121	0.401352	1.08885	1.43986	0.0126256	protein_coding	pentatricopeptide (PPR) repeat-containing protein		pentatricopeptide (PPR) repeat-containing protein; FUNCTIONS IN: molecular_function unknown; INVOLVED IN: biological_process unknown; LOCATED IN: cellular_component unknown; EXPRESSED IN: 19 plant structures; EXPRESSED DURING: 11 growth stages; CONTAINS InterPro DOMAIN/s: Pentatricopeptide repeat (InterPro:IPR002885); BEST Arabidopsis thaliana protein match is: unknown protein (TAIR:AT1G16480.1);…
AT1G62350	Chr1:23056652-23057935	4.21821	11.3922	1.43334	0.0025616	protein_coding			FUNCTIONS IN: molecular_function unknown; INVOLVED IN: biological_process unknown; EXPRESSED IN: shoot apex; CONTAINS InterPro DOMAIN/s: Pentatricopeptide repeat (InterPro:IPR002885); BEST Arabidopsis thaliana protein match is: pentatricopeptide (PPR) repeat-containing protein (TAIR:AT3G46870.1); Has 136 Blast hits to 136 proteins in 9 species: Archae - 0; Bacteria - 0; Metazoa - 2; Fungi - 0; Pl…
AT3G60490	Chr3:22349526-22350371	1.1424	3.08024	1.43098	0.0344011	protein_coding	AP2 domain-containing transcription factor TINY, putative	encodes a member of the DREB subfamily A-4 of ERF/AP2 transcription factor family. The protein contains one AP2 domain. There are 17 members in this subfamily including TINY.	AP2 domain-containing transcription factor TINY, putative; FUNCTIONS IN: transcription factor activity, DNA binding; INVOLVED IN: regulation of transcription, DNA-dependent; LOCATED IN: nucleus, chloroplast; EXPRESSED IN: leaf apex, hypocotyl, flower, root; EXPRESSED DURING: petal differentiation and expansion stage; CONTAINS InterPro DOMAIN/s: DNA-binding, integrase-type (InterPro:IPR016177), Pa…
AT5G58570	Chr5:23670394-23673287	11.8401	31.9051	1.4301	0.0024911	protein_coding	unknown protein		unknown protein; INVOLVED IN: biological_process unknown; EXPRESSED IN: 21 plant structures; EXPRESSED DURING: 12 growth stages; Has 4 Blast hits to 4 proteins in 2 species: Archae - 0; Bacteria - 0; Metazoa - 0; Fungi - 0; Plants - 4; Viruses - 0; Other Eukaryotes - 0 (source: NCBI BLink).
AT5G23170	Chr5:7798196-7799448	0.750203	1.99109	1.4082	0.0325305	protein_coding	protein kinase family protein		protein kinase family protein; FUNCTIONS IN: protein serine/threonine kinase activity, protein kinase activity, kinase activity, ATP binding; INVOLVED IN: protein amino acid phosphorylation; LOCATED IN: cellular_component unknown; EXPRESSED IN: 24 plant structures; EXPRESSED DURING: 14 growth stages; CONTAINS InterPro DOMAIN/s: Protein kinase, ATP binding site (InterPro:IPR017441), Protein kinase…
AT2G14620	Chr2:6244780-6246233	2.25356	5.92106	1.39365	0.000781374	protein_coding	xyloglucan:xyloglucosyl transferase, putative / xyloglucan endotransglycosylase, putative / endo-xyloglucan transferase, putative		xyloglucan:xyloglucosyl transferase, putative / xyloglucan endotransglycosylase, putative / endo-xyloglucan transferase, putative; FUNCTIONS IN: hydrolase activity, acting on glycosyl bonds, xyloglucan:xyloglucosyl transferase activity, hydrolase activity, hydrolyzing O-glycosyl compounds; INVOLVED IN: carbohydrate metabolic process, cellular glucan metabolic process; LOCATED IN: endomembrane sys…
AT5G42730	Chr5:17133084-17134215	1.28676	3.36197	1.38556	0.0114972	pseudogene		pseudogene similar to ACT domain-containing protein, similar to F-box family protein	expressed protein, similar to Adagio 3 (Arabidopsis thaliana) GI:13487072/FKF1 (Arabidopsis thaliana) GI:6960305
AT3G08820	Chr3:2677117-2679179	1.41983	3.66658	1.36871	0.000482867	protein_coding	pentatricopeptide (PPR) repeat-containing protein		pentatricopeptide (PPR) repeat-containing protein; FUNCTIONS IN: molecular_function unknown; INVOLVED IN: biological_process unknown; LOCATED IN: cellular_component unknown; EXPRESSED IN: shoot apex, sperm cell, leaf whorl, embryo, seed; EXPRESSED DURING: D bilateral stage, E expanded cotyledon stage; CONTAINS InterPro DOMAIN/s: Pentatricopeptide repeat (InterPro:IPR002885); BEST Arabidopsis thal…
AT1G31840	Chr1:11424005-11426528	0.749633	1.92628	1.36156	0.00374191	protein_coding			LOCATED IN: endomembrane system; EXPRESSED IN: 21 plant structures; EXPRESSED DURING: 11 growth stages; CONTAINS InterPro DOMAIN/s: Pentatricopeptide repeat (InterPro:IPR002885); BEST Arabidopsis thaliana protein match is: pentatricopeptide (PPR) repeat-containing protein (TAIR:AT3G22470.1); Has 23098 Blast hits to 5773 proteins in 180 species: Archae - 3; Bacteria - 16; Metazoa - 407; Fungi - 45…
AT4G02040	Chr4:897546-900870	2.89409	7.42747	1.35976	0.0284001	protein_coding	unknown protein		unknown protein; FUNCTIONS IN: molecular_function unknown; INVOLVED IN: biological_process unknown; LOCATED IN: chloroplast; Has 12 Blast hits to 12 proteins in 3 species: Archae - 0; Bacteria - 0; Metazoa - 0; Fungi - 0; Plants - 12; Viruses - 0; Other Eukaryotes - 0 (source: NCBI BLink).
AT2G03010	Chr2:879246-881471	0.888999	2.25202	1.34097	0.040342	protein_coding	unknown protein		unknown protein; FUNCTIONS IN: molecular_function unknown; INVOLVED IN: biological_process unknown; LOCATED IN: cellular_component unknown; EXPRESSED IN: pollen tube; CONTAINS InterPro DOMAIN/s: Protein of unknown function DUF577 (InterPro:IPR007598); BEST Arabidopsis thaliana protein match is: unknown protein (TAIR:AT5G37410.1); Has 44 Blast hits to 31 proteins in 9 species: Archae - 0; Bacteria…
AT3G01580	Chr3:223528-225454	0.959903	2.42835	1.33902	0.00546404	protein_coding	pentatricopeptide (PPR) repeat-containing protein		pentatricopeptide (PPR) repeat-containing protein; FUNCTIONS IN: molecular_function unknown; INVOLVED IN: biological_process unknown; LOCATED IN: cellular_component unknown; CONTAINS InterPro DOMAIN/s: Pentatricopeptide repeat (InterPro:IPR002885); BEST Arabidopsis thaliana protein match is: CRR22 (CHLORORESPIRATORY REDUCTION22); endonuclease (TAIR:AT1G11290.1); Has 14358 Blast hits to 4729 prote…
AT5G13170	Chr5:4181041-4183306	1.38341	3.48271	1.33198	0.0151806	protein_coding	SAG29 (SENESCENCE-ASSOCIATED PROTEIN 29)		SENESCENCE-ASSOCIATED PROTEIN 29 (SAG29); LOCATED IN: endomembrane system, integral to membrane, membrane; EXPRESSED IN: 13 plant structures; EXPRESSED DURING: 4 anthesis, LP.04 four leaves visible, C globular stage, petal differentiation and expansion stage; CONTAINS InterPro DOMAIN/s: MtN3 and saliva related transmembrane protein, conserved region (InterPro:IPR018169), RAG1-activating protein 1…
AT1G62930	Chr1:23306533-23308683	1.61056	4.05024	1.33044	0.000286522	protein_coding			INVOLVED IN: biological_process unknown; EXPRESSED IN: 21 plant structures; EXPRESSED DURING: 14 growth stages; CONTAINS InterPro DOMAIN/s: Pentatricopeptide repeat (InterPro:IPR002885); BEST Arabidopsis thaliana protein match is: pentatricopeptide (PPR) repeat-containing protein (TAIR:AT1G63130.1); Has 29147 Blast hits to 6292 proteins in 192 species: Archae - 8; Bacteria - 22; Metazoa - 1258; F…
AT3G51030	Chr3:18950995-18952050	3.28659	8.22829	1.324	0.0168421	protein_coding	ATTRX1; oxidoreductase, acting on sulfur group of donors, disulfide as acceptor	encodes a cytosolic thioredoxin that reduces disulfide bridges of target proteins by the reversible formation of a disulfide bridge between two neighboring Cys residues present in the active site. Thioredoxins have been found to regulate a variety of biological reactions in prokaryotic and eukaryotic cells.	ATTRX1; FUNCTIONS IN: oxidoreductase activity, acting on sulfur group of donors, disulfide as acceptor; INVOLVED IN: cell redox homeostasis; LOCATED IN: cytosol; EXPRESSED IN: 20 plant structures; EXPRESSED DURING: 14 growth stages; CONTAINS InterPro DOMAIN/s: Thioredoxin fold (InterPro:IPR012335), Thioredoxin, core (InterPro:IPR015467), Thioredoxin domain (InterPro:IPR013766), Thioredoxin, conse…
AT1G23850	Chr1:8425738-8427235	1.82094	4.51413	1.30976	0.00163417	protein_coding	unknown protein		unknown protein; FUNCTIONS IN: molecular_function unknown; INVOLVED IN: biological_process unknown; LOCATED IN: cellular_component unknown; EXPRESSED IN: 18 plant structures; EXPRESSED DURING: 9 growth stages; BEST Arabidopsis thaliana protein match is: unknown protein (TAIR:AT1G23840.1); Has 23 Blast hits to 20 proteins in 2 species: Archae - 0; Bacteria - 0; Metazoa - 0; Fungi - 0; Plants - 23;…
AT4G12080	Chr4:7239218-7241494	1.29796	3.20566	1.30438	0.00554661	protein_coding	DNA-binding family protein		DNA-binding family protein; FUNCTIONS IN: DNA binding; LOCATED IN: mitochondrion, nucleolus, nucleus, cytoplasm; EXPRESSED IN: 9 plant structures; EXPRESSED DURING: 4 anthesis, LP.04 four leaves visible, petal differentiation and expansion stage; CONTAINS InterPro DOMAIN/s: Protein of unknown function DUF296 (InterPro:IPR005175), AT hook, DNA-binding, conserved site (InterPro:IPR017956); BEST Ara…
AT4G09430	Chr4:5970931-5975375	0.587812	1.44848	1.30112	0.00623977	protein_coding	disease resistance protein (TIR-NBS-LRR class), putative		disease resistance protein (TIR-NBS-LRR class), putative; FUNCTIONS IN: transmembrane receptor activity, ATP binding; INVOLVED IN: signal transduction, defense response, apoptosis, innate immune response; LOCATED IN: chloroplast; CONTAINS InterPro DOMAIN/s: NB-ARC (InterPro:IPR002182), Toll-Interleukin receptor (InterPro:IPR000157), Leucine-rich repeat 3 (InterPro:IPR011713); BEST Arabidopsis tha…
AT2G35736	Chr2:15023083-15023254	85.0889	209.445	1.29953	0.0130237	protein_coding	unknown protein		unknown protein; FUNCTIONS IN: molecular_function unknown; INVOLVED IN: biological_process unknown; LOCATED IN: endomembrane system; EXPRESSED IN: 22 plant structures; EXPRESSED DURING: 13 growth stages; BEST Arabidopsis thaliana protein match is: unknown protein (TAIR:AT4G25225.1); Has 45 Blast hits to 45 proteins in 8 species: Archae - 0; Bacteria - 0; Metazoa - 0; Fungi - 0; Plants - 45; Virus…
AT4G24320	Chr4:12602297-12603485	1.92765	4.7269	1.29405	0.00457517	protein_coding	ubiquitin thiolesterase		ubiquitin thiolesterase; FUNCTIONS IN: ubiquitin thiolesterase activity; INVOLVED IN: ubiquitin-dependent protein catabolic process; LOCATED IN: mitochondrion, intracellular; CONTAINS InterPro DOMAIN/s: Peptidase C12, ubiquitin carboxyl-terminal hydrolase 1 (InterPro:IPR001578); BEST Arabidopsis thaliana protein match is: ubiquitin thiolesterase (TAIR:AT1G71850.1); Has 214 Blast hits to 214 prote…
AT3G55690	Chr3:20666971-20668505	2.47077	6.02479	1.28595	0.00134271	protein_coding	unknown protein		unknown protein; FUNCTIONS IN: molecular_function unknown; INVOLVED IN: biological_process unknown; LOCATED IN: cellular_component unknown; EXPRESSED IN: 21 plant structures; EXPRESSED DURING: 12 growth stages; BEST Arabidopsis thaliana protein match is: unknown protein (TAIR:AT2G39870.1); Has 48 Blast hits to 45 proteins in 12 species: Archae - 0; Bacteria - 0; Metazoa - 5; Fungi - 2; Plants - 4…
AT4G02360	Chr4:1041141-1041733	4.39816	10.592	1.268	0.00833945	protein_coding	unknown protein		unknown protein; FUNCTIONS IN: molecular_function unknown; INVOLVED IN: biological_process unknown; LOCATED IN: endomembrane system; EXPRESSED IN: 9 plant structures; EXPRESSED DURING: 4 anthesis, LP.04 four leaves visible, C globular stage, petal differentiation and expansion stage, E expanded cotyledon stage; CONTAINS InterPro DOMAIN/s: Protein of unknown function DUF538 (InterPro:IPR007493); B…
AT4G28560	Chr4:14116014-14117367	0.815704	1.95982	1.2646	0.041715	protein_coding	RIC7 (ROP-INTERACTIVE CRIB MOTIF-CONTAINING PROTEIN 7); protein binding	encodes a member of a novel protein family that contains contain a CRIB (for Cdc42/Rac-interactive binding) motif required for their specific interaction with GTP-bound Rop1 (plant-specific Rho GTPase). Most similar to RIC6 and RIC8 (subfamily group II). Gene is expressed in all tissues examined.	ROP-INTERACTIVE CRIB MOTIF-CONTAINING PROTEIN 7 (RIC7); FUNCTIONS IN: protein binding; INVOLVED IN: signal transduction, pollen tube growth; LOCATED IN: apical plasma membrane, anchored to membrane; EXPRESSED IN: 7 plant structures; EXPRESSED DURING: 4 anthesis, C globular stage, petal differentiation and expansion stage, D bilateral stage, E expanded cotyledon stage; CONTAINS InterPro DOMAIN/s: …
AT2G26710	Chr2:11380491-11383612	2.47431	5.91175	1.25656	0.000102332	protein_coding	BAS1 (PHYB ACTIVATION TAGGED SUPPRESSOR 1); oxygen binding / steroid hydroxylase	Encodes a member of the cytochrome p450 family that serves as a control point between multiple photoreceptor systems and brassinosteroid signal transduction. Involved in brassinolide metabolism. Mediates response to a variety of light signals including hypocotyl elongation and cotyledon expansion.	PHYB ACTIVATION TAGGED SUPPRESSOR 1 (BAS1); FUNCTIONS IN: steroid hydroxylase activity, oxygen binding; INVOLVED IN: response to light stimulus, brassinosteroid homeostasis, response to brassinosteroid stimulus, brassinosteroid metabolic process; LOCATED IN: endomembrane system; EXPRESSED IN: 12 plant structures; EXPRESSED DURING: 6 growth stages; CONTAINS InterPro DOMAIN/s: Cytochrome P450 (Inte…
AT4G10650	Chr4:6574471-6576231	2.03474	4.84398	1.25135	0.00653798	protein_coding	GTP binding		GTP binding; FUNCTIONS IN: GTP binding; INVOLVED IN: biological_process unknown; LOCATED IN: intracellular; CONTAINS InterPro DOMAIN/s: GTP-binding protein, HSR1-related (InterPro:IPR002917); BEST Arabidopsis thaliana protein match is: GTP-binding family protein (TAIR:AT2G41670.1); Has 1211 Blast hits to 1211 proteins in 545 species: Archae - 0; Bacteria - 900; Metazoa - 75; Fungi - 10; Plants - …
AT1G52640	Chr1:19608730-19610452	0.859287	2.03929	1.24685	0.0212794	protein_coding	pentatricopeptide (PPR) repeat-containing protein		pentatricopeptide (PPR) repeat-containing protein; INVOLVED IN: biological_process unknown; EXPRESSED IN: 21 plant structures; EXPRESSED DURING: 12 growth stages; CONTAINS InterPro DOMAIN/s: Pentatricopeptide repeat (InterPro:IPR002885); BEST Arabidopsis thaliana protein match is: pentatricopeptide (PPR) repeat-containing protein (TAIR:AT1G77360.1); Has 17184 Blast hits to 5433 proteins in 172 sp…
AT3G06830	Chr3:2153863-2156148	0.660421	1.56112	1.24112	0.0236254	protein_coding	pectinesterase family protein		pectinesterase family protein; FUNCTIONS IN: enzyme inhibitor activity, pectinesterase activity; INVOLVED IN: cell wall modification; LOCATED IN: endomembrane system, cell wall, plant-type cell wall; EXPRESSED IN: 11 plant structures; EXPRESSED DURING: L mature pollen stage, M germinated pollen stage, 4 anthesis, C globular stage, petal differentiation and expansion stage; CONTAINS InterPro DOMAI…
AT4G37608	Chr4:17668950-17672353	4.81374	11.3707	1.24009	0.0136812	protein_coding	unknown protein		unknown protein; FUNCTIONS IN: molecular_function unknown; INVOLVED IN: biological_process unknown; LOCATED IN: cellular_component unknown; Has 13 Blast hits to 13 proteins in 5 species: Archae - 0; Bacteria - 0; Metazoa - 0; Fungi - 0; Plants - 13; Viruses - 0; Other Eukaryotes - 0 (source: NCBI BLink).
AT3G60330	Chr3:22298577-22303673	0.306996	0.723681	1.23713	0.0491531	protein_coding	AHA7 (Arabidopsis H(+)-ATPase 7); hydrogen-exporting ATPase, phosphorylative mechanism		Arabidopsis H(+)-ATPase 7 (AHA7); FUNCTIONS IN: hydrogen-exporting ATPase activity, phosphorylative mechanism; INVOLVED IN: cation transport, metabolic process, ATP biosynthetic process; LOCATED IN: plasma membrane; EXPRESSED IN: 7 plant structures; EXPRESSED DURING: L mature pollen stage, M germinated pollen stage, 4 anthesis, petal differentiation and expansion stage; CONTAINS InterPro DOMAIN/s…
AT2G28650	Chr2:12289151-12291045	0.783949	1.83243	1.22493	0.0230664	protein_coding	ATEXO70H8 (exocyst subunit EXO70 family protein H8); protein binding	A member of EXO70 gene family, putative exocyst subunits, conserved in land plants. Arabidopsis thaliana contains 23 putative EXO70 genes, which can be classified into eight clusters on the phylogenetic tree.	exocyst subunit EXO70 family protein H8 (ATEXO70H8); FUNCTIONS IN: protein binding; INVOLVED IN: exocytosis, vesicle docking during exocytosis; LOCATED IN: exocyst; EXPRESSED IN: 22 plant structures; EXPRESSED DURING: 14 growth stages; CONTAINS InterPro DOMAIN/s: Exo70 exocyst complex subunit (InterPro:IPR004140); BEST Arabidopsis thaliana protein match is: ATEXO70H5 (exocyst subunit EXO70 family…
AT4G32590	Chr4:15721323-15722908	124.987	291.685	1.22263	2.27e-09	protein_coding	ferredoxin-related		ferredoxin-related; FUNCTIONS IN: electron carrier activity, iron-sulfur cluster binding; LOCATED IN: chloroplast; EXPRESSED IN: 21 plant structures; EXPRESSED DURING: 15 growth stages; CONTAINS InterPro DOMAIN/s: Ferredoxin (InterPro:IPR001041), Beta-grasp fold, ferredoxin-type (InterPro:IPR012675); BEST Arabidopsis thaliana protein match is: NDF4 (NDH-DEPENDENT CYCLIC ELECTRON FLOW 1); electron…
AT2G22770	Chr2:9684724-9686595	1.6905	3.93293	1.21815	0.00752726	protein_coding	NAI1; DNA binding / transcription factor	regulates the development of ER bodies. also involves in response to the endophytic fungus Piriformospora indica.	NAI1; FUNCTIONS IN: transcription factor activity, DNA binding; INVOLVED IN: regulation of transcription; LOCATED IN: nucleus; EXPRESSED IN: 6 plant structures; EXPRESSED DURING: 4 anthesis; CONTAINS InterPro DOMAIN/s: Basic helix-loop-helix dimerisation region bHLH (InterPro:IPR001092), Helix-loop-helix DNA-binding (InterPro:IPR011598); BEST Arabidopsis thaliana protein match is: basic helix-loo…
AT5G66620	Chr5:26588584-26592006	1.15458	2.6822	1.21604	0.00747641	protein_coding	DAR6 (DA1-RELATED PROTEIN 6); zinc ion binding		DA1-RELATED PROTEIN 6 (DAR6); FUNCTIONS IN: zinc ion binding; EXPRESSED IN: 13 plant structures; EXPRESSED DURING: 8 growth stages; CONTAINS InterPro DOMAIN/s: Zinc finger, LIM-type (InterPro:IPR001781), Ubiquitin interacting motif (InterPro:IPR003903); BEST Arabidopsis thaliana protein match is: DAR5 (DA1-RELATED PROTEIN 5); zinc ion binding (TAIR:AT5G66630.1); Has 10918 Blast hits to 7212 prote…
AT4G22790	Chr4:11975030-11976748	1.72485	4.00576	1.2156	0.00265267	protein_coding	MATE efflux family protein		MATE efflux family protein; FUNCTIONS IN: antiporter activity, drug transporter activity, transporter activity; INVOLVED IN: multidrug transport; LOCATED IN: membrane; EXPRESSED IN: 20 plant structures; EXPRESSED DURING: 10 growth stages; CONTAINS InterPro DOMAIN/s: Multi antimicrobial extrusion protein MatE (InterPro:IPR002528); BEST Arabidopsis thaliana protein match is: ZF14; antiporter/ drug …
AT4G01430	Chr4:585597-588029	3.28085	7.56737	1.20572	0.000953157	protein_coding	nodulin MtN21 family protein		nodulin MtN21 family protein; LOCATED IN: endomembrane system, membrane; EXPRESSED IN: 19 plant structures; EXPRESSED DURING: 6 growth stages; CONTAINS InterPro DOMAIN/s: Protein of unknown function DUF6, transmembrane (InterPro:IPR000620); BEST Arabidopsis thaliana protein match is: nodulin MtN21 family protein (TAIR:AT1G01070.1); Has 1272 Blast hits to 1261 proteins in 198 species: Archae - 10;…
AT3G61170	Chr3:22635880-22641237	0.675414	1.55233	1.20059	0.0495744	protein_coding	pentatricopeptide (PPR) repeat-containing protein		pentatricopeptide (PPR) repeat-containing protein; INVOLVED IN: biological_process unknown; LOCATED IN: mitochondrion; EXPRESSED IN: 21 plant structures; EXPRESSED DURING: 14 growth stages; CONTAINS InterPro DOMAIN/s: Pentatricopeptide repeat (InterPro:IPR002885); BEST Arabidopsis thaliana protein match is: pentatricopeptide (PPR) repeat-containing protein (TAIR:AT2G27610.1); Has 16470 Blast hits…
AT3G18610	Chr3:6404082-6407822	0.532072	1.22233	1.19995	0.0491148	protein_coding	ATRANGAP1 (RAN GTPASE-ACTIVATING PROTEIN 1); nucleic acid binding / nucleotide binding		RAN GTPASE-ACTIVATING PROTEIN 1 (ATRANGAP1); FUNCTIONS IN: nucleotide binding, nucleic acid binding; EXPRESSED IN: cultured cell; CONTAINS InterPro DOMAIN/s: RNA recognition motif, RNP-1 (InterPro:IPR000504), Nucleotide-binding, alpha-beta plait (InterPro:IPR012677); BEST Arabidopsis thaliana protein match is: ATNUC-L1; nucleic acid binding / nucleotide binding (TAIR:AT1G48920.1); Has 184696 Blas…
AT1G31600	Chr1:11312960-11316473	13.7313	31.4942	1.19762	1.25e-06	protein_coding	oxidoreductase, 2OG-Fe(II) oxygenase family protein		oxidoreductase, 2OG-Fe(II) oxygenase family protein; FUNCTIONS IN: oxidoreductase activity, nucleic acid binding; INVOLVED IN: biological_process unknown; LOCATED IN: cellular_component unknown; EXPRESSED IN: 23 plant structures; EXPRESSED DURING: 13 growth stages; CONTAINS InterPro DOMAIN/s: 2OG-Fe(II) oxygenase (InterPro:IPR005123), RNA recognition motif, RNP-1 (InterPro:IPR000504); BEST Arabid…
AT3G51450	Chr3:19090946-19092509	30.2191	69.2942	1.19728	9.19e-12	protein_coding	strictosidine synthase family protein		strictosidine synthase family protein; FUNCTIONS IN: strictosidine synthase activity; INVOLVED IN: alkaloid biosynthetic process, biosynthetic process; LOCATED IN: endomembrane system; EXPRESSED IN: 22 plant structures; EXPRESSED DURING: 13 growth stages; CONTAINS InterPro DOMAIN/s: Strictosidine synthase, conserved region (InterPro:IPR018119), Strictosidine synthase (InterPro:IPR004141), Six-bla…
AT1G32350	Chr1:11666976-11668690	1.56595	3.58718	1.19581	0.0142812	protein_coding	AOX1D (alternative oxidase 1D); alternative oxidase		alternative oxidase 1D (AOX1D); FUNCTIONS IN: alternative oxidase activity; INVOLVED IN: oxidation reduction, response to cyclopentenone; LOCATED IN: mitochondrial envelope, mitochondrion; EXPRESSED IN: stem, sepal, stamen, leaf; EXPRESSED DURING: 4 anthesis, LP.04 four leaves visible, petal differentiation and expansion stage; CONTAINS InterPro DOMAIN/s: Alternative oxidase (InterPro:IPR002680);…
AT1G76610	Chr1:28750987-28751851	1.73569	3.97594	1.19579	0.0386771	protein_coding	unknown protein		unknown protein; FUNCTIONS IN: molecular_function unknown; INVOLVED IN: biological_process unknown; LOCATED IN: cellular_component unknown; CONTAINS InterPro DOMAIN/s: Protein of unknown function DUF617, plant (InterPro:IPR006460); BEST Arabidopsis thaliana protein match is: unknown protein (TAIR:AT1G21050.1); Has 134 Blast hits to 134 proteins in 7 species: Archae - 0; Bacteria - 0; Metazoa - 0;…
AT1G73400	Chr1:27598411-27599812	2.3039	5.26961	1.19362	0.00264864	protein_coding	pentatricopeptide (PPR) repeat-containing protein		pentatricopeptide (PPR) repeat-containing protein; FUNCTIONS IN: molecular_function unknown; INVOLVED IN: biological_process unknown; LOCATED IN: cellular_component unknown; EXPRESSED IN: 10 plant structures; EXPRESSED DURING: F mature embryo stage, D bilateral stage, E expanded cotyledon stage; CONTAINS InterPro DOMAIN/s: Pentatricopeptide repeat (InterPro:IPR002885); BEST Arabidopsis thaliana p…
AT4G27070	Chr4:13586339-13588821	4.74727	10.8535	1.19299	3.48e-06	protein_coding	TSB2 (TRYPTOPHAN SYNTHASE BETA-SUBUNIT 2); tryptophan synthase	Tryptophan synthase beta. Expressed at low levels in all tissues.	TRYPTOPHAN SYNTHASE BETA-SUBUNIT 2 (TSB2); FUNCTIONS IN: tryptophan synthase activity; INVOLVED IN: tryptophan biosynthetic process; LOCATED IN: chloroplast; EXPRESSED IN: male gametophyte, root tip, pollen tube; EXPRESSED DURING: L mature pollen stage, M germinated pollen stage, fruit development stages; CONTAINS InterPro DOMAIN/s: Tryptophan synthase, beta chain (InterPro:IPR006654), Pyridoxal …
AT2G23755	Chr2:10097558-10104029	4.42949	10.1003	1.18918	0.0223735	protein_coding	unknown protein		unknown protein; FUNCTIONS IN: molecular_function unknown; INVOLVED IN: biological_process unknown; LOCATED IN: endomembrane system; Has 15 Blast hits to 15 proteins in 7 species: Archae - 0; Bacteria - 0; Metazoa - 12; Fungi - 0; Plants - 3; Viruses - 0; Other Eukaryotes - 0 (source: NCBI BLink).
AT5G04330	Chr5:1212601-1214439	1.04831	2.37439	1.1795	0.0176656	protein_coding	cytochrome P450, putative / ferulate-5-hydroxylase, putative		cytochrome P450, putative / ferulate-5-hydroxylase, putative; FUNCTIONS IN: electron carrier activity, monooxygenase activity, iron ion binding, oxygen binding, heme binding; LOCATED IN: endomembrane system; EXPRESSED IN: 10 plant structures; EXPRESSED DURING: 7 growth stages; CONTAINS InterPro DOMAIN/s: Cytochrome P450 (InterPro:IPR001128), Cytochrome P450, conserved site (InterPro:IPR017972), C…
AT5G46730	Chr5:18964011-18965068	6.9047	15.634	1.17904	0.00354363	protein_coding	glycine-rich protein		glycine-rich protein; FUNCTIONS IN: molecular_function unknown; INVOLVED IN: biological_process unknown; LOCATED IN: endomembrane system; EXPRESSED IN: 21 plant structures; EXPRESSED DURING: 13 growth stages; Has 398950 Blast hits to 59622 proteins in 2195 species: Archae - 949; Bacteria - 88091; Metazoa - 156035; Fungi - 29996; Plants - 39571; Viruses - 5281; Other Eukaryotes - 79027 (source: NC…
AT3G58520	Chr3:21639977-21645486	3.76214	8.46915	1.17067	0.0153841	protein_coding	ubiquitin thiolesterase		ubiquitin thiolesterase; FUNCTIONS IN: ubiquitin thiolesterase activity; INVOLVED IN: ubiquitin-dependent protein catabolic process; LOCATED IN: intracellular; EXPRESSED IN: 15 plant structures; EXPRESSED DURING: 9 growth stages; CONTAINS InterPro DOMAIN/s: Peptidase C12, ubiquitin carboxyl-terminal hydrolase 1 (InterPro:IPR001578); BEST Arabidopsis thaliana protein match is: ubiquitin thiolester…
AT3G56550	Chr3:20952895-20954641	0.754569	1.69724	1.16946	0.0424865	protein_coding	pentatricopeptide (PPR) repeat-containing protein		pentatricopeptide (PPR) repeat-containing protein; INVOLVED IN: biological_process unknown; LOCATED IN: cellular_component unknown; CONTAINS InterPro DOMAIN/s: Pentatricopeptide repeat (InterPro:IPR002885); BEST Arabidopsis thaliana protein match is: unknown protein (TAIR:AT4G21065.1); Has 11077 Blast hits to 4653 proteins in 122 species: Archae - 0; Bacteria - 0; Metazoa - 33; Fungi - 19; Plants…
AT1G30720	Chr1:10898171-10899912	0.844075	1.89745	1.16862	0.033316	protein_coding	FAD-binding domain-containing protein		FAD-binding domain-containing protein; FUNCTIONS IN: electron carrier activity, oxidoreductase activity, FAD binding, catalytic activity; LOCATED IN: endomembrane system; CONTAINS InterPro DOMAIN/s: FAD-binding, type 2 (InterPro:IPR016166), Berberine/berberine-like (InterPro:IPR012951), FAD linked oxidase, N-terminal (InterPro:IPR006094); BEST Arabidopsis thaliana protein match is: FAD-binding do…
AT5G50090	Chr5:20369850-20371094	2.33496	5.24433	1.16736	0.0282226	protein_coding	unknown protein		unknown protein; FUNCTIONS IN: molecular_function unknown; INVOLVED IN: N-terminal protein myristoylation; LOCATED IN: cellular_component unknown; BEST Arabidopsis thaliana protein match is: unknown protein (TAIR:AT5G62900.1); Has 109 Blast hits to 109 proteins in 7 species: Archae - 0; Bacteria - 0; Metazoa - 0; Fungi - 0; Plants - 109; Viruses - 0; Other Eukaryotes - 0 (source: NCBI BLink).
AT1G68620	Chr1:25765946-25767240	3.10267	6.95904	1.16538	0.00147478	protein_coding	hydrolase		hydrolase; FUNCTIONS IN: hydrolase activity; INVOLVED IN: metabolic process; LOCATED IN: cellular_component unknown; EXPRESSED IN: 11 plant structures; EXPRESSED DURING: LP.06 six leaves visible, 4 anthesis, LP.04 four leaves visible, C globular stage, petal differentiation and expansion stage; CONTAINS InterPro DOMAIN/s: Lipase, GDXG, active site (InterPro:IPR002168), Alpha/beta hydrolase fold-3…
AT5G38710	Chr5:15501244-15504109	2.99844	6.71131	1.16238	0.000313777	protein_coding	proline oxidase, putative / osmotic stress-responsive proline dehydrogenase, putative		proline oxidase, putative / osmotic stress-responsive proline dehydrogenase, putative; FUNCTIONS IN: proline dehydrogenase activity; INVOLVED IN: proline catabolic process, glutamate biosynthetic process; EXPRESSED IN: 21 plant structures; EXPRESSED DURING: 12 growth stages; CONTAINS InterPro DOMAIN/s: Proline dehydrogenase (InterPro:IPR002872), Proline oxidase (InterPro:IPR015659); BEST Arabidop…
AT4G05540	Chr4:2818775-2821065	0.683392	1.52925	1.16204	0.0393482	protein_coding	tRNA-splicing endonuclease positive effector-related		tRNA-splicing endonuclease positive effector-related; INVOLVED IN: biological_process unknown; LOCATED IN: cellular_component unknown; BEST Arabidopsis thaliana protein match is: unknown protein (TAIR:AT5G37150.1); Has 4042 Blast hits to 3452 proteins in 580 species: Archae - 125; Bacteria - 775; Metazoa - 1205; Fungi - 801; Plants - 318; Viruses - 74; Other Eukaryotes - 744 (source: NCBI BLink).
AT3G60140	Chr3:22216671-22220824	4.15111	9.28503	1.16141	8e-05	protein_coding	DIN2 (DARK INDUCIBLE 2); catalytic/ cation binding / hydrolase, hydrolyzing O-glycosyl compounds	Encodes a protein similar to beta-glucosidase and is a member of glycoside hydrolase family 1. Expression is induced after 24 hours of dark treatment, in senescing leaves and treatment with exogenous photosynthesis inhibitor. Induction of gene expression was suppressed in excised leaves supplied with sugar. The authors suggest that the gene's expression pattern is responding to the level of sugar…	DARK INDUCIBLE 2 (DIN2); FUNCTIONS IN: cation binding, hydrolase activity, hydrolyzing O-glycosyl compounds, catalytic activity; INVOLVED IN: response to light stimulus, aging, response to sucrose stimulus; LOCATED IN: endomembrane system; EXPRESSED IN: 10 plant structures; EXPRESSED DURING: 4 anthesis, LP.04 four leaves visible, 4 leaf senescence stage; CONTAINS InterPro DOMAIN/s: Glycoside hydr…
AT5G01830	Chr5:320694-323169	2.90338	6.49321	1.1612	2.7e-05	protein_coding	armadillo/beta-catenin repeat family protein / U-box domain-containing protein		armadillo/beta-catenin repeat family protein / U-box domain-containing protein; FUNCTIONS IN: ubiquitin-protein ligase activity, binding; INVOLVED IN: response to chitin; LOCATED IN: ubiquitin ligase complex; EXPRESSED IN: root; CONTAINS InterPro DOMAIN/s: U box (InterPro:IPR003613), Zinc finger, RING/FYVE/PHD-type (InterPro:IPR013083), Armadillo-like helical (InterPro:IPR011989), Armadillo (Inte…
AT4G05010	Chr4:2567473-2568162	6.86924	15.3447	1.15952	0.0112828	protein_coding	F-box family protein		F-box family protein; FUNCTIONS IN: molecular_function unknown; INVOLVED IN: biological_process unknown; LOCATED IN: cellular_component unknown; CONTAINS InterPro DOMAIN/s: Cyclin-like F-box (InterPro:IPR001810); BEST Arabidopsis thaliana protein match is: F-box family protein (TAIR:AT4G21510.1); Has 44 Blast hits to 44 proteins in 8 species: Archae - 0; Bacteria - 0; Metazoa - 0; Fungi - 0; Plan…
AT1G14130	Chr1:4835723-4837616	7.22353	16.1255	1.15857	3.36e-06	protein_coding	2-oxoglutarate-dependent dioxygenase, putative		2-oxoglutarate-dependent dioxygenase, putative; FUNCTIONS IN: oxidoreductase activity, acting on paired donors, with incorporation or reduction of molecular oxygen, 2-oxoglutarate as one donor, and incorporation of one atom each of oxygen into both donors, oxidoreductase activity; INVOLVED IN: biological_process unknown; LOCATED IN: nucleus; EXPRESSED IN: 23 plant structures; EXPRESSED DURING: 13…
AT3G22435	Chr3:7956247-7957884	3.38017	7.5098	1.15168	0.00993079	protein_coding	XS domain-containing protein		XS domain-containing protein; FUNCTIONS IN: molecular_function unknown; INVOLVED IN: biological_process unknown; LOCATED IN: cellular_component unknown; EXPRESSED IN: 23 plant structures; EXPRESSED DURING: 14 growth stages; CONTAINS InterPro DOMAIN/s: Region of unknown function XS (InterPro:IPR005380); BEST Arabidopsis thaliana protein match is: XH/XS domain-containing protein (TAIR:AT5G59390.1);…
AT1G76560	Chr1:28728252-28728853	11.5623	25.5833	1.14578	0.000366693	protein_coding	CP12-3		CP12-3; FUNCTIONS IN: molecular_function unknown; INVOLVED IN: biological_process unknown; LOCATED IN: chloroplast; EXPRESSED IN: 20 plant structures; EXPRESSED DURING: 13 growth stages; CONTAINS InterPro DOMAIN/s: Protein of unknown function CP12 (InterPro:IPR003823); BEST Arabidopsis thaliana protein match is: CP12-1 (TAIR:AT2G47400.1); Has 178 Blast hits to 178 proteins in 51 species: Archae -…
AT5G66580	Chr5:26572630-26573408	6.23568	13.7789	1.14384	0.00137553	protein_coding	unknown protein		unknown protein; FUNCTIONS IN: molecular_function unknown; INVOLVED IN: N-terminal protein myristoylation; LOCATED IN: cellular_component unknown; BEST Arabidopsis thaliana protein match is: unknown protein (TAIR:AT3G50800.1); Has 132 Blast hits to 132 proteins in 9 species: Archae - 0; Bacteria - 0; Metazoa - 0; Fungi - 0; Plants - 132; Viruses - 0; Other Eukaryotes - 0 (source: NCBI BLink).
AT5G61350	Chr5:24667972-24670501	0.514665	1.13658	1.14299	0.046367	protein_coding	protein kinase family protein		protein kinase family protein; FUNCTIONS IN: kinase activity; INVOLVED IN: protein amino acid phosphorylation; LOCATED IN: endomembrane system; EXPRESSED IN: male gametophyte, flower, cultured cell; EXPRESSED DURING: L mature pollen stage, M germinated pollen stage, 4 anthesis; CONTAINS InterPro DOMAIN/s: Protein kinase, core (InterPro:IPR000719), Serine/threonine protein kinase-related (InterPro…
AT1G13150	Chr1:4481874-4483696	0.843097	1.85804	1.14001	0.0365555	protein_coding	CYP86C4; electron carrier/ heme binding / iron ion binding / monooxygenase/ oxygen binding	member of CYP86C	CYP86C4; FUNCTIONS IN: electron carrier activity, monooxygenase activity, iron ion binding, oxygen binding, heme binding; LOCATED IN: endomembrane system; EXPRESSED IN: leaf whorl, petal, sepal, flower; EXPRESSED DURING: 4 anthesis, petal differentiation and expansion stage; CONTAINS InterPro DOMAIN/s: Cytochrome P450 (InterPro:IPR001128), Cytochrome P450, C-terminal region (InterPro:IPR017973), …
AT2G18780	Chr2:8136757-8138118	1.23448	2.71839	1.13885	0.0316766	protein_coding	F-box family protein		F-box family protein; FUNCTIONS IN: molecular_function unknown; INVOLVED IN: biological_process unknown; LOCATED IN: cellular_component unknown; EXPRESSED IN: 19 plant structures; EXPRESSED DURING: 7 growth stages; CONTAINS InterPro DOMAIN/s: Cyclin-like F-box (InterPro:IPR001810), F-box associated (InterPro:IPR006527), F-box associated type 1 (InterPro:IPR017451); BEST Arabidopsis thaliana prote…
AT5G60300	Chr5:24264621-24269982	6.93109	15.1715	1.13021	5.08e-06	protein_coding	lectin protein kinase family protein	Lectin Receptor Kinase involved in protein-protein interactions with RGD-containing proteins as potential ligands. Role in cell wall-plasma membrane adhesion.	lectin protein kinase family protein; FUNCTIONS IN: carbohydrate binding, protein binding, kinase activity; INVOLVED IN: focal adhesion formation; LOCATED IN: plasma membrane; EXPRESSED IN: 18 plant structures; EXPRESSED DURING: 11 growth stages; CONTAINS InterPro DOMAIN/s: Legume lectin, beta domain (InterPro:IPR001220), Protein kinase, ATP binding site (InterPro:IPR017441), Serine/threonine pro…
AT1G03100	Chr1:739678-746479	1.70405	3.70729	1.1214	0.0199257	protein_coding	pentatricopeptide (PPR) repeat-containing protein		pentatricopeptide (PPR) repeat-containing protein; EXPRESSED IN: 21 plant structures; EXPRESSED DURING: 13 growth stages; CONTAINS InterPro DOMAIN/s: Pentatricopeptide repeat (InterPro:IPR002885); BEST Arabidopsis thaliana protein match is: pentatricopeptide (PPR) repeat-containing protein (TAIR:AT1G69290.1); Has 4755 Blast hits to 2316 proteins in 91 species: Archae - 0; Bacteria - 27; Metazoa -…
AT1G31430	Chr1:11253935-11255737	1.27966	2.78213	1.12043	0.0140025	protein_coding	pentatricopeptide (PPR) repeat-containing protein		pentatricopeptide (PPR) repeat-containing protein; EXPRESSED IN: shoot apex, sepal, flower, seed; EXPRESSED DURING: petal differentiation and expansion stage, E expanded cotyledon stage; CONTAINS InterPro DOMAIN/s: Pentatricopeptide repeat (InterPro:IPR002885); BEST Arabidopsis thaliana protein match is: pentatricopeptide (PPR) repeat-containing protein (TAIR:AT2G22410.1); Has 15300 Blast hits to…
AT5G19600	Chr5:6612814-6616997	0.89205	1.93895	1.12008	0.0181788	protein_coding	SULTR3;5 (SULFATE TRANSPORTER 3;5); sulfate transmembrane transporter	Encodes sulfate transporter Sultr3;5.	SULFATE TRANSPORTER 3;5 (SULTR3;5); FUNCTIONS IN: sulfate transmembrane transporter activity; INVOLVED IN: sulfate transport, transport; LOCATED IN: integral to membrane, membrane; EXPRESSED IN: 16 plant structures; EXPRESSED DURING: 9 growth stages; CONTAINS InterPro DOMAIN/s: Sulphate transporter (InterPro:IPR011547), Sulphate transporter/antisigma-factor antagonist STAS (InterPro:IPR002645), S…
AT3G21010	Chr3:7366209-7367748	2.00245	4.34488	1.11755	0.00603692	transposable_element_gene	transposable element gene		copia-like retrotransposon family, has a 4.6e-15 P-value blast match to dbj|BAA78426.1| polyprotein (AtRE2-1) (Arabidopsis thaliana) (Ty1_Copia-element)
AT5G63760	Chr5:25515877-25517833	5.09785	11.032	1.11373	0.000363278	protein_coding	IBR domain-containing protein		IBR domain-containing protein; FUNCTIONS IN: protein binding, zinc ion binding; LOCATED IN: intracellular; EXPRESSED IN: 22 plant structures; EXPRESSED DURING: 12 growth stages; CONTAINS InterPro DOMAIN/s: Zinc finger, RING-type, conserved site (InterPro:IPR017907), Zinc finger, C6HC-type (InterPro:IPR002867), Zinc finger, RING-type (InterPro:IPR001841), Zinc finger, RanBP2-type (InterPro:IPR0018…
AT5G47360	Chr5:19212688-19215878	2.57215	5.56589	1.11364	0.0034939	protein_coding	pentatricopeptide (PPR) repeat-containing protein		pentatricopeptide (PPR) repeat-containing protein; EXPRESSED IN: 14 plant structures; EXPRESSED DURING: 11 growth stages; CONTAINS InterPro DOMAIN/s: Pentatricopeptide repeat (InterPro:IPR002885); BEST Arabidopsis thaliana protein match is: unknown protein (TAIR:AT1G12775.1); Has 12403 Blast hits to 4408 proteins in 144 species: Archae - 1; Bacteria - 6; Metazoa - 150; Fungi - 105; Plants - 11726…
AT5G23580	Chr5:7946309-7952532	10.3227	22.3091	1.11181	0.00485955	protein_coding	CDPK9 (CALMODULIN-LIKE DOMAIN PROTEIN KINASE 9); ATP binding / calcium ion binding / calmodulin-dependent protein kinase/ kinase/ protein kinase/ protein serine/threonine kinase	unique family of enzymes containing a single polypeptide chain with a kinase domain at the amino terminus and a putative calcium-binding EF hands structure at the carboxyl terminus; recombinant protein is fully active and induced by Ca2+	CALMODULIN-LIKE DOMAIN PROTEIN KINASE 9 (CDPK9); FUNCTIONS IN: in 6 functions; INVOLVED IN: protein amino acid phosphorylation; EXPRESSED IN: 21 plant structures; EXPRESSED DURING: 13 growth stages; CONTAINS InterPro DOMAIN/s: Protein kinase, ATP binding site (InterPro:IPR017441), EF-HAND 1 (InterPro:IPR018247), Serine/threonine protein kinase (InterPro:IPR002290), Calcium-binding EF-hand (InterP…
AT4G25100	Chr4:12884299-12886821	14.8219	31.9832	1.10958	6.52e-07	protein_coding	FSD1 (FE SUPEROXIDE DISMUTASE 1); copper ion binding / superoxide dismutase	Fe-superoxide dismutase	FE SUPEROXIDE DISMUTASE 1 (FSD1); FUNCTIONS IN: superoxide dismutase activity, copper ion binding; INVOLVED IN: response to oxidative stress, removal of superoxide radicals, response to copper ion, circadian rhythm; LOCATED IN: in 6 components; EXPRESSED IN: 22 plant structures; EXPRESSED DURING: 13 growth stages; CONTAINS InterPro DOMAIN/s: Manganese and iron superoxide dismutase (InterPro:IPR00…
AT4G23885	Chr4:12419393-12421464	24.9243	53.6744	1.10668	0.0461766	protein_coding	unknown protein		unknown protein; FUNCTIONS IN: molecular_function unknown; INVOLVED IN: biological_process unknown; LOCATED IN: mitochondrion; EXPRESSED IN: 24 plant structures; EXPRESSED DURING: 15 growth stages; BEST Arabidopsis thaliana protein match is: unknown protein (TAIR:AT5G24165.1); Has 14 Blast hits to 14 proteins in 5 species: Archae - 0; Bacteria - 0; Metazoa - 0; Fungi - 0; Plants - 14; Viruses - 0…
AT3G60720	Chr3:22441770-22443771	2.34356	5.04285	1.10554	0.00843182	protein_coding	PDLP8 (PLASMODESMATA-LOCATED PROTEIN 8)	Encodes a plasmodesmal protein that may be involved in the intercellular movement of molecules through the plasmodesmata. The protein has two DUF26 domains and a single transmembrane domain.	PLASMODESMATA-LOCATED PROTEIN 8 (PDLP8); FUNCTIONS IN: molecular_function unknown; INVOLVED IN: biological_process unknown; EXPRESSED IN: 12 plant structures; EXPRESSED DURING: 4 anthesis, LP.10 ten leaves visible, 4 leaf senescence stage, LP.02 two leaves visible, petal differentiation and expansion stage; CONTAINS InterPro DOMAIN/s: Protein of unknown function DUF26 (InterPro:IPR002902); BEST A…
AT4G28820	Chr4:14230694-14232342	5.61406	12.064	1.10359	0.0464986	protein_coding	zinc finger (HIT type) family protein		zinc finger (HIT type) family protein; INVOLVED IN: biological_process unknown; CONTAINS InterPro DOMAIN/s: Zinc finger, HIT-type (InterPro:IPR007529); Has 273 Blast hits to 270 proteins in 109 species: Archae - 0; Bacteria - 2; Metazoa - 116; Fungi - 76; Plants - 19; Viruses - 0; Other Eukaryotes - 60 (source: NCBI BLink).
AT4G37530	Chr4:17634783-17636288	5.76602	12.3317	1.09672	0.000242531	protein_coding	peroxidase, putative		peroxidase, putative; FUNCTIONS IN: electron carrier activity, peroxidase activity, heme binding; INVOLVED IN: response to salt stress; LOCATED IN: endomembrane system; EXPRESSED IN: root; CONTAINS InterPro DOMAIN/s: Haem peroxidase (InterPro:IPR010255), Plant peroxidase (InterPro:IPR000823), Haem peroxidase, plant/fungal/bacterial (InterPro:IPR002016); BEST Arabidopsis thaliana protein match is:…
AT5G09800	Chr5:3043011-3044413	1.19442	2.55148	1.09502	0.0407175	protein_coding	U-box domain-containing protein		U-box domain-containing protein; FUNCTIONS IN: ubiquitin-protein ligase activity, binding; INVOLVED IN: response to chitin; LOCATED IN: ubiquitin ligase complex; EXPRESSED IN: 10 plant structures; EXPRESSED DURING: L mature pollen stage, M germinated pollen stage, LP.06 six leaves visible, 4 anthesis; CONTAINS InterPro DOMAIN/s: U box (InterPro:IPR003613), Zinc finger, RING/FYVE/PHD-type (InterPr…
AT1G69350	Chr1:26069881-26072245	0.896876	1.9153	1.09459	0.0199635	protein_coding	pentatricopeptide (PPR) repeat-containing protein		pentatricopeptide (PPR) repeat-containing protein; FUNCTIONS IN: molecular_function unknown; INVOLVED IN: biological_process unknown; LOCATED IN: cellular_component unknown; EXPRESSED IN: 6 plant structures; EXPRESSED DURING: petal differentiation and expansion stage, E expanded cotyledon stage; CONTAINS InterPro DOMAIN/s: Pentatricopeptide repeat (InterPro:IPR002885); BEST Arabidopsis thaliana p…
AT1G17830	Chr1:6135802-6138432	1.6857	3.59504	1.09266	0.0116984	protein_coding	unknown protein		unknown protein; FUNCTIONS IN: molecular_function unknown; INVOLVED IN: biological_process unknown; LOCATED IN: cellular_component unknown; EXPRESSED IN: 12 plant structures; EXPRESSED DURING: 7 growth stages; CONTAINS InterPro DOMAIN/s: Protein of unknown function DUF789 (InterPro:IPR008507); BEST Arabidopsis thaliana protein match is: unknown protein (TAIR:AT1G73210.1); Has 147 Blast hits to 14…
AT1G64300	Chr1:23863065-23866045	1.5793	3.3637	1.09077	0.00885335	protein_coding	protein kinase family protein		protein kinase family protein; FUNCTIONS IN: protein serine/threonine/tyrosine kinase activity, kinase activity; INVOLVED IN: protein amino acid phosphorylation; LOCATED IN: endomembrane system; EXPRESSED IN: 12 plant structures; EXPRESSED DURING: 8 growth stages; CONTAINS InterPro DOMAIN/s: Protein kinase, core (InterPro:IPR000719), Protein of unknown function DUF1221 (InterPro:IPR010632), Tyros…
AT5G01550	Chr5:214516-216583	0.77555	1.65122	1.09024	0.0422977	protein_coding	LECRKA4.2 (LECTIN RECEPTOR KINASE A4.1); ATP binding / kinase/ protein kinase/ protein serine/threonine kinase/ sugar binding	Encodes LecRKA4.2, a member of the lectin receptor kinase subfamily A4 (LecRKA4.1 At5g01540; LecRKA4.2 At5g01550; LecRKA4.3 At5g01560). Together with other members of the subfamily, functions redundantly in the negative regulation of ABA response in seed germination.	LECTIN RECEPTOR KINASE A4.1 (LECRKA4.2); FUNCTIONS IN: sugar binding, protein serine/threonine kinase activity, protein kinase activity, kinase activity, ATP binding; INVOLVED IN: abscisic acid mediated signaling, seed germination; LOCATED IN: plasma membrane; EXPRESSED IN: 6 plant structures; EXPRESSED DURING: 4 anthesis, petal differentiation and expansion stage; CONTAINS InterPro DOMAIN/s: Leg…
AT1G01880	Chr1:306557-308991	0.978944	2.08387	1.08997	0.0390018	protein_coding	DNA repair protein, putative		DNA repair protein, putative; FUNCTIONS IN: DNA binding, catalytic activity, nuclease activity; INVOLVED IN: DNA repair; LOCATED IN: cellular_component unknown; CONTAINS InterPro DOMAIN/s: XPG N-terminal (InterPro:IPR006085), DNA repair protein (XPGC)/yeast Rad (InterPro:IPR006084), Helix-hairpin-helix motif, class 2 (InterPro:IPR008918), XPG I (InterPro:IPR006086); BEST Arabidopsis thaliana prot…
AT1G48560	Chr1:17952864-17957719	1.89731	4.03679	1.08925	0.0490162	protein_coding	unknown protein		unknown protein; FUNCTIONS IN: molecular_function unknown; INVOLVED IN: biological_process unknown; LOCATED IN: cellular_component unknown; EXPRESSED IN: 12 plant structures; EXPRESSED DURING: 6 growth stages; Has 40 Blast hits to 40 proteins in 7 species: Archae - 0; Bacteria - 0; Metazoa - 3; Fungi - 0; Plants - 35; Viruses - 0; Other Eukaryotes - 2 (source: NCBI BLink).
AT2G15630	Chr2:6814520-6816404	1.35984	2.88658	1.08592	0.0130712	protein_coding	pentatricopeptide (PPR) repeat-containing protein		pentatricopeptide (PPR) repeat-containing protein; FUNCTIONS IN: molecular_function unknown; INVOLVED IN: biological_process unknown; LOCATED IN: cellular_component unknown; EXPRESSED IN: 13 plant structures; EXPRESSED DURING: 6 growth stages; CONTAINS InterPro DOMAIN/s: Pentatricopeptide repeat (InterPro:IPR002885); BEST Arabidopsis thaliana protein match is: pentatricopeptide (PPR) repeat-conta…
AT5G53030	Chr5:21505073-21506620	2.79162	5.92032	1.08457	0.012899	protein_coding	unknown protein		unknown protein; FUNCTIONS IN: molecular_function unknown; INVOLVED IN: biological_process unknown; LOCATED IN: cellular_component unknown; EXPRESSED IN: 6 plant structures; EXPRESSED DURING: 4 anthesis, petal differentiation and expansion stage; BEST Arabidopsis thaliana protein match is: unknown protein (TAIR:AT4G27810.1); Has 27 Blast hits to 27 proteins in 4 species: Archae - 0; Bacteria - 0;…
AT1G73770	Chr1:27742127-27743565	5.25979	11.1131	1.07919	0.0074742	protein_coding	unknown protein		unknown protein; FUNCTIONS IN: molecular_function unknown; INVOLVED IN: biological_process unknown; LOCATED IN: mitochondrion; EXPRESSED IN: cultured cell; BEST Arabidopsis thaliana protein match is: unknown protein (TAIR:AT3G18240.2); Has 868 Blast hits to 508 proteins in 62 species: Archae - 0; Bacteria - 697; Metazoa - 29; Fungi - 37; Plants - 37; Viruses - 0; Other Eukaryotes - 68 (source: NC…
AT1G16400	Chr1:5605158-5607473	3.69248	7.80057	1.07899	0.000171711	protein_coding	CYP79F2; oxidoreductase, acting on paired donors, with incorporation or reduction of molecular oxygen, NADH or NADPH as one donor, and incorporation of one atom of oxygen / oxygen binding	Encodes cytochrome P450 CYP79F2.	CYP79F2; FUNCTIONS IN: oxidoreductase activity, acting on paired donors, with incorporation or reduction of molecular oxygen, NADH or NADPH as one donor, and incorporation of one atom of oxygen, oxygen binding; INVOLVED IN: glucosinolate biosynthetic process; LOCATED IN: endoplasmic reticulum; CONTAINS InterPro DOMAIN/s: Cytochrome P450 (InterPro:IPR001128), Cytochrome P450, E-class, group I (Int…
AT1G28370	Chr1:9955968-9956940	2.87271	6.06687	1.07854	0.0157725	protein_coding	ERF11 (ERF DOMAIN PROTEIN 11); DNA binding / transcription factor/ transcription repressor	encodes a member of the ERF (ethylene response factor) subfamily B-1 of ERF/AP2 transcription factor family. The protein contains one AP2 domain. There are 15 members in this subfamily including ATERF-3, ATERF-4, ATERF-7, and leafy petiole.	ERF DOMAIN PROTEIN 11 (ERF11); FUNCTIONS IN: transcription repressor activity, transcription factor activity, DNA binding; INVOLVED IN: ethylene mediated signaling pathway, regulation of transcription, DNA-dependent; LOCATED IN: nucleus; EXPRESSED IN: 19 plant structures; EXPRESSED DURING: 10 growth stages; CONTAINS InterPro DOMAIN/s: DNA-binding, integrase-type (InterPro:IPR016177), Pathogenesis…
AT4G31120	Chr4:15130074-15136639	18.6215	39.2918	1.07726	2.23e-08	protein_coding	SKB1 (SHK1 BINDING PROTEIN 1); protein methyltransferase	Involved in vernalization. Required for epigenetic silencing of FLC, and for vernalization-mediated histone modification.	SHK1 BINDING PROTEIN 1 (SKB1); FUNCTIONS IN: protein methyltransferase activity; INVOLVED IN: positive regulation of vernalization response, regulation of flower development; LOCATED IN: cytoplasm; EXPRESSED IN: 25 plant structures; EXPRESSED DURING: 13 growth stages; CONTAINS InterPro DOMAIN/s: Skb1 methyltransferase (InterPro:IPR007857); Has 709 Blast hits to 696 proteins in 169 species: Archae…
AT1G50420	Chr1:18677925-18680117	5.71132	12.0465	1.07672	6.55e-06	protein_coding	SCL3; transcription factor	Encodes a scarecrow-like protein (SCL3) Putative transcription factors interacting with the gene product of VHA-B1 (vacuolar ATPase subunit B1; as shown through yeast two-hybrid assay).	SCL3; FUNCTIONS IN: transcription factor activity; INVOLVED IN: response to gibberellin stimulus, regulation of transcription; LOCATED IN: nucleus; EXPRESSED IN: 23 plant structures; EXPRESSED DURING: 13 growth stages; CONTAINS InterPro DOMAIN/s: GRAS transcription factor (InterPro:IPR005202); BEST Arabidopsis thaliana protein match is: SCL21 (SCARECROW-LIKE 21); transcription factor (TAIR:AT2G04…
AT2G48010	Chr2:19641376-19643491	2.19384	4.62284	1.07532	0.00147881	protein_coding	RKF3 (RECEPTOR-LIKE KINASE IN IN FLOWERS 3); kinase/ receptor signaling protein serine/threonine kinase	receptor-like serine/threonine kinase (RKF3)	RECEPTOR-LIKE KINASE IN IN FLOWERS 3 (RKF3); FUNCTIONS IN: receptor signaling protein serine/threonine kinase activity, kinase activity; INVOLVED IN: protein amino acid phosphorylation; LOCATED IN: plasma membrane; EXPRESSED IN: 22 plant structures; EXPRESSED DURING: 13 growth stages; CONTAINS InterPro DOMAIN/s: Protein kinase, ATP binding site (InterPro:IPR017441), Protein kinase, core (InterPro…
AT3G47348	Chr3:17445962-17446047	1499.79	3158.04	1.07427	0.0495744	small_nucleolar_rna	snoRNA		snoRNA
AT3G17626	Chr3:6027993-6028633	6.91744	14.5432	1.07204	0.022528	protein_coding			FUNCTIONS IN: molecular_function unknown; INVOLVED IN: biological_process unknown; LOCATED IN: cellular_component unknown; BEST Arabidopsis thaliana protein match is: ribosomal protein L18 family protein (TAIR:AT1G48350.1); Has 336 Blast hits to 336 proteins in 121 species: Archae - 0; Bacteria - 241; Metazoa - 0; Fungi - 0; Plants - 37; Viruses - 0; Other Eukaryotes - 58 (source: NCBI BLink).
AT3G53220	Chr3:19721993-19722702	10.7603	22.4966	1.06399	0.00490023	protein_coding	thioredoxin family protein		thioredoxin family protein; INVOLVED IN: cell redox homeostasis; LOCATED IN: cellular_component unknown; EXPRESSED IN: 17 plant structures; EXPRESSED DURING: 11 growth stages; CONTAINS InterPro DOMAIN/s: Thioredoxin fold (InterPro:IPR012335), Thioredoxin, core (InterPro:IPR015467), Thioredoxin-like (InterPro:IPR017936), Thioredoxin domain (InterPro:IPR013766), Thioredoxin-like fold (InterPro:IPR0…
AT1G77010	Chr1:28942709-28944797	0.773081	1.61431	1.06222	0.0467384	protein_coding	pentatricopeptide (PPR) repeat-containing protein		pentatricopeptide (PPR) repeat-containing protein; INVOLVED IN: biological_process unknown; EXPRESSED IN: 12 plant structures; EXPRESSED DURING: 7 growth stages; CONTAINS InterPro DOMAIN/s: Pentatricopeptide repeat (InterPro:IPR002885); BEST Arabidopsis thaliana protein match is: pentatricopeptide (PPR) repeat-containing protein (TAIR:AT2G13600.1); Has 16318 Blast hits to 4970 proteins in 132 spe…
AT4G17970	Chr4:9975407-9977722	3.02745	6.31159	1.0599	0.00103598	protein_coding	unknown protein		unknown protein; INVOLVED IN: biological_process unknown; LOCATED IN: cellular_component unknown; EXPRESSED IN: 21 plant structures; EXPRESSED DURING: 13 growth stages; CONTAINS InterPro DOMAIN/s: Uncharacterised protein family UPF0005 (InterPro:IPR006214); BEST Arabidopsis thaliana protein match is: unknown protein (TAIR:AT5G46610.1); Has 461 Blast hits to 451 proteins in 136 species: Archae - 0…
AT3G02330	Chr3:473880-476592	1.17802	2.45549	1.05964	0.00848602	protein_coding	pentatricopeptide (PPR) repeat-containing protein		pentatricopeptide (PPR) repeat-containing protein; FUNCTIONS IN: binding; INVOLVED IN: biological_process unknown; LOCATED IN: cellular_component unknown; CONTAINS InterPro DOMAIN/s: Pentatricopeptide repeat (InterPro:IPR002885), Tetratricopeptide-like helical (InterPro:IPR011990); BEST Arabidopsis thaliana protein match is: pentatricopeptide (PPR) repeat-containing protein (TAIR:AT4G39530.1); Ha…
AT1G76060	Chr1:28540822-28543850	11.7614	24.4835	1.05774	0.00532783	protein_coding	EMB1793 (EMBRYO DEFECTIVE 1793); catalytic	mutant has Embryo defect	EMBRYO DEFECTIVE 1793 (EMB1793); FUNCTIONS IN: catalytic activity; LOCATED IN: mitochondrion; EXPRESSED IN: 24 plant structures; EXPRESSED DURING: 14 growth stages; CONTAINS InterPro DOMAIN/s: Complex 1 LYR protein (InterPro:IPR008011); Has 23 Blast hits to 23 proteins in 12 species: Archae - 0; Bacteria - 0; Metazoa - 0; Fungi - 0; Plants - 16; Viruses - 0; Other Eukaryotes - 7 (source: NCBI BLi…
AT1G03540	Chr1:883781-885611	1.59287	3.29298	1.04776	0.0122395	protein_coding	pentatricopeptide (PPR) repeat-containing protein		pentatricopeptide (PPR) repeat-containing protein; INVOLVED IN: biological_process unknown; CONTAINS InterPro DOMAIN/s: Pentatricopeptide repeat (InterPro:IPR002885); BEST Arabidopsis thaliana protein match is: pentatricopeptide (PPR) repeat-containing protein (TAIR:AT2G13600.1); Has 15175 Blast hits to 5044 proteins in 136 species: Archae - 0; Bacteria - 3; Metazoa - 61; Fungi - 63; Plants - 147…
AT4G37430	Chr4:17597109-17598958	3.90668	8.02214	1.03804	0.0101436	protein_coding	CYP91A2 (CYTOCHROME P450 MONOOXYGENASE 91A2); electron carrier/ heme binding / iron ion binding / monooxygenase/ oxygen binding	Encodes a member of the CYP81F cytochrome P450 monooxygenase subfamily.	CYTOCHROME P450 MONOOXYGENASE 91A2 (CYP91A2); FUNCTIONS IN: electron carrier activity, monooxygenase activity, iron ion binding, oxygen binding, heme binding; LOCATED IN: endoplasmic reticulum; EXPRESSED IN: 16 plant structures; EXPRESSED DURING: 6 growth stages; CONTAINS InterPro DOMAIN/s: Cytochrome P450 (InterPro:IPR001128), Cytochrome P450, E-class, group I (InterPro:IPR002401), Cytochrome P4…
AT1G67070	Chr1:25042134-25044647	1.22846	2.51869	1.03583	0.0305495	protein_coding	DIN9 (DARK INDUCIBLE 9); mannose-6-phosphate isomerase	Encodes a protein with phosphomannose isomerase activity that is involved in synthesis of ascorbic acid. Expression is induced after 24 hours of dark treatment, in senescing leaves and treatment with exogenous photosynthesis inhibitor. Induction of gene expression was suppressed in excised leaves supplied with sugar. The authors suggest that the gene's expression pattern is responding to the leve…	DARK INDUCIBLE 9 (DIN9); FUNCTIONS IN: mannose-6-phosphate isomerase activity; INVOLVED IN: L-ascorbic acid biosynthetic process, response to light stimulus, aging, carbohydrate metabolic process, response to sucrose stimulus; LOCATED IN: cellular_component unknown; EXPRESSED IN: 24 plant structures; EXPRESSED DURING: 14 growth stages; CONTAINS InterPro DOMAIN/s: Mannose-6-phosphate isomerase (In…
AT2G18520	Chr2:8033881-8035363	3.30979	6.78336	1.03526	0.00226506	protein_coding	pentatricopeptide (PPR) repeat-containing protein		pentatricopeptide (PPR) repeat-containing protein; INVOLVED IN: biological_process unknown; LOCATED IN: membrane; EXPRESSED IN: 18 plant structures; EXPRESSED DURING: 11 growth stages; CONTAINS InterPro DOMAIN/s: Pentatricopeptide repeat (InterPro:IPR002885); BEST Arabidopsis thaliana protein match is: pentatricopeptide (PPR) repeat-containing protein (TAIR:AT4G36680.1); Has 11994 Blast hits to 4…
AT3G62890	Chr3:23246156-23248063	1.64959	3.3756	1.03304	0.0125556	protein_coding	binding		binding; FUNCTIONS IN: binding; INVOLVED IN: biological_process unknown; LOCATED IN: cellular_component unknown; EXPRESSED IN: 7 plant structures; EXPRESSED DURING: F mature embryo stage, petal differentiation and expansion stage, D bilateral stage, E expanded cotyledon stage; CONTAINS InterPro DOMAIN/s: Pentatricopeptide repeat (InterPro:IPR002885), Tetratricopeptide-like helical (InterPro:IPR01…
AT5G04700	Chr5:1354239-1356754	1.2665	2.57892	1.02593	0.0203997	protein_coding			FUNCTIONS IN: molecular_function unknown; INVOLVED IN: biological_process unknown; LOCATED IN: cellular_component unknown; CONTAINS InterPro DOMAIN/s: Ankyrin (InterPro:IPR002110); BEST Arabidopsis thaliana protein match is: unknown protein (TAIR:AT5G04680.1); Has 868 Blast hits to 744 proteins in 75 species: Archae - 0; Bacteria - 22; Metazoa - 164; Fungi - 15; Plants - 471; Viruses - 0; Other E…
AT3G63290	Chr3:23381644-23383538	2.58199	5.25598	1.02548	0.0341618	protein_coding	unknown protein		unknown protein; FUNCTIONS IN: molecular_function unknown; INVOLVED IN: pollen development; LOCATED IN: cellular_component unknown; EXPRESSED IN: 22 plant structures; EXPRESSED DURING: 13 growth stages; BEST Arabidopsis thaliana protein match is: unknown protein (TAIR:AT4G13400.1); Has 92 Blast hits to 92 proteins in 36 species: Archae - 0; Bacteria - 4; Metazoa - 0; Fungi - 34; Plants - 34; Viru…
AT2G47990	Chr2:19631258-19638678	13.6727	27.8188	1.02476	0.000450487	protein_coding	SWA1 (SLOW WALKER1); nucleotide binding	Encodes a transducin family nucleolar protein with six WD40 repeats that is most likely involved in 18S rRNA biogenesis. The slow progression of the gametophytic division cycles in swa1 suggested that the SWA1 protein is required for the normal progression of mitotic division cycles through the regulation of cell metabolism. Ubiquitously expressed throughout the plant.	SLOW WALKER1 (SWA1); FUNCTIONS IN: nucleotide binding; INVOLVED IN: megagametogenesis, embryo sac development, rRNA processing; LOCATED IN: nucleolus, CUL4 RING ubiquitin ligase complex; EXPRESSED IN: 30 plant structures; EXPRESSED DURING: 14 growth stages; CONTAINS InterPro DOMAIN/s: WD40 repeat-like (InterPro:IPR011046), WD40 repeat, region (InterPro:IPR017986), WD40/YVTN repeat-like (InterPro:…
AT1G15165	Chr1:5217718-5219896	2.61473	5.31352	1.023	0.0377991	protein_coding	U-box domain-containing protein		U-box domain-containing protein; FUNCTIONS IN: ubiquitin-protein ligase activity; INVOLVED IN: protein ubiquitination; LOCATED IN: endomembrane system, ubiquitin ligase complex; CONTAINS InterPro DOMAIN/s: U box (InterPro:IPR003613), Zinc finger, RING/FYVE/PHD-type (InterPro:IPR013083); BEST Arabidopsis thaliana protein match is: armadillo/beta-catenin repeat family protein / U-box domain-contain…
AT5G23600	Chr5:7955993-7956632	6.20397	12.6063	1.02289	0.0130321	protein_coding	tRNA 2'phosphotransferase, putative		tRNA 2'phosphotransferase, putative; FUNCTIONS IN: tRNA 2'-phosphotransferase activity, transferase activity, transferring phosphorus-containing groups; INVOLVED IN: tRNA splicing, via endonucleolytic cleavage and ligation; CONTAINS InterPro DOMAIN/s: Phosphotransferase KptA/Tpt1 (InterPro:IPR002745); BEST Arabidopsis thaliana protein match is: emb1067 (embryo defective 1067); tRNA 2'-phosphotran…
AT4G11650	Chr4:7024855-7026146	3.4416	6.9883	1.02186	0.0124211	protein_coding	ATOSM34 (osmotin 34)	osmotin-like protein	osmotin 34 (ATOSM34); INVOLVED IN: response to salt stress, response to other organism, defense response to bacterium, incompatible interaction; LOCATED IN: endomembrane system; EXPRESSED IN: 6 plant structures; EXPRESSED DURING: 4 anthesis; CONTAINS InterPro DOMAIN/s: Thaumatin, conserved site (InterPro:IPR017949), Thaumatin, pathogenesis-related (InterPro:IPR001938); BEST Arabidopsis thaliana p…
AT1G31835	Chr1:11423058-11423684	6.23854	12.6176	1.01615	0.0150115	protein_coding	unknown protein		unknown protein; FUNCTIONS IN: molecular_function unknown; INVOLVED IN: biological_process unknown; LOCATED IN: endomembrane system; Has 2 Blast hits to 2 proteins in 1 species: Archae - 0; Bacteria - 0; Metazoa - 0; Fungi - 0; Plants - 2; Viruses - 0; Other Eukaryotes - 0 (source: NCBI BLink).
AT3G27030	Chr3:9972507-9974225	10.51	21.2423	1.01517	0.0201136	protein_coding	unknown protein		unknown protein; FUNCTIONS IN: molecular_function unknown; INVOLVED IN: biological_process unknown; LOCATED IN: endomembrane system; BEST Arabidopsis thaliana protein match is: unknown protein (TAIR:AT5G40970.1); Has 334 Blast hits to 167 proteins in 11 species: Archae - 0; Bacteria - 0; Metazoa - 0; Fungi - 0; Plants - 334; Viruses - 0; Other Eukaryotes - 0 (source: NCBI BLink).
AT2G22330	Chr2:9488553-9491187	27.9751	56.5145	1.01448	2.61e-09	protein_coding	CYP79B3; electron carrier/ heme binding / iron ion binding / monooxygenase/ oxygen binding	Encodes a cytochrome P450. Involved in tryptophan metabolism. Converts Trp to indole-3-acetaldoxime (IAOx), a precursor to IAA and indole glucosinolates.	CYP79B3; FUNCTIONS IN: electron carrier activity, monooxygenase activity, iron ion binding, oxygen binding, heme binding; INVOLVED IN: in 7 processes; LOCATED IN: chloroplast; EXPRESSED IN: 24 plant structures; EXPRESSED DURING: 12 growth stages; CONTAINS InterPro DOMAIN/s: Cytochrome P450 (InterPro:IPR001128), Cytochrome P450, C-terminal region (InterPro:IPR017973), Cytochrome P450, E-class, gro…
AT3G22670	Chr3:8017770-8019459	1.58624	3.1972	1.0112	0.0210695	protein_coding	pentatricopeptide (PPR) repeat-containing protein		pentatricopeptide (PPR) repeat-containing protein; INVOLVED IN: biological_process unknown; LOCATED IN: mitochondrion; EXPRESSED IN: 21 plant structures; EXPRESSED DURING: 10 growth stages; CONTAINS InterPro DOMAIN/s: Pentatricopeptide repeat (InterPro:IPR002885); BEST Arabidopsis thaliana protein match is: pentatricopeptide (PPR) repeat-containing protein (TAIR:AT3G04130.2); Has 17261 Blast hits…
AT1G22830	Chr1:8076572-8079116	2.40784	4.84299	1.00816	0.0238999	protein_coding	pentatricopeptide (PPR) repeat-containing protein		pentatricopeptide (PPR) repeat-containing protein; INVOLVED IN: biological_process unknown; LOCATED IN: cellular_component unknown; EXPRESSED IN: 6 plant structures; EXPRESSED DURING: petal differentiation and expansion stage, D bilateral stage; CONTAINS InterPro DOMAIN/s: Pentatricopeptide repeat (InterPro:IPR002885); BEST Arabidopsis thaliana protein match is: pentatricopeptide (PPR) repeat-con…
AT5G44572	Chr5:17968151-17969563	10.9848	22.0501	1.00527	0.00561166	protein_coding	unknown protein		unknown protein; FUNCTIONS IN: molecular_function unknown; INVOLVED IN: biological_process unknown; LOCATED IN: endomembrane system; Has 3 Blast hits to 3 proteins in 1 species: Archae - 0; Bacteria - 0; Metazoa - 0; Fungi - 0; Plants - 3; Viruses - 0; Other Eukaryotes - 0 (source: NCBI BLink).
AT1G03990	Chr1:1024846-1027616	1.05996	2.1262	1.00426	0.0268058	protein_coding	alcohol oxidase-related		alcohol oxidase-related; FUNCTIONS IN: electron carrier activity, oxidoreductase activity, acting on CH-OH group of donors, oxidoreductase activity, FAD binding; CONTAINS InterPro DOMAIN/s: Glucose-methanol-choline oxidoreductase, N-terminal (InterPro:IPR000172), Fumarate reductase/succinate dehydrogenase flavoprotein, N-terminal (InterPro:IPR003953), Long-chain fatty alcohol dehydrogenase (Inter…
AT5G24390	Chr5:8323894-8329490	1.05536	2.11653	1.00396	0.0393768	protein_coding	RabGAP/TBC domain-containing protein		RabGAP/TBC domain-containing protein; FUNCTIONS IN: RAB GTPase activator activity; INVOLVED IN: regulation of Rab GTPase activity; LOCATED IN: intracellular, chloroplast; EXPRESSED IN: 17 plant structures; EXPRESSED DURING: 10 growth stages; CONTAINS InterPro DOMAIN/s: RabGAP/TBC (InterPro:IPR000195); BEST Arabidopsis thaliana protein match is: RAB GTPase activator (TAIR:AT3G49350.1); Has 3521 Bl…
AT5G15820	Chr5:5161723-5163030	2.66379	5.33908	1.00311	0.0121139	protein_coding	zinc finger (C3HC4-type RING finger) family protein		zinc finger (C3HC4-type RING finger) family protein; FUNCTIONS IN: protein binding, zinc ion binding; CONTAINS InterPro DOMAIN/s: Zinc finger, RING-type (InterPro:IPR001841), Zinc finger, RING/FYVE/PHD-type (InterPro:IPR013083); BEST Arabidopsis thaliana protein match is: zinc finger (C3HC4-type RING finger) family protein (TAIR:AT3G02340.1); Has 5714 Blast hits to 5705 proteins in 197 species: A…
AT1G11270	Chr1:3780428-3786990	1.91997	3.84427	1.00163	0.0494523	protein_coding	F-box family protein		F-box family protein; FUNCTIONS IN: molecular_function unknown; INVOLVED IN: heat acclimation; EXPRESSED IN: embryo, pedicel; EXPRESSED DURING: 4 anthesis, D bilateral stage, E expanded cotyledon stage; CONTAINS InterPro DOMAIN/s: Cyclin-like F-box (InterPro:IPR001810), F-box associated (InterPro:IPR006527); BEST Arabidopsis thaliana protein match is: S locus F-box-related / SLF-related (TAIR:AT2…
AT5G28030	Chr5:10030405-10032451	4.32265	8.60596	0.993418	0.00501758	protein_coding	cysteine synthase, putative / O-acetylserine (thiol)-lyase, putative / O-acetylserine sulfhydrylase, putative		cysteine synthase, putative / O-acetylserine (thiol)-lyase, putative / O-acetylserine sulfhydrylase, putative; FUNCTIONS IN: pyridoxal phosphate binding, cysteine synthase activity, catalytic activity; INVOLVED IN: cysteine biosynthetic process from serine, cysteine biosynthetic process, metabolic process; EXPRESSED IN: 11 plant structures; EXPRESSED DURING: 4 anthesis, LP.04 four leaves visible,…
AT5G06330	Chr5:1934738-1935644	3.53307	7.03001	0.992607	0.0212495	protein_coding	hairpin-responsive protein, putative (HIN1)		hairpin-responsive protein, putative (HIN1); FUNCTIONS IN: molecular_function unknown; INVOLVED IN: biological_process unknown; LOCATED IN: cellular_component unknown; EXPRESSED IN: leaf whorl, petal, sepal, flower; EXPRESSED DURING: 4 anthesis, petal differentiation and expansion stage; CONTAINS InterPro DOMAIN/s: Harpin-induced 1 (InterPro:IPR010847); BEST Arabidopsis thaliana protein match is:…
AT5G03545	Chr5:894705-895400	4.02498	7.99411	0.989954	0.037394	protein_coding	unknown protein		unknown protein; FUNCTIONS IN: molecular_function unknown; INVOLVED IN: biological_process unknown; LOCATED IN: cellular_component unknown; Has 4 Blast hits to 4 proteins in 1 species: Archae - 0; Bacteria - 0; Metazoa - 0; Fungi - 0; Plants - 4; Viruses - 0; Other Eukaryotes - 0 (source: NCBI BLink).
AT1G53345	Chr1:19902494-19903700	2.55467	5.07238	0.989526	0.019815	protein_coding	unknown protein		unknown protein; INVOLVED IN: biological_process unknown; LOCATED IN: endomembrane system; EXPRESSED IN: 8 plant structures; EXPRESSED DURING: 4 anthesis, F mature embryo stage, petal differentiation and expansion stage, D bilateral stage, E expanded cotyledon stage; BEST Arabidopsis thaliana protein match is: unknown protein (TAIR:AT5G09580.1); Has 127 Blast hits to 127 proteins in 44 species: A…
AT5G01470	Chr5:190927-192611	9.81752	19.4442	0.98591	0.0206704	protein_coding	unknown protein		unknown protein; FUNCTIONS IN: molecular_function unknown; INVOLVED IN: biological_process unknown; LOCATED IN: cellular_component unknown; EXPRESSED IN: 12 plant structures; EXPRESSED DURING: 7 growth stages; Has 264 Blast hits to 264 proteins in 96 species: Archae - 2; Bacteria - 20; Metazoa - 104; Fungi - 79; Plants - 42; Viruses - 0; Other Eukaryotes - 17 (source: NCBI BLink).
AT3G08570	Chr3:2602257-2604412	1.14338	2.25915	0.982474	0.043786	protein_coding	protein binding / signal transducer		protein binding / signal transducer; FUNCTIONS IN: protein binding, signal transducer activity; INVOLVED IN: response to light stimulus; LOCATED IN: chloroplast; EXPRESSED IN: 7 plant structures; EXPRESSED DURING: F mature embryo stage, petal differentiation and expansion stage, D bilateral stage, E expanded cotyledon stage; CONTAINS InterPro DOMAIN/s: NPH3 (InterPro:IPR004249), BTB/POZ (InterPro…
AT1G74100	Chr1:27864344-27865694	56.4349	111.46	0.981867	3.9e-09	protein_coding	SOT16 (SULFOTRANSFERASE 16); desulfoglucosinolate sulfotransferase/ sulfotransferase	encodes a desulfoglucosinolate sulfotransferase, involved in the final step of glucosinolate core structure biosynthesis. Has a broad-substrate specificity with different desulfoglucosinolates, the best substrate is indole-3-methyl-dsGS, followed by benzyl-dsGS. Expression was induced by wounding, jasmonate and ethylene stimulates.	SULFOTRANSFERASE 16 (SOT16); FUNCTIONS IN: sulfotransferase activity, desulfoglucosinolate sulfotransferase activity; INVOLVED IN: glucosinolate biosynthetic process, response to jasmonic acid stimulus during jasmonic acid and ethylene-dependent systemic resistance; LOCATED IN: cellular_component unknown; EXPRESSED IN: 22 plant structures; EXPRESSED DURING: 13 growth stages; CONTAINS InterPro DOM…
AT1G35320	Chr1:12959056-12962853	2.68893	5.3041	0.980076	0.01431	protein_coding	unknown protein		unknown protein; FUNCTIONS IN: molecular_function unknown; INVOLVED IN: biological_process unknown; LOCATED IN: cellular_component unknown; EXPRESSED IN: 13 plant structures; EXPRESSED DURING: 4 anthesis, petal differentiation and expansion stage, D bilateral stage, E expanded cotyledon stage; BEST Arabidopsis thaliana protein match is: unknown protein (TAIR:AT4G09260.1); Has 9 Blast hits to 9 pr…
AT1G48770	Chr1:18040284-18040916	7.02999	13.8632	0.979664	0.0261666	protein_coding	unknown protein		unknown protein; FUNCTIONS IN: molecular_function unknown; INVOLVED IN: biological_process unknown; LOCATED IN: cellular_component unknown; CONTAINS InterPro DOMAIN/s: Protein of unknown function DUF1639 (InterPro:IPR012438); BEST Arabidopsis thaliana protein match is: unknown protein (TAIR:AT3G18295.1); Has 142 Blast hits to 142 proteins in 9 species: Archae - 0; Bacteria - 0; Metazoa - 0; Fungi…
AT3G03900	Chr3:1002974-1004271	8.06625	15.9015	0.979188	0.00923985	protein_coding	adenylylsulfate kinase, putative		adenylylsulfate kinase, putative; FUNCTIONS IN: transferase activity, transferring phosphorus-containing groups, kinase activity, ATP binding; INVOLVED IN: sulfate assimilation; LOCATED IN: cellular_component unknown; EXPRESSED IN: 27 plant structures; EXPRESSED DURING: 15 growth stages; CONTAINS InterPro DOMAIN/s: Adenylylsulphate kinase, C-terminal (InterPro:IPR002891); BEST Arabidopsis thalian…
AT2G35030	Chr2:14760868-14763077	2.22021	4.3713	0.977368	0.0035975	protein_coding	pentatricopeptide (PPR) repeat-containing protein		pentatricopeptide (PPR) repeat-containing protein; FUNCTIONS IN: binding; INVOLVED IN: biological_process unknown; LOCATED IN: cellular_component unknown; EXPRESSED IN: 13 plant structures; EXPRESSED DURING: 6 growth stages; CONTAINS InterPro DOMAIN/s: Pentatricopeptide repeat (InterPro:IPR002885), Tetratricopeptide-like helical (InterPro:IPR011990); BEST Arabidopsis thaliana protein match is: pe…
AT1G08400	Chr1:2643329-2646035	2.71619	5.33748	0.974573	0.000880334	protein_coding	chromosome structural maintenance protein-related		chromosome structural maintenance protein-related; FUNCTIONS IN: molecular_function unknown; INVOLVED IN: biological_process unknown; LOCATED IN: cellular_component unknown; CONTAINS InterPro DOMAIN/s: RINT-1/TIP-1 (InterPro:IPR007528); BEST Arabidopsis thaliana protein match is: MAG2 (maigo2) (TAIR:AT3G47700.1); Has 98 Blast hits to 96 proteins in 38 species: Archae - 0; Bacteria - 0; Metazoa - …
AT5G61400	Chr5:24681549-24683514	1.2674	2.4831	0.970266	0.0321279	protein_coding	pentatricopeptide (PPR) repeat-containing protein		pentatricopeptide (PPR) repeat-containing protein; FUNCTIONS IN: molecular_function unknown; INVOLVED IN: biological_process unknown; LOCATED IN: cellular_component unknown; EXPRESSED IN: seed; EXPRESSED DURING: E expanded cotyledon stage; CONTAINS InterPro DOMAIN/s: Pentatricopeptide repeat (InterPro:IPR002885); BEST Arabidopsis thaliana protein match is: pentatricopeptide (PPR) repeat-containin…
AT2G24260	Chr2:10319333-10322222	1.91785	3.75409	0.968973	0.0296279	protein_coding	basic helix-loop-helix (bHLH) family protein		basic helix-loop-helix (bHLH) family protein; FUNCTIONS IN: transcription factor activity, DNA binding; INVOLVED IN: regulation of transcription; LOCATED IN: nucleus; EXPRESSED IN: 8 plant structures; EXPRESSED DURING: 4 anthesis, petal differentiation and expansion stage; CONTAINS InterPro DOMAIN/s: Basic helix-loop-helix dimerisation region bHLH (InterPro:IPR001092), Helix-loop-helix DNA-bindin…
AT2G38420	Chr2:16091104-16092550	3.29826	6.45084	0.967781	0.00547481	protein_coding	pentatricopeptide (PPR) repeat-containing protein		pentatricopeptide (PPR) repeat-containing protein; INVOLVED IN: biological_process unknown; EXPRESSED IN: 20 plant structures; EXPRESSED DURING: 8 growth stages; CONTAINS InterPro DOMAIN/s: Pentatricopeptide repeat (InterPro:IPR002885); BEST Arabidopsis thaliana protein match is: pentatricopeptide (PPR) repeat-containing protein (TAIR:AT5G64320.1); Has 11671 Blast hits to 4113 proteins in 157 spe…
AT1G64105	Chr1:23791584-23795642	14.9118	29.1587	0.967471	0.00142841	protein_coding	ANAC027 (Arabidopsis NAC domain containing protein 27); transcription factor		Arabidopsis NAC domain containing protein 27 (ANAC027); FUNCTIONS IN: transcription factor activity; INVOLVED IN: multicellular organismal development, regulation of transcription; LOCATED IN: cellular_component unknown; CONTAINS InterPro DOMAIN/s: No apical meristem (NAM) protein (InterPro:IPR003441); BEST Arabidopsis thaliana protein match is: pentatricopeptide (PPR) repeat-containing protein (…
AT1G18590	Chr1:6398579-6399942	33.0428	64.3873	0.96244	3.72e-08	protein_coding	SOT17 (SULFOTRANSFERASE 17); desulfoglucosinolate sulfotransferase/ sulfotransferase	encodes a desulfoglucosinolate sulfotransferase, involved in the final step of glucosinolate core structure biosynthesis. Has a broad-substrate specificity with preference with methionine-derived desulfoglucosinolates.	SULFOTRANSFERASE 17 (SOT17); FUNCTIONS IN: sulfotransferase activity, desulfoglucosinolate sulfotransferase activity; INVOLVED IN: glucosinolate biosynthetic process; LOCATED IN: cellular_component unknown; EXPRESSED IN: 21 plant structures; EXPRESSED DURING: 13 growth stages; CONTAINS InterPro DOMAIN/s: Sulfotransferase (InterPro:IPR000863); BEST Arabidopsis thaliana protein match is: SOT18 (DES…
AT3G13620	Chr3:4449373-4452624	3.03172	5.89729	0.959915	0.00528622	protein_coding	amino acid permease family protein		amino acid permease family protein; FUNCTIONS IN: cationic amino acid transmembrane transporter activity; INVOLVED IN: transport, amino acid transport; LOCATED IN: membrane; EXPRESSED IN: 23 plant structures; EXPRESSED DURING: 12 growth stages; CONTAINS InterPro DOMAIN/s: Amino acid/polyamine transporter I (InterPro:IPR002293), Amino acid permease-associated region (InterPro:IPR004841); BEST Arab…
AT5G26600	Chr5:9377401-9379797	17.5301	34.0881	0.959439	6.66e-05	protein_coding	catalytic/ pyridoxal phosphate binding		catalytic/ pyridoxal phosphate binding; FUNCTIONS IN: pyridoxal phosphate binding, catalytic activity; INVOLVED IN: metabolic process; LOCATED IN: chloroplast; EXPRESSED IN: 22 plant structures; EXPRESSED DURING: 13 growth stages; CONTAINS InterPro DOMAIN/s: Pyridoxal phosphate-dependent transferase, major region (InterPro:IPR015424), Aminotransferase, class V/Cysteine desulfurase (InterPro:IPR00…
AT3G17890	Chr3:6127040-6127874	4.67315	9.06031	0.955164	0.0364847	protein_coding	unknown protein		unknown protein; FUNCTIONS IN: molecular_function unknown; INVOLVED IN: biological_process unknown; LOCATED IN: cellular_component unknown; EXPRESSED IN: 21 plant structures; EXPRESSED DURING: 13 growth stages; Has 13 Blast hits to 13 proteins in 6 species: Archae - 0; Bacteria - 4; Metazoa - 5; Fungi - 0; Plants - 4; Viruses - 0; Other Eukaryotes - 0 (source: NCBI BLink).
AT2G14220	Chr2:6024059-6027028	1.71597	3.31206	0.948705	0.00387405	transposable_element_gene	transposable element gene		copia-like retrotransposon family, has a 1.6e-167 P-value blast match to GB:BAA78423 polyprotein (Ty1_Copia-element) (Arabidopsis thaliana)GB:BAA78423 polyprotein (Ty1_Copia-element) (Arabidopsis thaliana)GB:BAA78423 polyprotein (Ty1_Copia-element) (Arabidopsis thaliana)gi|4996361|dbj|BAA78423.1| polyprotein (Arabidopsis thaliana) (Ty1_Copia-element)
AT2G35430	Chr2:14900871-14902385	3.6769	7.09591	0.948496	0.0170758	protein_coding	zinc finger (CCCH-type) family protein		zinc finger (CCCH-type) family protein; FUNCTIONS IN: transcription factor activity; INVOLVED IN: regulation of transcription; LOCATED IN: cellular_component unknown; EXPRESSED IN: embryo, seed; EXPRESSED DURING: E expanded cotyledon stage; CONTAINS InterPro DOMAIN/s: Zinc finger, CCCH-type (InterPro:IPR000571); BEST Arabidopsis thaliana protein match is: zinc finger (CCCH-type) family protein (T…
AT4G39530	Chr4:18374735-18377240	1.38296	2.66037	0.943865	0.0156066	protein_coding	pentatricopeptide (PPR) repeat-containing protein		pentatricopeptide (PPR) repeat-containing protein; FUNCTIONS IN: binding; INVOLVED IN: biological_process unknown; EXPRESSED IN: 20 plant structures; EXPRESSED DURING: 12 growth stages; CONTAINS InterPro DOMAIN/s: Pentatricopeptide repeat (InterPro:IPR002885), Tetratricopeptide-like helical (InterPro:IPR011990); BEST Arabidopsis thaliana protein match is: pentatricopeptide (PPR) repeat-containing…
AT5G25480	Chr5:8869872-8872262	3.71809	7.13852	0.941064	0.0052125	protein_coding	DNMT2 (DNA METHYLTRANSFERASE-2); DNA binding	Encodes a DNA methyltransferase homolog. Human Dnmt2 methylates tRNA-Asp and can methylate Arabidopsis tRNA-Asp in vitro.	DNA METHYLTRANSFERASE-2 (DNMT2); FUNCTIONS IN: DNA binding; INVOLVED IN: DNA methylation; LOCATED IN: cellular_component unknown; EXPRESSED IN: 19 plant structures; EXPRESSED DURING: 10 growth stages; CONTAINS InterPro DOMAIN/s: C-5 cytosine-specific DNA methylase (InterPro:IPR001525); Has 1583 Blast hits to 1545 proteins in 432 species: Archae - 14; Bacteria - 902; Metazoa - 141; Fungi - 16; Pla…
AT5G05990	Chr5:1804803-1807907	12.2146	23.4511	0.941048	0.00062892	protein_coding	mitochondrial glycoprotein family protein / MAM33 family protein		mitochondrial glycoprotein family protein / MAM33 family protein; FUNCTIONS IN: molecular_function unknown; INVOLVED IN: biological_process unknown; LOCATED IN: mitochondrion, mitochondrial matrix; EXPRESSED IN: 23 plant structures; EXPRESSED DURING: 15 growth stages; CONTAINS InterPro DOMAIN/s: Mitochondrial glycoprotein (InterPro:IPR003428); BEST Arabidopsis thaliana protein match is: mitochond…
AT4G39980	Chr4:18539574-18542093	101.982	195.761	0.940776	3.36e-08	protein_coding	DHS1 (3-DEOXY-D-ARABINO-HEPTULOSONATE 7-PHOSPHATE SYNTHASE 1); 3-deoxy-7-phosphoheptulonate synthase	Encodes a 2-deoxy-D-arabino-heptulosonate 7-phosphate (DAHP) synthase, which catalyzes the first committed step in aromatic amino acid biosynthesis. Gene expression is induced by wounding and pathogenic bacteria Pseudomonas syringae.	3-DEOXY-D-ARABINO-HEPTULOSONATE 7-PHOSPHATE SYNTHASE 1 (DHS1); FUNCTIONS IN: 3-deoxy-7-phosphoheptulonate synthase activity; INVOLVED IN: defense response to bacterium, chorismate biosynthetic process, aromatic amino acid family biosynthetic process, response to wounding, response to bacterium; LOCATED IN: chloroplast; EXPRESSED IN: 23 plant structures; EXPRESSED DURING: 15 growth stages; CONTAIN…
AT4G19230	Chr4:10521378-10523961	2.38271	4.56514	0.938056	0.00684833	protein_coding	CYP707A1; (+)-abscisic acid 8'-hydroxylase/ oxygen binding	Encodes a protein with ABA 8'-hydroxylase activity, involved in ABA catabolism. Member of the CYP707A gene family. CYP707A1 appears to play an important role in determining the ABA levels in dry seeds. Gene involved in postgermination growth. Overexpression of CYP707A1 leads to a decrease in ABA levels and a reduction in after-ripening period to break dormancy.	CYP707A1; FUNCTIONS IN: oxygen binding, (+)-abscisic acid 8'-hydroxylase activity; INVOLVED IN: in 6 processes; LOCATED IN: endomembrane system; EXPRESSED IN: 18 plant structures; EXPRESSED DURING: 10 growth stages; CONTAINS InterPro DOMAIN/s: Cytochrome P450 (InterPro:IPR001128), Cytochrome P450, conserved site (InterPro:IPR017972), Cytochrome P450, E-class, group I (InterPro:IPR002401), Cytochr…
AT1G19670	Chr1:6803610-6805044	171.516	327.488	0.933105	1.45e-07	protein_coding	ATCLH1 (ARABIDOPSIS THALIANA CORONATINE-INDUCED PROTEIN 1); chlorophyllase	Chlorophyllase is the first enzyme involved in chlorophyll degradation. It catalyzes the hydrolysis of the ester bond to yield chlorophyllide and phytol. AtCLH1 lacks a typical signal sequence for the chloroplast. Its expression is induced rapidly by methyljasmonate, a known promoter of senescence and chlorophyll degradation.	ARABIDOPSIS THALIANA CORONATINE-INDUCED PROTEIN 1 (ATCLH1); FUNCTIONS IN: chlorophyllase activity; INVOLVED IN: response to jasmonic acid stimulus, chlorophyll catabolic process, jasmonic acid mediated signaling pathway, response to stress; LOCATED IN: vacuole; EXPRESSED IN: 22 plant structures; EXPRESSED DURING: 14 growth stages; CONTAINS InterPro DOMAIN/s: Chlorophyllase (InterPro:IPR010821), C…
AT1G62590	Chr1:23173332-23179248	1.4449	2.75782	0.93256	0.0234045	protein_coding	pentatricopeptide (PPR) repeat-containing protein		pentatricopeptide (PPR) repeat-containing protein; INVOLVED IN: biological_process unknown; CONTAINS InterPro DOMAIN/s: Pentatricopeptide repeat (InterPro:IPR002885); BEST Arabidopsis thaliana protein match is: pentatricopeptide (PPR) repeat-containing protein (TAIR:AT1G63330.1); Has 28002 Blast hits to 6281 proteins in 189 species: Archae - 3; Bacteria - 24; Metazoa - 1068; Fungi - 819; Plants -…
AT4G33170	Chr4:15995700-15998673	0.936215	1.78265	0.92911	0.0298997	protein_coding	pentatricopeptide (PPR) repeat-containing protein		pentatricopeptide (PPR) repeat-containing protein; LOCATED IN: chloroplast; EXPRESSED IN: 9 plant structures; EXPRESSED DURING: 4 anthesis, F mature embryo stage, petal differentiation and expansion stage, D bilateral stage, E expanded cotyledon stage; CONTAINS InterPro DOMAIN/s: Pentatricopeptide repeat (InterPro:IPR002885); BEST Arabidopsis thaliana protein match is: pentatricopeptide (PPR) rep…
AT3G26750	Chr3:9839975-9842079	2.32092	4.39221	0.920251	0.00692862	protein_coding	unknown protein		unknown protein; FUNCTIONS IN: molecular_function unknown; INVOLVED IN: biological_process unknown; EXPRESSED IN: 23 plant structures; EXPRESSED DURING: 13 growth stages; Has 13 Blast hits to 12 proteins in 5 species: Archae - 0; Bacteria - 0; Metazoa - 0; Fungi - 0; Plants - 13; Viruses - 0; Other Eukaryotes - 0 (source: NCBI BLink).
AT1G76870	Chr1:28857249-28858407	3.50814	6.63743	0.919919	0.0167799	protein_coding			FUNCTIONS IN: molecular_function unknown; INVOLVED IN: biological_process unknown; LOCATED IN: cellular_component unknown; EXPRESSED IN: 16 plant structures; EXPRESSED DURING: 11 growth stages; BEST Arabidopsis thaliana protein match is: transcription factor (TAIR:AT1G21200.1); Has 324 Blast hits to 269 proteins in 64 species: Archae - 0; Bacteria - 2; Metazoa - 125; Fungi - 12; Plants - 63; Viru…
AT5G60660	Chr5:24375456-24376989	2.94322	5.56592	0.919225	0.0276186	protein_coding	PIP2;4 (PLASMA MEMBRANE INTRINSIC PROTEIN 2;4); water channel		PLASMA MEMBRANE INTRINSIC PROTEIN 2;4 (PIP2;4); FUNCTIONS IN: water channel activity; INVOLVED IN: transport; LOCATED IN: integral to membrane, membrane; EXPRESSED IN: 12 plant structures; EXPRESSED DURING: 4 anthesis, petal differentiation and expansion stage; CONTAINS InterPro DOMAIN/s: Aquaporin (InterPro:IPR012269), Major intrinsic protein (InterPro:IPR000425); BEST Arabidopsis thaliana prote…
AT4G25390	Chr4:12977340-12979568	2.99404	5.65621	0.917744	0.00213528	protein_coding	protein kinase family protein		protein kinase family protein; FUNCTIONS IN: protein serine/threonine kinase activity, protein kinase activity, kinase activity, ATP binding; INVOLVED IN: protein amino acid phosphorylation; LOCATED IN: plasma membrane; EXPRESSED IN: 14 plant structures; EXPRESSED DURING: 6 growth stages; CONTAINS InterPro DOMAIN/s: Protein kinase, ATP binding site (InterPro:IPR017441), Protein kinase, core (Inte…
AT3G24090	Chr3:8697837-8701008	4.17108	7.87947	0.917679	0.000534372	protein_coding	glutamine-fructose-6-phosphate transaminase (isomerizing)/ sugar binding / transaminase		glutamine-fructose-6-phosphate transaminase (isomerizing)/ sugar binding / transaminase; FUNCTIONS IN: sugar binding, transaminase activity, glutamine-fructose-6-phosphate transaminase (isomerizing) activity; INVOLVED IN: carbohydrate biosynthetic process, carbohydrate metabolic process, metabolic process; LOCATED IN: cytoplasm; EXPRESSED IN: 20 plant structures; EXPRESSED DURING: 12 growth stage…
AT2G32630	Chr2:13844833-13846708	2.0291	3.83279	0.917551	0.0164694	protein_coding	pentatricopeptide (PPR) repeat-containing protein		pentatricopeptide (PPR) repeat-containing protein; FUNCTIONS IN: molecular_function unknown; INVOLVED IN: biological_process unknown; LOCATED IN: cellular_component unknown; EXPRESSED IN: sperm cell; CONTAINS InterPro DOMAIN/s: Pentatricopeptide repeat (InterPro:IPR002885); BEST Arabidopsis thaliana protein match is: UDP-glucoronosyl/UDP-glucosyl transferase family protein (TAIR:AT1G05670.2); Has…
AT1G64620	Chr1:24006991-24008694	2.50148	4.72338	0.917036	0.0155512	protein_coding	Dof-type zinc finger domain-containing protein		Dof-type zinc finger domain-containing protein; FUNCTIONS IN: transcription factor activity, DNA binding; INVOLVED IN: regulation of transcription; LOCATED IN: cellular_component unknown; EXPRESSED IN: 22 plant structures; EXPRESSED DURING: 11 growth stages; CONTAINS InterPro DOMAIN/s: Zinc finger, Dof-type (InterPro:IPR003851); BEST Arabidopsis thaliana protein match is: Dof-type zinc finger dom…
AT5G42650	Chr5:17097594-17099395	183.231	345.042	0.91311	5.6e-07	protein_coding	AOS (ALLENE OXIDE SYNTHASE); allene oxide synthase/ hydro-lyase/ oxygen binding	Encodes a member of the cytochrome p450 CYP74 gene family that functions as an allene oxide synthase. This enzyme catalyzes dehydration of the hydroperoxide to an unstable allene oxide in the JA biosynthetic pathway. It shows a dual catalytic activity, the major one being a 13-AOS but also expressing a 9-AOS activity.	ALLENE OXIDE SYNTHASE (AOS); FUNCTIONS IN: hydro-lyase activity, allene oxide synthase activity, oxygen binding; INVOLVED IN: in 7 processes; LOCATED IN: in 7 components; EXPRESSED IN: 23 plant structures; EXPRESSED DURING: 13 growth stages; CONTAINS InterPro DOMAIN/s: Cytochrome P450 (InterPro:IPR001128), Cytochrome P450, conserved site (InterPro:IPR017972); BEST Arabidopsis thaliana protein mat…
AT2G34070	Chr2:14387420-14390230	11.7777	22.1682	0.912434	2.32e-05	protein_coding	unknown protein		unknown protein; INVOLVED IN: biological_process unknown; LOCATED IN: endomembrane system; EXPRESSED IN: 23 plant structures; EXPRESSED DURING: 13 growth stages; CONTAINS InterPro DOMAIN/s: Protein of unknown function DUF231, plant (InterPro:IPR004253); BEST Arabidopsis thaliana protein match is: unknown protein (TAIR:AT1G29050.1); Has 708 Blast hits to 697 proteins in 16 species: Archae - 0; Bac…
AT3G57730	Chr3:21389963-21391562	3.60489	6.77355	0.909957	0.0047834	protein_coding	protein kinase, putative		protein kinase, putative; FUNCTIONS IN: protein kinase activity, kinase activity, ATP binding; INVOLVED IN: protein amino acid phosphorylation; LOCATED IN: cellular_component unknown; CONTAINS InterPro DOMAIN/s: Protein kinase, core (InterPro:IPR000719), Serine/threonine protein kinase-related (InterPro:IPR017442), Protein kinase-like (InterPro:IPR011009); BEST Arabidopsis thaliana protein match …
AT1G72850	Chr1:27413970-27415335	2.48479	4.65845	0.906725	0.0332751	protein_coding	disease resistance protein (TIR-NBS class), putative		disease resistance protein (TIR-NBS class), putative; FUNCTIONS IN: transmembrane receptor activity, ATP binding; INVOLVED IN: signal transduction, defense response, apoptosis, innate immune response; LOCATED IN: intrinsic to membrane; EXPRESSED IN: 16 plant structures; EXPRESSED DURING: 11 growth stages; CONTAINS InterPro DOMAIN/s: NB-ARC (InterPro:IPR002182), Toll-Interleukin receptor (InterPro…
AT3G56820	Chr3:21039802-21046314	6.74865	12.6316	0.904369	0.0260739	protein_coding	unknown protein		unknown protein; FUNCTIONS IN: molecular_function unknown; INVOLVED IN: biological_process unknown; EXPRESSED IN: 24 plant structures; EXPRESSED DURING: 15 growth stages; Has 21 Blast hits to 21 proteins in 7 species: Archae - 0; Bacteria - 0; Metazoa - 0; Fungi - 0; Plants - 14; Viruses - 0; Other Eukaryotes - 7 (source: NCBI BLink).
AT3G04020	Chr3:1040547-1042518	6.14961	11.5048	0.903667	0.00440551	protein_coding	unknown protein		unknown protein; FUNCTIONS IN: molecular_function unknown; INVOLVED IN: biological_process unknown; LOCATED IN: cellular_component unknown; EXPRESSED IN: 8 plant structures; EXPRESSED DURING: F mature embryo stage, petal differentiation and expansion stage, D bilateral stage, E expanded cotyledon stage; Has 12 Blast hits to 12 proteins in 5 species: Archae - 0; Bacteria - 0; Metazoa - 0; Fungi - …
AT5G18030	Chr5:5968434-5968938	12.3816	23.0757	0.898173	0.0150788	protein_coding	auxin-responsive protein, putative		auxin-responsive protein, putative; FUNCTIONS IN: molecular_function unknown; INVOLVED IN: response to auxin stimulus; CONTAINS InterPro DOMAIN/s: Auxin responsive SAUR protein (InterPro:IPR003676); BEST Arabidopsis thaliana protein match is: auxin-responsive protein, putative (TAIR:AT5G18010.1); Has 642 Blast hits to 634 proteins in 22 species: Archae - 0; Bacteria - 0; Metazoa - 0; Fungi - 0; P…
AT2G12190	Chr2:4891641-4893345	2.02902	3.78058	0.897824	0.0257582	protein_coding	cytochrome P450, putative		cytochrome P450, putative; FUNCTIONS IN: electron carrier activity, monooxygenase activity, iron ion binding, oxygen binding, heme binding; EXPRESSED IN: stem, leaf whorl, male gametophyte, flower, stamen; EXPRESSED DURING: 4 anthesis; CONTAINS InterPro DOMAIN/s: Cytochrome P450 (InterPro:IPR001128), Cytochrome P450, C-terminal region (InterPro:IPR017973), Cytochrome P450, conserved site (InterPr…
AT3G58270	Chr3:21575886-21577845	3.78844	7.0426	0.894503	0.0424347	protein_coding	meprin and TRAF homology domain-containing protein / MATH domain-containing protein		meprin and TRAF homology domain-containing protein / MATH domain-containing protein; FUNCTIONS IN: molecular_function unknown; INVOLVED IN: biological_process unknown; LOCATED IN: cellular_component unknown; CONTAINS InterPro DOMAIN/s: TRAF-like (InterPro:IPR008974), MATH (InterPro:IPR002083); BEST Arabidopsis thaliana protein match is: meprin and TRAF homology domain-containing protein / MATH do…
AT3G61100	Chr3:22610436-22611321	13.9748	25.8907	0.889608	0.00173604	protein_coding	unknown protein		unknown protein; INVOLVED IN: biological_process unknown; LOCATED IN: cellular_component unknown; EXPRESSED IN: 21 plant structures; EXPRESSED DURING: 13 growth stages; CONTAINS InterPro DOMAIN/s: Protein of unknown function DUF537 (InterPro:IPR007491); BEST Arabidopsis thaliana protein match is: unknown protein (TAIR:AT3G61090.1); Has 52 Blast hits to 52 proteins in 6 species: Archae - 0; Bacter…
AT4G27950	Chr4:13909568-13910859	3.11566	5.75561	0.885432	0.0213981	protein_coding	CRF4 (CYTOKININ RESPONSE FACTOR 4); DNA binding / transcription factor	encodes a member of the ERF (ethylene response factor) subfamily B-5 of ERF/AP2 transcription factor family. The protein contains one AP2 domain. There are 7 members in this subfamily.	CYTOKININ RESPONSE FACTOR 4 (CRF4); FUNCTIONS IN: transcription factor activity, DNA binding; INVOLVED IN: regulation of transcription, DNA-dependent, leaf development, transcription factor import into nucleus; LOCATED IN: nucleus; CONTAINS InterPro DOMAIN/s: DNA-binding, integrase-type (InterPro:IPR016177), Pathogenesis-related transcriptional factor and ERF, DNA-binding (InterPro:IPR001471); BE…
AT3G17250	Chr3:5892560-5894446	6.04737	11.1434	0.881806	0.00073797	protein_coding	protein phosphatase 2C-related / PP2C-related		protein phosphatase 2C-related / PP2C-related; FUNCTIONS IN: protein serine/threonine phosphatase activity, catalytic activity; INVOLVED IN: protein amino acid dephosphorylation; LOCATED IN: protein serine/threonine phosphatase complex; EXPRESSED IN: 20 plant structures; EXPRESSED DURING: 10 growth stages; CONTAINS InterPro DOMAIN/s: Protein phosphatase 2C, manganese/magnesium aspartate binding s…
AT4G01990	Chr4:871144-872913	3.61916	6.66771	0.881538	0.00556176	protein_coding	pentatricopeptide (PPR) repeat-containing protein		pentatricopeptide (PPR) repeat-containing protein; FUNCTIONS IN: binding; INVOLVED IN: biological_process unknown; LOCATED IN: cellular_component unknown; EXPRESSED IN: 22 plant structures; EXPRESSED DURING: 13 growth stages; CONTAINS InterPro DOMAIN/s: Pentatricopeptide repeat (InterPro:IPR002885), Tetratricopeptide-like helical (InterPro:IPR011990); BEST Arabidopsis thaliana protein match is: p…
AT5G59900	Chr5:24123982-24126706	1.87664	3.4553	0.880661	0.00825128	protein_coding	pentatricopeptide (PPR) repeat-containing protein		pentatricopeptide (PPR) repeat-containing protein; FUNCTIONS IN: molecular_function unknown; INVOLVED IN: biological_process unknown; LOCATED IN: cellular_component unknown; EXPRESSED IN: shoot apex, embryo, sepal, flower, seed; EXPRESSED DURING: F mature embryo stage, C globular stage, petal differentiation and expansion stage, D bilateral stage, E expanded cotyledon stage; CONTAINS InterPro DOM…
AT3G22470	Chr3:7965953-7967990	2.29433	4.21286	0.876724	0.0125001	protein_coding	pentatricopeptide (PPR) repeat-containing protein		pentatricopeptide (PPR) repeat-containing protein; FUNCTIONS IN: molecular_function unknown; INVOLVED IN: biological_process unknown; LOCATED IN: cellular_component unknown; CONTAINS InterPro DOMAIN/s: Pentatricopeptide repeat (InterPro:IPR002885); BEST Arabidopsis thaliana protein match is: pentatricopeptide (PPR) repeat-containing protein (TAIR:AT1G12300.1); Has 28628 Blast hits to 6266 protein…
AT3G58430	Chr3:21613162-21616183	3.10131	5.69389	0.876538	0.0109916	protein_coding			FUNCTIONS IN: molecular_function unknown; INVOLVED IN: biological_process unknown; LOCATED IN: cellular_component unknown; CONTAINS InterPro DOMAIN/s: TRAF-like (InterPro:IPR008974), MATH (InterPro:IPR002083); BEST Arabidopsis thaliana protein match is: meprin and TRAF homology domain-containing protein / MATH domain-containing protein (TAIR:AT3G58410.1); Has 507 Blast hits to 381 proteins in 80 …
AT2G35605	Chr2:14946062-14947276	16.9292	31.0808	0.876509	0.00101327	protein_coding	SWIB complex BAF60b domain-containing protein		SWIB complex BAF60b domain-containing protein; FUNCTIONS IN: molecular_function unknown; INVOLVED IN: biological_process unknown; EXPRESSED IN: 23 plant structures; EXPRESSED DURING: 14 growth stages; CONTAINS InterPro DOMAIN/s: SWIB/MDM2 (InterPro:IPR003121); BEST Arabidopsis thaliana protein match is: SWIB complex BAF60b domain-containing protein (TAIR:AT1G31760.1); Has 726 Blast hits to 687 pr…
AT1G62660	Chr1:23199717-23203765	16.1911	29.6784	0.874215	9.39e-07	protein_coding	beta-fructosidase (BFRUCT3) / beta-fructofuranosidase / invertase, vacuolar		beta-fructosidase (BFRUCT3) / beta-fructofuranosidase / invertase, vacuolar; FUNCTIONS IN: hydrolase activity, hydrolyzing O-glycosyl compounds; INVOLVED IN: sucrose catabolic process, using beta-fructofuranosidase, carbohydrate metabolic process; LOCATED IN: vacuole; EXPRESSED IN: 23 plant structures; EXPRESSED DURING: 12 growth stages; CONTAINS InterPro DOMAIN/s: Glycoside hydrolase, family 32 …
AT5G53045	Chr5:21508384-21509609	15.0544	27.5914	0.874027	0.00466026	protein_coding			FUNCTIONS IN: molecular_function unknown; INVOLVED IN: biological_process unknown; LOCATED IN: cellular_component unknown; CONTAINS InterPro DOMAIN/s: Transcription factor Pcc1 (InterPro:IPR015419); Has 78 Blast hits to 78 proteins in 41 species: Archae - 0; Bacteria - 0; Metazoa - 33; Fungi - 21; Plants - 19; Viruses - 0; Other Eukaryotes - 5 (source: NCBI BLink).
AT3G44320	Chr3:15993378-15995811	4.84359	8.87446	0.873582	0.00433811	protein_coding	NIT3 (NITRILASE 3); indole-3-acetonitrile nitrilase/ indole-3-acetonitrile nitrile hydratase/ nitrilase	This enzyme catalyzes the hydrolysis of indole-3-acetonitrile (IAN) to indole-3-acetic acid (IAA) (EC 3.5.5.1) and IAN to indole-3-acetamide (IAM) at lower levels. It is the only one of the four Arabidopsis nitrilases whose mRNA levels are strongly induced when plants experience sulphur deprivation. This enzyme likely participates in other non-auxin-related metabolic pathways.	NITRILASE 3 (NIT3); FUNCTIONS IN: indole-3-acetonitrile nitrilase activity, indole-3-acetonitrile nitrile hydratase activity, nitrilase activity; INVOLVED IN: cellular response to sulfate starvation, response to cadmium ion, glucosinolate catabolic process; LOCATED IN: cellular_component unknown; EXPRESSED IN: 24 plant structures; EXPRESSED DURING: 13 growth stages; CONTAINS InterPro DOMAIN/s: Ni…
AT3G03190	Chr3:735027-735987	22.6641	41.5073	0.872953	8.19e-05	protein_coding	ATGSTF11 (GLUTATHIONE S-TRANSFERASE F11); glutathione transferase	Encodes glutathione transferase belonging to the phi class of GSTs. Naming convention according to Wagner et al. (2002).	GLUTATHIONE S-TRANSFERASE F11 (ATGSTF11); FUNCTIONS IN: glutathione transferase activity; INVOLVED IN: response to oxidative stress, toxin catabolic process; LOCATED IN: cytoplasm; EXPRESSED IN: 15 plant structures; EXPRESSED DURING: 9 growth stages; CONTAINS InterPro DOMAIN/s: Thioredoxin fold (InterPro:IPR012335), Glutathione S-transferase, C-terminal (InterPro:IPR004046), Glutathione S-transfe…
AT5G40405	Chr5:16169314-16171153	1.82742	3.34257	0.871146	0.0325684	protein_coding			FUNCTIONS IN: molecular_function unknown; INVOLVED IN: biological_process unknown; LOCATED IN: cellular_component unknown; CONTAINS InterPro DOMAIN/s: Pentatricopeptide repeat (InterPro:IPR002885); BEST Arabidopsis thaliana protein match is: pentatricopeptide (PPR) repeat-containing protein (TAIR:AT5G66520.1); Has 12548 Blast hits to 5076 proteins in 168 species: Archae - 0; Bacteria - 2; Metazoa…
AT2G34400	Chr2:14516237-14518186	1.85316	3.38381	0.868659	0.0313781	protein_coding	pentatricopeptide (PPR) repeat-containing protein		pentatricopeptide (PPR) repeat-containing protein; INVOLVED IN: biological_process unknown; LOCATED IN: cellular_component unknown; EXPRESSED IN: sperm cell; CONTAINS InterPro DOMAIN/s: Pentatricopeptide repeat (InterPro:IPR002885); BEST Arabidopsis thaliana protein match is: pentatricopeptide (PPR) repeat-containing protein (TAIR:AT2G22410.1); Has 14623 Blast hits to 5296 proteins in 169 species…
AT2G36090	Chr2:15158560-15160750	4.3617	7.95579	0.867116	0.0187708	protein_coding	F-box family protein		F-box family protein; INVOLVED IN: biological_process unknown; EXPRESSED IN: root; BEST Arabidopsis thaliana protein match is: F-box family protein (TAIR:AT2G27310.1); Has 56 Blast hits to 56 proteins in 8 species: Archae - 0; Bacteria - 0; Metazoa - 0; Fungi - 0; Plants - 56; Viruses - 0; Other Eukaryotes - 0 (source: NCBI BLink).
AT1G14250	Chr1:4868451-4871488	86.6466	157.632	0.863347	2.21e-06	protein_coding	nucleoside phosphatase family protein / GDA1/CD39 family protein		nucleoside phosphatase family protein / GDA1/CD39 family protein; FUNCTIONS IN: hydrolase activity; INVOLVED IN: biological_process unknown; LOCATED IN: vacuole; EXPRESSED IN: male gametophyte, cultured cell, pollen tube; EXPRESSED DURING: L mature pollen stage, M germinated pollen stage; CONTAINS InterPro DOMAIN/s: Nucleoside phosphatase GDA1/CD39 (InterPro:IPR000407); BEST Arabidopsis thaliana …
AT4G01600	Chr4:693180-694340	6.93592	12.5722	0.858076	0.0209449	protein_coding	GRAM domain-containing protein / ABA-responsive protein-related		GRAM domain-containing protein / ABA-responsive protein-related; FUNCTIONS IN: molecular_function unknown; CONTAINS InterPro DOMAIN/s: GRAM (InterPro:IPR004182); BEST Arabidopsis thaliana protein match is: GEM (GL2-EXPRESSION MODULATOR) (TAIR:AT2G22475.1); Has 195 Blast hits to 195 proteins in 11 species: Archae - 0; Bacteria - 0; Metazoa - 0; Fungi - 0; Plants - 195; Viruses - 0; Other Eukaryote…
AT1G80720	Chr1:30336137-30337565	7.21583	13.0488	0.854677	0.00725333	protein_coding	mitochondrial glycoprotein family protein / MAM33 family protein		mitochondrial glycoprotein family protein / MAM33 family protein; FUNCTIONS IN: molecular_function unknown; INVOLVED IN: biological_process unknown; LOCATED IN: mitochondrial matrix; EXPRESSED IN: 20 plant structures; EXPRESSED DURING: 12 growth stages; CONTAINS InterPro DOMAIN/s: Mitochondrial glycoprotein (InterPro:IPR003428); BEST Arabidopsis thaliana protein match is: mitochondrial glycoprote…
AT4G20060	Chr4:10854789-10859330	1.5998	2.89061	0.853485	0.00836385	protein_coding	EMB1895 (EMBRYO DEFECTIVE 1895); binding		EMBRYO DEFECTIVE 1895 (EMB1895); FUNCTIONS IN: binding; INVOLVED IN: embryonic development ending in seed dormancy; LOCATED IN: cellular_component unknown; EXPRESSED IN: 10 plant structures; EXPRESSED DURING: 6 growth stages; CONTAINS InterPro DOMAIN/s: Armadillo-type fold (InterPro:IPR016024); Has 168 Blast hits to 125 proteins in 46 species: Archae - 0; Bacteria - 0; Metazoa - 143; Fungi - 0; P…
AT2G32487	Chr2:13791886-13793177	11.7149	21.1602	0.853008	0.0226839	protein_coding	unknown protein		unknown protein; FUNCTIONS IN: molecular_function unknown; INVOLVED IN: biological_process unknown; LOCATED IN: endomembrane system; Has 1 Blast hits to 1 proteins in 1 species: Archae - 0; Bacteria - 0; Metazoa - 0; Fungi - 0; Plants - 1; Viruses - 0; Other Eukaryotes - 0 (source: NCBI BLink).
AT4G23950	Chr4:12442296-12444330	3.18083	5.74467	0.852823	0.0110529	protein_coding			FUNCTIONS IN: molecular_function unknown; INVOLVED IN: biological_process unknown; LOCATED IN: anchored to plasma membrane; EXPRESSED IN: 25 plant structures; EXPRESSED DURING: 15 growth stages; CONTAINS InterPro DOMAIN/s: Sad1/UNC-like, C-terminal (InterPro:IPR012919), Galactose-binding like (InterPro:IPR008979); BEST Arabidopsis thaliana protein match is: unknown protein (TAIR:AT1G22882.1); Has…
AT5G65880	Chr5:26352994-26353761	15.4425	27.8456	0.850542	0.0196743	protein_coding	unknown protein		unknown protein; FUNCTIONS IN: molecular_function unknown; INVOLVED IN: biological_process unknown; LOCATED IN: endomembrane system; EXPRESSED IN: 21 plant structures; EXPRESSED DURING: 13 growth stages; Has 9 Blast hits to 9 proteins in 4 species: Archae - 0; Bacteria - 0; Metazoa - 0; Fungi - 0; Plants - 9; Viruses - 0; Other Eukaryotes - 0 (source: NCBI BLink).
AT5G18020	Chr5:5966182-5966677	11.7878	21.2325	0.848983	0.0275115	protein_coding	auxin-responsive protein, putative		auxin-responsive protein, putative; FUNCTIONS IN: molecular_function unknown; INVOLVED IN: response to auxin stimulus; CONTAINS InterPro DOMAIN/s: Auxin responsive SAUR protein (InterPro:IPR003676); BEST Arabidopsis thaliana protein match is: auxin-responsive protein, putative (TAIR:AT5G18080.1); Has 651 Blast hits to 643 proteins in 22 species: Archae - 0; Bacteria - 0; Metazoa - 0; Fungi - 0; P…
AT5G51370	Chr5:20872761-20874284	3.9776	7.16306	0.848679	0.0444962	protein_coding	F-box family protein		F-box family protein; FUNCTIONS IN: molecular_function unknown; INVOLVED IN: biological_process unknown; LOCATED IN: cellular_component unknown; CONTAINS InterPro DOMAIN/s: Cyclin-like F-box (InterPro:IPR001810), Leucine-rich repeat 2 (InterPro:IPR013101); BEST Arabidopsis thaliana protein match is: F-box family protein (TAIR:AT5G51380.1); Has 1602 Blast hits to 987 proteins in 109 species: Archa…
AT2G31585	Chr2:13446001-13446729	8.62859	15.522	0.847116	0.0210735	other_rna	other RNA	Unknown gene
AT5G43580	Chr5:17507882-17508642	12.2022	21.9339	0.846014	0.0335334	protein_coding	serine-type endopeptidase inhibitor	Predicted to encode a PR (pathogenesis-related) peptide that belongs to the PR-6 proteinase inhibitor family. Six putative PR-6-type protein encoding genes are found in Arabidopsis: At2g38900, At2g38870, At5g43570, At5g43580, At3g50020 and At3g46860.	serine-type endopeptidase inhibitor; FUNCTIONS IN: serine-type endopeptidase inhibitor activity; INVOLVED IN: response to wounding, defense response; LOCATED IN: cellular_component unknown; EXPRESSED IN: shoot apex, hypocotyl, root, leaf; Has 2 Blast hits to 2 proteins in 1 species: Archae - 0; Bacteria - 0; Metazoa - 0; Fungi - 0; Plants - 2; Viruses - 0; Other Eukaryotes - 0 (source: NCBI BLink…
AT2G28510	Chr2:12199097-12200765	11.9174	21.3947	0.844191	0.000176164	protein_coding	Dof-type zinc finger domain-containing protein		Dof-type zinc finger domain-containing protein; FUNCTIONS IN: transcription factor activity, DNA binding; INVOLVED IN: regulation of transcription; LOCATED IN: nucleolus; EXPRESSED IN: 22 plant structures; EXPRESSED DURING: 13 growth stages; CONTAINS InterPro DOMAIN/s: Zinc finger, Dof-type (InterPro:IPR003851); BEST Arabidopsis thaliana protein match is: Dof-type zinc finger domain-containing pr…
AT1G62010	Chr1:22915744-22917330	4.48392	8.04485	0.843307	0.00474615	protein_coding	mitochondrial transcription termination factor-related / mTERF-related		mitochondrial transcription termination factor-related / mTERF-related; FUNCTIONS IN: molecular_function unknown; INVOLVED IN: biological_process unknown; EXPRESSED IN: 12 plant structures; EXPRESSED DURING: 7 growth stages; CONTAINS InterPro DOMAIN/s: Mitochodrial transcription termination factor-related (InterPro:IPR003690); BEST Arabidopsis thaliana protein match is: mitochondrial transcriptio…
AT1G61960	Chr1:22902149-22903837	4.01804	7.20131	0.841769	0.00564564	protein_coding	mitochondrial transcription termination factor-related / mTERF-related		mitochondrial transcription termination factor-related / mTERF-related; FUNCTIONS IN: molecular_function unknown; INVOLVED IN: biological_process unknown; LOCATED IN: mitochondrion; CONTAINS InterPro DOMAIN/s: Mitochodrial transcription termination factor-related (InterPro:IPR003690); BEST Arabidopsis thaliana protein match is: mitochondrial transcription termination factor family protein / mTERF…
AT2G02980	Chr2:868358-870385	3.5216	6.29512	0.838004	0.00444514	protein_coding	pentatricopeptide (PPR) repeat-containing protein		pentatricopeptide (PPR) repeat-containing protein; INVOLVED IN: biological_process unknown; LOCATED IN: chloroplast; EXPRESSED IN: 6 plant structures; EXPRESSED DURING: petal differentiation and expansion stage, D bilateral stage, E expanded cotyledon stage; CONTAINS InterPro DOMAIN/s: Pentatricopeptide repeat (InterPro:IPR002885); BEST Arabidopsis thaliana protein match is: pentatricopeptide (PP…
AT1G47720	Chr1:17561354-17562883	5.35751	9.57577	0.837826	0.0191226	protein_coding	OSB1 (Organellar Single-stranded); single-stranded DNA binding	Encodes an organellar single-strand DNA binding protein, located in mitochondria, controls the stoichiometry of alternative mitochondrial DNA forms generated by homologous recombination.	Organellar Single-stranded (OSB1); FUNCTIONS IN: single-stranded DNA binding; INVOLVED IN: negative regulation of DNA recombination, mitochondrial genome maintenance; LOCATED IN: mitochondrion, apoplast; EXPRESSED IN: 13 plant structures; EXPRESSED DURING: 7 growth stages; CONTAINS InterPro DOMAIN/s: Nucleic acid-binding, OB-fold-like (InterPro:IPR016027), Primosome PriB/single-strand DNA-binding…
AT2G27230	Chr2:11650357-11654143	18.388	32.8562	0.837403	0.000724436	protein_coding	LHW (LONESOME HIGHWAY); protein homodimerization/ transcription activator/ transcription factor	Encodes a nuclear-localized transcriptional activator with weak sequence similarity to basic helix-loop-helix(bHLH)-domain proteins. It promotes the production of stele cells in root meristems and is required to establish and maintain the normal vascular cell number and pattern in primary and lateral roots.	LONESOME HIGHWAY (LHW); FUNCTIONS IN: transcription factor activity, protein homodimerization activity, transcription activator activity; INVOLVED IN: stele development, maintenance of root meristem identity, root development, regulation of transcription; LOCATED IN: nucleus; EXPRESSED IN: sperm cell, primary root tip; CONTAINS InterPro DOMAIN/s: Basic helix-loop-helix dimerisation region bHLH (I…
AT1G20140	Chr1:6986357-6987270	16.2842	29.0745	0.836281	0.00111448	protein_coding	ASK4 (ARABIDOPSIS SKP1-LIKE 4); protein binding / ubiquitin-protein ligase		ARABIDOPSIS SKP1-LIKE 4 (ASK4); FUNCTIONS IN: ubiquitin-protein ligase activity, protein binding; INVOLVED IN: ubiquitin-dependent protein catabolic process; LOCATED IN: SCF ubiquitin ligase complex, nucleolus, nucleus, cytoplasm; EXPRESSED IN: inflorescence meristem, male gametophyte, valve, septum, seed; CONTAINS InterPro DOMAIN/s: E3 ubiquitin ligase, SCF complex, Skp subunit (InterPro:IPR0168…
AT3G10080	Chr3:3107274-3108177	21.7074	38.6859	0.833622	9.48e-05	protein_coding	germin-like protein, putative		germin-like protein, putative; FUNCTIONS IN: manganese ion binding, nutrient reservoir activity; INVOLVED IN: biological_process unknown; LOCATED IN: endomembrane system, apoplast; EXPRESSED IN: 22 plant structures; EXPRESSED DURING: 13 growth stages; CONTAINS InterPro DOMAIN/s: Cupin, RmlC-type (InterPro:IPR011051), Cupin 1 (InterPro:IPR006045), Germin (InterPro:IPR001929), RmlC-like jelly roll …
AT4G11320	Chr4:6887253-6889059	41.1669	73.36	0.833509	1.87e-06	protein_coding	cysteine proteinase, putative		cysteine proteinase, putative; FUNCTIONS IN: cysteine-type endopeptidase activity, cysteine-type peptidase activity; INVOLVED IN: proteolysis; LOCATED IN: endomembrane system; CONTAINS InterPro DOMAIN/s: Peptidase C1A, papain (InterPro:IPR013128), Proteinase inhibitor I29, cathepsin propeptide (InterPro:IPR013201), Peptidase C1A, papain C-terminal (InterPro:IPR000668), Peptidase, cysteine peptida…
AT2G43520	Chr2:18068424-18069168	11.6124	20.6697	0.831855	0.0157655	protein_coding	ATTI2; serine-type endopeptidase inhibitor	Encodes putative trypsin inhibitor protein which may function in defense against herbivory. Member of the defensin-like (DEFL) family.	ATTI2; FUNCTIONS IN: serine-type endopeptidase inhibitor activity; INVOLVED IN: defense response; LOCATED IN: endomembrane system, extracellular region; EXPRESSED IN: 20 plant structures; EXPRESSED DURING: 13 growth stages; CONTAINS InterPro DOMAIN/s: Scorpion long chain toxin (InterPro:IPR002061), Knottin (InterPro:IPR003614); BEST Arabidopsis thaliana protein match is: trypsin inhibitor, putati…
AT1G44350	Chr1:16834209-16838286	12.8864	22.9138	0.830371	1.68e-05	protein_coding	ILL6; IAA-amino acid conjugate hydrolase/ metallopeptidase	encodes a protein similar to IAA amino acid conjugate hydrolase.	ILL6; FUNCTIONS IN: IAA-amino acid conjugate hydrolase activity, metallopeptidase activity; INVOLVED IN: proteolysis, auxin metabolic process; LOCATED IN: endomembrane system; EXPRESSED IN: 22 plant structures; EXPRESSED DURING: 13 growth stages; CONTAINS InterPro DOMAIN/s: Peptidase M20 (InterPro:IPR002933), Peptidase M20, dimerisation (InterPro:IPR011650), Peptidase M20D, mername-AA028/carboxyp…
AT1G17630	Chr1:6064524-6066720	2.1299	3.78447	0.829308	0.0188373	protein_coding	pentatricopeptide (PPR) repeat-containing protein		pentatricopeptide (PPR) repeat-containing protein; INVOLVED IN: biological_process unknown; EXPRESSED IN: shoot apex, flower; EXPRESSED DURING: petal differentiation and expansion stage; CONTAINS InterPro DOMAIN/s: Pentatricopeptide repeat (InterPro:IPR002885); BEST Arabidopsis thaliana protein match is: pentatricopeptide (PPR) repeat-containing protein (TAIR:AT1G20230.1); Has 14325 Blast hits to…
AT2G21090	Chr2:9045515-9047579	3.77053	6.6938	0.82806	0.00358496	protein_coding	pentatricopeptide (PPR) repeat-containing protein		pentatricopeptide (PPR) repeat-containing protein; FUNCTIONS IN: molecular_function unknown; INVOLVED IN: biological_process unknown; LOCATED IN: cellular_component unknown; EXPRESSED IN: 21 plant structures; EXPRESSED DURING: 13 growth stages; CONTAINS InterPro DOMAIN/s: Pentatricopeptide repeat (InterPro:IPR002885); BEST Arabidopsis thaliana protein match is: pentatricopeptide (PPR) repeat-cont…
AT5G44050	Chr5:17722483-17726379	2.60019	4.60895	0.825819	0.0274011	protein_coding	MATE efflux family protein		MATE efflux family protein; FUNCTIONS IN: antiporter activity, drug transporter activity, transporter activity; INVOLVED IN: multidrug transport; LOCATED IN: membrane; EXPRESSED IN: 10 plant structures; EXPRESSED DURING: 7 growth stages; CONTAINS InterPro DOMAIN/s: Multi antimicrobial extrusion protein MatE (InterPro:IPR002528); BEST Arabidopsis thaliana protein match is: antiporter/ drug transpo…
AT1G69290	Chr1:26045159-26049348	3.92364	6.94309	0.823385	0.00895619	protein_coding	pentatricopeptide (PPR) repeat-containing protein		pentatricopeptide (PPR) repeat-containing protein; FUNCTIONS IN: molecular_function unknown; INVOLVED IN: biological_process unknown; CONTAINS InterPro DOMAIN/s: Pentatricopeptide repeat (InterPro:IPR002885); BEST Arabidopsis thaliana protein match is: pentatricopeptide (PPR) repeat-containing protein (TAIR:AT1G68980.1); Has 5388 Blast hits to 2419 proteins in 68 species: Archae - 0; Bacteria - 0…
AT4G03060	Chr4:1351979-1353854	32.7187	57.7604	0.819966	4.53e-06	pseudogene	AOP2 (ALKENYL HYDROXALKYL PRODUCING 2); oxidoreductase, acting on paired donors, with incorporation or reduction of molecular oxygen, 2-oxoglutarate as one donor, and incorporation of one atom each of oxygen into both donors	Encodes a truncated and null function protein, due to a 5-bp deletion in cDNA. The functional allele in ecotype Cvi, AOP2, encodes a 2-oxoglutarate-dependent dioxygenase which is involved in glucosinolate biosynthesis. The natural variation in this locus explains the diversification of alkenyl glucosinolate among different ecotypes of Arabidopsis.	similar to AOP3 (2-oxoglutarate?dependent dioxygenase 3), oxidoreductase, acting on paired donors, with incorporation or reduction of molecular oxygen, 2-oxoglutarate as one donor, and incorporation of one atom each of oxygen into both donors [Arabidopsis thaliana] (TAIR:AT4G03050.1); similar to AOP3 (2-oxoglutarate?dependent dioxygenase 3), oxidoreductase, acting on paired donors, with incorpora…
AT1G21260	Chr1:7442217-7442979	7.99284	14.1057	0.819499	0.0179976	transposable_element_gene	transposable element gene		copia-like retrotransposon family, has a 2.4e-23 P-value blast match to GB:CAA72989 open reading frame 1 (Ty1_Copia-element) (Brassica oleracea)
AT2G26740	Chr2:11392964-11394279	53.8449	94.9881	0.818936	1.65e-06	protein_coding	ATSEH (Arabidopsis thaliana soluble epoxide hydrolase); epoxide hydrolase	Encodes a soluble epoxide hydrolase whose expression is induced by auxin and water stress.	Arabidopsis thaliana soluble epoxide hydrolase (ATSEH); FUNCTIONS IN: epoxide hydrolase activity; INVOLVED IN: response to auxin stimulus, response to water deprivation; EXPRESSED IN: stem, leaf; CONTAINS InterPro DOMAIN/s: Epoxide hydrolase-like (InterPro:IPR000639), Alpha/beta hydrolase fold-1 (InterPro:IPR000073); BEST Arabidopsis thaliana protein match is: epoxide hydrolase, putative (TAIR:AT…
AT2G36485	Chr2:15306953-15307794	7.54345	13.3057	0.818753	0.0145816	protein_coding			FUNCTIONS IN: molecular_function unknown; INVOLVED IN: biological_process unknown; LOCATED IN: chloroplast; EXPRESSED IN: 14 plant structures; EXPRESSED DURING: 6 growth stages; CONTAINS InterPro DOMAIN/s: ENTH/VHS (InterPro:IPR008942); BEST Arabidopsis thaliana protein match is: PCFS4 (PCF11P-SIMILAR PROTEIN 4); zinc ion binding (TAIR:AT4G04885.1); Has 87 Blast hits to 87 proteins in 38 species:…
AT3G10400	Chr3:3232607-3233685	3.58918	6.32463	0.817327	0.0430625	protein_coding	RNA recognition motif (RRM)-containing protein		RNA recognition motif (RRM)-containing protein; FUNCTIONS IN: RNA binding, nucleotide binding, zinc ion binding, nucleic acid binding; INVOLVED IN: biological_process unknown; LOCATED IN: cellular_component unknown; EXPRESSED IN: 16 plant structures; EXPRESSED DURING: 7 growth stages; CONTAINS InterPro DOMAIN/s: RNA recognition motif, RNP-1 (InterPro:IPR000504), Ribonucleoprotein, BRUNO-like (Int…
AT5G24280	Chr5:8251377-8261428	0.712663	1.2535	0.814667	0.0400394	protein_coding			EXPRESSED IN: 17 plant structures; EXPRESSED DURING: 6 growth stages; BEST Arabidopsis thaliana protein match is: DMS3 (DEFECTIVE IN MERISTEM SILENCING 3) (TAIR:AT3G49250.1); Has 61 Blast hits to 57 proteins in 12 species: Archae - 0; Bacteria - 2; Metazoa - 8; Fungi - 2; Plants - 46; Viruses - 0; Other Eukaryotes - 3 (source: NCBI BLink).
AT3G27010	Chr3:9957375-9958898	4.74833	8.35106	0.814541	0.008549	protein_coding	AT-TCP20; transcription factor	Belongs to a TCP protein transcription factor family. Members of this family contain a predicted basic-helix-loop-helix domain involved in DNA binding. Related to rice PCF1 and PCF2 genes. Binds to the GCCCR element of CYCB1;1. Involved in regulation of expression of cell cycle control and ribosomal protein genes.	AT-TCP20; FUNCTIONS IN: transcription factor activity; INVOLVED IN: anatomical structure morphogenesis, cell cycle; LOCATED IN: cellular_component unknown; EXPRESSED IN: 6 plant structures; EXPRESSED DURING: LP.10 ten leaves visible, petal differentiation and expansion stage, D bilateral stage, E expanded cotyledon stage; CONTAINS InterPro DOMAIN/s: Transcription factor, TCP (InterPro:IPR005333),…
AT4G12030	Chr4:7210917-7212992	43.3772	76.2813	0.814393	4.64e-05	protein_coding	bile acid:sodium symporter family protein		bile acid:sodium symporter family protein; FUNCTIONS IN: transporter activity, bile acid:sodium symporter activity; INVOLVED IN: sodium ion transport; LOCATED IN: membrane; EXPRESSED IN: 22 plant structures; EXPRESSED DURING: 14 growth stages; CONTAINS InterPro DOMAIN/s: Bile acid:sodium symporter (InterPro:IPR002657); BEST Arabidopsis thaliana protein match is: bile acid:sodium symporter family …
AT2G27690	Chr2:11809305-11811215	1.85762	3.26415	0.813253	0.0442568	protein_coding	CYP94C1; fatty acid (omega-1)-hydroxylase/ oxygen binding	Encodes a CYP94C1. Has highest omega-hydroxylase activity with 9,10-epoxystearic acid, while also metabolized lauric acid (C12:0) and C18 unsaturated fatty acids. Gene expression is induced in response to wounding and jasmonic acid treatment.	CYP94C1; FUNCTIONS IN: fatty acid (omega-1)-hydroxylase activity, oxygen binding; INVOLVED IN: response to jasmonic acid stimulus, response to wounding; LOCATED IN: microsome; EXPRESSED IN: 13 plant structures; EXPRESSED DURING: 8 growth stages; CONTAINS InterPro DOMAIN/s: Cytochrome P450 (InterPro:IPR001128), Cytochrome P450, C-terminal region (InterPro:IPR017973), Cytochrome P450, E-class, grou…
AT3G05430	Chr3:1567624-1571072	1.47425	2.58984	0.812885	0.0224372	protein_coding	PWWP domain-containing protein		PWWP domain-containing protein; FUNCTIONS IN: molecular_function unknown; INVOLVED IN: biological_process unknown; LOCATED IN: cellular_component unknown; EXPRESSED IN: 13 plant structures; EXPRESSED DURING: 6 growth stages; CONTAINS InterPro DOMAIN/s: PWWP (InterPro:IPR000313); BEST Arabidopsis thaliana protein match is: PWWP domain-containing protein (TAIR:AT5G27650.1); Has 506 Blast hits to 48…
AT3G18910	Chr3:6521718-6523043	5.87295	10.3119	0.812158	0.00554661	protein_coding	F-box family protein		F-box family protein; FUNCTIONS IN: molecular_function unknown; INVOLVED IN: biological_process unknown; LOCATED IN: cellular_component unknown; EXPRESSED IN: 22 plant structures; EXPRESSED DURING: 13 growth stages; CONTAINS InterPro DOMAIN/s: Cyclin-like F-box (InterPro:IPR001810), F-box associated (InterPro:IPR006527), F-box associated type 1 (InterPro:IPR017451); BEST Arabidopsis thaliana prot…
AT4G16515	Chr4:9305253-9305763	14.1591	24.8497	0.811503	0.020802	protein_coding	unknown protein		unknown protein; FUNCTIONS IN: molecular_function unknown; LOCATED IN: endomembrane system; EXPRESSED IN: 16 plant structures; EXPRESSED DURING: 10 growth stages; Has 3 Blast hits to 3 proteins in 1 species: Archae - 0; Bacteria - 0; Metazoa - 0; Fungi - 0; Plants - 3; Viruses - 0; Other Eukaryotes - 0 (source: NCBI BLink).
AT3G57770	Chr3:21397261-21398853	3.39932	5.96475	0.811216	0.0362397	protein_coding	protein kinase, putative		protein kinase, putative; FUNCTIONS IN: protein serine/threonine kinase activity, protein tyrosine kinase activity, protein kinase activity, kinase activity, ATP binding; INVOLVED IN: protein amino acid phosphorylation; LOCATED IN: cellular_component unknown; EXPRESSED IN: shoot, stem; CONTAINS InterPro DOMAIN/s: Protein kinase, core (InterPro:IPR000719), Tyrosine protein kinase (InterPro:IPR0012…
AT3G47530	Chr3:17517354-17519165	3.35632	5.88473	0.810096	0.0112367	protein_coding	pentatricopeptide (PPR) repeat-containing protein		pentatricopeptide (PPR) repeat-containing protein; FUNCTIONS IN: molecular_function unknown; INVOLVED IN: biological_process unknown; LOCATED IN: cellular_component unknown; EXPRESSED IN: 8 plant structures; EXPRESSED DURING: F mature embryo stage, petal differentiation and expansion stage, D bilateral stage, E expanded cotyledon stage; CONTAINS InterPro DOMAIN/s: Pentatricopeptide repeat (InterP…
AT1G07090	Chr1:2173951-2174894	9.25021	16.1647	0.805287	0.00529889	protein_coding	LSH6 (LIGHT SENSITIVE HYPOCOTYLS 6)		LIGHT SENSITIVE HYPOCOTYLS 6 (LSH6); FUNCTIONS IN: molecular_function unknown; INVOLVED IN: biological_process unknown; LOCATED IN: cellular_component unknown; EXPRESSED IN: 20 plant structures; EXPRESSED DURING: 13 growth stages; CONTAINS InterPro DOMAIN/s: Protein of unknown function DUF640 (InterPro:IPR006936); BEST Arabidopsis thaliana protein match is: LSH5 (LIGHT SENSITIVE HYPOCOTYLS 5) (TA…
AT3G04770	Chr3:1309293-1310887	8.95701	15.6503	0.805101	0.00632522	protein_coding	RPSAb (40S ribosomal protein SA B); structural constituent of ribosome		40S ribosomal protein SA B (RPSAb); FUNCTIONS IN: structural constituent of ribosome; INVOLVED IN: translation; LOCATED IN: cytosolic small ribosomal subunit, cytosolic ribosome, chloroplast, membrane; EXPRESSED IN: 25 plant structures; EXPRESSED DURING: 14 growth stages; CONTAINS InterPro DOMAIN/s: Ribosomal protein S2 (InterPro:IPR001865), Ribosomal protein S2, conserved site (InterPro:IPR01813…
AT5G44230	Chr5:17814335-17816309	2.41973	4.22494	0.804087	0.0230402	protein_coding	pentatricopeptide (PPR) repeat-containing protein		pentatricopeptide (PPR) repeat-containing protein; EXPRESSED IN: embryo, leaf; EXPRESSED DURING: D bilateral stage; CONTAINS InterPro DOMAIN/s: Pentatricopeptide repeat (InterPro:IPR002885); BEST Arabidopsis thaliana protein match is: pentatricopeptide (PPR) repeat-containing protein (TAIR:AT2G29760.1); Has 12661 Blast hits to 4960 proteins in 148 species: Archae - 0; Bacteria - 6; Metazoa - 41; …
AT4G10690	Chr4:6589131-6593688	1.54217	2.69077	0.803056	0.005825	transposable_element_gene	transposable element gene		copia-like retrotransposon family, has a 1.5e-256 P-value blast match to dbj|BAA78426.1| polyprotein (AtRE2-1) (Arabidopsis thaliana) (Ty1_Copia-element)
AT5G05850	Chr5:1762404-1764678	5.2581	9.10253	0.791726	0.00246864	protein_coding	leucine-rich repeat family protein		leucine-rich repeat family protein; FUNCTIONS IN: protein binding; INVOLVED IN: biological_process unknown; EXPRESSED IN: 22 plant structures; EXPRESSED DURING: 12 growth stages; CONTAINS InterPro DOMAIN/s: Leucine-rich repeat, typical subtype (InterPro:IPR003591), Leucine-rich repeat (InterPro:IPR001611); BEST Arabidopsis thaliana protein match is: leucine-rich repeat family protein (TAIR:AT3G11…
AT1G15100	Chr1:5193425-5194203	8.12944	14.0721	0.791614	0.0203902	protein_coding	RHA2A; protein binding / ubiquitin-protein ligase/ zinc ion binding	Encodes a putative RING-H2 finger protein RHA2a.	RHA2A; FUNCTIONS IN: ubiquitin-protein ligase activity, protein binding, zinc ion binding; INVOLVED IN: response to salt stress, positive regulation of abscisic acid mediated signaling, regulation of response to osmotic stress; LOCATED IN: endomembrane system; EXPRESSED IN: 21 plant structures; EXPRESSED DURING: 8 growth stages; CONTAINS InterPro DOMAIN/s: Zinc finger, RING-type (InterPro:IPR0018…
AT5G53486	Chr5:21721730-21722838	14.599	25.2598	0.790968	0.0491907	protein_coding	unknown protein		unknown protein; LOCATED IN: endomembrane system; Has 8 Blast hits to 8 proteins in 2 species: Archae - 0; Bacteria - 0; Metazoa - 0; Fungi - 0; Plants - 8; Viruses - 0; Other Eukaryotes - 0 (source: NCBI BLink).
AT5G40470	Chr5:16208008-16209897	3.65302	6.32047	0.790944	0.00900247	protein_coding			FUNCTIONS IN: molecular_function unknown; INVOLVED IN: biological_process unknown; LOCATED IN: chloroplast; EXPRESSED IN: 22 plant structures; EXPRESSED DURING: 13 growth stages; BEST Arabidopsis thaliana protein match is: F-box family protein (FBL4) (TAIR:AT4G15475.1); Has 1784 Blast hits to 1176 proteins in 130 species: Archae - 0; Bacteria - 16; Metazoa - 963; Fungi - 149; Plants - 477; Viruse…
AT5G24990	Chr5:8610536-8611694	3.58268	6.18533	0.78781	0.0444105	protein_coding	unknown protein		unknown protein; FUNCTIONS IN: molecular_function unknown; INVOLVED IN: biological_process unknown; LOCATED IN: cellular_component unknown; CONTAINS InterPro DOMAIN/s: Protein of unknown function DUF1336 (InterPro:IPR009769); BEST Arabidopsis thaliana protein match is: unknown protein (TAIR:AT5G25010.1); Has 170 Blast hits to 169 proteins in 15 species: Archae - 0; Bacteria - 0; Metazoa - 1; Fung…
AT5G63630	Chr5:25472597-25475196	5.95962	10.253	0.78276	0.00373566	protein_coding	DEAD box RNA helicase, putative		DEAD box RNA helicase, putative; FUNCTIONS IN: helicase activity, ATP binding, ATP-dependent helicase activity, nucleic acid binding; INVOLVED IN: biological_process unknown; LOCATED IN: cellular_component unknown; EXPRESSED IN: 15 plant structures; EXPRESSED DURING: 10 growth stages; CONTAINS InterPro DOMAIN/s: RNA helicase, DEAD-box type, Q motif (InterPro:IPR014014), DNA/RNA helicase, DEAD/DEA…
AT5G05960	Chr5:1790230-1792634	25.0784	43.1409	0.782611	0.0046229	protein_coding	protease inhibitor/seed storage/lipid transfer protein (LTP) family protein		protease inhibitor/seed storage/lipid transfer protein (LTP) family protein; FUNCTIONS IN: lipid binding; INVOLVED IN: lipid transport; LOCATED IN: endomembrane system; EXPRESSED IN: 18 plant structures; EXPRESSED DURING: 10 growth stages; CONTAINS InterPro DOMAIN/s: Bifunctional inhibitor/plant lipid transfer protein/seed storage (InterPro:IPR016140), Plant lipid transfer protein/seed storage/tr…
AT5G40400	Chr5:16166437-16168841	1.73547	2.9795	0.779749	0.0372063	protein_coding			FUNCTIONS IN: molecular_function unknown; INVOLVED IN: biological_process unknown; LOCATED IN: cellular_component unknown; CONTAINS InterPro DOMAIN/s: Pentatricopeptide repeat (InterPro:IPR002885); BEST Arabidopsis thaliana protein match is: pentatricopeptide (PPR) repeat-containing protein (TAIR:AT5G55840.1); Has 18933 Blast hits to 5737 proteins in 174 species: Archae - 4; Bacteria - 8; Metazoa…
AT3G51990	Chr3:19287877-19289330	5.30569	9.10188	0.778626	0.00809838	protein_coding	protein kinase family protein		protein kinase family protein; FUNCTIONS IN: protein serine/threonine kinase activity, protein kinase activity, kinase activity, ATP binding; INVOLVED IN: protein amino acid phosphorylation; EXPRESSED IN: 24 plant structures; EXPRESSED DURING: 14 growth stages; CONTAINS InterPro DOMAIN/s: Protein kinase, ATP binding site (InterPro:IPR017441), Protein kinase, core (InterPro:IPR000719), Serine/thre…
AT1G62860	Chr1:23274675-23276477	2.72849	4.67845	0.77793	0.0275825	pseudogene		pseudogene of pentatricopeptide (PPR) repeat-containing protein
AT3G24715	Chr3:9025848-9029948	1.1368	1.94743	0.776591	0.0439169	protein_coding	ATP binding / protein kinase/ protein serine/threonine kinase/ protein tyrosine kinase		ATP binding / protein kinase/ protein serine/threonine kinase/ protein tyrosine kinase; FUNCTIONS IN: protein serine/threonine kinase activity, protein tyrosine kinase activity, protein kinase activity, ATP binding; INVOLVED IN: protein amino acid phosphorylation; EXPRESSED IN: 12 plant structures; EXPRESSED DURING: 4 anthesis, C globular stage, LP.10 ten leaves visible, petal differentiation and…
AT1G60525	Chr1:22299525-22301343	7.9093	13.5457	0.776207	0.0324274	other_rna	other RNA	Potential natural antisense gene, locus overlaps with AT1G60530
AT4G18300	Chr4:10118851-10120981	3.76583	6.44559	0.775346	0.00618482	protein_coding	eIF4-gamma/eIF5/eIF2-epsilon domain-containing protein		eIF4-gamma/eIF5/eIF2-epsilon domain-containing protein; FUNCTIONS IN: binding, transferase activity, translation initiation factor activity, nucleotidyltransferase activity; INVOLVED IN: biosynthetic process, regulation of translational initiation; EXPRESSED IN: 23 plant structures; EXPRESSED DURING: 13 growth stages; CONTAINS InterPro DOMAIN/s: Trimeric LpxA-like (InterPro:IPR011004), eIF4-gamma…
AT4G14850	Chr4:8513858-8516360	2.55006	4.35685	0.772756	0.0185185	protein_coding	LOI1 (lovastatin insensitive 1)	Encodes a pentatricopeptide (PPR) protein that binds single-stranded RNA. The N-terminal portion of the protein can localize to the mitochondria. Mutations in this gene make plants less sensitive to inhibitors of the MEP and MVA pathways of isoprenoid biosynthesis and increase the activity of HMG CoA reductase.	lovastatin insensitive 1 (LOI1); FUNCTIONS IN: poly(rG) binding; INVOLVED IN: in 6 processes; LOCATED IN: mitochondrion; EXPRESSED IN: 17 plant structures; EXPRESSED DURING: 9 growth stages; CONTAINS InterPro DOMAIN/s: Pentatricopeptide repeat (InterPro:IPR002885); BEST Arabidopsis thaliana protein match is: pentatricopeptide (PPR) repeat-containing protein (TAIR:AT5G09950.1); Has 12456 Blast hit…
AT4G39955	Chr4:18530542-18532259	4.44532	7.58178	0.770248	0.0291758	protein_coding	hydrolase, alpha/beta fold family protein		hydrolase, alpha/beta fold family protein; FUNCTIONS IN: hydrolase activity; LOCATED IN: plasma membrane; EXPRESSED IN: 12 plant structures; EXPRESSED DURING: 6 growth stages; CONTAINS InterPro DOMAIN/s: Alpha/beta hydrolase fold-1 (InterPro:IPR000073); BEST Arabidopsis thaliana protein match is: hydrolase (TAIR:AT5G09430.1); Has 4172 Blast hits to 4170 proteins in 771 species: Archae - 36; Bacte…
AT1G08710	Chr1:2771632-2773460	9.86677	16.814	0.769016	0.0232283	protein_coding	F-box family protein		F-box family protein; INVOLVED IN: biological_process unknown; LOCATED IN: cellular_component unknown; EXPRESSED IN: 20 plant structures; EXPRESSED DURING: 10 growth stages; Has 112 Blast hits to 112 proteins in 29 species: Archae - 3; Bacteria - 2; Metazoa - 76; Fungi - 2; Plants - 17; Viruses - 0; Other Eukaryotes - 12 (source: NCBI BLink).
AT1G55630	Chr1:20791674-20793564	3.29587	5.61637	0.768978	0.0155905	protein_coding	pentatricopeptide (PPR) repeat-containing protein		pentatricopeptide (PPR) repeat-containing protein; INVOLVED IN: biological_process unknown; EXPRESSED IN: 12 plant structures; EXPRESSED DURING: 6 growth stages; CONTAINS InterPro DOMAIN/s: Pentatricopeptide repeat (InterPro:IPR002885); BEST Arabidopsis thaliana protein match is: pentatricopeptide (PPR) repeat-containing protein (TAIR:AT3G60050.1); Has 18827 Blast hits to 5565 proteins in 174 spe…
AT1G16430	Chr1:5614618-5615510	11.1812	19.0516	0.768838	0.0325687	protein_coding	surfeit locus protein 5 family protein / SURF5 family protein		surfeit locus protein 5 family protein / SURF5 family protein; FUNCTIONS IN: molecular_function unknown; INVOLVED IN: biological_process unknown; EXPRESSED IN: male gametophyte, pollen tube; EXPRESSED DURING: L mature pollen stage, M germinated pollen stage; CONTAINS InterPro DOMAIN/s: Surfeit locus 5 (InterPro:IPR009332); BEST Arabidopsis thaliana protein match is: surfeit locus protein 5 family…
AT3G26850	Chr3:9892793-9898006	9.56796	16.2916	0.76784	0.0406118	protein_coding			FUNCTIONS IN: molecular_function unknown; INVOLVED IN: biological_process unknown; LOCATED IN: cellular_component unknown; EXPRESSED IN: 19 plant structures; EXPRESSED DURING: 11 growth stages; BEST Arabidopsis thaliana protein match is: zinc finger protein-related (TAIR:AT3G18640.1); Has 91 Blast hits to 91 proteins in 23 species: Archae - 0; Bacteria - 0; Metazoa - 22; Fungi - 0; Plants - 49; V…
AT1G19050	Chr1:6577832-6579178	33.7863	57.5056	0.767266	0.000135071	protein_coding	ARR7 (RESPONSE REGULATOR 7); transcription regulator/ two-component response regulator	Encodes a member of the Arabidopsis response regulator (ARR) family, most closely related to ARR15. A two-component response regulator protein containing a phosphate accepting domain in the receiver domain but lacking a DNA binding domain in the output domain. Involved in response to cytokinin and meristem stem cell maintenance. Arr7 protein is stabilized by cytokinin.	RESPONSE REGULATOR 7 (ARR7); FUNCTIONS IN: transcription regulator activity, two-component response regulator activity; INVOLVED IN: cytokinin mediated signaling, stem cell maintenance, response to chitin, response to cytokinin stimulus, two-component signal transduction system (phosphorelay); LOCATED IN: nucleus; EXPRESSED IN: 23 plant structures; EXPRESSED DURING: 13 growth stages; CONTAINS Int…
AT3G51940	Chr3:19273493-19275269	3.06057	5.20078	0.764927	0.0279454	protein_coding	unknown protein		unknown protein; FUNCTIONS IN: molecular_function unknown; INVOLVED IN: biological_process unknown; LOCATED IN: cellular_component unknown; EXPRESSED IN: 19 plant structures; EXPRESSED DURING: 9 growth stages; BEST Arabidopsis thaliana protein match is: unknown protein (TAIR:AT5G03990.1); Has 134 Blast hits to 107 proteins in 33 species: Archae - 0; Bacteria - 32; Metazoa - 27; Fungi - 16; Plants…
AT1G08280	Chr1:2608407-2609853	4.35493	7.39974	0.764826	0.0175876	protein_coding	glycosyl transferase family 29 protein / sialyltransferase family protein		glycosyl transferase family 29 protein / sialyltransferase family protein; FUNCTIONS IN: sialyltransferase activity; INVOLVED IN: protein amino acid glycosylation; LOCATED IN: endomembrane system, integral to Golgi membrane, membrane; EXPRESSED IN: 20 plant structures; EXPRESSED DURING: 11 growth stages; CONTAINS InterPro DOMAIN/s: Sialyltransferase (InterPro:IPR012163), Glycosyl transferase, fam…
AT1G22960	Chr1:8128085-8130242	3.62662	6.14081	0.759804	0.00813099	protein_coding	pentatricopeptide (PPR) repeat-containing protein		pentatricopeptide (PPR) repeat-containing protein; EXPRESSED IN: 13 plant structures; EXPRESSED DURING: 4 anthesis, C globular stage, petal differentiation and expansion stage, D bilateral stage, E expanded cotyledon stage; CONTAINS InterPro DOMAIN/s: Pentatricopeptide repeat (InterPro:IPR002885); BEST Arabidopsis thaliana protein match is: EMB2745 (EMBRYO DEFECTIVE 2745) (TAIR:AT5G39710.1); Has …
AT1G49780	Chr1:18428905-18430319	7.10398	12.0206	0.758813	0.00429875	protein_coding	PUB26 (PLANT U-BOX 26); binding / ubiquitin-protein ligase		PLANT U-BOX 26 (PUB26); FUNCTIONS IN: ubiquitin-protein ligase activity, binding; INVOLVED IN: protein ubiquitination; LOCATED IN: ubiquitin ligase complex; EXPRESSED IN: 21 plant structures; EXPRESSED DURING: 12 growth stages; CONTAINS InterPro DOMAIN/s: U box (InterPro:IPR003613), Zinc finger, RING/FYVE/PHD-type (InterPro:IPR013083), Armadillo-like helical (InterPro:IPR011989), Armadillo-type f…
AT1G17410	Chr1:5968572-5969975	6.41682	10.8463	0.757268	0.0448531	protein_coding	nucleoside diphosphate kinase family protein		nucleoside diphosphate kinase family protein; FUNCTIONS IN: nucleoside diphosphate kinase activity, ATP binding; INVOLVED IN: in 6 processes; LOCATED IN: endomembrane system; EXPRESSED IN: 23 plant structures; EXPRESSED DURING: 15 growth stages; CONTAINS InterPro DOMAIN/s: Nucleoside diphosphate kinase, core (InterPro:IPR001564); BEST Arabidopsis thaliana protein match is: NDPK2 (NUCLEOSIDE DIPHO…
AT5G65450	Chr5:26157862-26161096	3.93347	6.64456	0.756372	0.00607612	protein_coding	UBP17 (UBIQUITIN-SPECIFIC PROTEASE 17); cysteine-type endopeptidase/ ubiquitin thiolesterase/ zinc ion binding	Encodes a ubiquitin-specific protease.	UBIQUITIN-SPECIFIC PROTEASE 17 (UBP17); FUNCTIONS IN: cysteine-type endopeptidase activity, ubiquitin thiolesterase activity, zinc ion binding; INVOLVED IN: ubiquitin-dependent protein catabolic process; LOCATED IN: mitochondrion; EXPRESSED IN: 24 plant structures; EXPRESSED DURING: 12 growth stages; CONTAINS InterPro DOMAIN/s: Zinc finger, MYND-type (InterPro:IPR002893), Peptidase C19, ubiquitin…
AT1G76860	Chr1:28847950-28855750	49.4079	83.4377	0.755959	0.0389305	protein_coding	small nuclear ribonucleoprotein, putative / snRNP, putative / Sm protein, putative		small nuclear ribonucleoprotein, putative / snRNP, putative / Sm protein, putative; FUNCTIONS IN: molecular_function unknown; INVOLVED IN: biological_process unknown; LOCATED IN: small nucleolar ribonucleoprotein complex, nucleus; EXPRESSED IN: 22 plant structures; EXPRESSED DURING: 13 growth stages; CONTAINS InterPro DOMAIN/s: Like-Sm ribonucleoprotein, core (InterPro:IPR001163), Like-Sm ribonuc…
AT3G54980	Chr3:20370233-20373069	4.3332	7.3155	0.755524	0.00149707	protein_coding	pentatricopeptide (PPR) repeat-containing protein		pentatricopeptide (PPR) repeat-containing protein; EXPRESSED IN: 19 plant structures; EXPRESSED DURING: 9 growth stages; CONTAINS InterPro DOMAIN/s: Pentatricopeptide repeat (InterPro:IPR002885); BEST Arabidopsis thaliana protein match is: pentatricopeptide (PPR) repeat-containing protein (TAIR:AT2G39230.1); Has 28127 Blast hits to 6106 proteins in 192 species: Archae - 5; Bacteria - 29; Metazoa …
AT1G06620	Chr1:2025600-2027271	8.56521	14.4288	0.752387	0.00359997	protein_coding	2-oxoglutarate-dependent dioxygenase, putative	encodes a protein whose sequence is similar to a 2-oxoglutarate-dependent dioxygenase	2-oxoglutarate-dependent dioxygenase, putative; FUNCTIONS IN: 2-oxoglutarate-dependent dioxygenase activity; INVOLVED IN: biological_process unknown; LOCATED IN: cellular_component unknown; EXPRESSED IN: 18 plant structures; EXPRESSED DURING: 12 growth stages; CONTAINS InterPro DOMAIN/s: 2OG-Fe(II) oxygenase (InterPro:IPR005123); BEST Arabidopsis thaliana protein match is: 2-oxoglutarate-dependen…
AT1G18630	Chr1:6414724-6418690	18.4942	31.1388	0.751642	0.018749	protein_coding	GR-RBP6 (glycine-rich RNA-binding protein 6); RNA binding / nucleic acid binding / nucleotide binding	encodes a glycine-rich RNA binding protein.	glycine-rich RNA-binding protein 6 (GR-RBP6); FUNCTIONS IN: RNA binding, nucleotide binding, nucleic acid binding; INVOLVED IN: biological_process unknown; LOCATED IN: mitochondrion; EXPRESSED IN: 22 plant structures; EXPRESSED DURING: 13 growth stages; CONTAINS InterPro DOMAIN/s: RNA recognition motif, RNP-1 (InterPro:IPR000504), Nucleotide-binding, alpha-beta plait (InterPro:IPR012677); BEST Ar…
AT1G04070	Chr1:1050552-1051186	9.83563	16.5046	0.746781	0.0384397	protein_coding	TOM22-I (TRANSLOCASE OF OUTER MEMBRANE 22-I); P-P-bond-hydrolysis-driven protein transmembrane transporter	Subunit of the TOM complex, a translocase in the outer mitochondrial membrane that selectively allows proteins with a mitochondrial targeting sequence to enter the mitochondrion.	TRANSLOCASE OF OUTER MEMBRANE 22-I (TOM22-I); FUNCTIONS IN: P-P-bond-hydrolysis-driven protein transmembrane transporter activity; INVOLVED IN: protein targeting to mitochondrion; LOCATED IN: mitochondrial outer membrane translocase complex; EXPRESSED IN: 22 plant structures; EXPRESSED DURING: 13 growth stages; CONTAINS InterPro DOMAIN/s: Mitochondrial import receptor, TOM9-2 subunit, plant (Inte…
AT2G34490	Chr2:14535644-14537432	6.23506	10.4597	0.746364	0.00306365	protein_coding	CYP710A2 (cytochrome P450, family 710, subfamily A, polypeptide 2); C-22 sterol desaturase/ oxygen binding	Encodes a protein with C22-sterol desaturase activity. The enzyme was shown to catalyze the conversion of both 24-<i>epi</i>-campesterol and &beta;-sitosterol to brassicasterol and stigmasterol, respectively, in the presence of NADPH.	cytochrome P450, family 710, subfamily A, polypeptide 2 (CYP710A2); FUNCTIONS IN: oxygen binding, C-22 sterol desaturase activity; LOCATED IN: endomembrane system; EXPRESSED IN: 24 plant structures; EXPRESSED DURING: 12 growth stages; CONTAINS InterPro DOMAIN/s: Cytochrome P450 (InterPro:IPR001128), Cytochrome P450, C-terminal region (InterPro:IPR017973), Cytochrome P450, conserved site (InterPro…
AT1G69680	Chr1:26204804-26206928	4.73808	7.93879	0.744618	0.0302582	protein_coding			FUNCTIONS IN: molecular_function unknown; INVOLVED IN: biological_process unknown; LOCATED IN: cellular_component unknown; EXPRESSED IN: 24 plant structures; EXPRESSED DURING: 15 growth stages; CONTAINS InterPro DOMAIN/s: Mog1/PsbP/DUF1795, alpha/beta/alpha sandwich (InterPro:IPR016124), Ran-interacting Mog1 protein (InterPro:IPR007681), Mog1/PsbP, alpha/beta/alpha sandwich (InterPro:IPR016123); …
AT1G43770	Chr1:16548440-16551909	3.96768	6.64543	0.744067	0.014398	protein_coding	PHD finger family protein		PHD finger family protein; FUNCTIONS IN: protein binding, DNA binding, zinc ion binding; INVOLVED IN: regulation of transcription, DNA-dependent; LOCATED IN: cellular_component unknown; EXPRESSED IN: 18 plant structures; EXPRESSED DURING: 8 growth stages; CONTAINS InterPro DOMAIN/s: Zinc finger, PHD-type (InterPro:IPR001965), Zinc finger, FYVE/PHD-type (InterPro:IPR011011); Has 349 Blast hits to …
AT3G63220	Chr3:23357391-23359238	4.32322	7.23944	0.74377	0.0294733	protein_coding	kelch repeat-containing F-box family protein		kelch repeat-containing F-box family protein; FUNCTIONS IN: molecular_function unknown; INVOLVED IN: biological_process unknown; LOCATED IN: cellular_component unknown; EXPRESSED IN: 24 plant structures; EXPRESSED DURING: 15 growth stages; CONTAINS InterPro DOMAIN/s: Cyclin-like F-box (InterPro:IPR001810), Galactose oxidase/kelch, beta-propeller (InterPro:IPR011043), Kelch repeat type 1 (InterPro…
AT3G16870	Chr3:5763585-5764654	14.1723	23.7118	0.74253	0.00510901	protein_coding	zinc finger (GATA type) family protein		zinc finger (GATA type) family protein; FUNCTIONS IN: transcription factor activity; INVOLVED IN: regulation of transcription, DNA-dependent; LOCATED IN: nucleus; EXPRESSED IN: 24 plant structures; EXPRESSED DURING: 15 growth stages; CONTAINS InterPro DOMAIN/s: Zinc finger, NHR/GATA-type (InterPro:IPR013088), Zinc finger, GATA-type (InterPro:IPR000679); BEST Arabidopsis thaliana protein match is:…
AT4G25800	Chr4:13124897-13127953	2.65965	4.44734	0.741706	0.0241113	protein_coding	calmodulin-binding protein		calmodulin-binding protein; FUNCTIONS IN: calmodulin binding; INVOLVED IN: biological_process unknown; LOCATED IN: cellular_component unknown; EXPRESSED IN: 18 plant structures; EXPRESSED DURING: 9 growth stages; CONTAINS InterPro DOMAIN/s: Calmodulin binding protein-like (InterPro:IPR012416); BEST Arabidopsis thaliana protein match is: calmodulin-binding protein (TAIR:AT5G57580.1); Has 192 Blast…
AT5G55200	Chr5:22394606-22397446	9.25539	15.4736	0.741443	0.0222879	protein_coding	co-chaperone grpE protein, putative		co-chaperone grpE protein, putative; FUNCTIONS IN: ATP binding; INVOLVED IN: protein folding; LOCATED IN: mitochondrion; EXPRESSED IN: 22 plant structures; EXPRESSED DURING: 13 growth stages; CONTAINS InterPro DOMAIN/s: GrpE nucleotide exchange factor (InterPro:IPR000740), GrpE nucleotide exchange factor, head (InterPro:IPR009012), GrpE nucleotide exchange factor, coiled-coil (InterPro:IPR013805)…
AT3G25770	Chr3:9406872-9407955	404.971	672.439	0.731587	7.64e-05	protein_coding	AOC2 (ALLENE OXIDE CYCLASE 2); allene-oxide cyclase	Encodes allene oxide cyclase. One of four genes in Arabidopsis that encode this enzyme, which catalyzes an essential step in jasmonic acid biosynthesis. Gene expression is induced during senescence, a process that involves jasmonic acid signalling pathway. Note: Nomenclature for Arabidopsis allene oxide cyclase 2 (AOC2, AT3G25770) gene is based on Stenzel et al. 2003 Plant Molecular Biology 51:89…	ALLENE OXIDE CYCLASE 2 (AOC2); FUNCTIONS IN: allene-oxide cyclase activity; INVOLVED IN: response to salt stress, response to cold, jasmonic acid biosynthetic process; LOCATED IN: chloroplast thylakoid membrane, stromule, chloroplast stroma, chloroplast, chloroplast envelope; EXPRESSED IN: cotyledon, leaf; EXPRESSED DURING: seedling growth, 4 leaf senescence stage; CONTAINS InterPro DOMAIN/s: All…
AT1G53020	Chr1:19751371-19759474	1.36611	2.26177	0.727379	0.0392729	protein_coding	UBC26 (UBIQUITIN-CONJUGATING ENZYME 26); ubiquitin-protein ligase		UBIQUITIN-CONJUGATING ENZYME 26 (UBC26); FUNCTIONS IN: ubiquitin-protein ligase activity; INVOLVED IN: regulation of protein metabolic process, post-translational protein modification; EXPRESSED IN: sperm cell, leaf whorl, sepal, flower; EXPRESSED DURING: petal differentiation and expansion stage; CONTAINS InterPro DOMAIN/s: Ubiquitin-conjugating enzyme/RWD-like (InterPro:IPR016135), Ubiquitin-co…
AT3G28850	Chr3:10848668-10850122	3.32175	5.49836	0.72706	0.0468174	protein_coding	glutaredoxin family protein		glutaredoxin family protein; FUNCTIONS IN: electron carrier activity, protein disulfide oxidoreductase activity; INVOLVED IN: N-terminal protein myristoylation, cell redox homeostasis; LOCATED IN: plasma membrane; EXPRESSED IN: 24 plant structures; EXPRESSED DURING: 15 growth stages; CONTAINS InterPro DOMAIN/s: Thioredoxin fold (InterPro:IPR012335), Glutaredoxin (InterPro:IPR002109), Thioredoxin-…
AT2G22240	Chr2:9449983-9454094	8.33575	13.7664	0.723764	0.0161049	protein_coding	MIPS2 (MYO-INOSITOL-1-PHOSTPATE SYNTHASE 2); binding / catalytic/ inositol-3-phosphate synthase	** Referred to as MIPS1 in Mitsuhashi et al 2008. Myo-inositol-1-phosphate synthase isoform 2. Expressed in leaf, root and silique. Immunolocaliazation experiments with an antibody recognizing MIPS1, MIPS2, and MIPS3 showed endosperm localization.	MYO-INOSITOL-1-PHOSTPATE SYNTHASE 2 (MIPS2); FUNCTIONS IN: binding, catalytic activity, inositol-3-phosphate synthase activity; INVOLVED IN: in 9 processes; LOCATED IN: cellular_component unknown; EXPRESSED IN: 25 plant structures; EXPRESSED DURING: 13 growth stages; CONTAINS InterPro DOMAIN/s: Myo-inositol-1-phosphate synthase (InterPro:IPR002587), Myo-inositol-1-phosphate synthase, GAPDH-like (…
AT2G38640	Chr2:16157603-16158561	9.57307	15.8077	0.723577	0.0229828	protein_coding	unknown protein		unknown protein; FUNCTIONS IN: molecular_function unknown; INVOLVED IN: biological_process unknown; LOCATED IN: cellular_component unknown; EXPRESSED IN: 20 plant structures; EXPRESSED DURING: 12 growth stages; CONTAINS InterPro DOMAIN/s: Protein of unknown function DUF567 (InterPro:IPR007612); BEST Arabidopsis thaliana protein match is: unknown protein (TAIR:AT5G41590.1); Has 189 Blast hits to 1…
AT3G25870	Chr3:9463315-9464283	6.36782	10.5067	0.722435	0.0340717	protein_coding	unknown protein		unknown protein; FUNCTIONS IN: molecular_function unknown; INVOLVED IN: biological_process unknown; LOCATED IN: cellular_component unknown; EXPRESSED IN: 15 plant structures; EXPRESSED DURING: 8 growth stages; BEST Arabidopsis thaliana protein match is: unknown protein (TAIR:AT1G13360.1); Has 19 Blast hits to 19 proteins in 7 species: Archae - 0; Bacteria - 0; Metazoa - 0; Fungi - 0; Plants - 19;…
AT2G44020	Chr2:18217558-18219385	4.56999	7.5362	0.721649	0.0110094	protein_coding	mitochondrial transcription termination factor-related / mTERF-related		mitochondrial transcription termination factor-related / mTERF-related; FUNCTIONS IN: molecular_function unknown; INVOLVED IN: biological_process unknown; LOCATED IN: cellular_component unknown; EXPRESSED IN: 22 plant structures; EXPRESSED DURING: 13 growth stages; CONTAINS InterPro DOMAIN/s: Mitochodrial transcription termination factor-related (InterPro:IPR003690); BEST Arabidopsis thaliana pro…
AT2G37580	Chr2:15764727-15765553	8.88524	14.6424	0.720672	0.0253497	protein_coding	zinc finger (C3HC4-type RING finger) family protein		zinc finger (C3HC4-type RING finger) family protein; FUNCTIONS IN: protein binding, transferase activity, transferring glycosyl groups, zinc ion binding; EXPRESSED IN: 12 plant structures; EXPRESSED DURING: 6 growth stages; CONTAINS InterPro DOMAIN/s: Zinc finger, RING-type (InterPro:IPR001841), Zinc finger, RING/FYVE/PHD-type (InterPro:IPR013083); BEST Arabidopsis thaliana protein match is: prot…
AT3G60680	Chr3:22429959-22432042	2.59733	4.27514	0.718941	0.0348378	protein_coding	unknown protein		unknown protein; FUNCTIONS IN: molecular_function unknown; INVOLVED IN: biological_process unknown; LOCATED IN: cellular_component unknown; EXPRESSED IN: 22 plant structures; EXPRESSED DURING: 12 growth stages; CONTAINS InterPro DOMAIN/s: Protein of unknown function DUF641, plant (InterPro:IPR006943); BEST Arabidopsis thaliana protein match is: unknown protein (TAIR:AT2G45260.1); Has 192 Blast hi…
AT1G61310	Chr1:22613062-22615943	2.46837	4.06209	0.718662	0.0159672	protein_coding	ATP binding / protein binding		ATP binding / protein binding; FUNCTIONS IN: protein binding, ATP binding; INVOLVED IN: N-terminal protein myristoylation, defense response, apoptosis; CONTAINS InterPro DOMAIN/s: NB-ARC (InterPro:IPR002182), Leucine-rich repeat (InterPro:IPR001611); BEST Arabidopsis thaliana protein match is: disease resistance protein (CC-NBS-LRR class), putative (TAIR:AT1G61180.2); Has 17307 Blast hits to 1435…
AT3G02150	Chr3:391056-392758	9.65285	15.871	0.717364	0.0296351	protein_coding	PTF1 (PLASTID TRANSCRIPTION FACTOR 1); transcription factor	a chloroplast trans-acting factor of the psbD light-responsive promoter.TCP gene involved in heterochronic control of leaf differentiation.	PLASTID TRANSCRIPTION FACTOR 1 (PTF1); FUNCTIONS IN: transcription factor activity; INVOLVED IN: cell differentiation, positive regulation of development, heterochronic, leaf morphogenesis, regulation of transcription; LOCATED IN: chloroplast; EXPRESSED IN: 21 plant structures; EXPRESSED DURING: 13 growth stages; CONTAINS InterPro DOMAIN/s: Transcription factor, TCP (InterPro:IPR005333), Transcri…
AT3G51440	Chr3:19089080-19090639	10.6032	17.4313	0.717177	0.00318405	protein_coding	strictosidine synthase family protein		strictosidine synthase family protein; FUNCTIONS IN: strictosidine synthase activity; INVOLVED IN: alkaloid biosynthetic process, biosynthetic process; LOCATED IN: endoplasmic reticulum; EXPRESSED IN: 19 plant structures; EXPRESSED DURING: 10 growth stages; CONTAINS InterPro DOMAIN/s: Strictosidine synthase, conserved region (InterPro:IPR018119), Strictosidine synthase (InterPro:IPR004141), Six-b…
AT5G52120	Chr5:21176421-21180310	4.26868	7.00592	0.714784	0.041338	protein_coding	AtPP2-A14 (Phloem protein 2-A14); carbohydrate binding		Phloem protein 2-A14 (AtPP2-A14); FUNCTIONS IN: carbohydrate binding; INVOLVED IN: biological_process unknown; LOCATED IN: cellular_component unknown; EXPRESSED IN: 11 plant structures; EXPRESSED DURING: LP.06 six leaves visible, 4 anthesis, LP.04 four leaves visible, petal differentiation and expansion stage; CONTAINS InterPro DOMAIN/s: Cyclin-like F-box (InterPro:IPR001810); BEST Arabidopsis th…
AT3G52950	Chr3:19634454-19636819	10.2512	16.811	0.713608	0.000400368	protein_coding	CBS domain-containing protein / octicosapeptide/Phox/Bemp1 (PB1) domain-containing protein		CBS domain-containing protein / octicosapeptide/Phox/Bemp1 (PB1) domain-containing protein; LOCATED IN: chloroplast; EXPRESSED IN: 23 plant structures; EXPRESSED DURING: 15 growth stages; CONTAINS InterPro DOMAIN/s: Octicosapeptide/Phox/Bem1p (InterPro:IPR000270), Cystathionine beta-synthase, core (InterPro:IPR000644); BEST Arabidopsis thaliana protein match is: CBS domain-containing protein / oc…
AT3G19710	Chr3:6843661-6849497	248.09	406.33	0.711786	9.67e-05	protein_coding	BCAT4 (BRANCHED-CHAIN AMINOTRANSFERASE4); catalytic/ methionine-oxo-acid transaminase	Belongs to the branched-chain amino acid aminotransferase gene family. Encodes a methionine-oxo-acid transaminase. Involved in the methionine chain elongation pathway that leads to the ultimate biosynthesis of methionine-derived glucosinolates.	BRANCHED-CHAIN AMINOTRANSFERASE4 (BCAT4); FUNCTIONS IN: methionine-oxo-acid transaminase activity, catalytic activity; INVOLVED IN: glucosinolate biosynthetic process; LOCATED IN: cytosol; EXPRESSED IN: 22 plant structures; EXPRESSED DURING: 12 growth stages; CONTAINS InterPro DOMAIN/s: Aminotransferase, class IV (InterPro:IPR001544), Branched-chain amino acid aminotransferase II (InterPro:IPR005…
AT1G52347	Chr1:19496505-19497703	12.9144	21.109	0.70888	0.029203	other_rna	other RNA	Unknown gene
AT4G26990	Chr4:13550905-13554386	4.36452	7.13186	0.708457	0.0153767	protein_coding	unknown protein		unknown protein; FUNCTIONS IN: molecular_function unknown; INVOLVED IN: biological_process unknown; LOCATED IN: cellular_component unknown; BEST Arabidopsis thaliana protein match is: unknown protein (TAIR:AT5G54920.1); Has 176 Blast hits to 161 proteins in 44 species: Archae - 0; Bacteria - 4; Metazoa - 71; Fungi - 20; Plants - 57; Viruses - 0; Other Eukaryotes - 24 (source: NCBI BLink).
AT5G58530	Chr5:23660385-23661349	6.38941	10.4323	0.707304	0.0389455	protein_coding	glutaredoxin family protein		glutaredoxin family protein; FUNCTIONS IN: electron carrier activity, protein disulfide oxidoreductase activity; INVOLVED IN: cell redox homeostasis; EXPRESSED IN: 23 plant structures; EXPRESSED DURING: 15 growth stages; CONTAINS InterPro DOMAIN/s: Thioredoxin fold (InterPro:IPR012335), Glutaredoxin (InterPro:IPR002109), Thioredoxin-like fold (InterPro:IPR012336); BEST Arabidopsis thaliana protei…
AT5G05710	Chr5:1715874-1716499	11.8162	19.2898	0.707073	0.0368541	protein_coding	pleckstrin homology (PH) domain-containing protein		pleckstrin homology (PH) domain-containing protein; FUNCTIONS IN: molecular_function unknown; LOCATED IN: cellular_component unknown; EXPRESSED IN: 24 plant structures; EXPRESSED DURING: 15 growth stages; CONTAINS InterPro DOMAIN/s: Pleckstrin homology-type (InterPro:IPR011993), Pleckstrin homology (InterPro:IPR001849); BEST Arabidopsis thaliana protein match is: ATPH1 (ARABIDOPSIS THALIANA PLECK…
AT5G23710	Chr5:7996455-7997479	14.4503	23.5896	0.707049	0.00552451	protein_coding	DNA binding / DNA-directed RNA polymerase		DNA binding / DNA-directed RNA polymerase; FUNCTIONS IN: DNA-directed RNA polymerase activity, DNA binding; INVOLVED IN: transcription; LOCATED IN: chloroplast; EXPRESSED IN: 22 plant structures; EXPRESSED DURING: 13 growth stages; CONTAINS InterPro DOMAIN/s: RNA polymerase Rpc34-like (InterPro:IPR016049), RNA polymerase Rpc34 (InterPro:IPR007832); Has 254 Blast hits to 241 proteins in 127 specie…
AT1G31550	Chr1:11295524-11297379	33.6248	54.7965	0.704558	0.000186875	protein_coding	GDSL-motif lipase, putative		GDSL-motif lipase, putative; FUNCTIONS IN: lipase activity, hydrolase activity, acting on ester bonds, carboxylesterase activity; INVOLVED IN: lipid metabolic process; LOCATED IN: vacuole; EXPRESSED IN: 20 plant structures; EXPRESSED DURING: 13 growth stages; CONTAINS InterPro DOMAIN/s: Lipase, GDSL (InterPro:IPR001087); BEST Arabidopsis thaliana protein match is: lipase, putative (TAIR:AT1G28600…
AT4G28010	Chr4:13930358-13935315	2.08853	3.40208	0.703934	0.0377269	protein_coding	pentatricopeptide (PPR) repeat-containing protein		pentatricopeptide (PPR) repeat-containing protein; FUNCTIONS IN: molecular_function unknown; INVOLVED IN: biological_process unknown; LOCATED IN: cellular_component unknown; EXPRESSED IN: 19 plant structures; EXPRESSED DURING: 12 growth stages; CONTAINS InterPro DOMAIN/s: Pentatricopeptide repeat (InterPro:IPR002885); BEST Arabidopsis thaliana protein match is: pentatricopeptide (PPR) repeat-cont…
AT4G05040	Chr4:2578645-2581798	6.98422	11.3749	0.703683	0.0324581	protein_coding	ankyrin repeat family protein		ankyrin repeat family protein; FUNCTIONS IN: protein binding; INVOLVED IN: biological_process unknown; LOCATED IN: cellular_component unknown; EXPRESSED IN: 23 plant structures; EXPRESSED DURING: 13 growth stages; CONTAINS InterPro DOMAIN/s: Ankyrin (InterPro:IPR002110); BEST Arabidopsis thaliana protein match is: ankyrin repeat family protein (TAIR:AT4G14390.1); Has 21050 Blast hits to 9778 prot…
AT5G18950	Chr5:6328378-6329970	4.14304	6.74605	0.703354	0.026969	protein_coding	pentatricopeptide (PPR) repeat-containing protein		pentatricopeptide (PPR) repeat-containing protein; FUNCTIONS IN: molecular_function unknown; INVOLVED IN: biological_process unknown; EXPRESSED IN: 21 plant structures; EXPRESSED DURING: 12 growth stages; CONTAINS InterPro DOMAIN/s: Pentatricopeptide repeat (InterPro:IPR002885); BEST Arabidopsis thaliana protein match is: pentatricopeptide (PPR) repeat-containing protein (TAIR:AT1G62670.1); Has 1…
AT4G25600	Chr4:13060658-13062595	6.03808	9.82225	0.701964	0.0267107	protein_coding	ShTK domain-containing protein		ShTK domain-containing protein; FUNCTIONS IN: oxidoreductase activity, acting on paired donors, with incorporation or reduction of molecular oxygen, 2-oxoglutarate as one donor, and incorporation of one atom each of oxygen into both donors, iron ion binding; INVOLVED IN: protein metabolic process; CONTAINS InterPro DOMAIN/s: Prolyl 4-hydroxylase, alpha subunit (InterPro:IPR006620), Metridin-like …
AT5G38420	Chr5:15380944-15382035	1167.54	1898.63	0.701493	0.000814547	protein_coding	ribulose bisphosphate carboxylase small chain 2B / RuBisCO small subunit 2B (RBCS-2B) (ATS2B)		ribulose bisphosphate carboxylase small chain 2B / RuBisCO small subunit 2B (RBCS-2B) (ATS2B); FUNCTIONS IN: ribulose-bisphosphate carboxylase activity; INVOLVED IN: response to blue light, carbon utilization by fixation of carbon dioxide, response to red light, response to far red light; LOCATED IN: in 8 components; EXPRESSED IN: 10 plant structures; CONTAINS InterPro DOMAIN/s: Ribulose bisphosp…
AT3G63370	Chr3:23402079-23405991	4.24066	6.89143	0.700513	0.00294205	protein_coding	pentatricopeptide (PPR) repeat-containing protein		pentatricopeptide (PPR) repeat-containing protein; CONTAINS InterPro DOMAIN/s: Pentatricopeptide repeat (InterPro:IPR002885); BEST Arabidopsis thaliana protein match is: pentatricopeptide (PPR) repeat-containing protein (TAIR:AT3G57430.1); Has 16480 Blast hits to 4859 proteins in 151 species: Archae - 0; Bacteria - 0; Metazoa - 42; Fungi - 46; Plants - 16142; Viruses - 0; Other Eukaryotes - 250 (…
AT1G25500	Chr1:8955248-8957978	5.73603	9.3097	0.698682	0.0294991	protein_coding	choline transporter-related		choline transporter-related; INVOLVED IN: biological_process unknown; LOCATED IN: chloroplast; EXPRESSED IN: 23 plant structures; EXPRESSED DURING: 15 growth stages; CONTAINS InterPro DOMAIN/s: Protein of unknown function DUF580 (InterPro:IPR007603); BEST Arabidopsis thaliana protein match is: unknown protein (TAIR:AT5G13760.1); Has 638 Blast hits to 635 proteins in 130 species: Archae - 0; Bacte…
AT4G36840	Chr4:17351352-17352945	4.4501	7.21897	0.697954	0.0236291	protein_coding			FUNCTIONS IN: molecular_function unknown; INVOLVED IN: biological_process unknown; LOCATED IN: cellular_component unknown; CONTAINS InterPro DOMAIN/s: Galactose oxidase/kelch, beta-propeller (InterPro:IPR011043), Kelch repeat type 1 (InterPro:IPR006652), Kelch related (InterPro:IPR013089), Kelch-type beta propeller (InterPro:IPR015915); BEST Arabidopsis thaliana protein match is: kelch repeat-con…
AT5G40850	Chr5:16366469-16369099	42.2307	68.4901	0.697604	4.23e-05	protein_coding	UPM1 (UROPHORPHYRIN METHYLASE 1); uroporphyrin-III C-methyltransferase	Encodes a urophorphyrin III methylase that catalyzes S-adenosyl-L-methionine-dependent transmethylation in a multistep process involving the formation of a covalently linked complex with S-adenosyl-L-methionine.	UROPHORPHYRIN METHYLASE 1 (UPM1); FUNCTIONS IN: uroporphyrin-III C-methyltransferase activity; INVOLVED IN: siroheme biosynthetic process, porphyrin biosynthetic process; LOCATED IN: chloroplast; EXPRESSED IN: 21 plant structures; EXPRESSED DURING: 13 growth stages; CONTAINS InterPro DOMAIN/s: Tetrapyrrole methylase (InterPro:IPR000878), Tetrapyrrole methylase, subdomain 1 (InterPro:IPR014777), U…
AT1G79390	Chr1:29860490-29864321	33.5549	54.4074	0.69728	0.045573	protein_coding	unknown protein		unknown protein; FUNCTIONS IN: molecular_function unknown; INVOLVED IN: biological_process unknown; LOCATED IN: cellular_component unknown; EXPRESSED IN: 23 plant structures; EXPRESSED DURING: 14 growth stages; Has 18 Blast hits to 18 proteins in 8 species: Archae - 0; Bacteria - 0; Metazoa - 0; Fungi - 0; Plants - 18; Viruses - 0; Other Eukaryotes - 0 (source: NCBI BLink).
AT3G13110	Chr3:4214616-4216302	33.4605	54.1669	0.694951	6.67e-05	protein_coding	ATSERAT2;2 (SERINE ACETYLTRANSFERASE 2;2); serine O-acetyltransferase	Encodes a mitochondrial serine O-acetyltransferase involved in sulfur assimilation and cysteine biosynthesis. Expressed in the vascular system.	SERINE ACETYLTRANSFERASE 2;2 (ATSERAT2;2); FUNCTIONS IN: serine O-acetyltransferase activity; INVOLVED IN: response to cadmium ion, cysteine biosynthetic process; LOCATED IN: mitochondrion; EXPRESSED IN: 26 plant structures; EXPRESSED DURING: 15 growth stages; CONTAINS InterPro DOMAIN/s: Hexapeptide transferase, conserved site (InterPro:IPR018357), Serine O-acetyltransferase (InterPro:IPR005881),…
AT5G18750	Chr5:6255176-6257932	5.36771	8.68365	0.693994	0.00218121	protein_coding	DNAJ heat shock N-terminal domain-containing protein		DNAJ heat shock N-terminal domain-containing protein; FUNCTIONS IN: unfolded protein binding, heat shock protein binding; INVOLVED IN: protein folding; LOCATED IN: cellular_component unknown; EXPRESSED IN: 19 plant structures; EXPRESSED DURING: 8 growth stages; CONTAINS InterPro DOMAIN/s: Molecular chaperone, heat shock protein, Hsp40, DnaJ (InterPro:IPR015609), Heat shock protein DnaJ, N-termina…
AT3G29770	Chr3:11648340-11650839	3.32363	5.37652	0.693913	0.0495427	protein_coding	MES11 (METHYL ESTERASE 11); hydrolase	Encodes a protein predicted to act as a carboxylesterase. It has similarity to the SABP2 methyl salicylate esterase from tobacco. This protein does not act on methyl IAA, methyl JA, MeSA, MeGA4, or MEGA9 in vitro.	METHYL ESTERASE 11 (MES11); FUNCTIONS IN: hydrolase activity; INVOLVED IN: N-terminal protein myristoylation; LOCATED IN: chloroplast; EXPRESSED IN: 21 plant structures; EXPRESSED DURING: 12 growth stages; CONTAINS InterPro DOMAIN/s: Alpha/beta hydrolase fold-1 (InterPro:IPR000073); BEST Arabidopsis thaliana protein match is: MES15 (METHYL ESTERASE 15); hydrolase (TAIR:AT1G69240.1); Has 1848 Blas…
AT1G69370	Chr1:26079955-26083606	13.8531	22.4034	0.693511	0.00424916	protein_coding	CM3 (chorismate mutase 3); chorismate mutase	Encodes chorismate mutase 3 (CM3).	chorismate mutase 3 (CM3); FUNCTIONS IN: chorismate mutase activity; INVOLVED IN: tryptophan biosynthetic process, response to biotic stimulus, aromatic amino acid family biosynthetic process; LOCATED IN: plastid; EXPRESSED IN: 22 plant structures; EXPRESSED DURING: 13 growth stages; CONTAINS InterPro DOMAIN/s: Chorismate mutase of the AroQ class, eukaryotic type (InterPro:IPR008238), Chorismate …
AT2G46320	Chr2:19015812-19018491	10.1139	16.337	0.691801	0.0299268	protein_coding	mitochondrial substrate carrier family protein		mitochondrial substrate carrier family protein; FUNCTIONS IN: binding, transporter activity; INVOLVED IN: transport, mitochondrial transport; LOCATED IN: mitochondrial inner membrane, membrane; EXPRESSED IN: guard cell; CONTAINS InterPro DOMAIN/s: Mitochondrial carrier protein (InterPro:IPR002067), Mitochondrial substrate carrier (InterPro:IPR001993), Mitochondrial substrate/solute carrier (Inter…
AT3G08800	Chr3:2671147-2675196	2.30391	3.71886	0.690776	0.0209896	protein_coding	binding		binding; FUNCTIONS IN: binding; INVOLVED IN: biological_process unknown; LOCATED IN: cellular_component unknown; EXPRESSED IN: 12 plant structures; EXPRESSED DURING: 7 growth stages; CONTAINS InterPro DOMAIN/s: HEAT (InterPro:IPR000357), Armadillo-like helical (InterPro:IPR011989), Armadillo-type fold (InterPro:IPR016024); Has 119 Blast hits to 117 proteins in 53 species: Archae - 0; Bacteria - 6…
AT5G16420	Chr5:5368033-5369641	3.45014	5.56552	0.689862	0.0456681	protein_coding	pentatricopeptide (PPR) repeat-containing protein		pentatricopeptide (PPR) repeat-containing protein; FUNCTIONS IN: molecular_function unknown; INVOLVED IN: biological_process unknown; LOCATED IN: cellular_component unknown; EXPRESSED IN: 23 plant structures; EXPRESSED DURING: 13 growth stages; CONTAINS InterPro DOMAIN/s: Pentatricopeptide repeat (InterPro:IPR002885); BEST Arabidopsis thaliana protein match is: MEE40 (maternal effect embryo arres…
AT2G23180	Chr2:9874906-9876594	4.54245	7.31233	0.686863	0.0210726	protein_coding	CYP96A1; electron carrier/ heme binding / iron ion binding / monooxygenase/ oxygen binding	member of CYP96A	CYP96A1; FUNCTIONS IN: electron carrier activity, monooxygenase activity, iron ion binding, oxygen binding, heme binding; LOCATED IN: endomembrane system; EXPRESSED IN: 12 plant structures; EXPRESSED DURING: 6 growth stages; CONTAINS InterPro DOMAIN/s: Cytochrome P450 (InterPro:IPR001128), Cytochrome P450, C-terminal region (InterPro:IPR017973), Cytochrome P450, E-class, group I (InterPro:IPR0024…
AT2G39330	Chr2:16419595-16421852	33.7582	54.2512	0.684417	0.000130918	protein_coding	JAL23 (JACALIN-RELATED LECTIN 23)		JACALIN-RELATED LECTIN 23 (JAL23); FUNCTIONS IN: molecular_function unknown; INVOLVED IN: biological_process unknown; LOCATED IN: vacuole; EXPRESSED IN: 24 plant structures; EXPRESSED DURING: 13 growth stages; CONTAINS InterPro DOMAIN/s: Mannose-binding lectin (InterPro:IPR001229); BEST Arabidopsis thaliana protein match is: JAL22 (JACALIN-RELATED LECTIN 22) (TAIR:AT2G39310.3); Has 1373 Blast hit…
AT5G66520	Chr5:26551878-26553741	9.29867	14.94	0.684081	0.00169196	protein_coding	pentatricopeptide (PPR) repeat-containing protein		pentatricopeptide (PPR) repeat-containing protein; INVOLVED IN: biological_process unknown; LOCATED IN: cellular_component unknown; EXPRESSED IN: 18 plant structures; EXPRESSED DURING: 13 growth stages; CONTAINS InterPro DOMAIN/s: Pentatricopeptide repeat (InterPro:IPR002885); BEST Arabidopsis thaliana protein match is: pentatricopeptide (PPR) repeat-containing protein (TAIR:AT5G06540.1); Has 147…
AT4G37990	Chr4:17855875-17857639	16.7212	26.8545	0.683484	0.0020997	protein_coding	ELI3-2 (ELICITOR-ACTIVATED GENE 3-2); aryl-alcohol dehydrogenase/ mannitol dehydrogenase	Encodes an aromatic alcohol:NADP+ oxidoreductase whose mRNA levels are increased in response to treatment with a variety of phytopathogenic bacteria. Though similar to mannitol dehydrogenases, this enzyme does not have mannitol dehydrogenase activity.	ELICITOR-ACTIVATED GENE 3-2 (ELI3-2); FUNCTIONS IN: mannitol dehydrogenase activity, aryl-alcohol dehydrogenase activity; INVOLVED IN: response to cyclopentenone, response to bacterium, plant-type hypersensitive response; LOCATED IN: cellular_component unknown; EXPRESSED IN: 11 plant structures; EXPRESSED DURING: L mature pollen stage, M germinated pollen stage, 4 anthesis, C globular stage, peta…
AT5G05920	Chr5:1777546-1779826	8.15264	13.0896	0.683081	0.00643475	protein_coding	DHS (DEOXYHYPUSINE SYNTHASE)	Encodes a deoxyhypusine synthase.	DEOXYHYPUSINE SYNTHASE (DHS); INVOLVED IN: embryo sac development, peptidyl-lysine modification to hypusine; LOCATED IN: cellular_component unknown; EXPRESSED IN: 24 plant structures; EXPRESSED DURING: 13 growth stages; CONTAINS InterPro DOMAIN/s: Deoxyhypusine synthase (InterPro:IPR002773); Has 1891 Blast hits to 1881 proteins in 370 species: Archae - 194; Bacteria - 186; Metazoa - 158; Fungi - …
AT1G51965	Chr1:19312077-19314145	4.44335	7.12788	0.681826	0.0152003	protein_coding	pentatricopeptide (PPR) repeat-containing protein		pentatricopeptide (PPR) repeat-containing protein; INVOLVED IN: biological_process unknown; CONTAINS InterPro DOMAIN/s: Pentatricopeptide repeat (InterPro:IPR002885); BEST Arabidopsis thaliana protein match is: PGR3 (PROTON GRADIENT REGULATION 3) (TAIR:AT4G31850.1); Has 21191 Blast hits to 6126 proteins in 185 species: Archae - 5; Bacteria - 14; Metazoa - 565; Fungi - 542; Plants - 18830; Viruses…
AT3G25700	Chr3:9358718-9360463	5.12457	8.21606	0.681015	0.0192999	protein_coding	chloroplast nucleoid DNA-binding protein-related		chloroplast nucleoid DNA-binding protein-related; FUNCTIONS IN: aspartic-type endopeptidase activity; INVOLVED IN: proteolysis; CONTAINS InterPro DOMAIN/s: Peptidase aspartic, catalytic (InterPro:IPR009007), Peptidase A1 (InterPro:IPR001461); BEST Arabidopsis thaliana protein match is: aspartyl protease family protein (TAIR:AT2G42980.1); Has 1904 Blast hits to 1886 proteins in 171 species: Archae…
AT1G70230	Chr1:26450244-26451945	11.0571	17.712	0.67975	0.00175683	protein_coding	unknown protein		unknown protein; INVOLVED IN: biological_process unknown; LOCATED IN: endomembrane system; EXPRESSED IN: 18 plant structures; EXPRESSED DURING: 9 growth stages; CONTAINS InterPro DOMAIN/s: Protein of unknown function DUF231, plant (InterPro:IPR004253); BEST Arabidopsis thaliana protein match is: unknown protein (TAIR:AT1G01430.1); Has 701 Blast hits to 691 proteins in 15 species: Archae - 0; Bact…
AT5G41330	Chr5:16534441-16537903	6.31891	10.1151	0.678768	0.00302282	protein_coding	potassium channel tetramerisation domain-containing protein		potassium channel tetramerisation domain-containing protein; FUNCTIONS IN: protein binding, voltage-gated potassium channel activity; INVOLVED IN: potassium ion transport; LOCATED IN: voltage-gated potassium channel complex, membrane; EXPRESSED IN: 23 plant structures; EXPRESSED DURING: 13 growth stages; CONTAINS InterPro DOMAIN/s: WD40 repeat-like (InterPro:IPR011046), BTB/POZ fold (InterPro:IPR…
AT1G60850	Chr1:22397915-22400362	11.1829	17.8961	0.678353	0.0156015	protein_coding	ATRPAC42; DNA binding / DNA-directed RNA polymerase/ protein dimerization		ATRPAC42; FUNCTIONS IN: DNA-directed RNA polymerase activity, protein dimerization activity, DNA binding; INVOLVED IN: transcription; LOCATED IN: nucleolus; EXPRESSED IN: 19 plant structures; EXPRESSED DURING: 10 growth stages; CONTAINS InterPro DOMAIN/s: DNA-directed RNA polymerase, insert (InterPro:IPR011262), DNA-directed RNA polymerase, dimerisation (InterPro:IPR011261), DNA-directed RNA poly…
AT3G46930	Chr3:17285642-17288032	3.44479	5.5121	0.678184	0.0356973	protein_coding	protein kinase family protein		protein kinase family protein; FUNCTIONS IN: protein serine/threonine/tyrosine kinase activity, kinase activity; INVOLVED IN: protein amino acid phosphorylation; LOCATED IN: cellular_component unknown; EXPRESSED IN: 19 plant structures; EXPRESSED DURING: 11 growth stages; CONTAINS InterPro DOMAIN/s: Protein kinase, core (InterPro:IPR000719), Tyrosine protein kinase (InterPro:IPR001245), Protein k…
AT5G67200	Chr5:26813724-26816566	4.20298	6.72493	0.678108	0.0130339	protein_coding	leucine-rich repeat transmembrane protein kinase, putative		leucine-rich repeat transmembrane protein kinase, putative; FUNCTIONS IN: protein binding, protein serine/threonine kinase activity, protein kinase activity, ATP binding; INVOLVED IN: transmembrane receptor protein tyrosine kinase signaling pathway, protein amino acid phosphorylation; LOCATED IN: plasma membrane; EXPRESSED IN: 22 plant structures; EXPRESSED DURING: 10 growth stages; CONTAINS Inte…
AT4G00231	Chr4:97498-99353	7.34557	11.7495	0.67765	0.00500274	protein_coding	MEE50 (maternal effect embryo arrest 50); binding		maternal effect embryo arrest 50 (MEE50); FUNCTIONS IN: binding; INVOLVED IN: embryonic development ending in seed dormancy; LOCATED IN: cellular_component unknown; EXPRESSED IN: 24 plant structures; EXPRESSED DURING: 14 growth stages; CONTAINS InterPro DOMAIN/s: Armadillo-like helical (InterPro:IPR011989), Armadillo-type fold (InterPro:IPR016024); Has 208 Blast hits to 206 proteins in 94 species…
AT4G02195	Chr4:970006-972307	5.54083	8.85187	0.675881	0.0402147	protein_coding	SYP42 (SYNTAXIN OF PLANTS 42); SNAP receptor	member of SYP4 Gene Family	SYNTAXIN OF PLANTS 42 (SYP42); FUNCTIONS IN: SNAP receptor activity; INVOLVED IN: membrane fusion, intracellular protein transport; LOCATED IN: trans-Golgi network, trans-Golgi network transport vesicle; EXPRESSED IN: 24 plant structures; EXPRESSED DURING: 15 growth stages; CONTAINS InterPro DOMAIN/s: Target SNARE coiled-coil region (InterPro:IPR000727), t-SNARE (InterPro:IPR010989), Syntaxin/epi…
AT3G12340	Chr3:3925525-3929405	5.90755	9.43274	0.675116	0.0104401	protein_coding	FK506 binding / peptidyl-prolyl cis-trans isomerase		FK506 binding / peptidyl-prolyl cis-trans isomerase; FUNCTIONS IN: FK506 binding, peptidyl-prolyl cis-trans isomerase activity; INVOLVED IN: protein folding; LOCATED IN: chloroplast thylakoid lumen; EXPRESSED IN: 20 plant structures; EXPRESSED DURING: 11 growth stages; CONTAINS InterPro DOMAIN/s: Peptidyl-prolyl cis-trans isomerase, FKBP-type (InterPro:IPR001179); BEST Arabidopsis thaliana protei…
AT1G30130	Chr1:10587601-10589760	15.4968	24.7223	0.673843	0.0220528	protein_coding	unknown protein		unknown protein; FUNCTIONS IN: molecular_function unknown; INVOLVED IN: biological_process unknown; LOCATED IN: endomembrane system; EXPRESSED IN: 23 plant structures; EXPRESSED DURING: 13 growth stages; CONTAINS InterPro DOMAIN/s: Protein of unknown function DUF1365 (InterPro:IPR010775); Has 1416 Blast hits to 1416 proteins in 265 species: Archae - 0; Bacteria - 477; Metazoa - 0; Fungi - 4; Plan…
AT1G72520	Chr1:27308514-27312754	7.69784	12.2787	0.673629	0.000755255	protein_coding	lipoxygenase, putative		lipoxygenase, putative; FUNCTIONS IN: electron carrier activity, oxidoreductase activity, acting on single donors with incorporation of molecular oxygen, incorporation of two atoms of oxygen, lipoxygenase activity, iron ion binding, metal ion binding; INVOLVED IN: growth, jasmonic acid biosynthetic process, response to wounding, defense response; LOCATED IN: chloroplast; EXPRESSED IN: 17 plant st…
AT4G23840	Chr4:12400344-12403403	4.36234	6.95783	0.673534	0.0154057	protein_coding	leucine-rich repeat family protein		leucine-rich repeat family protein; FUNCTIONS IN: protein binding; LOCATED IN: cellular_component unknown; EXPRESSED IN: 20 plant structures; EXPRESSED DURING: 13 growth stages; CONTAINS InterPro DOMAIN/s: Leucine-rich repeat (InterPro:IPR001611); BEST Arabidopsis thaliana protein match is: leucine-rich repeat family protein (TAIR:AT1G15740.1); Has 7635 Blast hits to 5145 proteins in 376 species:…
AT3G60960	Chr3:22535705-22538635	5.0797	8.09903	0.673005	0.0251424	protein_coding	pentatricopeptide (PPR) repeat-containing protein		pentatricopeptide (PPR) repeat-containing protein; INVOLVED IN: biological_process unknown; LOCATED IN: mitochondrion; CONTAINS InterPro DOMAIN/s: Pentatricopeptide repeat (InterPro:IPR002885); BEST Arabidopsis thaliana protein match is: pentatricopeptide (PPR) repeat-containing protein (TAIR:AT5G28380.1); Has 2752 Blast hits to 1400 proteins in 28 species: Archae - 0; Bacteria - 0; Metazoa - 0; …
AT4G11440	Chr4:6955600-6958553	3.23957	5.16132	0.671936	0.03354	protein_coding	binding		binding; FUNCTIONS IN: binding; INVOLVED IN: transport, mitochondrial transport; LOCATED IN: mitochondrial inner membrane, membrane; EXPRESSED IN: shoot apex, embryo, seed; EXPRESSED DURING: D bilateral stage, E expanded cotyledon stage; CONTAINS InterPro DOMAIN/s: Mitochondrial substrate carrier (InterPro:IPR001993), Mitochondrial substrate/solute carrier (InterPro:IPR018108); BEST Arabidopsis t…
AT5G12890	Chr5:4069576-4071227	18.3294	29.1603	0.669849	0.000455474	protein_coding	UDP-glucoronosyl/UDP-glucosyl transferase family protein		UDP-glucoronosyl/UDP-glucosyl transferase family protein; FUNCTIONS IN: UDP-glycosyltransferase activity, transferase activity, transferring glycosyl groups; INVOLVED IN: metabolic process; EXPRESSED IN: 22 plant structures; EXPRESSED DURING: 12 growth stages; CONTAINS InterPro DOMAIN/s: UDP-glucuronosyl/UDP-glucosyltransferase (InterPro:IPR002213); BEST Arabidopsis thaliana protein match is: UDP…
AT4G23760	Chr4:12379373-12383034	10.0907	16.0275	0.667514	0.0364847	protein_coding	unknown protein		unknown protein; FUNCTIONS IN: molecular_function unknown; INVOLVED IN: biological_process unknown; LOCATED IN: cellular_component unknown; Has 3 Blast hits to 3 proteins in 2 species: Archae - 0; Bacteria - 0; Metazoa - 0; Fungi - 0; Plants - 3; Viruses - 0; Other Eukaryotes - 0 (source: NCBI BLink).
AT2G24580	Chr2:10444789-10446242	7.02493	11.1446	0.665785	0.013342	protein_coding	sarcosine oxidase family protein		sarcosine oxidase family protein; FUNCTIONS IN: sarcosine oxidase activity; INVOLVED IN: tetrahydrofolate metabolic process; LOCATED IN: cellular_component unknown; EXPRESSED IN: 23 plant structures; EXPRESSED DURING: 13 growth stages; CONTAINS InterPro DOMAIN/s: FAD dependent oxidoreductase (InterPro:IPR006076), Sarcosine oxidase, monomeric (InterPro:IPR006281); Has 2790 Blast hits to 2769 prote…
AT1G44800	Chr1:16914008-16916997	9.41759	14.919	0.663717	0.00411981	protein_coding	nodulin MtN21 family protein		nodulin MtN21 family protein; FUNCTIONS IN: molecular_function unknown; LOCATED IN: membrane; EXPRESSED IN: 22 plant structures; EXPRESSED DURING: 11 growth stages; CONTAINS InterPro DOMAIN/s: Protein of unknown function DUF6, transmembrane (InterPro:IPR000620); BEST Arabidopsis thaliana protein match is: nodulin MtN21 family protein (TAIR:AT4G08300.1); Has 2511 Blast hits to 2504 proteins in 436…
AT5G49550	Chr5:20106652-20107191	26.4818	41.9152	0.662472	0.0245245	protein_coding	unknown protein		unknown protein; FUNCTIONS IN: molecular_function unknown; INVOLVED IN: biological_process unknown; LOCATED IN: cellular_component unknown; EXPRESSED IN: 23 plant structures; EXPRESSED DURING: 15 growth stages; Has 122 Blast hits to 122 proteins in 51 species: Archae - 0; Bacteria - 0; Metazoa - 101; Fungi - 0; Plants - 17; Viruses - 0; Other Eukaryotes - 4 (source: NCBI BLink).
AT1G52880	Chr1:19688956-19690542	6.58215	10.4128	0.661731	0.0184858	protein_coding	NAM (NO APICAL MERISTEM); transcription factor	Transcription factor with a NAC domain. Homologous to the petunia gene NAM which is required for the development of the shoot. Expressed in the embryo.	NO APICAL MERISTEM (NAM); FUNCTIONS IN: transcription factor activity; INVOLVED IN: multicellular organismal development, regulation of transcription; LOCATED IN: cellular_component unknown; EXPRESSED IN: 21 plant structures; EXPRESSED DURING: 12 growth stages; CONTAINS InterPro DOMAIN/s: No apical meristem (NAM) protein (InterPro:IPR003441); BEST Arabidopsis thaliana protein match is: ATNAC2 (AR…
AT4G09560	Chr4:6041341-6043840	6.96047	11.0038	0.660738	0.00685074	protein_coding	peptidase/ protein binding / zinc ion binding		peptidase/ protein binding / zinc ion binding; FUNCTIONS IN: peptidase activity, protein binding, zinc ion binding; LOCATED IN: endomembrane system; EXPRESSED IN: 17 plant structures; EXPRESSED DURING: 7 growth stages; CONTAINS InterPro DOMAIN/s: Protease-associated PA (InterPro:IPR003137), Zinc finger, RING-type (InterPro:IPR001841), Zinc finger, RING/FYVE/PHD-type (InterPro:IPR013083); BEST Ara…
AT2G25580	Chr2:10888013-10890367	5.25006	8.29539	0.659975	0.00842756	protein_coding			FUNCTIONS IN: molecular_function unknown; INVOLVED IN: biological_process unknown; LOCATED IN: cellular_component unknown; EXPRESSED IN: 21 plant structures; EXPRESSED DURING: 12 growth stages; CONTAINS InterPro DOMAIN/s: Pentatricopeptide repeat (InterPro:IPR002885); BEST Arabidopsis thaliana protein match is: pentatricopeptide (PPR) repeat-containing protein (TAIR:AT4G32450.1); Has 7881 Blast h…
AT3G57450	Chr3:21261933-21262622	29.5626	46.6673	0.658639	0.00340028	protein_coding	unknown protein		unknown protein; FUNCTIONS IN: molecular_function unknown; INVOLVED IN: biological_process unknown; EXPRESSED IN: 23 plant structures; EXPRESSED DURING: 15 growth stages; Has 37 Blast hits to 37 proteins in 8 species: Archae - 0; Bacteria - 0; Metazoa - 0; Fungi - 0; Plants - 37; Viruses - 0; Other Eukaryotes - 0 (source: NCBI BLink).
AT4G24805	Chr4:12785287-12786249	13.6145	21.4741	0.657455	0.00919394	protein_coding	methyltransferase		methyltransferase; FUNCTIONS IN: methyltransferase activity; INVOLVED IN: metabolic process; LOCATED IN: endomembrane system; CONTAINS InterPro DOMAIN/s: Methyltransferase type 11 (InterPro:IPR013216); BEST Arabidopsis thaliana protein match is: methyltransferase (TAIR:AT1G24480.1); Has 180 Blast hits to 180 proteins in 30 species: Archae - 4; Bacteria - 27; Metazoa - 0; Fungi - 2; Plants - 109; …
AT1G11630	Chr1:3912901-3914407	7.30908	11.5137	0.655588	0.0117582	protein_coding	pentatricopeptide (PPR) repeat-containing protein		pentatricopeptide (PPR) repeat-containing protein; INVOLVED IN: biological_process unknown; LOCATED IN: mitochondrion; EXPRESSED IN: 22 plant structures; EXPRESSED DURING: 13 growth stages; CONTAINS InterPro DOMAIN/s: Pentatricopeptide repeat (InterPro:IPR002885); BEST Arabidopsis thaliana protein match is: PPR336 (pentatricopeptide repeat 336) (TAIR:AT1G61870.1); Has 12390 Blast hits to 3643 pro…
AT2G45695	Chr2:18825992-18826879	21.5878	33.9521	0.653283	0.0361128	protein_coding			FUNCTIONS IN: molecular_function unknown; INVOLVED IN: biological_process unknown; LOCATED IN: cellular_component unknown; CONTAINS InterPro DOMAIN/s: Ubiquitin related modifier 1 (InterPro:IPR015221), Ubiquitin-related modifier 1 (InterPro:IPR017188), Molybdopterin synthase/thiamin biosynthesis sulphur carrier, beta-grasp (InterPro:IPR016155); BEST Arabidopsis thaliana protein match is: unknown …
AT2G22100	Chr2:9392209-9393562	7.10019	11.1532	0.651531	0.0186354	protein_coding	RNA recognition motif (RRM)-containing protein		RNA recognition motif (RRM)-containing protein; FUNCTIONS IN: RNA binding, nucleotide binding, nucleic acid binding; INVOLVED IN: biological_process unknown; LOCATED IN: cellular_component unknown; EXPRESSED IN: 21 plant structures; EXPRESSED DURING: 12 growth stages; CONTAINS InterPro DOMAIN/s: RNA recognition motif, RNP-1 (InterPro:IPR000504), Nucleotide-binding, alpha-beta plait (InterPro:IPR0…
AT3G22880	Chr3:8097686-8100820	7.75097	12.1696	0.65083	0.0141016	protein_coding	DMC1 (DISRUPTION OF MEIOTIC CONTROL 1); ATP binding / DNA binding / DNA-dependent ATPase/ damaged DNA binding / nucleoside-triphosphatase/ nucleotide binding / protein binding	Expression of the AtDMC1 is restricted to pollen mother cells in anthers and to megaspore mother cells in ovules. Similar to meiosis-specific yeast DMC gene.	DISRUPTION OF MEIOTIC CONTROL 1 (DMC1); FUNCTIONS IN: in 7 functions; INVOLVED IN: meiosis, DNA repair, reciprocal meiotic recombination; LOCATED IN: nucleus; EXPRESSED IN: 25 plant structures; EXPRESSED DURING: 12 growth stages; CONTAINS InterPro DOMAIN/s: DNA repair Rad51/transcription factor NusA, alpha-helical (InterPro:IPR010995), ATPase, AAA+ type, core (InterPro:IPR003593), Meiotic recombi…
AT2G43250	Chr2:17977227-17979608	3.21049	5.02744	0.64703	0.0288759	protein_coding	unknown protein		unknown protein; EXPRESSED IN: 6 plant structures; EXPRESSED DURING: 4 anthesis, petal differentiation and expansion stage; Has 14 Blast hits to 14 proteins in 6 species: Archae - 0; Bacteria - 0; Metazoa - 0; Fungi - 0; Plants - 14; Viruses - 0; Other Eukaryotes - 0 (source: NCBI BLink).
AT2G33480	Chr2:14181185-14182402	18.2165	28.5197	0.646715	0.00324842	protein_coding	ANAC041 (Arabidopsis NAC domain containing protein 41); transcription factor		Arabidopsis NAC domain containing protein 41 (ANAC041); FUNCTIONS IN: transcription factor activity; INVOLVED IN: multicellular organismal development, regulation of transcription; EXPRESSED IN: 22 plant structures; EXPRESSED DURING: 13 growth stages; CONTAINS InterPro DOMAIN/s: No apical meristem (NAM) protein (InterPro:IPR003441); BEST Arabidopsis thaliana protein match is: ANAC083 (ARABIDOPSIS…
AT3G14160	Chr3:4693360-4695604	4.43103	6.92162	0.643468	0.0247118	protein_coding	oxidoreductase		oxidoreductase; FUNCTIONS IN: oxidoreductase activity; INVOLVED IN: biological_process unknown; LOCATED IN: cellular_component unknown; EXPRESSED IN: 13 plant structures; EXPRESSED DURING: 6 growth stages; CONTAINS InterPro DOMAIN/s: 2OG-Fe(II) oxygenase (InterPro:IPR005123); BEST Arabidopsis thaliana protein match is: oxidoreductase, 2OG-Fe(II) oxygenase family protein (TAIR:AT3G14140.1); Has 75…
AT5G49060	Chr5:19886497-19888463	7.09643	11.0745	0.642076	0.0152009	protein_coding	DNAJ heat shock N-terminal domain-containing protein		DNAJ heat shock N-terminal domain-containing protein; FUNCTIONS IN: unfolded protein binding, heat shock protein binding; INVOLVED IN: protein folding; LOCATED IN: cellular_component unknown; EXPRESSED IN: 22 plant structures; EXPRESSED DURING: 13 growth stages; CONTAINS InterPro DOMAIN/s: Molecular chaperone, heat shock protein, Hsp40, DnaJ (InterPro:IPR015609), Protein of unknown function DUF19…
AT1G10280	Chr1:3366492-3369095	3.5844	5.59152	0.64151	0.0423481	protein_coding	unknown protein		unknown protein; FUNCTIONS IN: molecular_function unknown; INVOLVED IN: biological_process unknown; LOCATED IN: cellular_component unknown; CONTAINS InterPro DOMAIN/s: Protein of unknown function DUF266, plant (InterPro:IPR004949); BEST Arabidopsis thaliana protein match is: unknown protein (TAIR:AT3G21310.1); Has 332 Blast hits to 332 proteins in 11 species: Archae - 0; Bacteria - 0; Metazoa - 0…
AT1G65030	Chr1:24156769-24159585	13.258	20.6613	0.640073	0.00772017	protein_coding	transducin family protein / WD-40 repeat family protein	This gene is predicted to encode a protein with a DWD motif. It can bind to DDB1a in Y2H assays, and DDB1b in co-IP assays, and may be involved in the formation of a CUL4-based E3 ubiquitin ligase	transducin family protein / WD-40 repeat family protein; FUNCTIONS IN: protein binding, nucleotide binding; LOCATED IN: nucleolus, CUL4 RING ubiquitin ligase complex, heterotrimeric G-protein complex; EXPRESSED IN: cultured cell; CONTAINS InterPro DOMAIN/s: WD40 repeat-like (InterPro:IPR011046), WD40 repeat, region (InterPro:IPR017986), WD40/YVTN repeat-like (InterPro:IPR015943), WD40 repeat (Int…
AT5G59730	Chr5:24063876-24066170	14.0687	21.9013	0.638532	0.0185913	protein_coding	ATEXO70H7 (EXOCYST SUBUNIT EXO70 FAMILY PROTEIN H7); protein binding	A member of EXO70 gene family, putative exocyst subunits, conserved in land plants. Arabidopsis thaliana contains 23 putative EXO70 genes, which can be classified into eight clusters on the phylogenetic tree.	EXOCYST SUBUNIT EXO70 FAMILY PROTEIN H7 (ATEXO70H7); FUNCTIONS IN: protein binding; INVOLVED IN: exocytosis, vesicle docking during exocytosis; LOCATED IN: exocyst; EXPRESSED IN: 22 plant structures; EXPRESSED DURING: 13 growth stages; CONTAINS InterPro DOMAIN/s: Exo70 exocyst complex subunit (InterPro:IPR004140); BEST Arabidopsis thaliana protein match is: ATEXO70H6 (exocyst subunit EXO70 family…
AT1G76390	Chr1:28655389-28661710	8.44096	13.1381	0.638278	0.0141023	protein_coding	armadillo/beta-catenin repeat family protein / U-box domain-containing protein		armadillo/beta-catenin repeat family protein / U-box domain-containing protein; FUNCTIONS IN: ubiquitin-protein ligase activity, binding; INVOLVED IN: protein ubiquitination; LOCATED IN: plasma membrane; EXPRESSED IN: 23 plant structures; EXPRESSED DURING: 13 growth stages; CONTAINS InterPro DOMAIN/s: HEAT (InterPro:IPR000357), U box (InterPro:IPR003613), Zinc finger, RING/FYVE/PHD-type (InterPro…
AT3G03120	Chr3:717152-719315	7.16976	11.1506	0.637126	0.0323799	protein_coding	ATARFB1C (ADP-ribosylation factor B1C); GTP binding	A member of ARF GTPase family. A thaliana has 21 members of this family, known to be essential for vesicle coating and uncoating and functions in GTP-binding. Gene encoding ADP-ribosylation factor and similar to ADP-ribosylation factor 1; ARF 1 (GP:385340) {Drosophila melanogaster}, other ARFs and ARF-like proteins.	ADP-ribosylation factor B1C (ATARFB1C); FUNCTIONS IN: GTP binding; INVOLVED IN: N-terminal protein myristoylation; LOCATED IN: intracellular; EXPRESSED IN: 23 plant structures; EXPRESSED DURING: 13 growth stages; CONTAINS InterPro DOMAIN/s: ADP-ribosylation factor (InterPro:IPR006688), Small GTP-binding protein (InterPro:IPR005225), ARF/SAR superfamily (InterPro:IPR006689); BEST Arabidopsis thali…
AT5G39710	Chr5:15895728-15897972	5.76584	8.96608	0.636946	0.00817476	protein_coding	EMB2745 (EMBRYO DEFECTIVE 2745)		EMBRYO DEFECTIVE 2745 (EMB2745); INVOLVED IN: embryonic development ending in seed dormancy; EXPRESSED IN: 21 plant structures; EXPRESSED DURING: 11 growth stages; CONTAINS InterPro DOMAIN/s: Pentatricopeptide repeat (InterPro:IPR002885); BEST Arabidopsis thaliana protein match is: pentatricopeptide (PPR) repeat-containing protein (TAIR:AT5G55840.1); Has 27982 Blast hits to 6406 proteins in 199 s…
AT3G17120	Chr3:5841095-5843485	17.0978	26.586	0.636854	0.00660813	protein_coding	unknown protein		unknown protein; FUNCTIONS IN: molecular_function unknown; INVOLVED IN: biological_process unknown; LOCATED IN: cellular_component unknown; EXPRESSED IN: 21 plant structures; EXPRESSED DURING: 13 growth stages; BEST Arabidopsis thaliana protein match is: unknown protein (TAIR:AT4G01960.1); Has 32 Blast hits to 32 proteins in 6 species: Archae - 0; Bacteria - 0; Metazoa - 0; Fungi - 0; Plants - 32…
AT4G37790	Chr4:17768041-17769606	22.3995	34.8209	0.636486	0.000986517	protein_coding	HAT22; transcription factor	Encodes homeobox protein HAT22, member of the HD-Zip II family.	HAT22; FUNCTIONS IN: transcription factor activity; INVOLVED IN: regulation of transcription, DNA-dependent, response to cytokinin stimulus; LOCATED IN: nucleus; EXPRESSED IN: 22 plant structures; EXPRESSED DURING: 13 growth stages; CONTAINS InterPro DOMAIN/s: Homeobox, conserved site (InterPro:IPR017970), Homeobox (InterPro:IPR001356), Homeodomain-like (InterPro:IPR009057), Leucine zipper, homeo…
AT1G11800	Chr1:3985224-3987290	7.07568	10.9945	0.635844	0.0124042	protein_coding	endonuclease/exonuclease/phosphatase family protein		endonuclease/exonuclease/phosphatase family protein; FUNCTIONS IN: hydrolase activity, zinc ion binding; LOCATED IN: intracellular; EXPRESSED IN: 24 plant structures; EXPRESSED DURING: 15 growth stages; CONTAINS InterPro DOMAIN/s: Endonuclease/exonuclease/phosphatase (InterPro:IPR005135), Zinc finger, RanBP2-type (InterPro:IPR001876); Has 273 Blast hits to 263 proteins in 68 species: Archae - 0; …
AT3G18710	Chr3:6434082-6435561	7.10392	11.035	0.635397	0.0172824	protein_coding	PUB29 (PLANT U-BOX 29); ubiquitin-protein ligase	Encodes a protein containing a U-box and an ARM domain. This protein has E3 ubiquitin ligase activity based on in vitro assays.	PLANT U-BOX 29 (PUB29); FUNCTIONS IN: ubiquitin-protein ligase activity; INVOLVED IN: response to chitin, protein ubiquitination; LOCATED IN: ubiquitin ligase complex; EXPRESSED IN: 22 plant structures; EXPRESSED DURING: 12 growth stages; CONTAINS InterPro DOMAIN/s: U box (InterPro:IPR003613), Zinc finger, RING/FYVE/PHD-type (InterPro:IPR013083), Armadillo (InterPro:IPR000225), Armadillo-type fol…
AT5G23955	Chr5:8085081-8090422	1.3062	2.02872	0.635194	0.035723	transposable_element_gene	transposable element gene		non-LTR retrotransposon family (LINE), has a 2.6e-41 P-value blast match to GB:NP_038603 L1 repeat, Tf subfamily, member 23 (LINE-element) (Mus musculus)
AT5G64120	Chr5:25659305-25661002	12.9142	20.0476	0.634469	0.00546554	protein_coding	peroxidase, putative	encodes a cell wall bound peroxidase that is induced by hypo-osmolarity	peroxidase, putative; FUNCTIONS IN: peroxidase activity; INVOLVED IN: defense response to fungus, N-terminal protein myristoylation, respiratory burst; LOCATED IN: apoplast, cell wall, membrane; EXPRESSED IN: 17 plant structures; EXPRESSED DURING: 10 growth stages; CONTAINS InterPro DOMAIN/s: Haem peroxidase (InterPro:IPR010255), Plant peroxidase (InterPro:IPR000823), Haem peroxidase, plant/funga…
AT3G01180	Chr3:62244-65845	19.5698	30.3682	0.633934	0.000301447	protein_coding	AtSS2 (starch synthase 2); transferase, transferring glycosyl groups		starch synthase 2 (AtSS2); FUNCTIONS IN: transferase activity, transferring glycosyl groups; INVOLVED IN: cellulose biosynthetic process, glucan biosynthetic process, biosynthetic process, glycogen biosynthetic process; LOCATED IN: chloroplast; EXPRESSED IN: 24 plant structures; EXPRESSED DURING: 13 growth stages; CONTAINS InterPro DOMAIN/s: Glycogen/starch synthases, ADP-glucose type (InterPro:I…
AT4G01410	Chr4:578164-579169	9.62301	14.932	0.633848	0.0261879	protein_coding	harpin-induced family protein / HIN1 family protein / harpin-responsive family protein		harpin-induced family protein / HIN1 family protein / harpin-responsive family protein; FUNCTIONS IN: molecular_function unknown; INVOLVED IN: biological_process unknown; LOCATED IN: plasma membrane; EXPRESSED IN: 11 plant structures; EXPRESSED DURING: 6 growth stages; CONTAINS InterPro DOMAIN/s: Harpin-induced 1 (InterPro:IPR010847); BEST Arabidopsis thaliana protein match is: hairpin-responsive…
AT5G56760	Chr5:22961308-22962660	57.8085	89.6592	0.63317	0.00026132	protein_coding	ATSERAT1;1 (ARABIDOPSIS THALIANA SERINE ACETYLTRANSFERASE 1;1); serine O-acetyltransferase	Encodes a cytosolic serine O-acetyltransferase involved in sulfur assimilation and cysteine biosynthesis. Expressed in the vascular system.	ARABIDOPSIS THALIANA SERINE ACETYLTRANSFERASE 1;1 (ATSERAT1;1); FUNCTIONS IN: serine O-acetyltransferase activity; INVOLVED IN: cysteine biosynthetic process from serine; LOCATED IN: cytosol; EXPRESSED IN: 26 plant structures; EXPRESSED DURING: 15 growth stages; CONTAINS InterPro DOMAIN/s: Hexapeptide transferase, conserved site (InterPro:IPR018357), Serine O-acetyltransferase (InterPro:IPR005881…
AT5G58550	Chr5:23663135-23668474	4.52593	7.01742	0.632727	0.0168486	protein_coding	EOL2 (ETO1-LIKE 2); binding / protein binding	Encodes a paralog of ETO1, which is a negative regulator of ACS5 (a key enzyme in ethylene biosynthesis pathway). EOL2 also interacts with and inhibits the activity of ACS5.	ETO1-LIKE 2 (EOL2); FUNCTIONS IN: protein binding, binding; INVOLVED IN: regulation of ethylene biosynthetic process; EXPRESSED IN: 10 plant structures; EXPRESSED DURING: 6 growth stages; CONTAINS InterPro DOMAIN/s: Tetratricopeptide TPR-1 (InterPro:IPR001440), Tetratricopeptide TPR2 (InterPro:IPR013105), Tetratricopeptide-like helical (InterPro:IPR011990), BTB/POZ fold (InterPro:IPR011333), Tetr…
AT4G38170	Chr4:17904557-17909677	5.58311	8.65268	0.632078	0.0236308	protein_coding	FRS9 (FAR1-related sequence 9); zinc ion binding		FAR1-related sequence 9 (FRS9); FUNCTIONS IN: zinc ion binding; INVOLVED IN: response to red or far red light; LOCATED IN: cellular_component unknown; EXPRESSED IN: 17 plant structures; EXPRESSED DURING: 10 growth stages; CONTAINS InterPro DOMAIN/s: Zinc finger, PMZ-type (InterPro:IPR006564), MULE transposase, conserved domain (InterPro:IPR018289), Zinc finger, SWIM-type (InterPro:IPR007527); BES…
AT4G30000	Chr4:14670155-14672669	4.23443	6.56197	0.631961	0.0186366	protein_coding	dihydropterin pyrophosphokinase, putative / dihydropteroate synthase, putative / DHPS, putative		dihydropterin pyrophosphokinase, putative / dihydropteroate synthase, putative / DHPS, putative; FUNCTIONS IN: 2-amino-4-hydroxy-6-hydroxymethyldihydropteridine diphosphokinase activity, dihydropteroate synthase activity; INVOLVED IN: cellular metabolic process, folic acid and derivative biosynthetic process; EXPRESSED IN: 21 plant structures; EXPRESSED DURING: 13 growth stages; CONTAINS InterPro…
AT3G57600	Chr3:21332782-21333863	7.80029	12.0825	0.63132	0.0354082	protein_coding	AP2 domain-containing transcription factor, putative	encodes a member of the DREB subfamily A-2 of ERF/AP2 transcription factor family. The protein contains one AP2 domain. There are eight members in this subfamily including DREB2A AND DREB2B that are involved in response to drought.	AP2 domain-containing transcription factor, putative; FUNCTIONS IN: transcription factor activity, DNA binding; INVOLVED IN: regulation of transcription, DNA-dependent; LOCATED IN: nucleus; EXPRESSED IN: 17 plant structures; EXPRESSED DURING: 11 growth stages; CONTAINS InterPro DOMAIN/s: DNA-binding, integrase-type (InterPro:IPR016177), Pathogenesis-related transcriptional factor and ERF, DNA-bin…
AT1G27435	Chr1:9527573-9528878	41.8618	64.8309	0.631048	0.00190806	protein_coding	unknown protein		unknown protein; FUNCTIONS IN: molecular_function unknown; INVOLVED IN: biological_process unknown; LOCATED IN: cellular_component unknown; EXPRESSED IN: 23 plant structures; EXPRESSED DURING: 13 growth stages; Has 8 Blast hits to 8 proteins in 4 species: Archae - 0; Bacteria - 0; Metazoa - 0; Fungi - 0; Plants - 8; Viruses - 0; Other Eukaryotes - 0 (source: NCBI BLink).
AT3G01660	Chr3:245477-246508	18.0068	27.886	0.631	0.00617242	protein_coding	methyltransferase		methyltransferase; FUNCTIONS IN: methyltransferase activity; INVOLVED IN: metabolic process; LOCATED IN: cellular_component unknown; EXPRESSED IN: 21 plant structures; EXPRESSED DURING: 13 growth stages; CONTAINS InterPro DOMAIN/s: Methyltransferase type 11 (InterPro:IPR013216); BEST Arabidopsis thaliana protein match is: methyltransferase (TAIR:AT4G29590.1); Has 914 Blast hits to 914 proteins in…
AT2G26350	Chr2:11217438-11220507	7.09505	10.9846	0.630598	0.0152618	protein_coding	PEX10; protein binding / zinc ion binding	Zinc-binding peroxisomal integral membrane protein (PEX10). Inserted directly from the cytosol into peroxisomes and is involved in importing proteins into the peroxisome. Required for embryogenesis.	PEX10; FUNCTIONS IN: protein binding, zinc ion binding; INVOLVED IN: in 6 processes; LOCATED IN: cytosol, endoplasmic reticulum, peroxisome; EXPRESSED IN: 18 plant structures; EXPRESSED DURING: 8 growth stages; CONTAINS InterPro DOMAIN/s: Zinc finger, RING-type, conserved site (InterPro:IPR017907), Pex, N-terminal (InterPro:IPR006845), Zinc finger, RING-type (InterPro:IPR001841), Zinc finger, RIN…
AT1G07728	Chr1:2394800-2397345	7.37359	11.4158	0.630596	0.043396	other_rna	other RNA	Potential natural antisense gene, locus overlaps with AT1G07725
AT5G52190	Chr5:21201729-21202543	39.161	60.5701	0.629189	0.00139463	protein_coding	sugar isomerase (SIS) domain-containing protein		sugar isomerase (SIS) domain-containing protein; FUNCTIONS IN: sugar binding; INVOLVED IN: carbohydrate metabolic process; EXPRESSED IN: 17 plant structures; EXPRESSED DURING: 10 growth stages; CONTAINS InterPro DOMAIN/s: Sugar isomerase (SIS) (InterPro:IPR001347); Has 410 Blast hits to 410 proteins in 146 species: Archae - 96; Bacteria - 262; Metazoa - 0; Fungi - 0; Plants - 15; Viruses - 0; Oth…
AT3G48800	Chr3:18095824-18096661	11.2023	17.3115	0.627939	0.0335283	protein_coding	sterile alpha motif (SAM) domain-containing protein		sterile alpha motif (SAM) domain-containing protein; FUNCTIONS IN: molecular_function unknown; INVOLVED IN: biological_process unknown; LOCATED IN: cellular_component unknown; CONTAINS InterPro DOMAIN/s: Sterile alpha motif-type (InterPro:IPR013761), Sterile alpha motif SAM (InterPro:IPR001660), Sterile alpha motif homology (InterPro:IPR010993), Sterile alpha motif homology 2 (InterPro:IPR011510)…
AT4G00650	Chr4:269025-271879	4.27969	6.60584	0.626235	0.0284272	protein_coding	FRI (FRIGIDA); protein heterodimerization/ protein homodimerization	Encodes a major determinant of natural variation in Arabidopsis flowering time. Dominant alleles of FRI confer a vernalization requirement causing plants to overwinter vegetatively. Many early flowering accessions carry loss-of-function fri alleles .Twenty distinct haplotypes that contain non-functional FRI alleles have been identified and the distribution analyzed in over 190 accessions. The com…	FRIGIDA (FRI); FUNCTIONS IN: protein heterodimerization activity, protein homodimerization activity; INVOLVED IN: regulation of vegetative phase change, negative regulation of flower development, vernalization response, regulation of timing of transition from vegetative to reproductive phase; LOCATED IN: nucleus; EXPRESSED IN: shoot apex, embryo; EXPRESSED DURING: D bilateral stage; CONTAINS Inte…
AT4G24210	Chr4:12563552-12564482	16.2088	25.0171	0.626132	0.00964198	protein_coding	SLY1 (SLEEPY1)	F-box protein that is involved in GA signaling. Regulates seed germination. Component of E3 ubiquitin complex. Interacts with DELLA proteins.	SLEEPY1 (SLY1); FUNCTIONS IN: molecular_function unknown; INVOLVED IN: positive regulation of gibberellic acid mediated signaling, seed germination, seed dormancy; LOCATED IN: Rik1-E3 ubiquitin ligase complex, nucleus; EXPRESSED IN: 22 plant structures; EXPRESSED DURING: 13 growth stages; CONTAINS InterPro DOMAIN/s: Cyclin-like F-box (InterPro:IPR001810); BEST Arabidopsis thaliana protein match i…
AT4G20910	Chr4:11186083-11190691	3.97955	6.14204	0.626111	0.00984287	protein_coding	HEN1 (HUA ENHANCER 1); RNA methyltransferase	Encodes an enhancer of hua1 and hua2 tha acts to specify reproductive organ identities and to repress A gene function. HEN1 also shares AG's non-homeotic function in controlling floral determinacy. Mutants display corymb-like inflorescences. HEN1 is a methyltransferase that methylates miRNAs and siRNAs on the ribose of the last nucleotide. The 3'-end methylation probably protects the 3' ends of t…	HUA ENHANCER 1 (HEN1); FUNCTIONS IN: RNA methyltransferase activity; INVOLVED IN: in 6 processes; LOCATED IN: nucleus, cytoplasm; EXPRESSED IN: 23 plant structures; EXPRESSED DURING: 13 growth stages; CONTAINS InterPro DOMAIN/s: RNA-binding protein Lupus La (InterPro:IPR006630), Double-stranded RNA binding (InterPro:IPR001159), Methyltransferase type 12 (InterPro:IPR013217); BEST Arabidopsis thal…
AT5G01720	Chr5:266722-270483	10.405	16.0528	0.625545	0.00210805	protein_coding	F-box family protein (FBL3)		F-box family protein (FBL3); FUNCTIONS IN: ubiquitin-protein ligase activity; INVOLVED IN: ubiquitin-dependent protein catabolic process; LOCATED IN: endomembrane system; EXPRESSED IN: 17 plant structures; EXPRESSED DURING: 8 growth stages; CONTAINS InterPro DOMAIN/s: Cyclin-like F-box (InterPro:IPR001810), Leucine-rich repeat, cysteine-containing subtype (InterPro:IPR006553); BEST Arabidopsis th…
AT4G22160	Chr4:11733122-11734027	18.6549	28.7798	0.625498	0.0401797	protein_coding	unknown protein		unknown protein; FUNCTIONS IN: molecular_function unknown; INVOLVED IN: biological_process unknown; EXPRESSED IN: 17 plant structures; EXPRESSED DURING: 4 anthesis, C globular stage, 4 leaf senescence stage, petal differentiation and expansion stage; Has 24 Blast hits to 24 proteins in 5 species: Archae - 0; Bacteria - 0; Metazoa - 0; Fungi - 0; Plants - 24; Viruses - 0; Other Eukaryotes - 0 (sou…
AT4G29430	Chr4:14472399-14473621	18.845	29.0629	0.625	0.0210695	protein_coding	rps15ae (ribosomal protein S15A E); structural constituent of ribosome		ribosomal protein S15A E (rps15ae); FUNCTIONS IN: structural constituent of ribosome; INVOLVED IN: translation; LOCATED IN: cytosolic small ribosomal subunit, mitochondrion, cytosolic ribosome, vacuole; EXPRESSED IN: 21 plant structures; EXPRESSED DURING: 13 growth stages; CONTAINS InterPro DOMAIN/s: Ribosomal protein S8 (InterPro:IPR000630); BEST Arabidopsis thaliana protein match is: rps15ab (r…
AT3G22530	Chr3:7977603-7978635	18.2613	28.1408	0.623872	0.0049971	protein_coding	unknown protein		unknown protein; FUNCTIONS IN: molecular_function unknown; INVOLVED IN: biological_process unknown; LOCATED IN: plasma membrane; EXPRESSED IN: 25 plant structures; EXPRESSED DURING: 15 growth stages; BEST Arabidopsis thaliana protein match is: unknown protein (TAIR:AT4G14830.1); Has 37 Blast hits to 37 proteins in 7 species: Archae - 0; Bacteria - 0; Metazoa - 0; Fungi - 0; Plants - 37; Viruses -…
AT5G64150	Chr5:25668830-25672463	9.90887	15.2624	0.623188	0.0162983	protein_coding	methylase family protein		methylase family protein; FUNCTIONS IN: protein methyltransferase activity, methyltransferase activity, catalytic activity, nucleic acid binding; INVOLVED IN: methylation, protein amino acid methylation; LOCATED IN: chloroplast; EXPRESSED IN: 18 plant structures; EXPRESSED DURING: 11 growth stages; CONTAINS InterPro DOMAIN/s: Methyltransferase small (InterPro:IPR007848), N-6 adenine-specific DNA …
AT5G52380	Chr5:21261352-21263151	8.02745	12.3502	0.621524	0.0384278	protein_coding	zinc knuckle (CCHC-type) family protein		zinc knuckle (CCHC-type) family protein; FUNCTIONS IN: zinc ion binding, nucleic acid binding; INVOLVED IN: biological_process unknown; LOCATED IN: cellular_component unknown; EXPRESSED IN: 22 plant structures; EXPRESSED DURING: 13 growth stages; CONTAINS InterPro DOMAIN/s: Zinc finger, CCHC-type (InterPro:IPR001878), Zinc finger, CCHC retroviral-type (InterPro:IPR013084); BEST Arabidopsis thalia…
AT3G06868	Chr3:2167729-2169222	14.0244	21.5755	0.621457	0.0193305	protein_coding	unknown protein		unknown protein; FUNCTIONS IN: molecular_function unknown; INVOLVED IN: biological_process unknown; LOCATED IN: cellular_component unknown; BEST Arabidopsis thaliana protein match is: unknown protein (TAIR:AT5G49100.1); Has 1032 Blast hits to 474 proteins in 98 species: Archae - 0; Bacteria - 49; Metazoa - 464; Fungi - 149; Plants - 38; Viruses - 14; Other Eukaryotes - 318 (source: NCBI BLink).
AT4G21326	Chr4:11345973-11349653	5.10664	7.85415	0.621081	0.00630919	protein_coding	ATSBT3.12 (SUBTILASE 3.12); identical protein binding / serine-type endopeptidase		SUBTILASE 3.12 (ATSBT3.12); FUNCTIONS IN: identical protein binding, serine-type endopeptidase activity; INVOLVED IN: proteolysis, negative regulation of catalytic activity; LOCATED IN: endomembrane system; EXPRESSED IN: 17 plant structures; EXPRESSED DURING: 8 growth stages; CONTAINS InterPro DOMAIN/s: Protease-associated PA (InterPro:IPR003137), Peptidase S8 and S53, subtilisin, kexin, sedolisi…
AT1G61890	Chr1:22867769-22871280	24.8393	38.139	0.618638	0.000583141	protein_coding	MATE efflux family protein		MATE efflux family protein; FUNCTIONS IN: antiporter activity, drug transporter activity, transporter activity; INVOLVED IN: multidrug transport; LOCATED IN: membrane; EXPRESSED IN: 22 plant structures; EXPRESSED DURING: 13 growth stages; CONTAINS InterPro DOMAIN/s: Multi antimicrobial extrusion protein MatE (InterPro:IPR002528); BEST Arabidopsis thaliana protein match is: MATE efflux family prot…
AT2G48000	Chr2:19639006-19640795	10.5932	16.2639	0.618531	0.00467845	protein_coding			FUNCTIONS IN: molecular_function unknown; INVOLVED IN: biological_process unknown; LOCATED IN: cellular_component unknown; CONTAINS InterPro DOMAIN/s: Pentatricopeptide repeat (InterPro:IPR002885); BEST Arabidopsis thaliana protein match is: pentatricopeptide (PPR) repeat-containing protein (TAIR:AT2G30780.1); Has 3169 Blast hits to 1748 proteins in 76 species: Archae - 0; Bacteria - 0; Metazoa -…
AT3G62200	Chr3:23023436-23025732	7.01515	10.7673	0.618112	0.00786637	protein_coding			FUNCTIONS IN: molecular_function unknown; INVOLVED IN: biological_process unknown; LOCATED IN: cellular_component unknown; CONTAINS InterPro DOMAIN/s: Protein of unknown function DUF537 (InterPro:IPR007491); BEST Arabidopsis thaliana protein match is: EDA32 (embryo sac development arrest 32) (TAIR:AT3G62210.1); Has 3380 Blast hits to 2820 proteins in 272 species: Archae - 0; Bacteria - 93; Metazo…
AT5G24010	Chr5:8113794-8116615	4.60672	7.06862	0.617689	0.0101016	protein_coding	protein kinase family protein		protein kinase family protein; FUNCTIONS IN: protein serine/threonine kinase activity, protein tyrosine kinase activity, protein kinase activity, kinase activity, ATP binding; INVOLVED IN: protein amino acid phosphorylation; LOCATED IN: plasma membrane; EXPRESSED IN: 23 plant structures; EXPRESSED DURING: 13 growth stages; CONTAINS InterPro DOMAIN/s: Protein kinase, ATP binding site (InterPro:IPR…
AT2G43780	Chr2:18136181-18137652	26.9566	41.3027	0.615598	0.0369084	protein_coding	unknown protein		unknown protein; FUNCTIONS IN: molecular_function unknown; INVOLVED IN: biological_process unknown; LOCATED IN: mitochondrion; EXPRESSED IN: 23 plant structures; EXPRESSED DURING: 13 growth stages; Has 21 Blast hits to 21 proteins in 7 species: Archae - 0; Bacteria - 0; Metazoa - 0; Fungi - 0; Plants - 21; Viruses - 0; Other Eukaryotes - 0 (source: NCBI BLink).
AT3G01890	Chr3:310014-311976	4.58458	7.02361	0.615425	0.0310634	protein_coding	SWIB complex BAF60b domain-containing protein		SWIB complex BAF60b domain-containing protein; FUNCTIONS IN: molecular_function unknown; INVOLVED IN: biological_process unknown; EXPRESSED IN: 13 plant structures; EXPRESSED DURING: 7 growth stages; CONTAINS InterPro DOMAIN/s: SWIB/MDM2 (InterPro:IPR003121); BEST Arabidopsis thaliana protein match is: CHC1 (TAIR:AT5G14170.1); Has 623 Blast hits to 611 proteins in 152 species: Archae - 0; Bacteri…
AT1G66350	Chr1:24748194-24750043	13.0512	19.9944	0.615416	0.00228779	protein_coding	RGL1 (RGA-LIKE 1); transcription factor	Negative regulator of GA responses, member of GRAS family of transcription factors. Also belongs to the DELLA proteins that restrain the cell proliferation and expansion that drives plant growth. RGL1 may be involved in reducing ROS accumulation in response to stress by up-regulating the transcription of superoxide dismutases. Rapidly degraded in response to GA. Involved in flower and fruit devel…	RGA-LIKE 1 (RGL1); FUNCTIONS IN: transcription factor activity; INVOLVED IN: in 10 processes; LOCATED IN: nucleus; EXPRESSED IN: 24 plant structures; EXPRESSED DURING: 13 growth stages; CONTAINS InterPro DOMAIN/s: GRAS transcription factor (InterPro:IPR005202); BEST Arabidopsis thaliana protein match is: RGL2 (RGA-LIKE 2); transcription factor (TAIR:AT3G03450.1); Has 1584 Blast hits to 1535 prote…
AT2G04340	Chr2:1513511-1515540	21.4692	32.839	0.613144	0.00446006	protein_coding	unknown protein		unknown protein; FUNCTIONS IN: molecular_function unknown; INVOLVED IN: biological_process unknown; LOCATED IN: cellular_component unknown; EXPRESSED IN: 23 plant structures; EXPRESSED DURING: 13 growth stages; Has 18 Blast hits to 17 proteins in 7 species: Archae - 0; Bacteria - 0; Metazoa - 0; Fungi - 0; Plants - 18; Viruses - 0; Other Eukaryotes - 0 (source: NCBI BLink).
AT4G29700	Chr4:14543456-14545138	10.0574	15.373	0.612147	0.00672447	protein_coding	type I phosphodiesterase/nucleotide pyrophosphatase family protein		type I phosphodiesterase/nucleotide pyrophosphatase family protein; FUNCTIONS IN: hydrolase activity, catalytic activity; INVOLVED IN: metabolic process, nucleotide metabolic process; LOCATED IN: vacuole; EXPRESSED IN: 21 plant structures; EXPRESSED DURING: 12 growth stages; CONTAINS InterPro DOMAIN/s: Alkaline phosphatase-like, alpha/beta/alpha (InterPro:IPR017849), Type I phosphodiesterase/nucl…
AT2G28830	Chr2:12366747-12370684	2.11152	3.22483	0.610942	0.0498774	protein_coding	binding / structural constituent of ribosome / ubiquitin-protein ligase		binding / structural constituent of ribosome / ubiquitin-protein ligase; FUNCTIONS IN: ubiquitin-protein ligase activity, structural constituent of ribosome, binding; INVOLVED IN: response to chitin; LOCATED IN: ubiquitin ligase complex, ribosome, intracellular; EXPRESSED IN: 21 plant structures; EXPRESSED DURING: 9 growth stages; CONTAINS InterPro DOMAIN/s: U box (InterPro:IPR003613), Armadillo-…
AT5G66440	Chr5:26530234-26531097	9.88484	15.0875	0.610065	0.0480527	protein_coding	unknown protein		unknown protein; FUNCTIONS IN: molecular_function unknown; EXPRESSED IN: 23 plant structures; EXPRESSED DURING: 13 growth stages; BEST Arabidopsis thaliana protein match is: unknown protein (TAIR:AT4G34560.1); Has 47 Blast hits to 46 proteins in 12 species: Archae - 0; Bacteria - 0; Metazoa - 1; Fungi - 0; Plants - 42; Viruses - 0; Other Eukaryotes - 4 (source: NCBI BLink).
AT1G80270	Chr1:30180953-30183507	13.4276	20.4928	0.60991	0.0135448	protein_coding	DNA-binding protein, putative		DNA-binding protein, putative; FUNCTIONS IN: DNA binding; INVOLVED IN: biological_process unknown; LOCATED IN: chloroplast envelope; EXPRESSED IN: 23 plant structures; EXPRESSED DURING: 13 growth stages; CONTAINS InterPro DOMAIN/s: Pentatricopeptide repeat (InterPro:IPR002885); BEST Arabidopsis thaliana protein match is: DNA binding (TAIR:AT1G15480.1); Has 5563 Blast hits to 2653 proteins in 122 …
AT1G55170	Chr1:20580273-20581975	10.9721	16.7332	0.608866	0.0138282	protein_coding	unknown protein		unknown protein; FUNCTIONS IN: molecular_function unknown; INVOLVED IN: biological_process unknown; LOCATED IN: cellular_component unknown; EXPRESSED IN: 23 plant structures; EXPRESSED DURING: 15 growth stages; BEST Arabidopsis thaliana protein match is: unknown protein (TAIR:AT3G14750.1); Has 10938 Blast hits to 7189 proteins in 548 species: Archae - 232; Bacteria - 908; Metazoa - 6113; Fungi - …
AT4G15240	Chr4:8703074-8705378	6.55446	9.96102	0.603815	0.0168486	protein_coding	fringe-related protein		fringe-related protein; FUNCTIONS IN: transferase activity, transferring glycosyl groups; INVOLVED IN: biological_process unknown; LOCATED IN: Golgi apparatus; CONTAINS InterPro DOMAIN/s: Protein of unknown function DUF604 (InterPro:IPR006740); BEST Arabidopsis thaliana protein match is: fringe-related protein (TAIR:AT1G05280.1); Has 368 Blast hits to 364 proteins in 80 species: Archae - 0; Bacte…
AT4G16100	Chr4:9105719-9108159	6.11804	9.28928	0.602497	0.036931	protein_coding	unknown protein		unknown protein; FUNCTIONS IN: molecular_function unknown; INVOLVED IN: biological_process unknown; LOCATED IN: cellular_component unknown; EXPRESSED IN: 24 plant structures; EXPRESSED DURING: 15 growth stages; CONTAINS InterPro DOMAIN/s: Protein of unknown function DUF789 (InterPro:IPR008507); BEST Arabidopsis thaliana protein match is: unknown protein (TAIR:AT5G49220.1); Has 153 Blast hits to 1…
AT4G32270	Chr4:15574867-15576543	12.3369	18.721	0.601679	0.0180672	protein_coding	unknown protein		unknown protein; FUNCTIONS IN: molecular_function unknown; INVOLVED IN: biological_process unknown; LOCATED IN: plasma membrane; EXPRESSED IN: 22 plant structures; EXPRESSED DURING: 13 growth stages; BEST Arabidopsis thaliana protein match is: unknown protein (TAIR:AT5G25340.1); Has 99 Blast hits to 97 proteins in 32 species: Archae - 0; Bacteria - 0; Metazoa - 56; Fungi - 0; Plants - 40; Viruses…
AT4G08230	Chr4:5187784-5189641	46.0225	69.6549	0.597883	0.00313821	protein_coding	glycine-rich protein		glycine-rich protein; FUNCTIONS IN: molecular_function unknown; INVOLVED IN: biological_process unknown; LOCATED IN: cellular_component unknown; EXPRESSED IN: male gametophyte, pollen tube; EXPRESSED DURING: M germinated pollen stage; Has 13979 Blast hits to 5534 proteins in 565 species: Archae - 19; Bacteria - 2070; Metazoa - 5921; Fungi - 772; Plants - 3540; Viruses - 122; Other Eukaryotes - 15…
AT3G11760	Chr3:3718415-3721251	4.5486	6.88128	0.597255	0.0220533	protein_coding	unknown protein		unknown protein; FUNCTIONS IN: molecular_function unknown; INVOLVED IN: biological_process unknown; LOCATED IN: cellular_component unknown; EXPRESSED IN: 23 plant structures; EXPRESSED DURING: 14 growth stages; BEST Arabidopsis thaliana protein match is: unknown protein (TAIR:AT5G04860.1); Has 43 Blast hits to 38 proteins in 6 species: Archae - 0; Bacteria - 0; Metazoa - 0; Fungi - 0; Plants - 43…
AT5G51260	Chr5:20832024-20833782	6.78274	10.2578	0.596786	0.0420814	protein_coding	acid phosphatase, putative		acid phosphatase, putative; FUNCTIONS IN: acid phosphatase activity; INVOLVED IN: biological_process unknown; LOCATED IN: endomembrane system; EXPRESSED IN: 24 plant structures; EXPRESSED DURING: 15 growth stages; CONTAINS InterPro DOMAIN/s: Acid phosphatase (Class B) (InterPro:IPR005519), Vegetative storage protein/acid phosphatase (InterPro:IPR014403), Acid phosphatase, plant (InterPro:IPR01002…
AT3G51430	Chr3:19086464-19088110	34.2328	51.7623	0.596525	0.000934467	protein_coding	YLS2; strictosidine synthase	strictosidine synthase-like protein	YLS2; FUNCTIONS IN: strictosidine synthase activity; INVOLVED IN: response to ethylene stimulus, leaf senescence, alkaloid biosynthetic process, response to abscisic acid stimulus; LOCATED IN: endoplasmic reticulum; EXPRESSED IN: 23 plant structures; EXPRESSED DURING: 13 growth stages; CONTAINS InterPro DOMAIN/s: Strictosidine synthase, conserved region (InterPro:IPR018119), Strictosidine synthas…
AT2G29340	Chr2:12597114-12599203	33.9978	51.3934	0.596143	0.00893851	protein_coding	short-chain dehydrogenase/reductase (SDR) family protein		short-chain dehydrogenase/reductase (SDR) family protein; FUNCTIONS IN: oxidoreductase activity, binding, catalytic activity; INVOLVED IN: metabolic process; EXPRESSED IN: 22 plant structures; EXPRESSED DURING: 13 growth stages; CONTAINS InterPro DOMAIN/s: NAD(P)-binding (InterPro:IPR016040), Glucose/ribitol dehydrogenase (InterPro:IPR002347), Short-chain dehydrogenase/reductase SDR (InterPro:IPR…
AT3G24070	Chr3:8693084-8694709	12.5666	18.9959	0.596091	0.00494451	protein_coding	zinc knuckle (CCHC-type) family protein		zinc knuckle (CCHC-type) family protein; FUNCTIONS IN: zinc ion binding, nucleic acid binding; INVOLVED IN: biological_process unknown; LOCATED IN: cellular_component unknown; EXPRESSED IN: 24 plant structures; EXPRESSED DURING: 14 growth stages; CONTAINS InterPro DOMAIN/s: Zinc finger, CCHC-type (InterPro:IPR001878); BEST Arabidopsis thaliana protein match is: unknown protein (TAIR:AT2G13450.1);…
AT1G06000	Chr1:1820307-1821894	34.2467	51.7543	0.595715	0.000787572	protein_coding	UDP-glucoronosyl/UDP-glucosyl transferase family protein	encodes a flavonol-7-O-rhamnosyltransferase involved in the formation of rhamnosylated flavonols	UDP-glucoronosyl/UDP-glucosyl transferase family protein; FUNCTIONS IN: UDP-glycosyltransferase activity, transferase activity, transferring glycosyl groups; INVOLVED IN: flavonol biosynthetic process; LOCATED IN: cellular_component unknown; EXPRESSED IN: 21 plant structures; EXPRESSED DURING: 13 growth stages; CONTAINS InterPro DOMAIN/s: UDP-glucuronosyl/UDP-glucosyltransferase (InterPro:IPR0022…
AT4G19010	Chr4:10411489-10414249	4.41235	6.66706	0.595504	0.038493	protein_coding	4-coumarate--CoA ligase family protein / 4-coumaroyl-CoA synthase family protein		4-coumarate--CoA ligase family protein / 4-coumaroyl-CoA synthase family protein; FUNCTIONS IN: 4-coumarate-CoA ligase activity; INVOLVED IN: metabolic process; EXPRESSED IN: 21 plant structures; EXPRESSED DURING: 11 growth stages; CONTAINS InterPro DOMAIN/s: AMP-dependent synthetase and ligase (InterPro:IPR000873); BEST Arabidopsis thaliana protein match is: OPCL1 (OPC-8:0 COA LIGASE1); 4-coumar…
AT3G57710	Chr3:21385958-21387399	9.82543	14.8376	0.594666	0.0133976	protein_coding	protein kinase family protein		protein kinase family protein; FUNCTIONS IN: protein kinase activity, kinase activity, ATP binding; INVOLVED IN: protein amino acid phosphorylation; EXPRESSED IN: 21 plant structures; EXPRESSED DURING: 10 growth stages; CONTAINS InterPro DOMAIN/s: Protein kinase, core (InterPro:IPR000719), Serine/threonine protein kinase-related (InterPro:IPR017442), Protein kinase-like (InterPro:IPR011009); BEST…
AT5G27520	Chr5:9714381-9716354	15.1685	22.897	0.594075	0.00542884	protein_coding	PNC2 (PEROXISOMAL ADENINE NUCLEOTIDE CARRIER 2); ADP transmembrane transporter/ ATP transmembrane transporter/ binding	encodes a peroxisomal adenine nucleotide transporter, involved in fatty acid beta-oxidation during early stage of postgerminative growth.	PEROXISOMAL ADENINE NUCLEOTIDE CARRIER 2 (PNC2); FUNCTIONS IN: binding, ADP transmembrane transporter activity, ATP transmembrane transporter activity; INVOLVED IN: in 7 processes; LOCATED IN: mitochondrial inner membrane, peroxisome; EXPRESSED IN: 21 plant structures; EXPRESSED DURING: 13 growth stages; CONTAINS InterPro DOMAIN/s: Mitochondrial substrate carrier (InterPro:IPR001993), Mitochondri…
AT3G44860	Chr3:16379632-16381070	71.5121	107.823	0.592399	0.0010134	protein_coding	FAMT (farnesoic acid carboxyl-O-methyltransferase); S-adenosylmethionine-dependent methyltransferase/ farnesoic acid O-methyltransferase	Encodes a farnesoic acid carboxyl-O-methyltransferase.	farnesoic acid carboxyl-O-methyltransferase (FAMT); FUNCTIONS IN: S-adenosylmethionine-dependent methyltransferase activity, farnesoic acid O-methyltransferase activity; INVOLVED IN: biological_process unknown; LOCATED IN: cellular_component unknown; EXPRESSED IN: leaf; EXPRESSED DURING: seedling growth; CONTAINS InterPro DOMAIN/s: SAM dependent carboxyl methyltransferase (InterPro:IPR005299); BE…
AT4G38730	Chr4:18080232-18082537	6.4337	9.69246	0.591215	0.0359434	protein_coding	unknown protein		unknown protein; FUNCTIONS IN: molecular_function unknown; INVOLVED IN: biological_process unknown; CONTAINS InterPro DOMAIN/s: Protein of unknown function DUF803 (InterPro:IPR008521); BEST Arabidopsis thaliana protein match is: unknown protein (TAIR:AT2G21120.1); Has 901 Blast hits to 883 proteins in 160 species: Archae - 0; Bacteria - 81; Metazoa - 388; Fungi - 229; Plants - 138; Viruses - 0; O…
AT5G12320	Chr5:3982683-3984078	19.2561	28.9962	0.590549	0.0260029	protein_coding	ankyrin repeat family protein		ankyrin repeat family protein; FUNCTIONS IN: protein binding; INVOLVED IN: biological_process unknown; LOCATED IN: cellular_component unknown; CONTAINS InterPro DOMAIN/s: Ankyrin (InterPro:IPR002110); BEST Arabidopsis thaliana protein match is: AKR2 (ANKYRIN REPEAT-CONTAINING PROTEIN 2); protein binding (TAIR:AT4G35450.4); Has 73199 Blast hits to 22901 proteins in 870 species: Archae - 83; Bacter…
AT5G08040	Chr5:2577201-2578119	168.056	252.996	0.590175	0.00207307	protein_coding	TOM5 (MITOCHONDRIAL IMPORT RECEPTOR SUBUNIT TOM5 HOMOLOG)		MITOCHONDRIAL IMPORT RECEPTOR SUBUNIT TOM5 HOMOLOG (TOM5); FUNCTIONS IN: molecular_function unknown; INVOLVED IN: biological_process unknown; LOCATED IN: mitochondrion, plastid; EXPRESSED IN: 25 plant structures; EXPRESSED DURING: 15 growth stages; Has 16 Blast hits to 16 proteins in 6 species: Archae - 0; Bacteria - 0; Metazoa - 0; Fungi - 0; Plants - 16; Viruses - 0; Other Eukaryotes - 0 (sourc…
AT2G04080	Chr2:1357188-1359253	22.9969	34.5196	0.585975	0.00168189	protein_coding	MATE efflux family protein		MATE efflux family protein; FUNCTIONS IN: antiporter activity, drug transporter activity, transporter activity; INVOLVED IN: multidrug transport; LOCATED IN: membrane; CONTAINS InterPro DOMAIN/s: MATE family transporter related protein (InterPro:IPR015521), Multi antimicrobial extrusion protein MatE (InterPro:IPR002528); BEST Arabidopsis thaliana protein match is: antiporter/ drug transporter/ tr…
AT5G23395	Chr5:7874671-7876427	15.2595	22.8931	0.585207	0.0150667	protein_coding			FUNCTIONS IN: molecular_function unknown; INVOLVED IN: biological_process unknown; LOCATED IN: chloroplast; CONTAINS InterPro DOMAIN/s: CHCH (InterPro:IPR010625); Has 224 Blast hits to 224 proteins in 106 species: Archae - 0; Bacteria - 0; Metazoa - 109; Fungi - 94; Plants - 20; Viruses - 0; Other Eukaryotes - 1 (source: NCBI BLink).
AT4G27310	Chr4:13675637-13676910	11.2471	16.8688	0.584797	0.0197248	protein_coding	zinc finger (B-box type) family protein		zinc finger (B-box type) family protein; FUNCTIONS IN: transcription factor activity, zinc ion binding; INVOLVED IN: regulation of transcription; LOCATED IN: intracellular; CONTAINS InterPro DOMAIN/s: Zinc finger, B-box (InterPro:IPR000315); BEST Arabidopsis thaliana protein match is: zinc finger (B-box type) family protein (TAIR:AT5G54470.1); Has 25431 Blast hits to 9915 proteins in 512 species:…
AT5G15710	Chr5:5122491-5124375	4.44033	6.65637	0.584067	0.0461401	protein_coding	F-box family protein		F-box family protein; FUNCTIONS IN: molecular_function unknown; INVOLVED IN: biological_process unknown; EXPRESSED IN: 22 plant structures; EXPRESSED DURING: 13 growth stages; CONTAINS InterPro DOMAIN/s: Cyclin-like F-box (InterPro:IPR001810), Galactose oxidase/kelch, beta-propeller (InterPro:IPR011043), F-box associated type 1 (InterPro:IPR017451), Kelch-type beta propeller (InterPro:IPR015915);…
AT5G58375	Chr5:23596271-23596960	32.7995	49.1257	0.582802	0.0125263	protein_coding	unknown protein		unknown protein; FUNCTIONS IN: molecular_function unknown; INVOLVED IN: biological_process unknown; LOCATED IN: endomembrane system; EXPRESSED IN: 23 plant structures; EXPRESSED DURING: 15 growth stages; BEST Arabidopsis thaliana protein match is: unknown protein (TAIR:AT5G14602.1); Has 28 Blast hits to 28 proteins in 7 species: Archae - 0; Bacteria - 0; Metazoa - 0; Fungi - 0; Plants - 28; Virus…
AT3G06110	Chr3:1843471-1844776	21.7295	32.54	0.582557	0.0221783	protein_coding	MKP2 (MAPK PHOSPHATASE 2); MAP kinase phosphatase/ protein tyrosine/serine/threonine phosphatase	Encodes a nuclear-localized MAP kinase phosphatase. Plants with reduced levels of MKP2 transcripts are hypersensitive to ozone and ozone-mediated activation of MPK3 and MPK6 is prolonged in these plants.	MAPK PHOSPHATASE 2 (MKP2); FUNCTIONS IN: MAP kinase phosphatase activity, protein tyrosine/serine/threonine phosphatase activity; INVOLVED IN: protein kinase cascade, response to ozone, response to stress, negative regulation of MAP kinase activity; LOCATED IN: nucleus, plasma membrane; EXPRESSED IN: 24 plant structures; EXPRESSED DURING: 13 growth stages; CONTAINS InterPro DOMAIN/s: Protein-tyro…
AT2G19640	Chr2:8491387-8492920	6.25543	9.3618	0.581676	0.0364726	protein_coding	ASHR2 (ASH1-RELATED PROTEIN 2)		ASH1-RELATED PROTEIN 2 (ASHR2); FUNCTIONS IN: molecular_function unknown; INVOLVED IN: biological_process unknown; EXPRESSED IN: shoot apex, root; CONTAINS InterPro DOMAIN/s: SET (InterPro:IPR001214); BEST Arabidopsis thaliana protein match is: SDG38 (SET DOMAIN PROTEIN 38) (TAIR:AT5G06620.1); Has 1270 Blast hits to 1252 proteins in 150 species: Archae - 0; Bacteria - 0; Metazoa - 661; Fungi - 22…
AT1G17790	Chr1:6125355-6127404	5.57035	8.33339	0.581137	0.0339836	protein_coding	DNA-binding bromodomain-containing protein		DNA-binding bromodomain-containing protein; FUNCTIONS IN: DNA binding; INVOLVED IN: biological_process unknown; LOCATED IN: chloroplast; EXPRESSED IN: 18 plant structures; EXPRESSED DURING: 9 growth stages; CONTAINS InterPro DOMAIN/s: Bromodomain (InterPro:IPR001487); BEST Arabidopsis thaliana protein match is: GTE3 (GLOBAL TRANSCRIPTION FACTOR GROUP E 3); DNA binding / histone binding (TAIR:AT1G…
AT4G21350	Chr4:11356142-11357267	9.6252	14.373	0.578475	0.0339118	protein_coding	PUB8 (PLANT U-BOX 8); binding / protein binding / ubiquitin-protein ligase/ zinc ion binding	Encodes a U-box/ARM repeat protein required fore self-incompatibility.	PLANT U-BOX 8 (PUB8); FUNCTIONS IN: ubiquitin-protein ligase activity, protein binding, binding, zinc ion binding; INVOLVED IN: protein ubiquitination; LOCATED IN: ubiquitin ligase complex; EXPRESSED IN: 23 plant structures; EXPRESSED DURING: 13 growth stages; CONTAINS InterPro DOMAIN/s: Zinc finger, RING-type (InterPro:IPR001841), U box (InterPro:IPR003613), Zinc finger, RING/FYVE/PHD-type (Inte…
AT2G27840	Chr2:11861993-11863886	39.164	58.2637	0.573067	0.0438482	protein_coding	HDT4; histone deacetylase	Belongs to the plant specific HD2 type proteins; similar to nucleolar Zea mays histone deacetylase; HD2-p39	HDT4; FUNCTIONS IN: histone deacetylase activity; INVOLVED IN: biological_process unknown; LOCATED IN: nucleolus; EXPRESSED IN: 22 plant structures; EXPRESSED DURING: 13 growth stages; BEST Arabidopsis thaliana protein match is: HDA3 (HISTONE DEACETYLASE 3); histone deacetylase/ nucleic acid binding / zinc ion binding (TAIR:AT3G44750.1); Has 690 Blast hits to 619 proteins in 144 species: Archae -…
AT4G17430	Chr4:9724839-9726828	5.49426	8.16684	0.571851	0.0319891	protein_coding	unknown protein		unknown protein; FUNCTIONS IN: molecular_function unknown; INVOLVED IN: biological_process unknown; LOCATED IN: Golgi apparatus; EXPRESSED IN: 22 plant structures; EXPRESSED DURING: 13 growth stages; Has 20 Blast hits to 20 proteins in 8 species: Archae - 0; Bacteria - 0; Metazoa - 0; Fungi - 3; Plants - 17; Viruses - 0; Other Eukaryotes - 0 (source: NCBI BLink).
AT1G44960	Chr1:16999537-17001729	10.9598	16.2779	0.570689	0.0288931	protein_coding			INVOLVED IN: biological_process unknown; LOCATED IN: plasma membrane; EXPRESSED IN: 25 plant structures; EXPRESSED DURING: 15 growth stages; CONTAINS InterPro DOMAIN/s: SNARE associated Golgi protein (InterPro:IPR015414); BEST Arabidopsis thaliana protein match is: unknown protein (TAIR:AT1G03260.1); Has 947 Blast hits to 946 proteins in 318 species: Archae - 2; Bacteria - 660; Metazoa - 2; Fungi…
AT3G03690	Chr3:911237-913677	6.59537	9.78746	0.569481	0.045289	protein_coding	UNE7 (unfertilized embryo sac 7); acetylglucosaminyltransferase/ transferase, transferring glycosyl groups		unfertilized embryo sac 7 (UNE7); FUNCTIONS IN: transferase activity, transferring glycosyl groups, acetylglucosaminyltransferase activity; INVOLVED IN: carbohydrate biosynthetic process, double fertilization forming a zygote and endosperm, pollen tube development; LOCATED IN: endomembrane system, membrane; EXPRESSED IN: 19 plant structures; EXPRESSED DURING: 9 growth stages; CONTAINS InterPro DO…
AT1G64610	Chr1:23998724-24001950	6.68427	9.91822	0.569312	0.0134609	protein_coding	WD-40 repeat family protein		WD-40 repeat family protein; FUNCTIONS IN: signal transducer activity; INVOLVED IN: signal transduction; LOCATED IN: heterotrimeric G-protein complex; EXPRESSED IN: 24 plant structures; EXPRESSED DURING: 15 growth stages; CONTAINS InterPro DOMAIN/s: WD40 repeat-like (InterPro:IPR011046), WD40 repeat, region (InterPro:IPR017986), WD40/YVTN repeat-like (InterPro:IPR015943), WD40 repeat (InterPro:IP…
AT5G51040	Chr5:20750659-20752024	36.058	53.4829	0.568756	0.00472074	protein_coding	unknown protein		unknown protein; FUNCTIONS IN: molecular_function unknown; INVOLVED IN: biological_process unknown; LOCATED IN: cellular_component unknown; EXPRESSED IN: 24 plant structures; EXPRESSED DURING: 15 growth stages; CONTAINS InterPro DOMAIN/s: Protein of unknown function DUF339 (InterPro:IPR005631); Has 352 Blast hits to 352 proteins in 124 species: Archae - 0; Bacteria - 160; Metazoa - 11; Fungi - 23…
AT1G30530	Chr1:10814658-10816583	32.7097	48.5161	0.568745	0.00123379	protein_coding	UGT78D1 (UDP-GLUCOSYL TRANSFERASE 78D1); UDP-glycosyltransferase/ quercetin 3-O-glucosyltransferase/ transferase, transferring glycosyl groups	The At1g30530 gene encodes a UDP-rhamnose:flavonol-3-O-rhamnosyltransferase (UGT78D1) attaching a rhamnosyl residue to the 3-O-position of the flavonols kaempferol and quercetin	UDP-GLUCOSYL TRANSFERASE 78D1 (UGT78D1); FUNCTIONS IN: quercetin 3-O-glucosyltransferase activity, UDP-glycosyltransferase activity, transferase activity, transferring glycosyl groups; INVOLVED IN: flavonol biosynthetic process; EXPRESSED IN: 23 plant structures; EXPRESSED DURING: 13 growth stages; CONTAINS InterPro DOMAIN/s: UDP-glucuronosyl/UDP-glucosyltransferase (InterPro:IPR002213); BEST Ara…
AT2G19670	Chr2:8499085-8501181	10.4942	15.5561	0.567896	0.0190676	protein_coding	PRMT1A (PROTEIN ARGININE METHYLTRANSFERASE 1A); protein-arginine N-methyltransferase		PROTEIN ARGININE METHYLTRANSFERASE 1A (PRMT1A); FUNCTIONS IN: protein-arginine N-methyltransferase activity; EXPRESSED IN: 19 plant structures; EXPRESSED DURING: 12 growth stages; CONTAINS InterPro DOMAIN/s: Methyltransferase type 12 (InterPro:IPR013217); BEST Arabidopsis thaliana protein match is: PRMT11 (ARGININE METHYLTRANSFERASE 11); protein-arginine N-methyltransferase (TAIR:AT4G29510.1); Ha…
AT4G21800	Chr4:11572788-11577195	21.3815	31.6895	0.567643	0.0357711	protein_coding	QQT2 (quatre-quart2); ATP binding / nucleotide binding	Encodes QQT2. Required for early embryo development. qqt1 mutant lines are embryo-defective. Participates in the organization of microtubules during cell division. Interacts with QQT1 (encoded by AT5G22370).	quatre-quart2 (QQT2); FUNCTIONS IN: nucleotide binding, ATP binding; INVOLVED IN: embryonic development, cell division; LOCATED IN: microtubule; EXPRESSED IN: 23 plant structures; EXPRESSED DURING: 13 growth stages; CONTAINS InterPro DOMAIN/s: Protein of unknown function, ATP binding (InterPro:IPR004130); BEST Arabidopsis thaliana protein match is: QQT1 (QUATRE-QUART 1); ATP binding / nucleotide …
AT3G10530	Chr3:3285891-3288880	10.8245	16.0291	0.566397	0.00645689	protein_coding	transducin family protein / WD-40 repeat family protein		transducin family protein / WD-40 repeat family protein; FUNCTIONS IN: nucleotide binding; INVOLVED IN: biological_process unknown; LOCATED IN: CUL4 RING ubiquitin ligase complex; EXPRESSED IN: 23 plant structures; EXPRESSED DURING: 13 growth stages; CONTAINS InterPro DOMAIN/s: BING4, C-terminal (InterPro:IPR012952), WD40 repeat-like (InterPro:IPR011046), WD40 repeat, region (InterPro:IPR017986),…
AT1G71170	Chr1:26830668-26832099	11.1707	16.5303	0.565389	0.01472	protein_coding	6-phosphogluconate dehydrogenase NAD-binding domain-containing protein		6-phosphogluconate dehydrogenase NAD-binding domain-containing protein; FUNCTIONS IN: coenzyme binding, oxidoreductase activity, binding, phosphogluconate dehydrogenase (decarboxylating) activity, catalytic activity; INVOLVED IN: pentose-phosphate shunt, metabolic process; LOCATED IN: cellular_component unknown; EXPRESSED IN: 23 plant structures; EXPRESSED DURING: 13 growth stages; CONTAINS Inter…
AT1G77510	Chr1:29126649-29129612	56.9749	84.1492	0.562622	0.00113618	protein_coding	ATPDIL1-2 (PDI-LIKE 1-2); protein disulfide isomerase	Encodes a protein disulfide isomerase-like (PDIL) protein, a member of a multigene family within the thioredoxin (TRX) superfamily. Transcript levels for this gene are up-regulated in response to three different chemical inducers of ER stress (dithiothreitol, beta-mercaptoethanol, and tunicamycin). AtIRE1-2 does not appear to be required for this response, but the atbzip60 mutant has a diminished…	PDI-LIKE 1-2 (ATPDIL1-2); FUNCTIONS IN: protein disulfide isomerase activity; INVOLVED IN: response to cadmium ion, response to salt stress, response to endoplasmic reticulum stress; LOCATED IN: endoplasmic reticulum, plasma membrane, chloroplast; EXPRESSED IN: 28 plant structures; EXPRESSED DURING: 14 growth stages; CONTAINS InterPro DOMAIN/s: Thioredoxin fold (InterPro:IPR012335), Disulphide is…
AT3G16560	Chr3:5635595-5638482	11.6251	17.1507	0.561024	0.00524093	protein_coding	protein phosphatase 2C-related / PP2C-related		protein phosphatase 2C-related / PP2C-related; FUNCTIONS IN: protein serine/threonine phosphatase activity, catalytic activity; INVOLVED IN: protein amino acid dephosphorylation; LOCATED IN: protein serine/threonine phosphatase complex; EXPRESSED IN: 24 plant structures; EXPRESSED DURING: 15 growth stages; CONTAINS InterPro DOMAIN/s: Protein phosphatase 2C, manganese/magnesium aspartate binding s…
AT1G21200	Chr1:7421216-7423143	6.53034	9.63322	0.560859	0.0320074	protein_coding	transcription factor		transcription factor; FUNCTIONS IN: transcription factor activity; INVOLVED IN: regulation of transcription; EXPRESSED IN: 21 plant structures; EXPRESSED DURING: 10 growth stages; CONTAINS InterPro DOMAIN/s: SANT, DNA-binding (InterPro:IPR001005); BEST Arabidopsis thaliana protein match is: unknown protein (TAIR:AT1G76870.1); Has 251 Blast hits to 233 proteins in 48 species: Archae - 2; Bacteria …
AT3G28700	Chr3:10759558-10762114	7.70544	11.3639	0.560506	0.0226371	protein_coding	unknown protein		unknown protein; FUNCTIONS IN: molecular_function unknown; INVOLVED IN: biological_process unknown; LOCATED IN: cellular_component unknown; EXPRESSED IN: 22 plant structures; EXPRESSED DURING: 13 growth stages; CONTAINS InterPro DOMAIN/s: Protein of unknown function DUF185 (InterPro:IPR003788); Has 2768 Blast hits to 2759 proteins in 547 species: Archae - 0; Bacteria - 829; Metazoa - 127; Fungi -…
AT1G14010	Chr1:4797357-4801850	45.5204	67.0857	0.55949	0.0421034	protein_coding	emp24/gp25L/p24 family protein		emp24/gp25L/p24 family protein; FUNCTIONS IN: protein transmembrane transporter activity; INVOLVED IN: intracellular protein transport, transport; LOCATED IN: endoplasmic reticulum, membrane; EXPRESSED IN: guard cell, callus; CONTAINS InterPro DOMAIN/s: GOLD (InterPro:IPR009038), emp24/gp25L/p24 (InterPro:IPR000348); BEST Arabidopsis thaliana protein match is: emp24/gp25L/p24 family protein (TAIR…
AT1G72450	Chr1:27274064-27276317	57.1071	84.1386	0.559098	0.00162499	protein_coding	JAZ6 (JASMONATE-ZIM-DOMAIN PROTEIN 6)	JAZ6 transcript levels rise in response to a jasmonate stimulus and a GFP:JAZ6 fusion protein localizes to the nucleus. Application of jasmonate methyl ester to Arabidopsis roots reduces the levels of a JAZ6:GUS fusion protein, presumably by stimulating ubiquitin-proteasome-mediated degradation.	JASMONATE-ZIM-DOMAIN PROTEIN 6 (JAZ6); FUNCTIONS IN: molecular_function unknown; INVOLVED IN: response to jasmonic acid stimulus, response to wounding; LOCATED IN: nucleus; EXPRESSED IN: 23 plant structures; EXPRESSED DURING: 13 growth stages; CONTAINS InterPro DOMAIN/s: Tify (InterPro:IPR010399), CCT domain-like (InterPro:IPR018467); BEST Arabidopsis thaliana protein match is: JAZ5 (JASMONATE-ZI…
AT2G01620	Chr2:278126-282123	27.4481	40.4352	0.558905	0.0269062	protein_coding	MEE11 (maternal effect embryo arrest 11)		maternal effect embryo arrest 11 (MEE11); INVOLVED IN: embryonic development ending in seed dormancy; EXPRESSED IN: 23 plant structures; EXPRESSED DURING: 15 growth stages; BEST Arabidopsis thaliana protein match is: F-box family protein (TAIR:AT3G26000.1); Has 182 Blast hits to 178 proteins in 44 species: Archae - 0; Bacteria - 0; Metazoa - 130; Fungi - 0; Plants - 42; Viruses - 0; Other Eukaryo…
AT2G46390	Chr2:19039201-19043060	194.924	287.135	0.55882	0.0061675	protein_coding	unknown protein		unknown protein; FUNCTIONS IN: molecular_function unknown; INVOLVED IN: biological_process unknown; LOCATED IN: endomembrane system; EXPRESSED IN: 24 plant structures; EXPRESSED DURING: 15 growth stages; Has 4 Blast hits to 4 proteins in 2 species: Archae - 0; Bacteria - 0; Metazoa - 0; Fungi - 0; Plants - 4; Viruses - 0; Other Eukaryotes - 0 (source: NCBI BLink).
AT2G16090	Chr2:6986833-6990051	5.57996	8.21605	0.55819	0.0182742	protein_coding	zinc finger protein-related		zinc finger protein-related; FUNCTIONS IN: protein binding, zinc ion binding; EXPRESSED IN: 24 plant structures; EXPRESSED DURING: 13 growth stages; CONTAINS InterPro DOMAIN/s: Zinc finger, RING-type, conserved site (InterPro:IPR017907), Zinc finger, C6HC-type (InterPro:IPR002867), Zinc finger, RING-type (InterPro:IPR001841); BEST Arabidopsis thaliana protein match is: ARI1 (ARIADNE); protein bin…
AT3G55380	Chr3:20531406-20533173	22.926	33.7207	0.556648	0.0121837	protein_coding	UBC14 (ubiquitin-conjugating enzyme 14); ubiquitin-protein ligase		ubiquitin-conjugating enzyme 14 (UBC14); FUNCTIONS IN: ubiquitin-protein ligase activity; INVOLVED IN: ubiquitin-dependent protein catabolic process; LOCATED IN: cellular_component unknown; EXPRESSED IN: 24 plant structures; EXPRESSED DURING: 15 growth stages; CONTAINS InterPro DOMAIN/s: Ubiquitin-conjugating enzyme/RWD-like (InterPro:IPR016135), Ubiquitin-conjugating enzyme, E2 (InterPro:IPR0006…
AT1G29950	Chr1:10491697-10494598	20.8946	30.6902	0.554648	0.00572075	protein_coding	transcription factor/ transcription regulator		transcription factor/ transcription regulator; FUNCTIONS IN: transcription factor activity, transcription regulator activity; INVOLVED IN: regulation of transcription; LOCATED IN: nucleus; CONTAINS InterPro DOMAIN/s: Basic helix-loop-helix dimerisation region bHLH (InterPro:IPR001092), Helix-loop-helix DNA-binding (InterPro:IPR011598); Has 669 Blast hits to 563 proteins in 55 species: Archae - 0;…
AT1G78960	Chr1:29696469-29701263	4.26159	6.25908	0.554559	0.033294	protein_coding	ATLUP2; beta-amyrin synthase/ lupeol synthase	Encodes a multifunctional 2-3-oxidosqualene (OS)-triterpene cyclase that can cyclize OS into lupeol, alpha- and beta-amyrin.	ATLUP2; FUNCTIONS IN: beta-amyrin synthase activity, lupeol synthase activity; INVOLVED IN: pentacyclic triterpenoid biosynthetic process, triterpenoid biosynthetic process; LOCATED IN: cellular_component unknown; EXPRESSED IN: 19 plant structures; EXPRESSED DURING: 9 growth stages; CONTAINS InterPro DOMAIN/s: Terpene synthase, conserved site (InterPro:IPR002365), Terpenoid cylases/protein prenyl…
AT1G67880	Chr1:25453920-25455735	7.94894	11.6728	0.554318	0.0266465	protein_coding	glycosyl transferase family 17 protein		glycosyl transferase family 17 protein; FUNCTIONS IN: transferase activity, transferring glycosyl groups, acetylglucosaminyltransferase activity; INVOLVED IN: protein amino acid N-linked glycosylation; LOCATED IN: membrane; EXPRESSED IN: 22 plant structures; EXPRESSED DURING: 13 growth stages; CONTAINS InterPro DOMAIN/s: Glycosyl transferase, family 17 (InterPro:IPR006813); BEST Arabidopsis thali…
AT3G06590	Chr3:2052692-2055414	21.8515	32.0062	0.550618	0.0131731	protein_coding	transcription factor		transcription factor; FUNCTIONS IN: transcription factor activity; INVOLVED IN: regulation of transcription; LOCATED IN: nucleus, chloroplast; EXPRESSED IN: 22 plant structures; EXPRESSED DURING: 13 growth stages; CONTAINS InterPro DOMAIN/s: Basic helix-loop-helix dimerisation region bHLH (InterPro:IPR001092), Helix-loop-helix DNA-binding (InterPro:IPR011598); BEST Arabidopsis thaliana protein ma…
AT1G14060	Chr1:4817143-4818020	20.057	29.3478	0.549146	0.0190918	protein_coding			FUNCTIONS IN: molecular_function unknown; INVOLVED IN: N-terminal protein myristoylation; LOCATED IN: cellular_component unknown; EXPRESSED IN: 16 plant structures; EXPRESSED DURING: 10 growth stages; CONTAINS InterPro DOMAIN/s: GCK (InterPro:IPR012891); BEST Arabidopsis thaliana protein match is: unknown protein (TAIR:AT5G02210.1); Has 243 Blast hits to 215 proteins in 60 species: Archae - 0; Ba…
AT2G29420	Chr2:12616563-12618899	17.6462	25.8103	0.548589	0.0263507	protein_coding	ATGSTU7 (ARABIDOPSIS THALIANA GLUTATHIONE S-TRANSFERASE TAU 7); glutathione transferase	Encodes glutathione transferase belonging to the tau class of GSTs. Naming convention according to Wagner et al. (2002). Induced by Salicylic acid. Independent of NPR1 for their induction by salicylic acid.	ARABIDOPSIS THALIANA GLUTATHIONE S-TRANSFERASE TAU 7 (ATGSTU7); FUNCTIONS IN: glutathione transferase activity; INVOLVED IN: response to cyclopentenone, toxin catabolic process, response to salicylic acid stimulus; LOCATED IN: cytoplasm; EXPRESSED IN: 22 plant structures; EXPRESSED DURING: 13 growth stages; CONTAINS InterPro DOMAIN/s: Thioredoxin fold (InterPro:IPR012335), Glutathione S-transfera…
AT2G25100	Chr2:10679523-10681998	10.6253	15.5354	0.548057	0.0306343	protein_coding	ribonuclease HII family protein		ribonuclease HII family protein; FUNCTIONS IN: ribonuclease H activity, RNA binding, catalytic activity, nucleic acid binding; INVOLVED IN: RNA metabolic process; EXPRESSED IN: 22 plant structures; EXPRESSED DURING: 13 growth stages; CONTAINS InterPro DOMAIN/s: Ribonuclease H2, subunit A (InterPro:IPR004649), Ribonuclease HII/HIII (InterPro:IPR001352), Polynucleotidyl transferase, Ribonuclease H …
AT5G17050	Chr5:5607787-5609492	9.7021	14.1802	0.547512	0.0218072	protein_coding	UGT78D2 (UDP-GLUCOSYL TRANSFERASE 78D2); UDP-glycosyltransferase/ anthocyanidin 3-O-glucosyltransferase/ quercetin 3-O-glucosyltransferase/ transferase, transferring glycosyl groups	The At5g17050 encodes a anthocyanidin 3-O-glucosyltransferase which specifically glucosylates the 3-position of the flavonoid C-ring. Anthocyanidins such as cyanidin and pelargonidin as well as flavonols such as kaempferol and quercetin are accepted substrates.	UDP-GLUCOSYL TRANSFERASE 78D2 (UGT78D2); FUNCTIONS IN: quercetin 3-O-glucosyltransferase activity, anthocyanidin 3-O-glucosyltransferase activity, UDP-glycosyltransferase activity, transferase activity, transferring glycosyl groups; INVOLVED IN: metabolic process; EXPRESSED IN: 22 plant structures; EXPRESSED DURING: 13 growth stages; CONTAINS InterPro DOMAIN/s: UDP-glucuronosyl/UDP-glucosyltransf…
AT1G15390	Chr1:5294628-5296902	26.5212	38.7348	0.546487	0.0440103	protein_coding	PDF1A (PEPTIDE DEFORMYLASE 1A); peptide deformylase	encodes a peptide deformylase-like protein. Removes N-formyl groups, a prerequisite for the action of methionine aminopeptidase during protein synthesis. Targeted to mitochondria. Requires Zn for catalysis.	PEPTIDE DEFORMYLASE 1A (PDF1A); FUNCTIONS IN: peptide deformylase activity; INVOLVED IN: translation, co-translational protein modification; LOCATED IN: mitochondrion, chloroplast, plant-type cell wall; EXPRESSED IN: 25 plant structures; EXPRESSED DURING: 15 growth stages; CONTAINS InterPro DOMAIN/s: Formylmethionine deformylase (InterPro:IPR000181); BEST Arabidopsis thaliana protein match is: PD…
AT3G45140	Chr3:16525409-16529352	613.342	895.643	0.546231	0.0322577	protein_coding	LOX2 (LIPOXYGENASE 2); lipoxygenase	Chloroplast lipoxygenase required for wound-induced jasmonic acid accumulation in Arabidopsis.Mutants are resistant to Staphylococcus aureus and accumulate salicylic acid upon infection.	LIPOXYGENASE 2 (LOX2); FUNCTIONS IN: lipoxygenase activity; INVOLVED IN: in 7 processes; LOCATED IN: chloroplast thylakoid membrane, chloroplast stroma, chloroplast, chloroplast envelope; EXPRESSED IN: 24 plant structures; EXPRESSED DURING: 13 growth stages; CONTAINS InterPro DOMAIN/s: Lipoxygenase, LH2 (InterPro:IPR001024), Lipase/lipooxygenase, PLAT/LH2 (InterPro:IPR008976), Lipoxygenase, C-ter…
AT5G50810	Chr5:20675633-20676612	52.0331	75.8856	0.544395	0.00917562	protein_coding	TIM8; P-P-bond-hydrolysis-driven protein transmembrane transporter	Encodes a small zinc finger-like protein that is a component of the mitochondrial protein import apparatus.	ARTRANSLOCASE INNER MEMBRANE SUBUNIT 8 (TIM8); FUNCTIONS IN: P-P-bond-hydrolysis-driven protein transmembrane transporter activity; INVOLVED IN: protein targeting to mitochondrion, protein import into mitochondrial inner membrane; LOCATED IN: mitochondrion, mitochondrial inner membrane, mitochondrial intermembrane space; EXPRESSED IN: 23 plant structures; EXPRESSED DURING: 13 growth stages; CONTA…
AT3G59080	Chr3:21836578-21838620	6.2575	9.12361	0.544019	0.0286912	protein_coding	aspartyl protease family protein		aspartyl protease family protein; FUNCTIONS IN: DNA binding, aspartic-type endopeptidase activity; INVOLVED IN: proteolysis; LOCATED IN: endomembrane system; EXPRESSED IN: 21 plant structures; EXPRESSED DURING: 11 growth stages; CONTAINS InterPro DOMAIN/s: Peptidase aspartic, catalytic (InterPro:IPR009007), Peptidase A1 (InterPro:IPR001461), Peptidase aspartic, active site (InterPro:IPR001969); B…
AT2G03120	Chr2:937419-940339	63.5193	92.5159	0.542506	0.00167108	protein_coding	ATSPP (ARABIDOPSIS SIGNAL PEPTIDE PEPTIDASE); aspartic-type endopeptidase	homologous to Signal Peptide Peptidases (SPP), required for pollen development and pollen germination. No homozygotes could be recovered from a T-DNA insertion mutant.	ARABIDOPSIS SIGNAL PEPTIDE PEPTIDASE (ATSPP); FUNCTIONS IN: aspartic-type endopeptidase activity; INVOLVED IN: pollen germination, pollen development; LOCATED IN: endoplasmic reticulum; EXPRESSED IN: 26 plant structures; EXPRESSED DURING: 16 growth stages; CONTAINS InterPro DOMAIN/s: Peptidase A22, presenilin signal peptide (InterPro:IPR006639), Peptidase A22B, signal peptide peptidase (InterPro:…
AT3G15080	Chr3:5074215-5076524	10.9469	15.9424	0.542353	0.0377241	protein_coding	exonuclease family protein		exonuclease family protein; FUNCTIONS IN: exonuclease activity, nucleic acid binding; LOCATED IN: intracellular; EXPRESSED IN: 22 plant structures; EXPRESSED DURING: 13 growth stages; CONTAINS InterPro DOMAIN/s: Exonuclease (InterPro:IPR006055), Polynucleotidyl transferase, Ribonuclease H fold (InterPro:IPR012337), Exonuclease, RNase T and DNA polymerase III (InterPro:IPR013520); BEST Arabidopsis…
AT1G52760	Chr1:19651324-19652743	28.651	41.7248	0.542317	0.00462277	protein_coding	esterase/lipase/thioesterase family protein		esterase/lipase/thioesterase family protein; FUNCTIONS IN: catalytic activity; LOCATED IN: cellular_component unknown; EXPRESSED IN: 22 plant structures; EXPRESSED DURING: 13 growth stages; CONTAINS InterPro DOMAIN/s: Alpha/beta hydrolase fold-1 (InterPro:IPR000073); BEST Arabidopsis thaliana protein match is: hydrolase, alpha/beta fold family protein (TAIR:AT1G11090.1); Has 1390 Blast hits to 13…
AT3G26400	Chr3:9666615-9669162	14.6629	21.3472	0.541873	0.00789879	protein_coding	EIF4B1; translation initiation factor	member of eIF4B - eukaryotic initiation factor 4B	EIF4B1; FUNCTIONS IN: translation initiation factor activity; INVOLVED IN: biological_process unknown; LOCATED IN: cellular_component unknown; EXPRESSED IN: 25 plant structures; EXPRESSED DURING: 15 growth stages; CONTAINS InterPro DOMAIN/s: Plant specific eukaryotic initiation factor 4B (InterPro:IPR010433); BEST Arabidopsis thaliana protein match is: eukaryotic translation initiation factor, pu…
AT4G16580	Chr4:9340992-9342846	12.2989	17.8875	0.540422	0.00917349	protein_coding	catalytic		catalytic; FUNCTIONS IN: catalytic activity; CONTAINS InterPro DOMAIN/s: Protein phosphatase 2C-related (InterPro:IPR001932); BEST Arabidopsis thaliana protein match is: 5-azacytidine resistance protein -related (TAIR:AT5G66720.1); Has 560 Blast hits to 550 proteins in 150 species: Archae - 0; Bacteria - 2; Metazoa - 153; Fungi - 152; Plants - 117; Viruses - 0; Other Eukaryotes - 136 (source: NCB…
AT3G15353	Chr3:5180666-5181400	3412.6	4955.66	0.538204	0.0119905	protein_coding	MT3 (METALLOTHIONEIN 3); copper ion binding	metallothionein, binds to and detoxifies excess copper and other metals, limiting oxidative damage	METALLOTHIONEIN 3 (MT3); FUNCTIONS IN: copper ion binding; INVOLVED IN: cellular copper ion homeostasis; LOCATED IN: cellular_component unknown; EXPRESSED IN: 22 plant structures; EXPRESSED DURING: 13 growth stages; CONTAINS InterPro DOMAIN/s: Plant metallothionein, family 15 (InterPro:IPR000347); Has 220 Blast hits to 220 proteins in 53 species: Archae - 0; Bacteria - 0; Metazoa - 0; Fungi - 0; …
AT3G46670	Chr3:17191597-17195280	11.4403	16.6043	0.537423	0.015449	protein_coding	UGT76E11 (UDP-GLUCOSYL TRANSFERASE 76E11); UDP-glycosyltransferase/ quercetin 3-O-glucosyltransferase/ quercetin 7-O-glucosyltransferase/ transferase, transferring glycosyl groups		UDP-GLUCOSYL TRANSFERASE 76E11 (UGT76E11); FUNCTIONS IN: quercetin 3-O-glucosyltransferase activity, quercetin 7-O-glucosyltransferase activity, UDP-glycosyltransferase activity, transferase activity, transferring glycosyl groups; INVOLVED IN: metabolic process; LOCATED IN: cellular_component unknown; EXPRESSED IN: 19 plant structures; EXPRESSED DURING: 13 growth stages; CONTAINS InterPro DOMAIN/…
AT5G50460	Chr5:20551436-20552566	160.192	232.405	0.536842	0.00276783	protein_coding	protein transport protein SEC61 gamma subunit, putative		protein transport protein SEC61 gamma subunit, putative; FUNCTIONS IN: P-P-bond-hydrolysis-driven protein transmembrane transporter activity; INVOLVED IN: intracellular protein transport, protein transport, protein targeting; LOCATED IN: membrane; EXPRESSED IN: 24 plant structures; EXPRESSED DURING: 15 growth stages; CONTAINS InterPro DOMAIN/s: Protein translocase SEC61 complex gamma subunit (Int…
AT5G06870	Chr5:2133917-2135166	46.0094	66.7323	0.536456	0.00320012	protein_coding	PGIP2 (POLYGALACTURONASE INHIBITING PROTEIN 2); protein binding	Encodes a polygalacturonase inhibiting protein involved in plant defense response. PGIPs inhibit the activity of pectin degrading enzymes such as those produced by fungal pathogens. PGIP2 is induced by fungal infection and methyl jasmonate.	POLYGALACTURONASE INHIBITING PROTEIN 2 (PGIP2); FUNCTIONS IN: protein binding; INVOLVED IN: signal transduction, response to salt stress, defense response; LOCATED IN: cell wall, plant-type cell wall; EXPRESSED IN: 22 plant structures; EXPRESSED DURING: 13 growth stages; CONTAINS InterPro DOMAIN/s: Leucine-rich repeat, N-terminal (InterPro:IPR013210), Leucine-rich repeat (InterPro:IPR001611); BES…
AT1G26690	Chr1:9224144-9225775	28.2819	40.9733	0.534806	0.0113111	protein_coding	emp24/gp25L/p24 family protein		emp24/gp25L/p24 family protein; FUNCTIONS IN: protein transmembrane transporter activity; INVOLVED IN: intracellular protein transport, transport; LOCATED IN: endomembrane system, integral to membrane, membrane; EXPRESSED IN: 22 plant structures; EXPRESSED DURING: 13 growth stages; CONTAINS InterPro DOMAIN/s: GOLD (InterPro:IPR009038), emp24/gp25L/p24 (InterPro:IPR000348); BEST Arabidopsis thalia…
AT1G20370	Chr1:7051576-7053641	10.2112	14.7805	0.533545	0.0128605	protein_coding	tRNA pseudouridine synthase family protein		tRNA pseudouridine synthase family protein; FUNCTIONS IN: pseudouridine synthase activity; INVOLVED IN: tRNA processing, pseudouridine synthesis; LOCATED IN: cellular_component unknown; EXPRESSED IN: 22 plant structures; EXPRESSED DURING: 13 growth stages; CONTAINS InterPro DOMAIN/s: tRNA pseudouridine synthase (InterPro:IPR001406); BEST Arabidopsis thaliana protein match is: tRNA pseudouridine s…
AT3G01400	Chr3:151761-153217	9.52241	13.7831	0.533501	0.0298696	protein_coding	armadillo/beta-catenin repeat family protein		armadillo/beta-catenin repeat family protein; FUNCTIONS IN: binding; INVOLVED IN: biological_process unknown; LOCATED IN: cellular_component unknown; EXPRESSED IN: 21 plant structures; EXPRESSED DURING: 13 growth stages; CONTAINS InterPro DOMAIN/s: Armadillo-like helical (InterPro:IPR011989), Armadillo (InterPro:IPR000225), Armadillo-type fold (InterPro:IPR016024); BEST Arabidopsis thaliana prote…
AT3G44720	Chr3:16271651-16273344	20.3945	29.512	0.53312	0.00534873	protein_coding	ADT4 (arogenate dehydratase 4); arogenate dehydratase/ prephenate dehydratase	Encodes a plastid-localized arogenate dehydratase involved in phenylalanine biosynthesis. Not less than six genes encoding ADT were identi&#64257;ed in the Arabidopsis genome: ADT1 [At1g11790]; ADT2 [At3g07630]; ADT3 [At2g27820]; ADT4 [At3g44720]; ADT5 [At5g22630]; and ADT6 [At1g08250].	arogenate dehydratase 4 (ADT4); FUNCTIONS IN: arogenate dehydratase activity, prephenate dehydratase activity; INVOLVED IN: L-phenylalanine biosynthetic process; LOCATED IN: chloroplast; EXPRESSED IN: 21 plant structures; EXPRESSED DURING: 13 growth stages; CONTAINS InterPro DOMAIN/s: Prephenate dehydratase (InterPro:IPR001086), Prephenate dehydratase, conserved site (InterPro:IPR018528); BEST Ar…
AT1G74020	Chr1:27835130-27837317	12.1731	17.6108	0.532764	0.030199	protein_coding	SS2 (STRICTOSIDINE SYNTHASE 2); strictosidine synthase	Encodes AtSS-2 strictosidine synthase.	STRICTOSIDINE SYNTHASE 2 (SS2); FUNCTIONS IN: strictosidine synthase activity; INVOLVED IN: response to jasmonic acid stimulus, response to wounding; LOCATED IN: plasma membrane, vacuole; EXPRESSED IN: 24 plant structures; EXPRESSED DURING: 13 growth stages; CONTAINS InterPro DOMAIN/s: Strictosidine synthase (InterPro:IPR004141), Strictosidine synthase, conserved region (InterPro:IPR018119), Six-…
AT5G13310	Chr5:4263492-4265337	7.24659	10.4595	0.529433	0.047996	protein_coding	unknown protein		unknown protein; FUNCTIONS IN: molecular_function unknown; INVOLVED IN: biological_process unknown; LOCATED IN: chloroplast; EXPRESSED IN: 13 plant structures; EXPRESSED DURING: 7 growth stages; BEST Arabidopsis thaliana protein match is: unknown protein (TAIR:AT5G13970.1); Has 356 Blast hits to 305 proteins in 95 species: Archae - 0; Bacteria - 44; Metazoa - 138; Fungi - 38; Plants - 34; Viruses…
AT3G24320	Chr3:8822978-8829694	2.88454	4.16331	0.529389	0.0429346	protein_coding	MSH1 (MUTL PROTEIN HOMOLOG 1); ATP binding / catalytic/ damaged DNA binding / mismatched DNA binding / nuclease	Promotes re-arrangements of mitochondrial genome. Mutations affects mitochondrial gene expression, and impairs mitochondrial function. Dual targeting of the protein to mitochondria and chloroplasts caused by alternative translation initiation.	MUTL PROTEIN HOMOLOG 1 (MSH1); FUNCTIONS IN: damaged DNA binding, mismatched DNA binding, catalytic activity, ATP binding, nuclease activity; INVOLVED IN: mismatch repair, mitochondrial genome maintenance, mitochondrial DNA metabolic process; LOCATED IN: mitochondrion, chloroplast; EXPRESSED IN: 13 plant structures; EXPRESSED DURING: 7 growth stages; CONTAINS InterPro DOMAIN/s: Peptidase, trypsin…
AT3G11900	Chr3:3758451-3760378	7.97831	11.5089	0.528601	0.0339836	protein_coding	ANT1 (AROMATIC AND NEUTRAL TRANSPORTER 1); amino acid transmembrane transporter/ aromatic amino acid transmembrane transporter/ neutral amino acid transmembrane transporter	encodes an amino acid transporter that transports aromatic and neutral amino acids, IAA, and 2,4-D. Expressed in all tissues with highest abundance in flowers and cauline leaves. a member of a small gene family in Arabidopsis and represents a new class of amino acid transporters.	AROMATIC AND NEUTRAL TRANSPORTER 1 (ANT1); FUNCTIONS IN: neutral amino acid transmembrane transporter activity, amino acid transmembrane transporter activity, aromatic amino acid transmembrane transporter activity; INVOLVED IN: amino acid transport, response to nematode; LOCATED IN: membrane; EXPRESSED IN: 25 plant structures; EXPRESSED DURING: 15 growth stages; CONTAINS InterPro DOMAIN/s: Amino …
AT4G37520	Chr4:17631561-17633249	14.7917	21.3283	0.527987	0.0170648	protein_coding	peroxidase 50 (PER50) (P50) (PRXR2)		peroxidase 50 (PER50) (P50) (PRXR2); FUNCTIONS IN: electron carrier activity, peroxidase activity, heme binding; INVOLVED IN: response to oxidative stress; LOCATED IN: cytoplasm; CONTAINS InterPro DOMAIN/s: Haem peroxidase (InterPro:IPR010255), Plant peroxidase (InterPro:IPR000823), Haem peroxidase, plant/fungal/bacterial (InterPro:IPR002016); BEST Arabidopsis thaliana protein match is: peroxidas…
AT3G26165	Chr3:9570417-9571979	18.4607	26.6102	0.52752	0.00924271	pseudogene		putative cytochrome P450.	pseudogene, cytochrome P450, potential frameshift mutation; blastp match of 49% identity and 5.6e-119 P-value to GP|16507125|gb|AAL24049.1|AF426451_1|AF426451 cytochrome P450 {Citrus sinensis}
AT2G35520	Chr2:14921491-14922845	29.4311	42.3917	0.526438	0.0292477	protein_coding	DAD2 (DEFENDER AGAINST CELL DEATH 2)		DEFENDER AGAINST CELL DEATH 2 (DAD2); FUNCTIONS IN: molecular_function unknown; INVOLVED IN: anti-apoptosis; LOCATED IN: cellular_component unknown; EXPRESSED IN: 24 plant structures; EXPRESSED DURING: 15 growth stages; CONTAINS InterPro DOMAIN/s: Defender against death DAD protein (InterPro:IPR003038); BEST Arabidopsis thaliana protein match is: ATDAD1 (DEFENDER AGAINST APOPTOTIC DEATH 1) (TAIR:…
AT5G02010	Chr5:383152-385850	5.34523	7.69792	0.526217	0.0435342	protein_coding	ROPGEF7; Rho guanyl-nucleotide exchange factor	Encodes a member of KPP-like gene family, homolog of KPP (kinase partner protein) gene in tomato. Also a member of the RopGEF (guanine nucleotide exchange factor) family, containing the novel PRONE domain (plant-specific Rop nucleotide exchanger), which is exclusively active towards members of the Rop subfamily.	ROPGEF7; FUNCTIONS IN: Rho guanyl-nucleotide exchange factor activity; INVOLVED IN: biological_process unknown; LOCATED IN: cellular_component unknown; EXPRESSED IN: 21 plant structures; EXPRESSED DURING: 14 growth stages; CONTAINS InterPro DOMAIN/s: Rop nucleotide exchanger, PRONE (InterPro:IPR005512); BEST Arabidopsis thaliana protein match is: ROPGEF5 (ROP GUANINE NUCLEOTIDE EXCHANGE FACTOR 5)…
AT4G30840	Chr4:15017614-15019735	9.31601	13.4073	0.525237	0.0424702	protein_coding	WD-40 repeat protein family		WD-40 repeat protein family; FUNCTIONS IN: molecular_function unknown; INVOLVED IN: biological_process unknown; LOCATED IN: chloroplast; EXPRESSED IN: 21 plant structures; EXPRESSED DURING: 13 growth stages; CONTAINS InterPro DOMAIN/s: WD40 repeat-like (InterPro:IPR011046), WD40 repeat (InterPro:IPR001680), WD40/YVTN repeat-like (InterPro:IPR015943); Has 130 Blast hits to 129 proteins in 60 speci…
AT3G49780	Chr3:18465678-18466376	47.0656	67.7341	0.525211	0.0404962	protein_coding	ATPSK4 (PHYTOSULFOKINE 4 PRECURSOR); growth factor	Phytosulfokine 3 precursor, coding for a unique plant peptide growth factor. Plants overexpressing this gene (under a 35S promoter), develop normal cotyledons and hypocotyls but their growth, in particular that of their roots, was faster than that of wildtype.	PHYTOSULFOKINE 4 PRECURSOR (ATPSK4); FUNCTIONS IN: growth factor activity; INVOLVED IN: cell differentiation, cell proliferation, organ morphogenesis, response to wounding; LOCATED IN: extracellular matrix; EXPRESSED IN: 25 plant structures; EXPRESSED DURING: 10 growth stages; CONTAINS InterPro DOMAIN/s: Phytosulfokine (InterPro:IPR009438); BEST Arabidopsis thaliana protein match is: ATPSK5 (PHYT…
AT3G63390	Chr3:23411165-23411968	19.2045	27.5596	0.521116	0.0369809	protein_coding	unknown protein		unknown protein; INVOLVED IN: biological_process unknown; LOCATED IN: cellular_component unknown; EXPRESSED IN: 23 plant structures; EXPRESSED DURING: 13 growth stages; Has 17 Blast hits to 17 proteins in 6 species: Archae - 0; Bacteria - 0; Metazoa - 0; Fungi - 0; Plants - 17; Viruses - 0; Other Eukaryotes - 0 (source: NCBI BLink).
AT2G39050	Chr2:16303402-16305629	12.1622	17.4531	0.521075	0.0292989	protein_coding	hydroxyproline-rich glycoprotein family protein		hydroxyproline-rich glycoprotein family protein; FUNCTIONS IN: molecular_function unknown; INVOLVED IN: biological_process unknown; LOCATED IN: cellular_component unknown; EXPRESSED IN: 22 plant structures; EXPRESSED DURING: 14 growth stages; CONTAINS InterPro DOMAIN/s: Ricin B-related lectin (InterPro:IPR008997), Ricin B lectin (InterPro:IPR000772); Has 1440 Blast hits to 1210 proteins in 180 sp…
AT4G31510	Chr4:15276179-15277219	21.2514	30.4911	0.520831	0.0316313	protein_coding	unknown protein		unknown protein; FUNCTIONS IN: molecular_function unknown; INVOLVED IN: biological_process unknown; BEST Arabidopsis thaliana protein match is: unknown protein (TAIR:AT2G24550.1); Has 125 Blast hits to 125 proteins in 23 species: Archae - 0; Bacteria - 0; Metazoa - 6; Fungi - 3; Plants - 109; Viruses - 0; Other Eukaryotes - 7 (source: NCBI BLink).
AT4G05410	Chr4:2741159-2745627	11.9823	17.1541	0.517648	0.0389848	protein_coding	transducin family protein / WD-40 repeat family protein		transducin family protein / WD-40 repeat family protein; FUNCTIONS IN: nucleotide binding, nucleic acid binding; INVOLVED IN: mitochondrial fission; LOCATED IN: nucleolus, small nucleolar ribonucleoprotein complex, anaphase-promoting complex, CUL4 RING ubiquitin ligase complex; EXPRESSED IN: 21 plant structures; EXPRESSED DURING: 13 growth stages; CONTAINS InterPro DOMAIN/s: WD40 repeat-like (Int…
AT5G10270	Chr5:3221606-3224765	9.20714	13.163	0.51566	0.0271768	protein_coding	CDKC;1 (Cyclin-dependent kinase C;1); kinase	Encodes CDKC;1, part of a CDKC kinase complex that is targeted by Cauliflower mosaic virus (CaMV) for transcriptional activation of viral genes. Also regulates plant growth and development.	Cyclin-dependent kinase C;1 (CDKC;1); FUNCTIONS IN: kinase activity; INVOLVED IN: response to virus, leaf development; LOCATED IN: cytosol; EXPRESSED IN: 23 plant structures; EXPRESSED DURING: 13 growth stages; CONTAINS InterPro DOMAIN/s: Protein kinase, ATP binding site (InterPro:IPR017441), Protein kinase, core (InterPro:IPR000719), Serine/threonine protein kinase (InterPro:IPR002290), Serine/t…
AT2G20810	Chr2:8957792-8959780	16.9748	24.2516	0.514681	0.00757526	protein_coding	GAUT10 (GALACTURONOSYLTRANSFERASE 10); polygalacturonate 4-alpha-galacturonosyltransferase/ transferase, transferring glycosyl groups / transferase, transferring hexosyl groups	Encodes a protein with putative galacturonosyltransferase activity.	GALACTURONOSYLTRANSFERASE 10 (GAUT10); FUNCTIONS IN: transferase activity, transferring hexosyl groups, polygalacturonate 4-alpha-galacturonosyltransferase activity, transferase activity, transferring glycosyl groups; INVOLVED IN: carbohydrate biosynthetic process; LOCATED IN: mitochondrion; EXPRESSED IN: 22 plant structures; EXPRESSED DURING: 13 growth stages; CONTAINS InterPro DOMAIN/s: Glycosy…
AT2G30150	Chr2:12874705-12876122	12.8205	18.2984	0.513265	0.0267045	protein_coding	UDP-glucoronosyl/UDP-glucosyl transferase family protein		UDP-glucoronosyl/UDP-glucosyl transferase family protein; FUNCTIONS IN: transferase activity, transferring hexosyl groups, UDP-glycosyltransferase activity, transferase activity, transferring glycosyl groups; INVOLVED IN: metabolic process; EXPRESSED IN: 22 plant structures; EXPRESSED DURING: 13 growth stages; CONTAINS InterPro DOMAIN/s: UDP-glucuronosyl/UDP-glucosyltransferase (InterPro:IPR00221…
AT5G51690	Chr5:20997319-21001046	8.6063	12.2826	0.513146	0.010333	protein_coding	ACS12; 1-aminocyclopropane-1-carboxylate synthase/ L-aspartate:2-oxoglutarate aminotransferase/ aromatic-amino-acid:2-oxoglutarate aminotransferase	Encodes an aminotransferase with broad specificity for aspartate and aromatic amino aids such as tyrosine and phenylalanine. It does not act on branched chain amino acids and does not have ACC synthase activity.	ACS12; FUNCTIONS IN: L-aspartate:2-oxoglutarate aminotransferase activity, aromatic-amino-acid:2-oxoglutarate aminotransferase activity, 1-aminocyclopropane-1-carboxylate synthase activity; INVOLVED IN: ethylene biosynthetic process, cellular amino acid and derivative metabolic process; EXPRESSED IN: 22 plant structures; EXPRESSED DURING: 14 growth stages; CONTAINS InterPro DOMAIN/s: Aminotransfe…
AT3G53720	Chr3:19905677-19910112	6.53253	9.3211	0.512857	0.0199935	protein_coding	ATCHX20 (CATION/H+ EXCHANGER 20); monovalent cation:proton antiporter/ sodium:hydrogen antiporter	member of Putative Na+/H+ antiporter family. Involved in the osmoregulation through K(+) fluxes and possibly pH modulation of an active endomembrane system in guard cells.	CATION/H+ EXCHANGER 20 (ATCHX20); FUNCTIONS IN: monovalent cation:proton antiporter activity, sodium:hydrogen antiporter activity; INVOLVED IN: cellular potassium ion homeostasis, cation transport, water homeostasis; LOCATED IN: endomembrane system; EXPRESSED IN: 19 plant structures; EXPRESSED DURING: 10 growth stages; CONTAINS InterPro DOMAIN/s: Cation/H+ exchanger (InterPro:IPR006153); BEST Ara…
AT1G07640	Chr1:2354353-2356227	23.0333	32.8587	0.512552	0.0181246	protein_coding	OBP2; DNA binding / transcription factor	A member of the DOF transcription factors. Prominently expressed in the phloem of leaves and other organs. Expression is induced by wounding, MeJA and insect feeding. Upregulates glucosinolate biosynthesis.	OBP2; FUNCTIONS IN: transcription factor activity, DNA binding; INVOLVED IN: response to jasmonic acid stimulus, glucosinolate biosynthetic process, response to wounding, regulation of transcription, response to insect; LOCATED IN: nucleus; EXPRESSED IN: 26 plant structures; EXPRESSED DURING: 13 growth stages; CONTAINS InterPro DOMAIN/s: Zinc finger, Dof-type (InterPro:IPR003851); BEST Arabidopsi…
AT2G01950	Chr2:440635-444276	5.83933	8.31849	0.510517	0.014739	protein_coding	BRL2 (BRI1-LIKE 2); ATP binding / protein serine/threonine kinase/ transmembrane receptor protein serine/threonine kinase	Encodes a leucine rich repeat receptor kinase and associated with provascular/procambial cells. Similar to BRI, brassinosteroid receptor protein.	BRI1-LIKE 2 (BRL2); FUNCTIONS IN: protein serine/threonine kinase activity, transmembrane receptor protein serine/threonine kinase activity, ATP binding; INVOLVED IN: in 7 processes; LOCATED IN: cellular_component unknown; EXPRESSED IN: 22 plant structures; EXPRESSED DURING: 13 growth stages; CONTAINS InterPro DOMAIN/s: Protein kinase, ATP binding site (InterPro:IPR017441), Protein kinase, core (…
AT4G28030	Chr4:13937675-13939144	92.6957	131.944	0.509349	0.00392542	protein_coding	GCN5-related N-acetyltransferase (GNAT) family protein		GCN5-related N-acetyltransferase (GNAT) family protein; FUNCTIONS IN: N-acetyltransferase activity; INVOLVED IN: metabolic process; LOCATED IN: chloroplast; EXPRESSED IN: 22 plant structures; EXPRESSED DURING: 13 growth stages; CONTAINS InterPro DOMAIN/s: GCN5-related N-acetyltransferase (InterPro:IPR000182), Acyl-CoA N-acyltransferase (InterPro:IPR016181); BEST Arabidopsis thaliana protein match…
AT2G30780	Chr2:13116473-13118808	7.62346	10.8505	0.509249	0.0253719	protein_coding	pentatricopeptide (PPR) repeat-containing protein		pentatricopeptide (PPR) repeat-containing protein; FUNCTIONS IN: molecular_function unknown; INVOLVED IN: biological_process unknown; EXPRESSED IN: shoot apex; CONTAINS InterPro DOMAIN/s: Pentatricopeptide repeat (InterPro:IPR002885); BEST Arabidopsis thaliana protein match is: unknown protein (TAIR:AT2G48000.1); Has 6327 Blast hits to 2792 proteins in 122 species: Archae - 0; Bacteria - 0; Metaz…
AT1G30240	Chr1:10641098-10645935	5.67042	8.06411	0.50806	0.0291283	protein_coding	binding		binding; FUNCTIONS IN: binding; INVOLVED IN: biological_process unknown; LOCATED IN: cellular_component unknown; EXPRESSED IN: 21 plant structures; EXPRESSED DURING: 13 growth stages; CONTAINS InterPro DOMAIN/s: Armadillo-type fold (InterPro:IPR016024); Has 116 Blast hits to 116 proteins in 47 species: Archae - 0; Bacteria - 0; Metazoa - 47; Fungi - 41; Plants - 27; Viruses - 0; Other Eukaryotes …
AT1G20430	Chr1:7083195-7083835	38.8567	55.1033	0.503977	0.0220259	protein_coding	unknown protein		unknown protein; FUNCTIONS IN: molecular_function unknown; INVOLVED IN: biological_process unknown; LOCATED IN: mitochondrion; EXPRESSED IN: 22 plant structures; EXPRESSED DURING: 13 growth stages; Has 14 Blast hits to 14 proteins in 5 species: Archae - 0; Bacteria - 0; Metazoa - 0; Fungi - 0; Plants - 14; Viruses - 0; Other Eukaryotes - 0 (source: NCBI BLink).
AT1G73940	Chr1:27798312-27799596	33.9714	48.1568	0.503422	0.0196764	protein_coding	unknown protein		unknown protein; FUNCTIONS IN: molecular_function unknown; INVOLVED IN: biological_process unknown; LOCATED IN: cellular_component unknown; EXPRESSED IN: 22 plant structures; EXPRESSED DURING: 13 growth stages; BEST Arabidopsis thaliana protein match is: unknown protein (TAIR:AT5G49410.2); Has 36 Blast hits to 36 proteins in 8 species: Archae - 0; Bacteria - 0; Metazoa - 0; Fungi - 0; Plants - 36…
AT3G52710	Chr3:19532194-19538403	17.142	24.2863	0.502612	0.0170794	protein_coding	unknown protein		unknown protein; FUNCTIONS IN: molecular_function unknown; INVOLVED IN: biological_process unknown; LOCATED IN: plasma membrane; EXPRESSED IN: 19 plant structures; EXPRESSED DURING: 9 growth stages; BEST Arabidopsis thaliana protein match is: unknown protein (TAIR:AT2G36220.1); Has 43 Blast hits to 43 proteins in 6 species: Archae - 0; Bacteria - 0; Metazoa - 0; Fungi - 0; Plants - 43; Viruses - …
AT3G44150	Chr3:15887586-15888848	20.0973	28.472	0.502541	0.0326229	protein_coding	unknown protein		unknown protein; FUNCTIONS IN: molecular_function unknown; INVOLVED IN: biological_process unknown; LOCATED IN: plasma membrane; EXPRESSED IN: cultured cell; BEST Arabidopsis thaliana protein match is: unknown protein (TAIR:AT3G11800.1); Has 46 Blast hits to 44 proteins in 11 species: Archae - 0; Bacteria - 0; Metazoa - 0; Fungi - 0; Plants - 45; Viruses - 0; Other Eukaryotes - 1 (source: NCBI BL…
AT1G61640	Chr1:22746371-22749184	6.47122	9.1633	0.501829	0.0488839	protein_coding	ABC1 family protein		ABC1 family protein; FUNCTIONS IN: molecular_function unknown; INVOLVED IN: biological_process unknown; LOCATED IN: cellular_component unknown; EXPRESSED IN: 23 plant structures; EXPRESSED DURING: 14 growth stages; CONTAINS InterPro DOMAIN/s: ABC-1 (InterPro:IPR004147), Protein kinase-like (InterPro:IPR011009); BEST Arabidopsis thaliana protein match is: ABC1 family protein (TAIR:AT1G11390.1); Ha…
AT5G11800	Chr5:3803335-3808207	10.9306	15.4686	0.500974	0.0143998	protein_coding	KEA6; potassium ion transmembrane transporter/ potassium:hydrogen antiporter	member of Putative potassium proton antiporter family	KEA6; FUNCTIONS IN: potassium:hydrogen antiporter activity, potassium ion transmembrane transporter activity; INVOLVED IN: potassium ion transport, cation transport; LOCATED IN: membrane; EXPRESSED IN: 22 plant structures; EXPRESSED DURING: 13 growth stages; CONTAINS InterPro DOMAIN/s: Cation/H+ exchanger (InterPro:IPR006153); BEST Arabidopsis thaliana protein match is: ATKEA4; potassium ion tran…
AT5G24320	Chr5:8284857-8287651	8.76815	12.4031	0.500355	0.0229579	protein_coding	WD-40 repeat family protein		WD-40 repeat family protein; FUNCTIONS IN: signal transducer activity; INVOLVED IN: signal transduction; LOCATED IN: heterotrimeric G-protein complex; EXPRESSED IN: 22 plant structures; EXPRESSED DURING: 14 growth stages; CONTAINS InterPro DOMAIN/s: WD40 repeat-like (InterPro:IPR011046), WD40 repeat, region (InterPro:IPR017986), WD40/YVTN repeat-like (InterPro:IPR015943), WD40 repeat (InterPro:IP…
AT1G51650	Chr1:19152614-19153929	202.967	286.846	0.499033	0.00415285	protein_coding	ATP synthase epsilon chain, mitochondrial		ATP synthase epsilon chain, mitochondrial; FUNCTIONS IN: hydrogen ion transporting ATP synthase activity, rotational mechanism, proton-transporting ATPase activity, rotational mechanism; INVOLVED IN: ATP biosynthetic process, ATP synthesis coupled proton transport; LOCATED IN: mitochondrion; EXPRESSED IN: 25 plant structures; EXPRESSED DURING: 15 growth stages; CONTAINS InterPro DOMAIN/s: ATPase,…
AT3G56200	Chr3:20850028-20852027	13.1148	18.5293	0.498606	0.0205212	protein_coding	amino acid transporter family protein	Encodes a putative amino acid transporter.	amino acid transporter family protein; FUNCTIONS IN: amino acid transmembrane transporter activity; INVOLVED IN: amino acid transport; LOCATED IN: membrane; EXPRESSED IN: 21 plant structures; EXPRESSED DURING: 10 growth stages; CONTAINS InterPro DOMAIN/s: Amino acid transporter, transmembrane (InterPro:IPR013057); BEST Arabidopsis thaliana protein match is: amino acid transporter family protein (…
AT5G65560	Chr5:26200013-26203778	3.70505	5.23332	0.498235	0.0408905	protein_coding	pentatricopeptide (PPR) repeat-containing protein		pentatricopeptide (PPR) repeat-containing protein; FUNCTIONS IN: molecular_function unknown; INVOLVED IN: biological_process unknown; LOCATED IN: cellular_component unknown; EXPRESSED IN: 24 plant structures; EXPRESSED DURING: 14 growth stages; CONTAINS InterPro DOMAIN/s: Pentatricopeptide repeat (InterPro:IPR002885); BEST Arabidopsis thaliana protein match is: pentatricopeptide (PPR) repeat-cont…
AT4G39950	Chr4:18525245-18527579	28.977	40.8826	0.49658	0.00549202	protein_coding	CYP79B2; electron carrier/ heme binding / iron ion binding / monooxygenase/ oxygen binding	Belongs to cytochrome P450 and is involved in tryptophan metabolism. Converts Trp to indo-3-acetaldoxime (IAOx), a precursor to IAA and indole glucosinolates.	CYP79B2; FUNCTIONS IN: electron carrier activity, monooxygenase activity, iron ion binding, oxygen binding, heme binding; INVOLVED IN: in 6 processes; LOCATED IN: chloroplast; EXPRESSED IN: 25 plant structures; EXPRESSED DURING: 13 growth stages; CONTAINS InterPro DOMAIN/s: Cytochrome P450 (InterPro:IPR001128), Cytochrome P450, C-terminal region (InterPro:IPR017973), Cytochrome P450, E-class, gro…
AT2G15690	Chr2:6830994-6833777	13.272	18.7209	0.496267	0.00875548	protein_coding	pentatricopeptide (PPR) repeat-containing protein		pentatricopeptide (PPR) repeat-containing protein; FUNCTIONS IN: molecular_function unknown; INVOLVED IN: biological_process unknown; LOCATED IN: cellular_component unknown; EXPRESSED IN: 23 plant structures; EXPRESSED DURING: 13 growth stages; CONTAINS InterPro DOMAIN/s: Pentatricopeptide repeat (InterPro:IPR002885); BEST Arabidopsis thaliana protein match is: pentatricopeptide (PPR) repeat-cont…
AT2G04740	Chr2:1657120-1659689	10.2672	14.4823	0.496245	0.0237109	protein_coding	ankyrin repeat family protein		ankyrin repeat family protein; FUNCTIONS IN: protein binding; LOCATED IN: cellular_component unknown; EXPRESSED IN: 23 plant structures; EXPRESSED DURING: 13 growth stages; CONTAINS InterPro DOMAIN/s: BTB/POZ (InterPro:IPR013069), BTB/POZ fold (InterPro:IPR011333), Kelch related (InterPro:IPR013089), BTB/POZ-like (InterPro:IPR000210), Ankyrin (InterPro:IPR002110); Has 5441 Blast hits to 4453 prot…
AT1G10865	Chr1:3611746-3616159	32.6955	46.1116	0.496035	0.0361923	protein_coding			FUNCTIONS IN: molecular_function unknown; INVOLVED IN: biological_process unknown; LOCATED IN: cellular_component unknown; CONTAINS InterPro DOMAIN/s: Cytochrome c oxidase assembly protein PET191, N-terminal (InterPro:IPR018793); Has 170 Blast hits to 170 proteins in 83 species: Archae - 0; Bacteria - 0; Metazoa - 85; Fungi - 61; Plants - 21; Viruses - 0; Other Eukaryotes - 3 (source: NCBI BLink).
AT5G59920	Chr5:24128755-24130888	6.4246	9.0583	0.495633	0.0432071	protein_coding	ULI3; diacylglycerol binding / heme binding	Isolated in a screen for UV-B insensitive mutants using a hypocotyl growth inhibition assay. Mutants are defective in a number of UV-B responses.	ULI3; FUNCTIONS IN: diacylglycerol binding, heme binding; INVOLVED IN: response to UV, response to UV-B; LOCATED IN: cytoplasm; EXPRESSED IN: shoot; CONTAINS InterPro DOMAIN/s: Protein kinase C, phorbol ester/diacylglycerol binding (InterPro:IPR002219), Zinc finger, PHD-type (InterPro:IPR001965), DC1 (InterPro:IPR004146), C1-like (InterPro:IPR011424); BEST Arabidopsis thaliana protein match is: p…
AT4G01570	Chr4:679471-682601	6.34977	8.94101	0.493735	0.035924	protein_coding	pentatricopeptide (PPR) repeat-containing protein		pentatricopeptide (PPR) repeat-containing protein; INVOLVED IN: biological_process unknown; EXPRESSED IN: 22 plant structures; EXPRESSED DURING: 13 growth stages; CONTAINS InterPro DOMAIN/s: Pentatricopeptide repeat (InterPro:IPR002885); BEST Arabidopsis thaliana protein match is: pentatricopeptide (PPR) repeat-containing protein (TAIR:AT1G62910.1); Has 25223 Blast hits to 5430 proteins in 165 sp…
AT4G33520	Chr4:16118895-16126151	57.4988	80.8717	0.492103	0.0249833	protein_coding	PAA1 (P-TYPE ATP-ASE 1); ATPase, coupled to transmembrane movement of ions, phosphorylative mechanism / copper ion transmembrane transporter	Encodes a putative metal-transporting P-type ATPase.	P-TYPE ATP-ASE 1 (PAA1); FUNCTIONS IN: copper ion transmembrane transporter activity, ATPase activity, coupled to transmembrane movement of ions, phosphorylative mechanism; INVOLVED IN: photosynthetic electron transport chain; LOCATED IN: chloroplast, chloroplast stroma, chloroplast envelope; EXPRESSED IN: 23 plant structures; EXPRESSED DURING: 13 growth stages; CONTAINS InterPro DOMAIN/s: Heavy …
AT1G61570	Chr1:22718704-22719516	58.7122	82.5386	0.491408	0.0251994	protein_coding	TIM13 (TRANSLOCASE OF THE INNER MITOCHONDRIAL MEMBRANE 13); P-P-bond-hydrolysis-driven protein transmembrane transporter	Encodes a putative small zinc finger-like protein (TIM13); nucleus-encoded gene whose product is found in the mitochondrial inner membrane space.	TRANSLOCASE OF THE INNER MITOCHONDRIAL MEMBRANE 13 (TIM13); FUNCTIONS IN: P-P-bond-hydrolysis-driven protein transmembrane transporter activity; INVOLVED IN: protein import into mitochondrial inner membrane, protein targeting to mitochondrion; LOCATED IN: mitochondrion, mitochondrial inner membrane, mitochondrial intermembrane space; EXPRESSED IN: 22 plant structures; EXPRESSED DURING: 13 growth …
AT1G48635	Chr1:17983703-17986116	13.8631	19.4885	0.491374	0.0277374	protein_coding	peroxin-3 family protein		PEROXIN 3 (PEX3); FUNCTIONS IN: molecular_function unknown; INVOLVED IN: peroxisome organization; LOCATED IN: mitochondrion, peroxisome, integral to peroxisomal membrane; CONTAINS InterPro DOMAIN/s: Peroxin-3 (InterPro:IPR006966); BEST Arabidopsis thaliana protein match is: peroxin-3 family protein (TAIR:AT3G18160.1); Has 219 Blast hits to 219 proteins in 100 species: Archae - 0; Bacteria - 0; Me…
AT2G01410	Chr2:174270-176407	16.0639	22.5747	0.49088	0.0401907	protein_coding			FUNCTIONS IN: molecular_function unknown; INVOLVED IN: biological_process unknown; LOCATED IN: plasma membrane; EXPRESSED IN: 26 plant structures; EXPRESSED DURING: 15 growth stages; CONTAINS InterPro DOMAIN/s: Six-bladed beta-propeller, TolB-like (InterPro:IPR011042); BEST Arabidopsis thaliana protein match is: unknown protein (TAIR:AT2G16760.1); Has 77 Blast hits to 77 proteins in 22 species: A…
AT5G51010	Chr5:20744565-20747277	88.5202	124.257	0.489251	0.0204391	protein_coding	rubredoxin family protein		rubredoxin family protein; FUNCTIONS IN: electron carrier activity, metal ion binding; EXPRESSED IN: 22 plant structures; EXPRESSED DURING: 13 growth stages; CONTAINS InterPro DOMAIN/s: Rubredoxin-type Fe(Cys)4 protein (InterPro:IPR004039); BEST Arabidopsis thaliana protein match is: ENH1 (enhancer of sos3-1); electron carrier/ metal ion binding / protein binding (TAIR:AT5G17170.1); Has 164 Blast…
AT2G36290	Chr2:15208626-15210845	10.2893	14.4361	0.488539	0.0460878	protein_coding	hydrolase, alpha/beta fold family protein		hydrolase, alpha/beta fold family protein; FUNCTIONS IN: hydrolase activity; INVOLVED IN: biological_process unknown; LOCATED IN: endoplasmic reticulum; EXPRESSED IN: 24 plant structures; EXPRESSED DURING: 13 growth stages; CONTAINS InterPro DOMAIN/s: Alpha/beta hydrolase fold-1 (InterPro:IPR000073); BEST Arabidopsis thaliana protein match is: esterase/lipase/thioesterase family protein (TAIR:AT1…
AT5G23900	Chr5:8063984-8065523	129.165	181.038	0.487077	0.00504768	protein_coding	60S ribosomal protein L13 (RPL13D)		60S ribosomal protein L13 (RPL13D); FUNCTIONS IN: structural constituent of ribosome; INVOLVED IN: translation, ribosome biogenesis; LOCATED IN: cytosolic ribosome, cytosolic large ribosomal subunit, ribosome, membrane; EXPRESSED IN: 24 plant structures; EXPRESSED DURING: 13 growth stages; CONTAINS InterPro DOMAIN/s: Ribosomal protein L13e, conserved site (InterPro:IPR018256), Ribosomal protein L…
AT1G11580	Chr1:3888689-3890811	22.6591	31.7579	0.487021	0.00949552	protein_coding	PMEPCRA (METHYLESTERASE PCR A); enzyme inhibitor/ pectinesterase		METHYLESTERASE PCR A (PMEPCRA); FUNCTIONS IN: enzyme inhibitor activity, pectinesterase activity; INVOLVED IN: cell wall modification; LOCATED IN: cell wall, plasma membrane, plant-type cell wall; EXPRESSED IN: 25 plant structures; EXPRESSED DURING: 13 growth stages; CONTAINS InterPro DOMAIN/s: Pectinesterase, active site (InterPro:IPR018040), Pectin lyase fold/virulence factor (InterPro:IPR01105…
AT1G53710	Chr1:20053160-20056396	11.7592	16.4794	0.486874	0.0317802	protein_coding	hydrolase/ protein serine/threonine phosphatase		hydrolase/ protein serine/threonine phosphatase; FUNCTIONS IN: hydrolase activity, protein serine/threonine phosphatase activity; INVOLVED IN: biological_process unknown; LOCATED IN: endomembrane system; EXPRESSED IN: 20 plant structures; EXPRESSED DURING: 13 growth stages; CONTAINS InterPro DOMAIN/s: Metallophosphoesterase (InterPro:IPR004843); Has 515 Blast hits to 504 proteins in 116 species: …
AT3G13230	Chr3:4269977-4271204	30.8988	43.219	0.484114	0.0196832	protein_coding	RNA binding		RNA binding; FUNCTIONS IN: RNA binding; LOCATED IN: cellular_component unknown; EXPRESSED IN: 22 plant structures; EXPRESSED DURING: 13 growth stages; CONTAINS InterPro DOMAIN/s: K Homology, type 1, subgroup (InterPro:IPR018111), K Homology (InterPro:IPR004087); Has 526 Blast hits to 526 proteins in 226 species: Archae - 118; Bacteria - 0; Metazoa - 138; Fungi - 131; Plants - 49; Viruses - 0; Oth…
AT1G34370	Chr1:12550445-12554358	28.0987	39.2185	0.481033	0.0190106	protein_coding	STOP1 (sensitive to proton rhizotoxicity 1); nucleic acid binding / transcription factor/ zinc ion binding	Encodes a putative nuclear Cys(2)His(2)-type zinc finger protein involved in H+ and Al3+ rhizotoxicity. In mutants exposed to aluminum stress, there is no induction of AtALMT1, an malate transporter known to be involved in the mediation of aluminum toxicity.	sensitive to proton rhizotoxicity 1 (STOP1); FUNCTIONS IN: transcription factor activity, zinc ion binding, nucleic acid binding; INVOLVED IN: response to aluminum ion, response to acidity, regulation of transcription; LOCATED IN: nucleus; EXPRESSED IN: 23 plant structures; EXPRESSED DURING: 13 growth stages; CONTAINS InterPro DOMAIN/s: Zinc finger, C2H2-like (InterPro:IPR015880), Zinc finger, C2…
AT4G17080	Chr4:9601450-9604207	12.5262	17.4814	0.480871	0.0181276	protein_coding			FUNCTIONS IN: molecular_function unknown; INVOLVED IN: biological_process unknown; LOCATED IN: cellular_component unknown; EXPRESSED IN: 22 plant structures; EXPRESSED DURING: 13 growth stages; CONTAINS InterPro DOMAIN/s: MORN motif (InterPro:IPR003409); BEST Arabidopsis thaliana protein match is: MORN (Membrane Occupation and Recognition Nexus) repeat-containing protein /phosphatidylinositol-4-p…
AT5G59300	Chr5:23919867-23921291	39.6541	55.3224	0.480394	0.0347307	protein_coding	UBC7 (UBIQUITIN CARRIER PROTEIN 7); protein binding / ubiquitin-protein ligase	ubiquitin conjugating enzyme E2	UBIQUITIN CARRIER PROTEIN 7 (UBC7); FUNCTIONS IN: ubiquitin-protein ligase activity, protein binding; INVOLVED IN: ubiquitin-dependent protein catabolic process; LOCATED IN: intracellular; EXPRESSED IN: 24 plant structures; EXPRESSED DURING: 15 growth stages; CONTAINS InterPro DOMAIN/s: Ubiquitin-conjugating enzyme/RWD-like (InterPro:IPR016135), Ubiquitin-conjugating enzyme, E2 (InterPro:IPR00060…
AT3G24040	Chr3:8680876-8683289	19.7144	27.4672	0.478456	0.0150621	protein_coding	glycosyltransferase family 14 protein / core-2/I-branching enzyme family protein		glycosyltransferase family 14 protein / core-2/I-branching enzyme family protein; FUNCTIONS IN: transferase activity, transferring glycosyl groups; INVOLVED IN: biological_process unknown; LOCATED IN: endomembrane system, membrane; EXPRESSED IN: 22 plant structures; EXPRESSED DURING: 13 growth stages; CONTAINS InterPro DOMAIN/s: Glycosyl transferase, family 14 (InterPro:IPR003406); BEST Arabidops…
AT5G63770	Chr5:25518640-25523621	6.00345	8.35605	0.47703	0.0251593	protein_coding	ATDGK2 (Diacylglycerol kinase 2); diacylglycerol kinase	a member of the diacylglycerol kinase gene family. Encodes a functional diacylglycerol kinase. Involved in root elongation and plant development. Gene expression is induced by wounding or cold.	Diacylglycerol kinase 2 (ATDGK2); FUNCTIONS IN: diacylglycerol kinase activity; INVOLVED IN: activation of protein kinase C activity by G-protein coupled receptor protein signaling pathway, response to cold, response to wounding, leaf development, root development; LOCATED IN: endomembrane system; EXPRESSED IN: 24 plant structures; EXPRESSED DURING: 14 growth stages; CONTAINS InterPro DOMAIN/s: P…
AT1G19860	Chr1:6891428-6894736	12.4434	17.3091	0.476152	0.0243986	protein_coding	zinc finger (CCCH-type) family protein		zinc finger (CCCH-type) family protein; FUNCTIONS IN: zinc ion binding, nucleic acid binding; INVOLVED IN: biological_process unknown; EXPRESSED IN: 23 plant structures; EXPRESSED DURING: 13 growth stages; CONTAINS InterPro DOMAIN/s: Zinc finger, CCCH-type (InterPro:IPR000571); BEST Arabidopsis thaliana protein match is: zinc finger (CCCH-type) family protein (TAIR:AT3G51180.1); Has 137 Blast hit…
AT4G23600	Chr4:12310618-12313212	165.514	230.104	0.475337	0.0374569	protein_coding	CORI3 (CORONATINE INDUCED 1); cystathionine beta-lyase/ transaminase	Encodes cystine lyase which is expected to be involved in amino acid metabolism, providing the plant with cysteine and the generation of precursors of ethylene biosynthesis. mRNA levels are elevated in response to wounding.	CORONATINE INDUCED 1 (CORI3); FUNCTIONS IN: cystathionine beta-lyase activity, transaminase activity; INVOLVED IN: in 8 processes; LOCATED IN: apoplast, vacuole; EXPRESSED IN: 18 plant structures; EXPRESSED DURING: 14 growth stages; CONTAINS InterPro DOMAIN/s: 1-aminocyclopropane-1-carboxylate synthase (InterPro:IPR001176), Aminotransferase, class I and II (InterPro:IPR004839), Pyridoxal phosphat…
AT5G06680	Chr5:2056586-2059787	5.753	7.99797	0.475319	0.0331789	protein_coding	SPC98 (SPINDLE POLE BODY COMPONENT 98); tubulin binding	Encodes protein similar to yeast SCP98. Yeast SCP98 is essential for the microtubule nucleation activity of the gamma-tubulin ring complexes.	SPINDLE POLE BODY COMPONENT 98 (SPC98); FUNCTIONS IN: tubulin binding; INVOLVED IN: microtubule nucleation; LOCATED IN: nuclear envelope, internal side of plasma membrane; EXPRESSED IN: 21 plant structures; EXPRESSED DURING: 12 growth stages; CONTAINS InterPro DOMAIN/s: Spc97/Spc98 (InterPro:IPR007259), Gamma tubulin complex protein 3 (InterPro:IPR015697); BEST Arabidopsis thaliana protein match …
AT3G48310	Chr3:17888100-17889814	12.012	16.6887	0.474397	0.0318104	protein_coding	CYP71A22; electron carrier/ heme binding / iron ion binding / monooxygenase/ oxygen binding	putative cytochrome P450	CYP71A22; FUNCTIONS IN: electron carrier activity, monooxygenase activity, iron ion binding, oxygen binding, heme binding; INVOLVED IN: biological_process unknown; LOCATED IN: cellular_component unknown; CONTAINS InterPro DOMAIN/s: Cytochrome P450 (InterPro:IPR001128), Cytochrome P450, C-terminal region (InterPro:IPR017973), Cytochrome P450, conserved site (InterPro:IPR017972), Cytochrome P450, E…
AT1G53560	Chr1:19984741-19985983	34.9979	48.6171	0.474193	0.0371116	protein_coding	unknown protein		unknown protein; FUNCTIONS IN: molecular_function unknown; INVOLVED IN: biological_process unknown; LOCATED IN: cellular_component unknown; EXPRESSED IN: 20 plant structures; EXPRESSED DURING: 10 growth stages; BEST Arabidopsis thaliana protein match is: unknown protein (TAIR:AT1G17080.1); Has 80 Blast hits to 80 proteins in 10 species: Archae - 0; Bacteria - 0; Metazoa - 0; Fungi - 4; Plants - 7…
AT1G03530	Chr1:880495-883391	6.63889	9.22056	0.473911	0.0368853	protein_coding	NAF1 (NUCLEAR ASSEMBLY FACTOR 1)		NUCLEAR ASSEMBLY FACTOR 1 (NAF1); INVOLVED IN: biological_process unknown; EXPRESSED IN: 23 plant structures; EXPRESSED DURING: 13 growth stages; CONTAINS InterPro DOMAIN/s: NAF1 (InterPro:IPR008696); Has 52447 Blast hits to 27785 proteins in 1193 species: Archae - 268; Bacteria - 8558; Metazoa - 17671; Fungi - 7717; Plants - 3404; Viruses - 822; Other Eukaryotes - 14007 (source: NCBI BLink).
AT2G36240	Chr2:15195652-15197264	21.267	29.496	0.4719	0.0146316	protein_coding			FUNCTIONS IN: molecular_function unknown; INVOLVED IN: biological_process unknown; LOCATED IN: cellular_component unknown; EXPRESSED IN: 22 plant structures; EXPRESSED DURING: 13 growth stages; CONTAINS InterPro DOMAIN/s: Pentatricopeptide repeat (InterPro:IPR002885); BEST Arabidopsis thaliana protein match is: pentatricopeptide (PPR) repeat-containing protein (TAIR:AT1G09900.1); Has 18740 Blast …
AT2G15580	Chr2:6797637-6798939	41.0405	56.9174	0.471822	0.0209449	protein_coding	zinc finger (C3HC4-type RING finger) family protein		zinc finger (C3HC4-type RING finger) family protein; FUNCTIONS IN: protein binding, zinc ion binding; EXPRESSED IN: 22 plant structures; EXPRESSED DURING: 13 growth stages; CONTAINS InterPro DOMAIN/s: Zinc finger, RING-type (InterPro:IPR001841), Zinc finger, RING/FYVE/PHD-type (InterPro:IPR013083); BEST Arabidopsis thaliana protein match is: zinc finger (C3HC4-type RING finger) family protein (TA…
AT2G31790	Chr2:13518210-13523708	56.8378	78.6779	0.469107	0.048885	protein_coding	UDP-glucoronosyl/UDP-glucosyl transferase family protein		UDP-glucoronosyl/UDP-glucosyl transferase family protein; FUNCTIONS IN: UDP-glycosyltransferase activity, transferase activity, transferring glycosyl groups; INVOLVED IN: metabolic process; LOCATED IN: cellular_component unknown; EXPRESSED IN: 22 plant structures; EXPRESSED DURING: 13 growth stages; CONTAINS InterPro DOMAIN/s: UDP-glucuronosyl/UDP-glucosyltransferase (InterPro:IPR002213); BEST Ar…
AT5G20900	Chr5:7090703-7094446	80.9744	112.022	0.46824	0.0134335	protein_coding	JAZ12 (JASMONATE-ZIM-DOMAIN PROTEIN 12)		JASMONATE-ZIM-DOMAIN PROTEIN 12 (JAZ12); FUNCTIONS IN: molecular_function unknown; INVOLVED IN: biological_process unknown; LOCATED IN: cellular_component unknown; EXPRESSED IN: 25 plant structures; EXPRESSED DURING: 13 growth stages; CONTAINS InterPro DOMAIN/s: Tify (InterPro:IPR010399), CCT domain-like (InterPro:IPR018467); BEST Arabidopsis thaliana protein match is: JAZ11 (JASMONATE-ZIM-DOMAIN…
AT2G43510	Chr2:18067171-18067802	102.818	142.135	0.467168	0.0277098	protein_coding	ATTI1; serine-type endopeptidase inhibitor	Member of the defensin-like (DEFL) family. Encodes putative trypsin inhibitor protein which may function in defense against herbivory.	ATTI1; FUNCTIONS IN: serine-type endopeptidase inhibitor activity; INVOLVED IN: defense response to fungus, defense response; LOCATED IN: endomembrane system, extracellular region; EXPRESSED IN: 23 plant structures; EXPRESSED DURING: 13 growth stages; CONTAINS InterPro DOMAIN/s: Scorpion long chain toxin (InterPro:IPR002061), Knottin (InterPro:IPR003614); BEST Arabidopsis thaliana protein match i…
AT1G04710	Chr1:1321903-1324782	15.186	20.9782	0.466149	0.0255958	protein_coding	PKT4 (PEROXISOMAL 3-KETOACYL-COA THIOLASE 4); acetyl-CoA C-acyltransferase/ catalytic	EC2.3.1.16 thiolase.	PEROXISOMAL 3-KETOACYL-COA THIOLASE 4 (PKT4); FUNCTIONS IN: catalytic activity, acetyl-CoA C-acyltransferase activity; INVOLVED IN: catechol catabolic process, ortho-cleavage, protocatechuate catabolic process, ortho-cleavage, metabolic process, fatty acid oxidation; LOCATED IN: peroxisome, vacuole; EXPRESSED IN: 23 plant structures; EXPRESSED DURING: 14 growth stages; CONTAINS InterPro DOMAIN/s:…
AT4G23500	Chr4:12264589-12267196	13.8672	19.1493	0.465618	0.0283691	protein_coding	glycoside hydrolase family 28 protein / polygalacturonase (pectinase) family protein		glycoside hydrolase family 28 protein / polygalacturonase (pectinase) family protein; FUNCTIONS IN: polygalacturonase activity; INVOLVED IN: carbohydrate metabolic process; LOCATED IN: cell wall; CONTAINS InterPro DOMAIN/s: Pectin lyase fold/virulence factor (InterPro:IPR011050), Glycoside hydrolase, family 28 (InterPro:IPR000743), Pectin lyase fold (InterPro:IPR012334), Parallel beta-helix repea…
AT4G13630	Chr4:7933907-7936516	8.54427	11.7969	0.465382	0.0375633	protein_coding	unknown protein		unknown protein; FUNCTIONS IN: molecular_function unknown; INVOLVED IN: biological_process unknown; LOCATED IN: endomembrane system; EXPRESSED IN: 19 plant structures; EXPRESSED DURING: 9 growth stages; CONTAINS InterPro DOMAIN/s: Protein of unknown function DUF593 (InterPro:IPR007656); BEST Arabidopsis thaliana protein match is: unknown protein (TAIR:AT1G04890.1); Has 437 Blast hits to 416 prote…
AT4G30330	Chr4:14836547-14838020	37.7161	52.0731	0.465356	0.0455531	protein_coding	small nuclear ribonucleoprotein E, putative / snRNP-E, putative / Sm protein E, putative		small nuclear ribonucleoprotein E, putative / snRNP-E, putative / Sm protein E, putative; FUNCTIONS IN: molecular_function unknown; LOCATED IN: small nucleolar ribonucleoprotein complex, nucleus; EXPRESSED IN: 22 plant structures; EXPRESSED DURING: 13 growth stages; CONTAINS InterPro DOMAIN/s: Like-Sm ribonucleoprotein, core (InterPro:IPR001163), Like-Sm ribonucleoprotein, eukaryotic and archaea-…
AT2G40920	Chr2:17072463-17074164	12.5061	17.2665	0.465336	0.0353385	protein_coding	F-box family protein		F-box family protein; FUNCTIONS IN: molecular_function unknown; INVOLVED IN: biological_process unknown; LOCATED IN: cellular_component unknown; CONTAINS InterPro DOMAIN/s: Cyclin-like F-box (InterPro:IPR001810), F-box associated type 3 (InterPro:IPR013187), F-box associated type 1 (InterPro:IPR017451); BEST Arabidopsis thaliana protein match is: F-box protein-related (TAIR:AT2G40910.1); Has 654 …
AT5G08380	Chr5:2694676-2697724	48.179	66.4967	0.464878	0.00855346	protein_coding	AtAGAL1 (Arabidopsis thaliana ALPHA-GALACTOSIDASE 1); alpha-galactosidase/ catalytic/ hydrolase, hydrolyzing O-glycosyl compounds		Arabidopsis thaliana ALPHA-GALACTOSIDASE 1 (AtAGAL1); FUNCTIONS IN: alpha-galactosidase activity, hydrolase activity, hydrolyzing O-glycosyl compounds, catalytic activity; INVOLVED IN: carbohydrate metabolic process, metabolic process, lactose catabolic process; LOCATED IN: apoplast, cell wall, plant-type cell wall; EXPRESSED IN: 21 plant structures; EXPRESSED DURING: 13 growth stages; CONTAINS I…
AT4G00620	Chr4:259027-261019	14.5096	20.0109	0.463772	0.0299268	protein_coding	tetrahydrofolate dehydrogenase/cyclohydrolase, putative		tetrahydrofolate dehydrogenase/cyclohydrolase, putative; FUNCTIONS IN: binding, catalytic activity; INVOLVED IN: folic acid and derivative biosynthetic process, metabolic process; LOCATED IN: chloroplast; CONTAINS InterPro DOMAIN/s: Tetrahydrofolate dehydrogenase/cyclohydrolase (InterPro:IPR000672), NAD(P)-binding (InterPro:IPR016040); BEST Arabidopsis thaliana protein match is: tetrahydrofolate …
AT5G45610	Chr5:18496310-18499673	8.29677	11.432	0.462456	0.0452706	protein_coding	unknown protein		unknown protein; INVOLVED IN: biological_process unknown; LOCATED IN: cellular_component unknown; EXPRESSED IN: 23 plant structures; EXPRESSED DURING: 13 growth stages; Has 7 Blast hits to 7 proteins in 3 species: Archae - 0; Bacteria - 0; Metazoa - 0; Fungi - 0; Plants - 7; Viruses - 0; Other Eukaryotes - 0 (source: NCBI BLink).
AT5G01650	Chr5:242549-244111	95.3061	131.155	0.460633	0.0161815	protein_coding	macrophage migration inhibitory factor family protein / MIF family protein		macrophage migration inhibitory factor family protein / MIF family protein; FUNCTIONS IN: molecular_function unknown; INVOLVED IN: inflammatory response, response to other organism; LOCATED IN: chloroplast; EXPRESSED IN: 23 plant structures; EXPRESSED DURING: 13 growth stages; CONTAINS InterPro DOMAIN/s: Tautomerase (InterPro:IPR014347), Macrophage migration inhibitory factor (InterPro:IPR001398)…
AT4G13250	Chr4:7684233-7686876	103.872	142.91	0.460304	0.00919394	protein_coding	short-chain dehydrogenase/reductase (SDR) family protein		short-chain dehydrogenase/reductase (SDR) family protein; FUNCTIONS IN: oxidoreductase activity, binding, catalytic activity; INVOLVED IN: metabolic process; LOCATED IN: cellular_component unknown; EXPRESSED IN: 22 plant structures; EXPRESSED DURING: 13 growth stages; CONTAINS InterPro DOMAIN/s: NAD(P)-binding (InterPro:IPR016040), Glucose/ribitol dehydrogenase (InterPro:IPR002347), Short-chain d…
AT5G47790	Chr5:19351291-19353444	8.86458	12.1931	0.459944	0.0403352	protein_coding	forkhead-associated domain-containing protein / FHA domain-containing protein		forkhead-associated domain-containing protein / FHA domain-containing protein; FUNCTIONS IN: molecular_function unknown; INVOLVED IN: biological_process unknown; EXPRESSED IN: 19 plant structures; EXPRESSED DURING: 9 growth stages; CONTAINS InterPro DOMAIN/s: SMAD/FHA domain (InterPro:IPR008984), Forkhead-associated (InterPro:IPR000253); BEST Arabidopsis thaliana protein match is: forkhead-associ…
AT5G53560	Chr5:21759366-21760578	209.082	287.307	0.458523	0.00843182	protein_coding	CB5-E (CYTOCHROME B5 ISOFORM E); heme binding	Encodes a cytochrome b5 isoform that can be reduced by AtCBR, a cytochrome b5 reductase.	CYTOCHROME B5 ISOFORM E (CB5-E); FUNCTIONS IN: heme binding; LOCATED IN: chloroplast thylakoid membrane, endoplasmic reticulum, plasma membrane, endoplasmic reticulum membrane, vacuole; EXPRESSED IN: 26 plant structures; EXPRESSED DURING: 13 growth stages; CONTAINS InterPro DOMAIN/s: Cytochrome b5, heme-binding site (InterPro:IPR018506), Cytochrome b5 (InterPro:IPR001199); BEST Arabidopsis thalia…
AT1G74720	Chr1:28075073-28078830	8.7346	11.9944	0.457551	0.0176916	protein_coding	C2 domain-containing protein		C2 domain-containing protein; FUNCTIONS IN: molecular_function unknown; INVOLVED IN: biological_process unknown; LOCATED IN: plasma membrane; EXPRESSED IN: 22 plant structures; EXPRESSED DURING: 13 growth stages; CONTAINS InterPro DOMAIN/s: C2 membrane targeting protein (InterPro:IPR018029), C2 calcium/lipid-binding region, CaLB (InterPro:IPR008973), Phosphoribosyltransferase C-terminal, plant (I…
AT5G58090	Chr5:23505365-23507288	19.853	27.1996	0.454233	0.019244	protein_coding	glycosyl hydrolase family 17 protein		glycosyl hydrolase family 17 protein; FUNCTIONS IN: cation binding, hydrolase activity, hydrolyzing O-glycosyl compounds, catalytic activity; INVOLVED IN: carbohydrate metabolic process; LOCATED IN: anchored to plasma membrane, plasma membrane, anchored to membrane; EXPRESSED IN: 24 plant structures; EXPRESSED DURING: 13 growth stages; CONTAINS InterPro DOMAIN/s: X8 (InterPro:IPR012946), Glycosid…
AT1G52600	Chr1:19590486-19592695	44.9532	61.5126	0.452457	0.0197248	protein_coding	signal peptidase, putative		signal peptidase, putative; FUNCTIONS IN: peptidase activity; INVOLVED IN: proteolysis, signal peptide processing; LOCATED IN: endoplasmic reticulum, plasma membrane, membrane; EXPRESSED IN: 26 plant structures; EXPRESSED DURING: 14 growth stages; CONTAINS InterPro DOMAIN/s: Peptidase S24, S26A and S26B, C-terminal (InterPro:IPR011056), Peptidase S26B, eukaryotic signal peptidase (InterPro:IPR001…
AT1G63850	Chr1:23696961-23698708	10.6933	14.6286	0.45209	0.0491411	protein_coding	PRLI-interacting factor-related		PRLI-interacting factor-related; FUNCTIONS IN: protein binding; INVOLVED IN: biological_process unknown; EXPRESSED IN: 21 plant structures; EXPRESSED DURING: 13 growth stages; CONTAINS InterPro DOMAIN/s: BTB/POZ-like (InterPro:IPR000210); BEST Arabidopsis thaliana protein match is: PRLI-interacting factor-related (TAIR:AT5G60050.1); Has 165 Blast hits to 165 proteins in 10 species: Archae - 0; Ba…
AT2G28810	Chr2:12363629-12365377	17.3264	23.6817	0.450799	0.0339051	protein_coding	Dof-type zinc finger domain-containing protein		Dof-type zinc finger domain-containing protein; FUNCTIONS IN: transcription factor activity, DNA binding; INVOLVED IN: regulation of transcription; LOCATED IN: nucleus; EXPRESSED IN: 27 plant structures; EXPRESSED DURING: 14 growth stages; CONTAINS InterPro DOMAIN/s: Zinc finger, Dof-type (InterPro:IPR003851); BEST Arabidopsis thaliana protein match is: OBP2; DNA binding / transcription factor (T…
AT5G49440	Chr5:20048238-20049597	60.2824	82.2822	0.448843	0.0108714	protein_coding	unknown protein		unknown protein; FUNCTIONS IN: molecular_function unknown; INVOLVED IN: biological_process unknown; LOCATED IN: cellular_component unknown; EXPRESSED IN: shoot apex, inflorescence meristem, root; Has 6 Blast hits to 6 proteins in 1 species: Archae - 0; Bacteria - 0; Metazoa - 0; Fungi - 0; Plants - 6; Viruses - 0; Other Eukaryotes - 0 (source: NCBI BLink).
AT1G63800	Chr1:23667615-23669080	42.3266	57.694	0.446858	0.0218681	protein_coding	UBC5 (ubiquitin-conjugating enzyme 5); ubiquitin-protein ligase		ubiquitin-conjugating enzyme 5 (UBC5); FUNCTIONS IN: ubiquitin-protein ligase activity; INVOLVED IN: ubiquitin-dependent protein catabolic process; LOCATED IN: cellular_component unknown; EXPRESSED IN: 22 plant structures; EXPRESSED DURING: 13 growth stages; CONTAINS InterPro DOMAIN/s: Ubiquitin-conjugating enzyme/RWD-like (InterPro:IPR016135), Ubiquitin-conjugating enzyme, E2 (InterPro:IPR000608…
AT1G77130	Chr1:28978893-28981345	20.1632	27.4575	0.445477	0.0168769	protein_coding	PGSIP2 (PLANT GLYCOGENIN-LIKE STARCH INITIATION PROTEIN 2); transferase, transferring glycosyl groups		PLANT GLYCOGENIN-LIKE STARCH INITIATION PROTEIN 2 (PGSIP2); FUNCTIONS IN: transferase activity, transferring glycosyl groups; INVOLVED IN: biosynthetic process; LOCATED IN: cellular_component unknown; EXPRESSED IN: 22 plant structures; EXPRESSED DURING: 13 growth stages; CONTAINS InterPro DOMAIN/s: Glycosyl transferase, family 8 (InterPro:IPR002495); BEST Arabidopsis thaliana protein match is: PG…
AT3G47490	Chr3:17498336-17500916	30.6636	41.7253	0.444397	0.0421569	protein_coding	HNH endonuclease domain-containing protein		HNH endonuclease domain-containing protein; FUNCTIONS IN: nucleic acid binding, endonuclease activity; INVOLVED IN: biological_process unknown; LOCATED IN: cellular_component unknown; EXPRESSED IN: 23 plant structures; EXPRESSED DURING: 13 growth stages; CONTAINS InterPro DOMAIN/s: HNH nuclease (InterPro:IPR003615), HNH endonuclease (InterPro:IPR002711); BEST Arabidopsis thaliana protein match is…
AT5G13930	Chr5:4488687-4495585	32.2963	43.9394	0.444146	0.0169016	protein_coding	TT4 (TRANSPARENT TESTA 4); naringenin-chalcone synthase	Encodes chalcone synthase (CHS), a key enzyme involved in the biosynthesis of flavonoids. Required for the accumulation of purple anthocyanins in leaves and stems. Also involved in the regulation of auxin transport and the modulation of root gravitropism.	TRANSPARENT TESTA 4 (TT4); FUNCTIONS IN: naringenin-chalcone synthase activity; INVOLVED IN: in 11 processes; LOCATED IN: plant-type vacuole membrane, endoplasmic reticulum, nucleus; EXPRESSED IN: 22 plant structures; EXPRESSED DURING: 13 growth stages; CONTAINS InterPro DOMAIN/s: Thiolase-like (InterPro:IPR016039), Chalcone/stilbene synthase, N-terminal (InterPro:IPR001099), Polyketide synthase,…
AT3G02060	Chr3:354359-358833	21.5931	29.3582	0.443192	0.0454176	protein_coding	DEAD/DEAH box helicase, putative		DEAD/DEAH box helicase, putative; FUNCTIONS IN: transcription factor activity, helicase activity, nucleic acid binding, ATP-dependent helicase activity, ATP binding; INVOLVED IN: regulation of transcription, DNA-dependent; LOCATED IN: chloroplast; EXPRESSED IN: 16 plant structures; EXPRESSED DURING: 12 growth stages; CONTAINS InterPro DOMAIN/s: DNA/RNA helicase, DEAD/DEAH box type, N-terminal (In…
AT1G68670	Chr1:25782028-25784076	21.0884	28.656	0.442387	0.0239034	protein_coding	myb family transcription factor		myb family transcription factor; FUNCTIONS IN: transcription factor activity, DNA binding; INVOLVED IN: regulation of transcription; EXPRESSED IN: 23 plant structures; EXPRESSED DURING: 13 growth stages; CONTAINS InterPro DOMAIN/s: Homeodomain-like (InterPro:IPR009057), Myb, DNA-binding (InterPro:IPR014778), Myb-type HTH DNA-binding domain (InterPro:IPR017930), Myb-like DNA-binding region, SHAQKY…
AT2G04550	Chr2:1588359-1590166	18.6829	25.3844	0.442226	0.0401291	protein_coding	IBR5 (INDOLE-3-BUTYRIC ACID RESPONSE 5); MAP kinase phosphatase/ protein tyrosine/serine/threonine phosphatase	Encodes a protein phosphatase that interacts with MPK12, but not with other MAP kinases. It can dephosphorylate a dually phosphorylated MPK12 in vitro and can inactivate MPK12 in vivo. ibr5 mutants have reduced sensitivity to auxin and abscisic acid.	INDOLE-3-BUTYRIC ACID RESPONSE 5 (IBR5); FUNCTIONS IN: MAP kinase phosphatase activity, protein tyrosine/serine/threonine phosphatase activity; INVOLVED IN: response to auxin stimulus, protein kinase cascade, response to abscisic acid stimulus, negative regulation of MAP kinase activity; LOCATED IN: nucleus; EXPRESSED IN: 23 plant structures; EXPRESSED DURING: 13 growth stages; CONTAINS InterPro …
AT4G37310	Chr4:17555926-17558943	17.195	23.2638	0.436096	0.0262331	protein_coding	CYP81H1; electron carrier/ heme binding / iron ion binding / monooxygenase/ oxygen binding	member of CYP81H	CYP81H1; FUNCTIONS IN: electron carrier activity, monooxygenase activity, iron ion binding, oxygen binding, heme binding; LOCATED IN: endomembrane system; EXPRESSED IN: 18 plant structures; EXPRESSED DURING: 12 growth stages; CONTAINS InterPro DOMAIN/s: Cytochrome P450 (InterPro:IPR001128), Cytochrome P450, C-terminal region (InterPro:IPR017973), Cytochrome P450, E-class, group I (InterPro:IPR002…
AT2G30740	Chr2:13095975-13098594	17.7646	24.0284	0.435734	0.0346793	protein_coding	serine/threonine protein kinase, putative		serine/threonine protein kinase, putative; FUNCTIONS IN: protein tyrosine kinase activity, protein kinase activity, kinase activity, ATP binding; INVOLVED IN: protein amino acid phosphorylation; LOCATED IN: plasma membrane; EXPRESSED IN: 22 plant structures; EXPRESSED DURING: 13 growth stages; CONTAINS InterPro DOMAIN/s: Protein kinase, ATP binding site (InterPro:IPR017441), Protein kinase, core …
AT4G13940	Chr4:8054860-8057181	471.669	637.468	0.434579	0.0482852	protein_coding	MEE58 (MATERNAL EFFECT EMBRYO ARREST 58); adenosylhomocysteinase/ copper ion binding	Encodes a S-adenosyl-L-homocysteine hydrolase required for DNA methylation-dependent gene silencing.	MATERNAL EFFECT EMBRYO ARREST 58 (MEE58); FUNCTIONS IN: adenosylhomocysteinase activity, copper ion binding; INVOLVED IN: embryonic development ending in seed dormancy, methylation-dependent chromatin silencing, one-carbon compound metabolic process, posttranscriptional gene silencing; LOCATED IN: plasma membrane, vacuole, membrane; EXPRESSED IN: 35 plant structures; EXPRESSED DURING: 16 growth s…
AT5G24400	Chr5:8330314-8331837	32.6041	43.9698	0.43146	0.0240372	protein_coding	emb2024 (embryo defective 2024); 6-phosphogluconolactonase/ catalytic		embryo defective 2024 (emb2024); FUNCTIONS IN: 6-phosphogluconolactonase activity, catalytic activity; INVOLVED IN: embryonic development ending in seed dormancy, carbohydrate metabolic process; LOCATED IN: peroxisome, chloroplast stroma, chloroplast; EXPRESSED IN: 22 plant structures; EXPRESSED DURING: 13 growth stages; CONTAINS InterPro DOMAIN/s: Glucosamine/galactosamine-6-phosphate isomerase …
AT3G03860	Chr3:992127-994580	22.8253	30.7632	0.430574	0.0282715	protein_coding	ATAPRL5 (APR-like 5)	Encodes a protein disulfide isomerase-like (PDIL) protein, a member of a multigene family within the thioredoxin (TRX) superfamily. This protein also belongs to the adenosine 5'-phosphosulfate reductase-like (APRL) group.	APR-like 5 (ATAPRL5); INVOLVED IN: cell redox homeostasis; LOCATED IN: endomembrane system; EXPRESSED IN: 23 plant structures; EXPRESSED DURING: 15 growth stages; CONTAINS InterPro DOMAIN/s: Thioredoxin fold (InterPro:IPR012335), Thioredoxin domain (InterPro:IPR013766), Thioredoxin-like fold (InterPro:IPR012336); BEST Arabidopsis thaliana protein match is: ATAPRL7 (APR-like 7) (TAIR:AT5G18120.1);…
AT5G07360	Chr5:2326703-2330142	12.6908	17.0949	0.429792	0.0353697	protein_coding	amidase family protein		amidase family protein; FUNCTIONS IN: amidase activity, carbon-nitrogen ligase activity, with glutamine as amido-N-donor; INVOLVED IN: acrylonitrile catabolic process, aldoxime metabolic process; EXPRESSED IN: 22 plant structures; EXPRESSED DURING: 13 growth stages; CONTAINS InterPro DOMAIN/s: Amidase signature enzyme (InterPro:IPR000120); BEST Arabidopsis thaliana protein match is: glutamyl-tRNA…
AT5G59350	Chr5:23940781-23942213	15.6802	21.0995	0.428266	0.0478777	protein_coding	unknown protein		unknown protein; FUNCTIONS IN: molecular_function unknown; INVOLVED IN: biological_process unknown; LOCATED IN: endomembrane system; EXPRESSED IN: 23 plant structures; EXPRESSED DURING: 13 growth stages; Has 21 Blast hits to 21 proteins in 6 species: Archae - 0; Bacteria - 0; Metazoa - 0; Fungi - 0; Plants - 21; Viruses - 0; Other Eukaryotes - 0 (source: NCBI BLink).
AT1G31710	Chr1:11349839-11355486	12.6109	16.948	0.426435	0.0355493	protein_coding	copper amine oxidase, putative		copper amine oxidase, putative; FUNCTIONS IN: amine oxidase activity, quinone binding, copper ion binding; INVOLVED IN: cellular amine metabolic process; LOCATED IN: endomembrane system; EXPRESSED IN: 13 plant structures; EXPRESSED DURING: 8 growth stages; CONTAINS InterPro DOMAIN/s: Copper amine oxidase, N-terminal region (InterPro:IPR016182), Copper amine oxidase, N2-terminal (InterPro:IPR01580…
AT4G09340	Chr4:5924601-5927635	12.0951	16.2402	0.425147	0.0497745	protein_coding	SPla/RYanodine receptor (SPRY) domain-containing protein		SPla/RYanodine receptor (SPRY) domain-containing protein; LOCATED IN: cellular_component unknown; EXPRESSED IN: 23 plant structures; EXPRESSED DURING: 13 growth stages; CONTAINS InterPro DOMAIN/s: B302 (SPRY)-like (InterPro:IPR001870), CTLH, C-terminal to LisH motif (InterPro:IPR006595), LisH dimerisation motif (InterPro:IPR006594), CT11-RanBPM (InterPro:IPR013144), SPla/RYanodine receptor SPRY (…
AT5G56940	Chr5:23030785-23032411	47.7937	64.0936	0.423358	0.0383412	protein_coding	ribosomal protein S16 family protein		ribosomal protein S16 family protein; FUNCTIONS IN: structural constituent of ribosome; INVOLVED IN: translation, ribosome biogenesis; LOCATED IN: ribosome, intracellular; EXPRESSED IN: 22 plant structures; EXPRESSED DURING: 13 growth stages; CONTAINS InterPro DOMAIN/s: Ribosomal protein S16 (InterPro:IPR000307); BEST Arabidopsis thaliana protein match is: SSR16 (SMALL SUBUNIT RIBOSOMAL PROTEIN 1…
AT1G77680	Chr1:29191833-29196287	15.9675	21.4082	0.423024	0.0185138	protein_coding	ribonuclease II family protein		ribonuclease II family protein; FUNCTIONS IN: ribonuclease activity, RNA binding; LOCATED IN: chloroplast; EXPRESSED IN: 22 plant structures; EXPRESSED DURING: 13 growth stages; CONTAINS InterPro DOMAIN/s: Ribonuclease II and R (InterPro:IPR001900); BEST Arabidopsis thaliana protein match is: EMB2763 (EMBRYO DEFECTIVE 2763); RNA binding / ribonuclease (TAIR:AT2G17510.1); Has 5420 Blast hits to 52…
AT1G49140	Chr1:18176771-18178298	87.923	117.674	0.420482	0.026266	protein_coding	NADH-ubiquinone oxidoreductase-related		NADH-ubiquinone oxidoreductase-related; INVOLVED IN: photorespiration; LOCATED IN: mitochondrion, mitochondrial membrane, respiratory chain complex I; EXPRESSED IN: male gametophyte, pollen tube; EXPRESSED DURING: L mature pollen stage, M germinated pollen stage; BEST Arabidopsis thaliana protein match is: NADH-ubiquinone oxidoreductase-related (TAIR:AT3G18410.2); Has 96 Blast hits to 96 proteins…
AT4G30220	Chr4:14802949-14804323	152.442	203.938	0.419878	0.0238029	protein_coding	RUXF (SMALL NUCLEAR RIBONUCLEOPROTEIN F)		SMALL NUCLEAR RIBONUCLEOPROTEIN F (RUXF); FUNCTIONS IN: molecular_function unknown; LOCATED IN: nucleolus, small nucleolar ribonucleoprotein complex, nucleus; EXPRESSED IN: 22 plant structures; EXPRESSED DURING: 13 growth stages; CONTAINS InterPro DOMAIN/s: Small nuclear ribonucleoprotein SmF (InterPro:IPR016487), Like-Sm ribonucleoprotein, core (InterPro:IPR001163), Like-Sm ribonucleoprotein-rel…
AT1G23780	Chr1:8406685-8408525	17.8523	23.8643	0.41874	0.0333434	protein_coding	F-box family protein		F-box family protein; EXPRESSED IN: 22 plant structures; EXPRESSED DURING: 13 growth stages; CONTAINS InterPro DOMAIN/s: Cyclin-like F-box (InterPro:IPR001810); BEST Arabidopsis thaliana protein match is: F-box family protein (TAIR:AT1G23770.1); Has 177 Blast hits to 177 proteins in 39 species: Archae - 0; Bacteria - 0; Metazoa - 120; Fungi - 0; Plants - 51; Viruses - 0; Other Eukaryotes - 6 (sou…
AT3G58170	Chr3:21542358-21543974	37.791	50.4403	0.416532	0.0426897	protein_coding	BS14A (BET1P/SFT1P-LIKE PROTEIN 14A); SNAP receptor/ protein transporter	Encodes a Bet1/Sft1-like SNARE protein which fully suppresses the temperature-sensitive growth defect in <i>sft1-1</i> yeast cells; however, it cannot support the deletion of the yeast BET1 gene (<i>bet1&#916;</i>).	BET1P/SFT1P-LIKE PROTEIN 14A (BS14A); FUNCTIONS IN: protein transporter activity, SNAP receptor activity; INVOLVED IN: ER to Golgi vesicle-mediated transport; LOCATED IN: nucleus, plasma membrane; EXPRESSED IN: 25 plant structures; EXPRESSED DURING: 15 growth stages; CONTAINS InterPro DOMAIN/s: Target SNARE coiled-coil region (InterPro:IPR000727); BEST Arabidopsis thaliana protein match is: ATBET…
AT3G08730	Chr3:2651446-2654212	30.1181	40.1673	0.41539	0.0225248	protein_coding	PK1 (PROTEIN-SERINE KINASE 1); kinase/ protein binding / protein kinase/ protein serine/threonine kinase	Encodes a protein-serine kinase that phosphorylates ribosomal protein in vitro. Activation of AtS6k is regulated by 1-naphthylacetic acid and kinetin, at least in part, via a lipid kinase-dependent pathway. Involved in translational up-regulation of ribosomal proteins. Phosphorylated by PDK1. Interacts with RAPTOR1, which in turn interacts with TOR. SPK6 activity is affected by osmotic stress, an…	PROTEIN-SERINE KINASE 1 (PK1); FUNCTIONS IN: protein binding, protein serine/threonine kinase activity, protein kinase activity, kinase activity; INVOLVED IN: response to salt stress, positive regulation of translation, protein amino acid phosphorylation, response to cold, response to osmotic stress; LOCATED IN: cytoplasm; EXPRESSED IN: 24 plant structures; EXPRESSED DURING: 15 growth stages; CON…
AT2G26110	Chr2:11120868-11122059	26.7659	35.6413	0.413156	0.0403352	protein_coding	unknown protein		unknown protein; FUNCTIONS IN: molecular_function unknown; INVOLVED IN: biological_process unknown; EXPRESSED IN: 22 plant structures; EXPRESSED DURING: 13 growth stages; BEST Arabidopsis thaliana protein match is: unknown protein (TAIR:AT4G26130.1); Has 212 Blast hits to 198 proteins in 39 species: Archae - 0; Bacteria - 7; Metazoa - 52; Fungi - 13; Plants - 80; Viruses - 0; Other Eukaryotes - 6…
AT4G14540	Chr4:8344615-8345218	76.0516	101.192	0.412048	0.0356249	protein_coding	NF-YB3 (NUCLEAR FACTOR Y, SUBUNIT B3); transcription factor		NUCLEAR FACTOR Y, SUBUNIT B3 (NF-YB3); FUNCTIONS IN: transcription factor activity; INVOLVED IN: regulation of transcription, DNA-dependent; LOCATED IN: nucleus, intracellular; EXPRESSED IN: 21 plant structures; EXPRESSED DURING: 13 growth stages; CONTAINS InterPro DOMAIN/s: Transcription factor, CBFA/NFYB, DNA topoisomerase (InterPro:IPR003957), Transcription factor CBF/NF-Y/archaeal histone (In…
AT5G35840	Chr5:14007825-14011764	12.834	17.0706	0.411548	0.0255958	protein_coding	PHYC (phytochrome defective c); protein histidine kinase	Encodes the apoprotein of phytochrome;one of a family of photoreceptors that modulate plant growth and development.	phytochrome defective c (PHYC); FUNCTIONS IN: protein histidine kinase activity; INVOLVED IN: in 8 processes; LOCATED IN: membrane; EXPRESSED IN: 22 plant structures; EXPRESSED DURING: 13 growth stages; CONTAINS InterPro DOMAIN/s: PAC motif (InterPro:IPR001610), Phytochrome, central region (InterPro:IPR013515), Signal transduction histidine kinase, core (InterPro:IPR005467), PAS fold (InterPro:IP…
AT3G14330	Chr3:4779687-4782452	12.0229	15.9906	0.411436	0.0475474	protein_coding	pentatricopeptide (PPR) repeat-containing protein		pentatricopeptide (PPR) repeat-containing protein; INVOLVED IN: biological_process unknown; LOCATED IN: cellular_component unknown; EXPRESSED IN: 21 plant structures; EXPRESSED DURING: 13 growth stages; CONTAINS InterPro DOMAIN/s: Pentatricopeptide repeat (InterPro:IPR002885); BEST Arabidopsis thaliana protein match is: pentatricopeptide (PPR) repeat-containing protein (TAIR:AT3G57430.1); Has 130…
AT4G30530	Chr4:14920533-14922494	243.488	323.815	0.411319	0.022548	protein_coding	defense-related protein, putative		defense-related protein, putative; FUNCTIONS IN: catalytic activity; LOCATED IN: endomembrane system; EXPRESSED IN: 23 plant structures; EXPRESSED DURING: 14 growth stages; CONTAINS InterPro DOMAIN/s: Glutamine amidotransferase class-I, C-terminal (InterPro:IPR000991), Glutamine amidotransferase type 1 (InterPro:IPR017926); BEST Arabidopsis thaliana protein match is: defense-related protein, puta…
AT5G04130	Chr5:1121827-1128091	19.1158	25.4143	0.410872	0.0327067	protein_coding	DNA topoisomerase, ATP-hydrolyzing, putative / DNA topoisomerase II, putative / DNA gyrase, putative		DNA topoisomerase, ATP-hydrolyzing, putative / DNA topoisomerase II, putative / DNA gyrase, putative; FUNCTIONS IN: DNA topoisomerase (ATP-hydrolyzing) activity, DNA binding, ATP binding; INVOLVED IN: DNA topological change, DNA metabolic process; LOCATED IN: mitochondrion; CONTAINS InterPro DOMAIN/s: DNA topoisomerase, type IIA, conserved site (InterPro:IPR018522), DNA topoisomerase, type IIA, s…
AT1G28580	Chr1:10044336-10046442	31.3694	41.6757	0.409847	0.0442486	protein_coding	GDSL-motif lipase, putative		GDSL-motif lipase, putative; FUNCTIONS IN: lipase activity, hydrolase activity, acting on ester bonds, carboxylesterase activity; INVOLVED IN: lipid metabolic process; LOCATED IN: vacuole; EXPRESSED IN: 22 plant structures; EXPRESSED DURING: 13 growth stages; CONTAINS InterPro DOMAIN/s: Lipase, GDSL (InterPro:IPR001087); BEST Arabidopsis thaliana protein match is: GDSL-motif lipase, putative (TAI…
AT3G02130	Chr3:381218-384442	11.6931	15.5105	0.407579	0.0327356	protein_coding	RPK2 (RECEPTOR-LIKE PROTEIN KINASE 2); ATP binding / kinase/ protein serine/threonine kinase		RECEPTOR-LIKE PROTEIN KINASE 2 (RPK2); FUNCTIONS IN: protein serine/threonine kinase activity, kinase activity, ATP binding; INVOLVED IN: lignin metabolic process, transmembrane receptor protein tyrosine kinase signaling pathway, protein amino acid phosphorylation, pollen maturation, anther dehiscence; LOCATED IN: plasma membrane; EXPRESSED IN: 28 plant structures; EXPRESSED DURING: 13 growth sta…
AT2G30490	Chr2:12993662-12995770	59.6587	79.1107	0.407139	0.0203981	protein_coding	C4H (CINNAMATE-4-HYDROXYLASE); trans-cinnamate 4-monooxygenase	Encodes a cinnamate-4-hydroxylase.	CINNAMATE-4-HYDROXYLASE (C4H); FUNCTIONS IN: trans-cinnamate 4-monooxygenase activity; INVOLVED IN: phenylpropanoid biosynthetic process, response to light stimulus, response to wounding; LOCATED IN: endoplasmic reticulum, plasma membrane, membrane, plant-type cell wall; EXPRESSED IN: 25 plant structures; EXPRESSED DURING: 14 growth stages; CONTAINS InterPro DOMAIN/s: Cytochrome P450 (InterPro:IP…
AT3G19830	Chr3:6885605-6890064	12.2089	16.1756	0.405889	0.0455171	protein_coding	NTMC2T5.2		NTMC2T5.2; FUNCTIONS IN: molecular_function unknown; INVOLVED IN: biological_process unknown; LOCATED IN: chloroplast; CONTAINS InterPro DOMAIN/s: C2 membrane targeting protein (InterPro:IPR018029), C2 calcium/lipid-binding region, CaLB (InterPro:IPR008973), C2 calcium-dependent membrane targeting (InterPro:IPR000008); BEST Arabidopsis thaliana protein match is: NTMC2T5.1 (N-TERMINAL-TRANSMEMBRAN…
AT1G76010	Chr1:28528076-28530790	86.3314	114.294	0.404794	0.0214184	protein_coding	nucleic acid binding		nucleic acid binding; FUNCTIONS IN: nucleic acid binding; INVOLVED IN: biological_process unknown; LOCATED IN: cellular_component unknown; EXPRESSED IN: 25 plant structures; EXPRESSED DURING: 15 growth stages; CONTAINS InterPro DOMAIN/s: Alba, DNA/RNA-binding protein (InterPro:IPR002775); BEST Arabidopsis thaliana protein match is: nucleic acid binding (TAIR:AT1G20220.1); Has 75246 Blast hits to …
AT3G44620	Chr3:16193828-16195833	54.7064	72.4207	0.404692	0.0259805	protein_coding	protein tyrosine phosphatase		protein tyrosine phosphatase; FUNCTIONS IN: protein tyrosine phosphatase activity; INVOLVED IN: protein amino acid dephosphorylation; LOCATED IN: chloroplast stroma, chloroplast; EXPRESSED IN: 24 plant structures; EXPRESSED DURING: 15 growth stages; CONTAINS InterPro DOMAIN/s: Protein-tyrosine phosphatase/arsenate reductase (InterPro:IPR000106), Protein-tyrosine phosphatase, low molecular weight …
AT3G19640	Chr3:6820925-6823306	21.0239	27.8206	0.404124	0.0383838	protein_coding	magnesium transporter CorA-like family protein (MRS2-3)		magnesium transporter CorA-like family protein (MRS2-3); FUNCTIONS IN: metal ion transmembrane transporter activity; INVOLVED IN: metal ion transport; LOCATED IN: plasma membrane, membrane; EXPRESSED IN: 22 plant structures; EXPRESSED DURING: 13 growth stages; CONTAINS InterPro DOMAIN/s: Mg2+ transporter protein, CorA-like (InterPro:IPR002523); BEST Arabidopsis thaliana protein match is: magnesiu…
AT3G63540	Chr3:23459181-23459800	284.625	375.736	0.400654	0.0227589	other_rna		Unknown gene
AT3G45310	Chr3:16628383-16630521	26.8089	35.3851	0.400429	0.0396756	protein_coding	cysteine proteinase, putative		cysteine proteinase, putative; FUNCTIONS IN: cysteine-type endopeptidase activity, cysteine-type peptidase activity; INVOLVED IN: proteolysis; LOCATED IN: endomembrane system; EXPRESSED IN: 22 plant structures; EXPRESSED DURING: 13 growth stages; CONTAINS InterPro DOMAIN/s: Peptidase C1A, papain (InterPro:IPR013128), Proteinase inhibitor I29, cathepsin propeptide (InterPro:IPR013201), Peptidase C…
AT1G22020	Chr1:7754320-7757383	12.1719	16.0488	0.398912	0.0485145	protein_coding	SHM6 (serine hydroxymethyltransferase 6); catalytic/ glycine hydroxymethyltransferase/ pyridoxal phosphate binding	Encodes a putative serine hydroxymethyltransferase.	serine hydroxymethyltransferase 6 (SHM6); FUNCTIONS IN: pyridoxal phosphate binding, glycine hydroxymethyltransferase activity, catalytic activity; INVOLVED IN: glycine metabolic process, L-serine metabolic process; LOCATED IN: cellular_component unknown; EXPRESSED IN: 23 plant structures; EXPRESSED DURING: 15 growth stages; CONTAINS InterPro DOMAIN/s: Pyridoxal phosphate-dependent transferase, m…
AT1G64370	Chr1:23888919-23889661	413.019	543.418	0.395854	0.029203	protein_coding	unknown protein		unknown protein; FUNCTIONS IN: molecular_function unknown; INVOLVED IN: biological_process unknown; LOCATED IN: cellular_component unknown; EXPRESSED IN: 20 plant structures; EXPRESSED DURING: 9 growth stages; Has 728 Blast hits to 326 proteins in 99 species: Archae - 0; Bacteria - 68; Metazoa - 413; Fungi - 102; Plants - 26; Viruses - 0; Other Eukaryotes - 119 (source: NCBI BLink).
AT3G25760	Chr3:9403882-9405250	52.9256	69.6175	0.395484	0.039028	protein_coding	AOC1 (ALLENE OXIDE CYCLASE 1); allene-oxide cyclase	encodes allene oxide cyclase. One of four genes in Arabidopsis that encode this enzyme, which catalyzes an essential step in jasmonic acid biosynthesis. Gene expression is induced during senescence, a process that involves jasmonic acid signalling pathway.	ALLENE OXIDE CYCLASE 1 (AOC1); FUNCTIONS IN: allene-oxide cyclase activity; INVOLVED IN: response to water deprivation, response to desiccation, peptidyl-cysteine S-nitrosylation, jasmonic acid biosynthetic process; LOCATED IN: chloroplast thylakoid membrane, chloroplast, chloroplast envelope; EXPRESSED IN: pollen tube; EXPRESSED DURING: 4 leaf senescence stage; CONTAINS InterPro DOMAIN/s: Allene…
AT2G15820	Chr2:6888539-6891360	13.1864	17.3423	0.395251	0.0411134	protein_coding	OTP51 (ORGANELLE TRANSCRIPT PROCESSING 51); RNA splicing factor, transesterification mechanism	Encodes a protein that promotes splicing of type II introns. otp51 mutants fail to splice intron 2 of plastid ycf3 transcripts, a factor required for the assembly of Photosystem I. Therefore, homozygous otp51 mutants have profound photosynthetic defects and can only survive in sucrose-supplemented in vitro cultures under low light conditions. OTP51 may also be involved in splicing several other t…	ORGANELLE TRANSCRIPT PROCESSING 51 (OTP51); FUNCTIONS IN: RNA splicing factor activity, transesterification mechanism; INVOLVED IN: photosystem I assembly, Group II intron splicing; LOCATED IN: chloroplast; EXPRESSED IN: 21 plant structures; EXPRESSED DURING: 13 growth stages; CONTAINS InterPro DOMAIN/s: Pentatricopeptide repeat (InterPro:IPR002885), LAGLIDADG DNA endonuclease (InterPro:IPR004860…
AT4G28300	Chr4:14014652-14017068	29.3575	38.6101	0.395249	0.0356111	protein_coding	hydroxyproline-rich glycoprotein family protein	Encodes a protein with 13.6% proline amino acids that is predicted to localize to the cell wall.	hydroxyproline-rich glycoprotein family protein; FUNCTIONS IN: molecular_function unknown; INVOLVED IN: biological_process unknown; LOCATED IN: cellular_component unknown; EXPRESSED IN: 22 plant structures; EXPRESSED DURING: 13 growth stages; CONTAINS InterPro DOMAIN/s: Protein of unknown function DUF1421 (InterPro:IPR010820); BEST Arabidopsis thaliana protein match is: proline-rich family protei…
AT4G30270	Chr4:14819191-14820592	39.3587	51.7327	0.394393	0.0377391	protein_coding	MERI5B (meristem-5); hydrolase, acting on glycosyl bonds / xyloglucan:xyloglucosyl transferase	encodes a protein similar to endo xyloglucan transferase in sequence. It is also very similar to BRU1 in soybean, which is involved in brassinosteroid response.	meristem-5 (MERI5B); FUNCTIONS IN: hydrolase activity, acting on glycosyl bonds, xyloglucan:xyloglucosyl transferase activity; INVOLVED IN: aging, response to gibberellin stimulus, response to brassinosteroid stimulus, gibberellic acid mediated signaling, plant-type cell wall loosening; LOCATED IN: cell wall, plasma membrane, cytoplasm, plant-type cell wall; EXPRESSED IN: 28 plant structures; EXP…
AT3G22270	Chr3:7874144-7878468	11.515	15.1234	0.393271	0.040016	protein_coding	unknown protein		unknown protein; FUNCTIONS IN: molecular_function unknown; INVOLVED IN: biological_process unknown; LOCATED IN: cellular_component unknown; BEST Arabidopsis thaliana protein match is: unknown protein (TAIR:AT4G14990.1); Has 183 Blast hits to 181 proteins in 54 species: Archae - 0; Bacteria - 0; Metazoa - 88; Fungi - 10; Plants - 60; Viruses - 0; Other Eukaryotes - 25 (source: NCBI BLink).
AT5G63910	Chr5:25571864-25574087	22.0731	28.9703	0.392282	0.0434027	protein_coding	FCLY (FARNESYLCYSTEINE LYASE); prenylcysteine oxidase	encodes for a farnesylcysteine lyase (EC 1.8.3.5 - prenylcysteine oxidase) involved in a salvage pathway of farnesyl diphosphate.	FARNESYLCYSTEINE LYASE (FCLY); FUNCTIONS IN: prenylcysteine oxidase activity; INVOLVED IN: farnesyl diphosphate metabolic process; LOCATED IN: endomembrane system, plasma membrane, vacuole; EXPRESSED IN: 23 plant structures; EXPRESSED DURING: 15 growth stages; CONTAINS InterPro DOMAIN/s: Prenylcysteine lyase (InterPro:IPR010795), Prenylcysteine oxidase (InterPro:IPR017046); Has 244 Blast hits to …
AT5G58490	Chr5:23643017-23644598	51.957	68.0451	0.389173	0.0336779	protein_coding	cinnamoyl-CoA reductase family		cinnamoyl-CoA reductase family; FUNCTIONS IN: 3-beta-hydroxy-delta5-steroid dehydrogenase activity, binding, cinnamoyl-CoA reductase activity, catalytic activity; INVOLVED IN: lignin biosynthetic process, steroid biosynthetic process, metabolic process; LOCATED IN: cellular_component unknown; EXPRESSED IN: 24 plant structures; EXPRESSED DURING: 15 growth stages; CONTAINS InterPro DOMAIN/s: 3-beta…
AT2G41900	Chr2:17490404-17493922	39.4377	51.6105	0.388089	0.0280818	protein_coding	zinc finger (CCCH-type) family protein		zinc finger (CCCH-type) family protein; FUNCTIONS IN: transcription factor activity, nucleic acid binding; INVOLVED IN: regulation of transcription; EXPRESSED IN: 22 plant structures; EXPRESSED DURING: 13 growth stages; CONTAINS InterPro DOMAIN/s: Zinc finger, CCCH-type (InterPro:IPR000571), Ankyrin (InterPro:IPR002110); BEST Arabidopsis thaliana protein match is: zinc finger (CCCH-type) family p…
AT5G45800	Chr5:18575535-18579107	27.4108	35.8592	0.387601	0.0325889	protein_coding	MEE62 (maternal effect embryo arrest 62); ATP binding / protein binding / protein kinase/ protein serine/threonine kinase/ protein tyrosine kinase		maternal effect embryo arrest 62 (MEE62); FUNCTIONS IN: protein binding, protein serine/threonine kinase activity, protein tyrosine kinase activity, protein kinase activity, ATP binding; INVOLVED IN: embryonic development ending in seed dormancy, transmembrane receptor protein tyrosine kinase signaling pathway, protein amino acid phosphorylation; EXPRESSED IN: 22 plant structures; EXPRESSED DURIN…
AT1G06760	Chr1:2076503-2077698	153.247	200.331	0.386525	0.0292703	protein_coding	histone H1, putative		histone H1, putative; FUNCTIONS IN: DNA binding; INVOLVED IN: nucleosome assembly; LOCATED IN: nucleus, nucleosome; EXPRESSED IN: 23 plant structures; EXPRESSED DURING: 13 growth stages; CONTAINS InterPro DOMAIN/s: Winged helix repressor DNA-binding (InterPro:IPR011991), Histone H5 (InterPro:IPR005819), Histone H1/H5 (InterPro:IPR005818); BEST Arabidopsis thaliana protein match is: histone H1.2 (…
AT4G34200	Chr4:16373818-16376622	64.0454	83.65	0.38527	0.0291736	protein_coding	EDA9 (embryo sac development arrest 9); ATP binding		embryo sac development arrest 9 (EDA9); FUNCTIONS IN: ATP binding; INVOLVED IN: megagametogenesis; LOCATED IN: mitochondrion, chloroplast, membrane; EXPRESSED IN: 26 plant structures; EXPRESSED DURING: 13 growth stages; CONTAINS InterPro DOMAIN/s: D-3-phosphoglycerate dehydrogenase (InterPro:IPR006236), D-isomer specific 2-hydroxyacid dehydrogenase, catalytic region (InterPro:IPR006139), D-isomer…
AT1G65860	Chr1:24499065-24502745	27.2394	35.5559	0.384397	0.0437329	protein_coding	FMO GS-OX1 (FLAVIN-MONOOXYGENASE GLUCOSINOLATE S-OXYGENASE 1); 3-methylthiopropyl glucosinolate S-oxygenase/ 4-methylthiopropyl glucosinolate S-oxygenase/ 5-methylthiopropyl glucosinolate S-oxygenase/ 6-methylthiopropyl glucosinolate S-oxygenase/ 7-methyl	belongs to the flavin-monooxygenase (FMO) family, encodes a glucosinolate S-oxygenase that catalyzes the conversion of methylthioalkyl glucosinolates to methylsulfinylalkyl glucosinolates	FLAVIN-MONOOXYGENASE GLUCOSINOLATE S-OXYGENASE 1 (FMO GS-OX1); FUNCTIONS IN: in 7 functions; INVOLVED IN: glucosinolate biosynthetic process from homomethionine; LOCATED IN: cellular_component unknown; EXPRESSED IN: 9 plant structures; EXPRESSED DURING: 6 growth stages; CONTAINS InterPro DOMAIN/s: Flavin-containing monooxygenase FMO (InterPro:IPR000960); BEST Arabidopsis thaliana protein match is…
AT5G60670	Chr5:24380909-24381593	108.1	140.855	0.381847	0.037399	protein_coding	60S ribosomal protein L12 (RPL12C)		60S ribosomal protein L12 (RPL12C); FUNCTIONS IN: structural constituent of ribosome; INVOLVED IN: translation, ribosome biogenesis; LOCATED IN: cytosolic large ribosomal subunit, ribosome; EXPRESSED IN: 23 plant structures; EXPRESSED DURING: 13 growth stages; CONTAINS InterPro DOMAIN/s: Ribosomal protein L11 (InterPro:IPR000911); BEST Arabidopsis thaliana protein match is: 60S ribosomal protein …
AT3G06720	Chr3:2120323-2124131	38.4256	50.02	0.380439	0.0305495	protein_coding	IMPA-1 (IMPORTIN ALPHA ISOFORM 1); binding / protein transporter	Encodes importin alpha involved in nuclear import. Protein interacts with Agrobacterium proteins VirD2 and VirE2. Is not individually essential for Agrobacterium-mediated root transformation, but when overexpressed can rescue the impa-4 decreased transformation susceptibility phenotype.	IMPORTIN ALPHA ISOFORM 1 (IMPA-1); FUNCTIONS IN: protein transporter activity, binding; INVOLVED IN: intracellular protein transport, protein import into nucleus; LOCATED IN: cytosol, nuclear envelope, nucleolus, cell wall; EXPRESSED IN: 23 plant structures; EXPRESSED DURING: 13 growth stages; CONTAINS InterPro DOMAIN/s: Importin-alpha-like, importin-beta-binding region (InterPro:IPR002652), Arma…
AT1G65820	Chr1:24485100-24486892	143.74	186.111	0.372698	0.0385622	protein_coding	microsomal glutathione s-transferase, putative		microsomal glutathione s-transferase, putative; FUNCTIONS IN: glutathione transferase activity; INVOLVED IN: biological_process unknown; LOCATED IN: endoplasmic reticulum, vacuole, membrane; EXPRESSED IN: 23 plant structures; EXPRESSED DURING: 14 growth stages; CONTAINS InterPro DOMAIN/s: Membrane-associated, eicosanoid and glutathione metabolism (MAPEG) (InterPro:IPR001129); Has 251 Blast hits t…
AT3G52230	Chr3:19371212-19372687	146.854	189.834	0.370358	0.0366715	protein_coding	unknown protein		unknown protein; FUNCTIONS IN: molecular_function unknown; INVOLVED IN: biological_process unknown; LOCATED IN: chloroplast outer membrane, chloroplast thylakoid membrane, chloroplast, chloroplast envelope; EXPRESSED IN: 24 plant structures; EXPRESSED DURING: 13 growth stages; Has 22 Blast hits to 22 proteins in 10 species: Archae - 0; Bacteria - 0; Metazoa - 3; Fungi - 0; Plants - 19; Viruses - …
AT4G34670	Chr4:16548617-16550453	321.21	415.212	0.370333	0.0483728	protein_coding	40S ribosomal protein S3A (RPS3aB)		40S ribosomal protein S3A (RPS3aB); FUNCTIONS IN: structural constituent of ribosome; INVOLVED IN: translation; LOCATED IN: in 6 components; EXPRESSED IN: 23 plant structures; EXPRESSED DURING: 13 growth stages; CONTAINS InterPro DOMAIN/s: Ribosomal protein S3Ae, conserved site (InterPro:IPR018281), Ribosomal protein S3Ae (InterPro:IPR001593); BEST Arabidopsis thaliana protein match is: 40S ribos…
AT1G54030	Chr1:20167628-20169600	39.8907	51.3999	0.365715	0.0494086	protein_coding	GDSL-motif lipase, putative		GDSL-motif lipase, putative; FUNCTIONS IN: lipase activity, hydrolase activity, acting on ester bonds, carboxylesterase activity; INVOLVED IN: lipid metabolic process; LOCATED IN: vacuole; EXPRESSED IN: 22 plant structures; EXPRESSED DURING: 13 growth stages; CONTAINS InterPro DOMAIN/s: Lipase, GDSL (InterPro:IPR001087); BEST Arabidopsis thaliana protein match is: ESM1 (epithiospecifier modifier …
AT4G39730	Chr4:18432898-18433695	176.294	226.917	0.364187	0.0407175	protein_coding	lipid-associated family protein		lipid-associated family protein; FUNCTIONS IN: molecular_function unknown; INVOLVED IN: biological_process unknown; LOCATED IN: thylakoid, chloroplast thylakoid membrane, plasma membrane, chloroplast, vacuole; EXPRESSED IN: 25 plant structures; EXPRESSED DURING: 13 growth stages; CONTAINS InterPro DOMAIN/s: Lipoxygenase, LH2 (InterPro:IPR001024), Lipase/lipooxygenase, PLAT/LH2 (InterPro:IPR008976…
AT3G47960	Chr3:17692701-17700769	57.089	73.39	0.36237	0.0452832	protein_coding	proton-dependent oligopeptide transport (POT) family protein		proton-dependent oligopeptide transport (POT) family protein; FUNCTIONS IN: transporter activity; INVOLVED IN: oligopeptide transport; LOCATED IN: plasma membrane, membrane; EXPRESSED IN: 24 plant structures; EXPRESSED DURING: 13 growth stages; CONTAINS InterPro DOMAIN/s: TGF-beta receptor, type I/II extracellular region (InterPro:IPR000109), Major facilitator superfamily, general substrate trans…
AT5G08290	Chr5:2665975-2667155	136.429	175.25	0.361269	0.0448873	protein_coding	YLS8; catalytic	Encodes Dim1 homolog.	YLS8; FUNCTIONS IN: catalytic activity; INVOLVED IN: response to ethylene stimulus, leaf senescence, mitosis; LOCATED IN: nucleus, spliceosome, cytoplasm; EXPRESSED IN: 24 plant structures; EXPRESSED DURING: 15 growth stages; CONTAINS InterPro DOMAIN/s: Thioredoxin fold (InterPro:IPR012335), mRNA splicing factor, thioredoxin-like U5 snRNP (InterPro:IPR004123), Thioredoxin-like fold (InterPro:IPR0…
AT1G80300	Chr1:30191855-30194519	30.1768	38.7345	0.360182	0.0477279	protein_coding	NTT1 (NUCLEOTIDE TRANSPORTER 1); ATP:ADP antiporter		NUCLEOTIDE TRANSPORTER 1 (NTT1); FUNCTIONS IN: ATP:ADP antiporter activity; INVOLVED IN: transport; LOCATED IN: membrane, chloroplast envelope; EXPRESSED IN: stem, guard cell, root, callus, leaf; EXPRESSED DURING: seedling growth; CONTAINS InterPro DOMAIN/s: ADP/ATP carrier protein (InterPro:IPR004667); BEST Arabidopsis thaliana protein match is: ATNTT2; ATP:ADP antiporter (TAIR:AT1G15500.1); Has…
AT4G25130	Chr4:12898590-12900064	207.822	265.908	0.355577	0.0484447	protein_coding	peptide methionine sulfoxide reductase, putative		peptide methionine sulfoxide reductase, putative; FUNCTIONS IN: peptide-methionine-(S)-S-oxide reductase activity, oxidoreductase activity, acting on sulfur group of donors, disulfide as acceptor; INVOLVED IN: protein modification process, protein metabolic process; LOCATED IN: chloroplast stroma, chloroplast; EXPRESSED IN: 24 plant structures; EXPRESSED DURING: 16 growth stages; CONTAINS InterPr…
