# Supplementary material for: ABA Is Required for Plant Acclimation to a Combination of Salt and Heat Stress
Source: PLoS One. 2016 Jan 29;11(1):e0147625. doi: 10.1371/journal.pone.0147625 (PMC4733103; doi:10.1371/journal.pone.0147625)
Supplement: S3 Table — (XLSX) [file pone.0147625.s013.xlsx]

## Sheet: S3 Table
S3 Table Transcripts significantly up-regulated in response to a combination of salt and heat stress
gene_id	locus	FPKM_Control	FPKM_Salt+Heat	log2(fold_change)	q_value	Type	Short_description	Curator summary	Description
AT1G48700	Chr1:18010728-18012871	0	0.905565	.1797690+309	0.00560562	protein_coding	iron ion binding / oxidoreductase, acting on paired donors, with incorporation or reduction of molecular oxygen, 2-oxoglutarate as one donor, and incorporation of one atom each of oxygen into both donors		iron ion binding / oxidoreductase, acting on paired donors, with incorporation or reduction of molecular oxygen, 2-oxoglutarate as one donor, and incorporation of one atom each of oxygen into both donors; FUNCTIONS IN: oxidoreductase activity, acting on paired donors, with incorporation or reduction of molecular oxygen, 2-oxoglutarate as one donor, and incorporation of one atom each of oxygen int…
AT1G58684	Chr1:21769761-21771229	0	0.704516	.1797690+309	0.0287107	protein_coding	40S ribosomal protein S2, putative		40S ribosomal protein S2, putative; FUNCTIONS IN: structural constituent of ribosome, RNA binding; INVOLVED IN: translation; LOCATED IN: cytosolic small ribosomal subunit, ribosome, cell wall, intracellular; CONTAINS InterPro DOMAIN/s: Ribosomal protein S5, eukaryotic/archaeal (InterPro:IPR005711), Ribosomal protein S5, N-terminal (InterPro:IPR013810), Double-stranded RNA-binding-like (InterPro:I…
AT2G35300	Chr2:14862900-14863387	0	1.32941	.1797690+309	0.0409371	protein_coding	late embryogenesis abundant group 1 domain-containing protein / LEA group 1 domain-containing protein		late embryogenesis abundant group 1 domain-containing protein / LEA group 1 domain-containing protein; FUNCTIONS IN: molecular_function unknown; INVOLVED IN: embryonic development ending in seed dormancy, pollen tube development; LOCATED IN: cellular_component unknown; EXPRESSED IN: flower, stamen; EXPRESSED DURING: 4 anthesis; CONTAINS InterPro DOMAIN/s: Late embryogenesis abundant (LEA) group 1…
AT3G29638	Chr3:11473583-11475559	0	0.84453	.1797690+309	0.00418834	protein_coding			FUNCTIONS IN: molecular_function unknown; INVOLVED IN: biological_process unknown; LOCATED IN: cellular_component unknown; BEST Arabidopsis thaliana protein match is: hAT dimerisation domain-containing protein / transposase-related (TAIR:AT4G10200.1); Has 156 Blast hits to 129 proteins in 15 species: Archae - 0; Bacteria - 0; Metazoa - 64; Fungi - 0; Plants - 92; Viruses - 0; Other Eukaryotes - 0…
AT5G50680	Chr5:20618742-20620962	0	1.11443	.1797690+309	0.00799852	protein_coding	SAE1B (SUMO ACTIVATING ENZYME 1B); SUMO activating enzyme	Encodes a protein that is part of a heterodimeric SUMO E1 activating enzyme.	SUMO ACTIVATING ENZYME 1B (SAE1B); FUNCTIONS IN: SUMO activating enzyme activity; INVOLVED IN: protein sumoylation; LOCATED IN: cellular_component unknown; CONTAINS InterPro DOMAIN/s: UBA/THIF-type NAD/FAD binding fold (InterPro:IPR000594), Molybdenum cofactor biosynthesis, MoeB (InterPro:IPR009036), NAD(P)-binding (InterPro:IPR016040), Ubiquitin-activating enzyme, E1-like (InterPro:IPR000011); B…
AT5G15250	Chr5:4950410-4952777	0.0138176	1.35601	6.61671	0.0225918	protein_coding	FTSH6 (FTSH PROTEASE 6); ATP-dependent peptidase/ ATPase/ metallopeptidase/ peptidase/ zinc ion binding	Encodes an FtsH protease that is localized to the chloroplast. AtFtsH6 is involved in the degradation of both Lhcb3 and Lhcb1 during senescence and high-light acclimation.	FTSH PROTEASE 6 (FTSH6); FUNCTIONS IN: metallopeptidase activity, peptidase activity, ATP-dependent peptidase activity, ATPase activity, zinc ion binding; INVOLVED IN: PSII associated light-harvesting complex II catabolic process; LOCATED IN: chloroplast; EXPRESSED IN: male gametophyte; EXPRESSED DURING: M germinated pollen stage; CONTAINS InterPro DOMAIN/s: Peptidase M41, FtsH (InterPro:IPR00593…
AT3G21660	Chr3:7624494-7626654	0.0233138	1.6678	6.16061	0.0355299	protein_coding	UBX domain-containing protein		UBX domain-containing protein; FUNCTIONS IN: molecular_function unknown; INVOLVED IN: biological_process unknown; LOCATED IN: cellular_component unknown; CONTAINS InterPro DOMAIN/s: UBX (InterPro:IPR001012), SEP (InterPro:IPR012989); BEST Arabidopsis thaliana protein match is: PUX5 (Arabidopsis thaliana serine/threonine protein phosphatase 2A 55 kDa regulatory subunit B prime gamma); protein bind…
AT1G58122	Chr1:21520400-21522457	0.0289848	0.872132	4.91118	0.0157161	protein_coding	CPuORF45 (Conserved peptide upstream open reading frame 45)	Upstream open reading frames (uORFs) are small open reading frames found in the 5' UTR of a mature mRNA, and can potentially mediate translational regulation of the largest, or major, ORF (mORF). CPuORF45 represents a conserved upstream opening reading frame relative to major ORF AT1G58120.1	Conserved peptide upstream open reading frame 45 (CPuORF45); Has 2 Blast hits to 2 proteins in 2 species: Archae - 0; Bacteria - 0; Metazoa - 0; Fungi - 0; Plants - 2; Viruses - 0; Other Eukaryotes - 0 (source: NCBI BLink).
AT5G40790	Chr5:16330114-16331026	0.073562	2.00633	4.76946	0.0214928	protein_coding	unknown protein		unknown protein; FUNCTIONS IN: molecular_function unknown; INVOLVED IN: biological_process unknown; LOCATED IN: cellular_component unknown; BEST Arabidopsis thaliana protein match is: unknown protein (TAIR:AT3G27250.1); Has 34 Blast hits to 34 proteins in 6 species: Archae - 0; Bacteria - 0; Metazoa - 0; Fungi - 0; Plants - 34; Viruses - 0; Other Eukaryotes - 0 (source: NCBI BLink).
AT5G49690	Chr5:20189654-20191390	0.0494342	1.1772	4.5737	0.00756563	protein_coding	UDP-glucoronosyl/UDP-glucosyl transferase family protein		UDP-glucoronosyl/UDP-glucosyl transferase family protein; FUNCTIONS IN: transferase activity, transferring glycosyl groups; INVOLVED IN: metabolic process; CONTAINS InterPro DOMAIN/s: UDP-glucuronosyl/UDP-glucosyltransferase (InterPro:IPR002213); BEST Arabidopsis thaliana protein match is: UDP-glucoronosyl/UDP-glucosyl transferase family protein (TAIR:AT5G65550.1); Has 4199 Blast hits to 4154 pro…
AT2G05280	Chr2:1921240-1926681	0.0461284	0.866385	4.23128	0.000890645	transposable_element_gene	transposable element gene		non-LTR retrotransposon family (LINE), has a 9.4e-30 P-value blast match to GB:AAA67727 reverse transcriptase (LINE-element) (Mus musculus)
AT4G03811	Chr4:1756583-1757097	0.431158	4.8856	3.50225	0.0471498	other_rna	other RNA	Unknown gene
AT3G01345	Chr3:129137-130749	0.125855	1.34225	3.41482	0.00341759	protein_coding	Expressed protein		Expressed protein; FUNCTIONS IN: beta-galactosidase activity; INVOLVED IN: carbohydrate metabolic process; LOCATED IN: membrane; CONTAINS InterPro DOMAIN/s: Glycoside hydrolase, family 35 (InterPro:IPR001944); BEST Arabidopsis thaliana protein match is: unknown protein (TAIR:AT5G28919.1); Has 12 Blast hits to 12 proteins in 2 species: Archae - 0; Bacteria - 0; Metazoa - 0; Fungi - 0; Plants - 11;…
AT1G17710	Chr1:6090559-6092027	0.229539	2.36503	3.36505	0.00347692	protein_coding	phosphatase		phosphatase; FUNCTIONS IN: phosphatase activity; INVOLVED IN: metabolic process; EXPRESSED IN: 9 plant structures; EXPRESSED DURING: L mature pollen stage, M germinated pollen stage, 4 anthesis, petal differentiation and expansion stage; CONTAINS InterPro DOMAIN/s: Pyridoxal phosphate phosphatase, PHOSPHO2 (InterPro:IPR016965), HAD-superfamily hydrolase, subfamily IB, PSPase-like (InterPro:IPR006…
AT4G37022	Chr4:17447712-17448244	1.01764	10.4787	3.36416	0.0290642	protein_coding	unknown protein		unknown protein; FUNCTIONS IN: molecular_function unknown; INVOLVED IN: biological_process unknown; LOCATED IN: cellular_component unknown.
AT1G01520	Chr1:190595-192139	0.15857	1.45749	3.20029	0.0375475	protein_coding	myb family transcription factor		myb family transcription factor; FUNCTIONS IN: transcription factor activity, DNA binding; INVOLVED IN: response to salt stress, regulation of transcription, DNA-dependent; EXPRESSED IN: stem, stamen; EXPRESSED DURING: petal differentiation and expansion stage; CONTAINS InterPro DOMAIN/s: SANT, DNA-binding (InterPro:IPR001005), Homeodomain-like (InterPro:IPR009057), Myb, DNA-binding (InterPro:IPR…
AT3G56275	Chr3:20872830-20873472	0.300137	2.60534	3.11778	0.0227533	pseudogene		pseudogene of unknown protein	expressed protein
AT2G37870	Chr2:15859238-15859907	1.94187	16.059	3.04786	2.76e-07	protein_coding	protease inhibitor/seed storage/lipid transfer protein (LTP) family protein		protease inhibitor/seed storage/lipid transfer protein (LTP) family protein; FUNCTIONS IN: lipid binding; INVOLVED IN: lipid transport; LOCATED IN: endomembrane system; EXPRESSED IN: 11 plant structures; EXPRESSED DURING: LP.06 six leaves visible, 4 anthesis, LP.04 four leaves visible, C globular stage, petal differentiation and expansion stage; CONTAINS InterPro DOMAIN/s: Bifunctional inhibitor/…
AT1G45545	Chr1:17179301-17182957	0.543253	4.17877	2.94338	0.0254661	protein_coding	unknown protein		unknown protein; FUNCTIONS IN: molecular_function unknown; INVOLVED IN: biological_process unknown; LOCATED IN: cellular_component unknown; EXPRESSED IN: 11 plant structures; EXPRESSED DURING: 9 growth stages; CONTAINS InterPro DOMAIN/s: Protein of unknown function DUF827, plant (InterPro:IPR008545); BEST Arabidopsis thaliana protein match is: unknown protein (TAIR:AT5G42880.1); Has 100224 Blast …
AT5G40800	Chr5:16334809-16335628	0.378554	2.8948	2.93489	0.00443932	protein_coding	unknown protein		unknown protein; FUNCTIONS IN: molecular_function unknown; INVOLVED IN: biological_process unknown; LOCATED IN: cellular_component unknown; BEST Arabidopsis thaliana protein match is: unknown protein (TAIR:AT3G27250.1); Has 36 Blast hits to 36 proteins in 7 species: Archae - 0; Bacteria - 0; Metazoa - 0; Fungi - 0; Plants - 36; Viruses - 0; Other Eukaryotes - 0 (source: NCBI BLink).
AT1G48060	Chr1:17728294-17729448	0.148957	1.11818	2.90819	0.0390371	protein_coding	F-box family protein		F-box family protein; FUNCTIONS IN: molecular_function unknown; CONTAINS InterPro DOMAIN/s: Cyclin-like F-box (InterPro:IPR001810), F-box associated type 3 (InterPro:IPR013187), F-box associated type 1 (InterPro:IPR017451); BEST Arabidopsis thaliana protein match is: F-box family protein (TAIR:AT1G47730.1); Has 642 Blast hits to 625 proteins in 28 species: Archae - 0; Bacteria - 0; Metazoa - 0; F…
AT5G15845	Chr5:5173184-5177897	0.312079	2.2718	2.86385	0.0210576	other_rna	other RNA	Potential natural antisense gene, locus overlaps with AT5G15850
AT4G26220	Chr4:13283575-13285323	0.307252	2.23526	2.86294	0.00353938	protein_coding	caffeoyl-CoA 3-O-methyltransferase, putative		caffeoyl-CoA 3-O-methyltransferase, putative; FUNCTIONS IN: O-methyltransferase activity; LOCATED IN: cytosol; EXPRESSED IN: shoot, inflorescence meristem, flower, root; EXPRESSED DURING: petal differentiation and expansion stage; CONTAINS InterPro DOMAIN/s: O-methyltransferase, family 3 (InterPro:IPR002935); BEST Arabidopsis thaliana protein match is: caffeoyl-CoA 3-O-methyltransferase, putative…
AT5G07380	Chr5:2332475-2339913	0.27525	1.99248	2.85575	0.00859511	protein_coding	unknown protein		unknown protein; FUNCTIONS IN: molecular_function unknown; INVOLVED IN: biological_process unknown; LOCATED IN: cellular_component unknown; Has 50 Blast hits to 48 proteins in 18 species: Archae - 0; Bacteria - 0; Metazoa - 34; Fungi - 0; Plants - 16; Viruses - 0; Other Eukaryotes - 0 (source: NCBI BLink).
AT2G46050	Chr2:18939261-18941034	0.0991456	0.701252	2.82231	0.0276225	protein_coding	pentatricopeptide (PPR) repeat-containing protein		pentatricopeptide (PPR) repeat-containing protein; INVOLVED IN: biological_process unknown; CONTAINS InterPro DOMAIN/s: Pentatricopeptide repeat (InterPro:IPR002885); BEST Arabidopsis thaliana protein match is: pentatricopeptide (PPR) repeat-containing protein (TAIR:AT2G13600.1); Has 13187 Blast hits to 4624 proteins in 94 species: Archae - 0; Bacteria - 0; Metazoa - 24; Fungi - 20; Plants - 1290…
AT3G60670	Chr3:22424511-22426288	0.481967	3.40676	2.82139	0.000388394	protein_coding	zinc-binding protein, putative		zinc-binding protein, putative; FUNCTIONS IN: zinc ion binding; INVOLVED IN: biological_process unknown; LOCATED IN: cellular_component unknown; CONTAINS InterPro DOMAIN/s: Protein of unknown function DUF597 (InterPro:IPR006734); BEST Arabidopsis thaliana protein match is: unknown protein (TAIR:AT2G12646.1); Has 193 Blast hits to 193 proteins in 14 species: Archae - 0; Bacteria - 0; Metazoa - 0; …
AT1G72760	Chr1:27385420-27388274	0.095142	0.671315	2.81884	0.0177598	protein_coding	protein kinase family protein		protein kinase family protein; FUNCTIONS IN: protein serine/threonine kinase activity, protein kinase activity, kinase activity, ATP binding; INVOLVED IN: protein amino acid phosphorylation; LOCATED IN: cellular_component unknown; EXPRESSED IN: pollen tube; CONTAINS InterPro DOMAIN/s: Protein kinase, core (InterPro:IPR000719), Serine/threonine protein kinase-related (InterPro:IPR017442), Protein …
AT4G14819	Chr4:8507262-8507789	1.19762	7.69717	2.68415	0.00103462	protein_coding	unknown protein		unknown protein; FUNCTIONS IN: molecular_function unknown; INVOLVED IN: biological_process unknown; LOCATED IN: cellular_component unknown; CONTAINS InterPro DOMAIN/s: Protein of unknown function DUF1677, plant (InterPro:IPR012876); BEST Arabidopsis thaliana protein match is: unknown protein (TAIR:AT3G22540.1); Has 130 Blast hits to 129 proteins in 7 species: Archae - 0; Bacteria - 0; Metazoa - 0…
AT5G10625	Chr5:3358786-3359781	0.231481	1.39472	2.59101	0.0330233	protein_coding			FUNCTIONS IN: molecular_function unknown; INVOLVED IN: biological_process unknown; LOCATED IN: cellular_component unknown; BEST Arabidopsis thaliana protein match is: FPF1 (FLOWERING PROMOTING FACTOR 1) (TAIR:AT5G24860.1); Has 61 Blast hits to 61 proteins in 8 species: Archae - 0; Bacteria - 0; Metazoa - 0; Fungi - 0; Plants - 61; Viruses - 0; Other Eukaryotes - 0 (source: NCBI BLink).
AT4G15248	Chr4:8708847-8709373	0.562864	3.33479	2.56674	0.034074	protein_coding	zinc ion binding		zinc ion binding; FUNCTIONS IN: zinc ion binding; INVOLVED IN: biological_process unknown; LOCATED IN: intracellular; CONTAINS InterPro DOMAIN/s: Zinc finger, B-box (InterPro:IPR000315); BEST Arabidopsis thaliana protein match is: zinc finger (B-box type) family protein (TAIR:AT3G21890.1); Has 1060 Blast hits to 775 proteins in 65 species: Archae - 0; Bacteria - 0; Metazoa - 0; Fungi - 0; Plants …
AT3G14640	Chr3:4919855-4921787	0.176899	1.03254	2.5452	0.0159846	protein_coding	CYP72A10; electron carrier/ heme binding / iron ion binding / monooxygenase/ oxygen binding	putative cytochrome P450	CYP72A10; FUNCTIONS IN: electron carrier activity, monooxygenase activity, iron ion binding, oxygen binding, heme binding; LOCATED IN: endomembrane system; EXPRESSED IN: 12 plant structures; EXPRESSED DURING: 8 growth stages; CONTAINS InterPro DOMAIN/s: Cytochrome P450 (InterPro:IPR001128), Cytochrome P450, E-class, group I (InterPro:IPR002401), Cytochrome P450, C-terminal region (InterPro:IPR017…
AT1G66570	Chr1:24835250-24837322	0.217682	1.20989	2.47458	0.0288761	protein_coding	ATSUC7 (Sucrose-proton symporter 7); carbohydrate transmembrane transporter/ sucrose:hydrogen symporter/ sugar:hydrogen symporter		Sucrose-proton symporter 7 (ATSUC7); FUNCTIONS IN: carbohydrate transmembrane transporter activity, sugar:hydrogen symporter activity, sucrose:hydrogen symporter activity; INVOLVED IN: transport, sucrose transport; LOCATED IN: integral to membrane, integral to plasma membrane, membrane; EXPRESSED IN: sepal, stamen; EXPRESSED DURING: 4 anthesis; CONTAINS InterPro DOMAIN/s: Sucrose/H+ symporter, pl…
AT5G60610	Chr5:24363590-24365528	0.248587	1.33498	2.42499	0.00946076	protein_coding	F-box family protein		F-box family protein; FUNCTIONS IN: molecular_function unknown; INVOLVED IN: biological_process unknown; LOCATED IN: cellular_component unknown; EXPRESSED IN: 6 plant structures; EXPRESSED DURING: 4 anthesis, petal differentiation and expansion stage, D bilateral stage, E expanded cotyledon stage; CONTAINS InterPro DOMAIN/s: Cyclin-like F-box (InterPro:IPR001810), FBD (InterPro:IPR013596), Leucin…
AT5G06820	Chr5:2112868-2116754	0.418886	2.16604	2.37043	1.99e-05	protein_coding	SRF2 (STRUBBELIG-RECEPTOR FAMILY 2); ATP binding / kinase/ protein serine/threonine kinase		STRUBBELIG-RECEPTOR FAMILY 2 (SRF2); FUNCTIONS IN: protein serine/threonine kinase activity, kinase activity, ATP binding; INVOLVED IN: transmembrane receptor protein tyrosine kinase signaling pathway, protein amino acid phosphorylation; LOCATED IN: endomembrane system; EXPRESSED IN: flower; EXPRESSED DURING: petal differentiation and expansion stage; CONTAINS InterPro DOMAIN/s: Protein kinase, c…
AT2G42980	Chr2:17875004-17876588	0.281656	1.45485	2.36886	0.00453052	protein_coding	aspartyl protease family protein		aspartyl protease family protein; FUNCTIONS IN: aspartic-type endopeptidase activity; INVOLVED IN: proteolysis; EXPRESSED IN: 7 plant structures; EXPRESSED DURING: 4 anthesis; CONTAINS InterPro DOMAIN/s: Peptidase aspartic, catalytic (InterPro:IPR009007), Peptidase A1 (InterPro:IPR001461); BEST Arabidopsis thaliana protein match is: aspartyl protease family protein (TAIR:AT3G59080.1); Has 1726 Bl…
AT2G35950	Chr2:15104760-15106088	0.308884	1.56299	2.33917	0.0303659	protein_coding	EDA12 (embryo sac development arrest 12)		embryo sac development arrest 12 (EDA12); FUNCTIONS IN: molecular_function unknown; INVOLVED IN: megagametogenesis; EXPRESSED IN: 8 plant structures; EXPRESSED DURING: 4 anthesis, LP.04 four leaves visible, petal differentiation and expansion stage, E expanded cotyledon stage, LP.08 eight leaves visible; Has 2 Blast hits to 2 proteins in 1 species: Archae - 0; Bacteria - 0; Metazoa - 0; Fungi - 0…
AT5G49700	Chr5:20192598-20193429	0.499939	2.52192	2.3347	0.0123978	protein_coding	DNA-binding protein-related		DNA-binding protein-related; INVOLVED IN: biological_process unknown; EXPRESSED IN: shoot apex, embryo, inflorescence meristem; EXPRESSED DURING: D bilateral stage; CONTAINS InterPro DOMAIN/s: Protein of unknown function DUF296 (InterPro:IPR005175), Predicted AT-hook DNA-binding (InterPro:IPR014476); BEST Arabidopsis thaliana protein match is: DNA-binding protein-related (TAIR:AT1G14490.1); Has 4…
AT5G26870	Chr5:9457058-9457666	0.57607	2.87539	2.31944	0.0329592	protein_coding	AGL26; transcription factor	Root Specific	AGL26; FUNCTIONS IN: transcription factor activity; INVOLVED IN: regulation of transcription, DNA-dependent, cellular response to nitrogen starvation; LOCATED IN: nucleus; CONTAINS InterPro DOMAIN/s: Transcription factor, MADS-box (InterPro:IPR002100); BEST Arabidopsis thaliana protein match is: sequence-specific DNA binding / transcription factor (TAIR:AT5G27944.1); Has 308 Blast hits to 307 pro…
AT4G36791	Chr4:17338870-17339077	6.45848	31.9236	2.30536	0.0465602	protein_coding	unknown protein		unknown protein; Has 0 Blast hits to 0 proteins in 0 species (source: NCBI BLink).
AT5G06760	Chr5:2089491-2090430	0.983796	4.86233	2.30522	0.000855217	protein_coding	late embryogenesis abundant group 1 domain-containing protein / LEA group 1 domain-containing protein		late embryogenesis abundant group 1 domain-containing protein / LEA group 1 domain-containing protein; FUNCTIONS IN: molecular_function unknown; INVOLVED IN: embryonic development ending in seed dormancy, embryonic development; LOCATED IN: cellular_component unknown; EXPRESSED IN: 8 plant structures; EXPRESSED DURING: dry seed stage, 4 anthesis, LP.04 four leaves visible, petal differentiation an…
AT5G21280	Chr5:7263993-7265678	0.213755	1.03899	2.28115	0.048575	protein_coding	hydroxyproline-rich glycoprotein family protein		hydroxyproline-rich glycoprotein family protein; Has 6155 Blast hits to 3771 proteins in 331 species: Archae - 6; Bacteria - 473; Metazoa - 2380; Fungi - 745; Plants - 1401; Viruses - 261; Other Eukaryotes - 889 (source: NCBI BLink).
AT5G13250	Chr5:4234485-4235346	0.517983	2.47239	2.25493	0.0123751	protein_coding	unknown protein		unknown protein; FUNCTIONS IN: molecular_function unknown; INVOLVED IN: biological_process unknown; LOCATED IN: endomembrane system; BEST Arabidopsis thaliana protein match is: unknown protein (TAIR:AT1G28080.1); Has 1127 Blast hits to 1024 proteins in 44 species: Archae - 0; Bacteria - 2; Metazoa - 35; Fungi - 35; Plants - 7; Viruses - 0; Other Eukaryotes - 1048 (source: NCBI BLink).
AT5G23155	Chr5:7794141-7795010	6.45803	30.1063	2.2209	0.0319295	other_rna	other RNA	Unknown gene
AT3G20395	Chr3:7111947-7113870	0.717195	3.25297	2.18132	0.00623303	protein_coding	protein binding / zinc ion binding		protein binding / zinc ion binding; FUNCTIONS IN: protein binding, zinc ion binding; LOCATED IN: endomembrane system; CONTAINS InterPro DOMAIN/s: Zinc finger, RING-type (InterPro:IPR001841), Zinc finger, RING/FYVE/PHD-type (InterPro:IPR013083); BEST Arabidopsis thaliana protein match is: zinc finger (C3HC4-type RING finger) family protein (TAIR:AT5G66070.1); Has 6458 Blast hits to 6443 proteins i…
AT1G45229	Chr1:17154920-17159397	1.75793	7.96036	2.17896	0.0125174	protein_coding	unknown protein		unknown protein; FUNCTIONS IN: molecular_function unknown; INVOLVED IN: biological_process unknown; LOCATED IN: cellular_component unknown; Has 0 Blast hits to 0 proteins in 0 species (source: NCBI BLink).
AT4G02000	Chr4:874879-875903	0.37901	1.60218	2.07973	0.031018	protein_coding	unknown protein		unknown protein; FUNCTIONS IN: molecular_function unknown; INVOLVED IN: biological_process unknown; LOCATED IN: cellular_component unknown; BEST Arabidopsis thaliana protein match is: unknown protein (TAIR:AT2G13450.1); Has 121 Blast hits to 119 proteins in 5 species: Archae - 0; Bacteria - 2; Metazoa - 0; Fungi - 0; Plants - 119; Viruses - 0; Other Eukaryotes - 0 (source: NCBI BLink).
AT1G33055	Chr1:11972239-11972590	1.91329	7.88105	2.04233	0.0439465	protein_coding	unknown protein		unknown protein; FUNCTIONS IN: molecular_function unknown; INVOLVED IN: biological_process unknown; LOCATED IN: endomembrane system; EXPRESSED IN: 13 plant structures; EXPRESSED DURING: 6 growth stages; Has 7 Blast hits to 7 proteins in 3 species: Archae - 0; Bacteria - 0; Metazoa - 0; Fungi - 0; Plants - 7; Viruses - 0; Other Eukaryotes - 0 (source: NCBI BLink).
AT2G35744	Chr2:15029711-15029790	991.9	3929.14	1.98595	0.00366934	small_nucleolar_rna	snoRNA		snoRNA
AT5G67620	Chr5:26964769-26965996	0.872023	3.45051	1.98437	0.0040994	protein_coding	unknown protein		unknown protein; FUNCTIONS IN: molecular_function unknown; INVOLVED IN: N-terminal protein myristoylation; LOCATED IN: microtubule; BEST Arabidopsis thaliana protein match is: unknown protein (TAIR:AT5G62900.1); Has 83 Blast hits to 83 proteins in 8 species: Archae - 0; Bacteria - 0; Metazoa - 0; Fungi - 0; Plants - 82; Viruses - 0; Other Eukaryotes - 1 (source: NCBI BLink).
AT5G53200	Chr5:21582773-21584145	0.699402	2.75892	1.97991	0.0425559	protein_coding	TRY (TRIPTYCHON); DNA binding / transcription factor		TRIPTYCHON (TRY); FUNCTIONS IN: transcription factor activity, DNA binding; INVOLVED IN: trichome branching, regulation of transcription; EXPRESSED IN: 20 plant structures; EXPRESSED DURING: 10 growth stages; CONTAINS InterPro DOMAIN/s: SANT, DNA-binding (InterPro:IPR001005), Homeodomain-like (InterPro:IPR009057), Myb, DNA-binding (InterPro:IPR014778), Homeodomain-related (InterPro:IPR012287), MY…
AT2G33240	Chr2:14086941-14096914	0.176584	0.694528	1.97568	0.000899269	protein_coding	XID; motor/ protein binding	member of Myosin-like proteins	XID; FUNCTIONS IN: protein binding, motor activity; INVOLVED IN: actin filament-based movement; LOCATED IN: endomembrane system, myosin complex; EXPRESSED IN: 11 plant structures; EXPRESSED DURING: 7 growth stages; CONTAINS InterPro DOMAIN/s: Dil domain (InterPro:IPR018444), Dilute (InterPro:IPR002710), Myosin, N-terminal, SH3-like (InterPro:IPR004009), Myosin head, motor region (InterPro:IPR0016…
AT3G10150	Chr3:3134872-3139056	0.827947	3.16229	1.93336	0.0152649	protein_coding	PAP16 (PURPLE ACID PHOSPHATASE 16); acid phosphatase/ protein serine/threonine phosphatase		PURPLE ACID PHOSPHATASE 16 (PAP16); FUNCTIONS IN: protein serine/threonine phosphatase activity, acid phosphatase activity; INVOLVED IN: biological_process unknown; LOCATED IN: membrane; EXPRESSED IN: 15 plant structures; EXPRESSED DURING: 7 growth stages; CONTAINS InterPro DOMAIN/s: Metallophosphoesterase (InterPro:IPR004843), Phosphoesterase At2g46880 (InterPro:IPR011230); BEST Arabidopsis thal…
AT5G62020	Chr5:24916088-24917643	2.88932	10.8204	1.90495	8.25e-09	protein_coding	AT-HSFB2A; DNA binding / transcription factor	member of Heat Stress Transcription Factor (Hsf) family	AT-HSFB2A; FUNCTIONS IN: transcription factor activity, DNA binding; INVOLVED IN: response to chitin; LOCATED IN: nucleus; EXPRESSED IN: 18 plant structures; EXPRESSED DURING: 11 growth stages; CONTAINS InterPro DOMAIN/s: Winged helix repressor DNA-binding (InterPro:IPR011991), Heat shock factor (HSF)-type, DNA-binding (InterPro:IPR000232); BEST Arabidopsis thaliana protein match is: AT-HSFB2B; t…
AT3G62070	Chr3:22983137-22984513	2.97309	11.0894	1.89915	5.02e-08	protein_coding	unknown protein		unknown protein; FUNCTIONS IN: molecular_function unknown; INVOLVED IN: biological_process unknown; LOCATED IN: cellular_component unknown; BEST Arabidopsis thaliana protein match is: unknown protein (TAIR:AT2G46940.1); Has 73 Blast hits to 72 proteins in 6 species: Archae - 0; Bacteria - 0; Metazoa - 0; Fungi - 0; Plants - 73; Viruses - 0; Other Eukaryotes - 0 (source: NCBI BLink).
AT1G16515	Chr1:5647548-5647813	7.70713	28.7094	1.89726	0.0112336	protein_coding	unknown protein		unknown protein; FUNCTIONS IN: molecular_function unknown; INVOLVED IN: biological_process unknown; LOCATED IN: cellular_component unknown; Has 1 Blast hits to 1 proteins in 1 species: Archae - 0; Bacteria - 0; Metazoa - 0; Fungi - 0; Plants - 1; Viruses - 0; Other Eukaryotes - 0 (source: NCBI BLink).
AT3G30460	Chr3:12104372-12105039	1.17878	4.38615	1.89566	0.0118731	protein_coding	zinc finger (C3HC4-type RING finger) family protein		zinc finger (C3HC4-type RING finger) family protein; FUNCTIONS IN: protein binding, zinc ion binding; EXPRESSED IN: 6 plant structures; EXPRESSED DURING: 4 anthesis, petal differentiation and expansion stage; CONTAINS InterPro DOMAIN/s: Zinc finger, RING-type (InterPro:IPR001841), Zinc finger, RING/FYVE/PHD-type (InterPro:IPR013083); BEST Arabidopsis thaliana protein match is: zinc finger (C3HC4-…
AT1G52100	Chr1:19383121-19385533	0.377016	1.40238	1.89518	0.0147304	protein_coding	jacalin lectin family protein		jacalin lectin family protein; FUNCTIONS IN: molecular_function unknown; INVOLVED IN: biological_process unknown; LOCATED IN: membrane; EXPRESSED IN: shoot, cotyledon, hypocotyl, leaf; CONTAINS InterPro DOMAIN/s: Mannose-binding lectin (InterPro:IPR001229); BEST Arabidopsis thaliana protein match is: jacalin lectin family protein (TAIR:AT5G35950.1); Has 1199 Blast hits to 527 proteins in 35 speci…
AT5G45630	Chr5:18505808-18506323	3.157	11.4491	1.85861	0.00132556	protein_coding	unknown protein		unknown protein; FUNCTIONS IN: molecular_function unknown; INVOLVED IN: biological_process unknown; LOCATED IN: cellular_component unknown; EXPRESSED IN: 19 plant structures; EXPRESSED DURING: 12 growth stages; CONTAINS InterPro DOMAIN/s: Protein of unknown function DUF584 (InterPro:IPR007608); BEST Arabidopsis thaliana protein match is: unknown protein (TAIR:AT4G18980.1); Has 104 Blast hits to 1…
AT3G15340	Chr3:5159697-5162841	0.241679	0.864334	1.8385	0.0368214	protein_coding	PPI2 (proton pump interactor 2); protein binding	Hypothetical protein similar to PPI1, a protein that interacts with the plasma membrane H+ ATPase AHA1	proton pump interactor 2 (PPI2); FUNCTIONS IN: protein binding; INVOLVED IN: regulation of proton transport; LOCATED IN: cellular_component unknown; BEST Arabidopsis thaliana protein match is: unknown protein (TAIR:AT5G36780.1); Has 24475 Blast hits to 15280 proteins in 958 species: Archae - 93; Bacteria - 2441; Metazoa - 11140; Fungi - 2159; Plants - 763; Viruses - 92; Other Eukaryotes - 7787 (s…
AT1G04220	Chr1:1114404-1122526	1.47991	5.26894	1.83201	0.00967286	protein_coding	KCS2 (3-KETOACYL-COA SYNTHASE 2); fatty acid elongase	Encodes KCS2, a member of the 3-ketoacyl-CoA synthase family involved in the biosynthesis of VLCFA (very long chain fatty acids).	3-KETOACYL-COA SYNTHASE 2 (KCS2); FUNCTIONS IN: fatty acid elongase activity; INVOLVED IN: response to wounding, response to osmotic stress, suberin biosynthetic process; LOCATED IN: membrane; EXPRESSED IN: 17 plant structures; EXPRESSED DURING: 6 growth stages; CONTAINS InterPro DOMAIN/s: Thiolase-like (InterPro:IPR016039), Very-long-chain 3-ketoacyl-CoA synthase (InterPro:IPR012392), FAE1/Type …
AT1G67110	Chr1:25061730-25065446	0.322914	1.13263	1.81045	0.0219649	protein_coding	CYP735A2; electron carrier/ heme binding / iron ion binding / monooxygenase/ oxygen binding	member of CYP709A	CYP735A2; FUNCTIONS IN: electron carrier activity, monooxygenase activity, iron ion binding, oxygen binding, heme binding; LOCATED IN: endomembrane system; EXPRESSED IN: 7 plant structures; EXPRESSED DURING: petal differentiation and expansion stage; CONTAINS InterPro DOMAIN/s: Cytochrome P450 (InterPro:IPR001128), Cytochrome P450, C-terminal region (InterPro:IPR017973), Cytochrome P450, E-class,…
AT3G26350	Chr3:9653659-9654730	0.809136	2.74539	1.76256	0.00938216	protein_coding			LOCATED IN: chloroplast; EXPRESSED IN: pedicel, root, carpel, stamen; EXPRESSED DURING: 4 anthesis, petal differentiation and expansion stage; CONTAINS InterPro DOMAIN/s: Harpin-induced 1 (InterPro:IPR010847); BEST Arabidopsis thaliana protein match is: unknown protein (TAIR:AT1G13050.1); Has 3161 Blast hits to 2320 proteins in 288 species: Archae - 6; Bacteria - 135; Metazoa - 1071; Fungi - 426;…
AT5G62520	Chr5:25097997-25103298	1.94165	6.52474	1.74864	0.0323708	protein_coding	SRO5 (SIMILAR TO RCD ONE 5); NAD+ ADP-ribosyltransferase	Encodes a protein with similarity to RCD1 but without the WWE domain. The protein does have a PARP signature upstream of the C-terminal protein interaction domain. The PARP signature may bind NAD+ and attach the ADP-ribose-moiety from NAD+ to the target molecule. Its presence suggests a role for the protein in ADP ribosylation. Up-regulated by NaCl. SRO5 and P5CDH (an overlapping gene in the anti…	SIMILAR TO RCD ONE 5 (SRO5); FUNCTIONS IN: NAD+ ADP-ribosyltransferase activity; INVOLVED IN: oxygen and reactive oxygen species metabolic process, response to salt stress; LOCATED IN: mitochondrion; EXPRESSED IN: 19 plant structures; EXPRESSED DURING: 11 growth stages; CONTAINS InterPro DOMAIN/s: Poly(ADP-ribose) polymerase, catalytic region (InterPro:IPR012317); BEST Arabidopsis thaliana protei…
AT1G61860	Chr1:22862856-22864619	0.417051	1.39949	1.74661	0.0291294	protein_coding	protein kinase, putative		protein kinase, putative; FUNCTIONS IN: protein serine/threonine kinase activity, protein tyrosine kinase activity, protein kinase activity, kinase activity, ATP binding; INVOLVED IN: protein amino acid phosphorylation; LOCATED IN: cellular_component unknown; EXPRESSED IN: 12 plant structures; EXPRESSED DURING: L mature pollen stage, M germinated pollen stage, 4 anthesis, C globular stage, petal …
AT1G32950	Chr1:11941437-11944760	0.281847	0.945582	1.74629	0.0167207	protein_coding	subtilase family protein		subtilase family protein; FUNCTIONS IN: identical protein binding, serine-type endopeptidase activity; INVOLVED IN: proteolysis, negative regulation of catalytic activity; LOCATED IN: endomembrane system; EXPRESSED IN: stem, stamen; EXPRESSED DURING: 4 anthesis; CONTAINS InterPro DOMAIN/s: Protease-associated PA (InterPro:IPR003137), Proteinase inhibitor, propeptide (InterPro:IPR009020), Peptidas…
AT4G11660	Chr4:7042629-7053091	4.56303	14.9921	1.71613	1.51e-08	protein_coding	AT-HSFB2B; transcription factor/ transcription repressor	member of Heat Stress Transcription Factor (Hsf) family	AT-HSFB2B; FUNCTIONS IN: transcription repressor activity, transcription factor activity; INVOLVED IN: response to chitin; LOCATED IN: nucleus; EXPRESSED IN: 24 plant structures; EXPRESSED DURING: 14 growth stages; CONTAINS InterPro DOMAIN/s: Winged helix repressor DNA-binding (InterPro:IPR011991), Heat shock factor (HSF)-type, DNA-binding (InterPro:IPR000232); BEST Arabidopsis thaliana protein m…
AT3G06120	Chr3:1846530-1848230	1.08535	3.55938	1.71347	0.0138491	protein_coding	MUTE (MUTE); DNA binding / transcription factor	Encodes a basic helix-loop-helix (bHLH) protein that controls meristemoid differentiation during stomatal development. In the absence of MUTE, meristemoids abort after excessive asymmetric divisions and fail to differentiate stomata.	MUTE (MUTE); FUNCTIONS IN: transcription factor activity, DNA binding; INVOLVED IN: stomatal complex development; LOCATED IN: nucleus; EXPRESSED IN: meristemoid, guard cell, guard mother cell; CONTAINS InterPro DOMAIN/s: Basic helix-loop-helix dimerisation region bHLH (InterPro:IPR001092), Helix-loop-helix DNA-binding (InterPro:IPR011598); BEST Arabidopsis thaliana protein match is: FMA (FAMA); D…
AT1G65180	Chr1:24211740-24213870	0.228558	0.742589	1.70001	0.045129	protein_coding	DC1 domain-containing protein		DC1 domain-containing protein; FUNCTIONS IN: protein binding, zinc ion binding; INVOLVED IN: intracellular signaling cascade; LOCATED IN: intracellular; EXPRESSED IN: shoot apex, pedicel, root; EXPRESSED DURING: 4 anthesis; CONTAINS InterPro DOMAIN/s: Protein kinase C, phorbol ester/diacylglycerol binding (InterPro:IPR002219), DC1 (InterPro:IPR004146), Zinc finger, PHD-type (InterPro:IPR001965), …
AT1G73700	Chr1:27717379-27719648	0.383624	1.23089	1.68194	0.0286238	protein_coding	MATE efflux family protein		MATE efflux family protein; FUNCTIONS IN: drug transporter activity, antiporter activity, transporter activity; INVOLVED IN: multidrug transport; LOCATED IN: membrane; EXPRESSED IN: 8 plant structures; EXPRESSED DURING: 4 anthesis, petal differentiation and expansion stage; CONTAINS InterPro DOMAIN/s: MATE family transporter related protein (InterPro:IPR015521), Multi antimicrobial extrusion prot…
AT2G41070	Chr2:17130773-17132386	2.02418	6.44323	1.67045	0.0131517	protein_coding	EEL (ENHANCED EM LEVEL); DNA binding / transcription factor	Transcription factor homologous to ABI5. Regulates AtEm1 expression by binding directly at the AtEm1 promoter. Located in the nucleus and expressed during seed maturation in the cotyledons and later in the whole embryo.	ENHANCED EM LEVEL (EEL); FUNCTIONS IN: transcription factor activity, DNA binding; INVOLVED IN: abscisic acid mediated signaling, regulation of transcription, DNA-dependent; LOCATED IN: nucleus; EXPRESSED IN: 16 plant structures; EXPRESSED DURING: 4 anthesis, F mature embryo stage, petal differentiation and expansion stage, D bilateral stage, E expanded cotyledon stage; CONTAINS InterPro DOMAIN/s…
AT1G04570	Chr1:1246727-1248775	0.775909	2.43787	1.65166	0.00157452	protein_coding	integral membrane transporter family protein		integral membrane transporter family protein; FUNCTIONS IN: transporter activity; INVOLVED IN: transport; LOCATED IN: chloroplast, membrane; CONTAINS InterPro DOMAIN/s: Biopterin transport-related protein BT1 (InterPro:IPR004324), Major facilitator superfamily, general substrate transporter (InterPro:IPR016196); BEST Arabidopsis thaliana protein match is: integral membrane transporter family prot…
AT1G10520	Chr1:3465963-3469248	0.667303	2.09092	1.64772	0.00781885	protein_coding	DNA polymerase lambda (POLL)		DNA polymerase lambda (POLL); FUNCTIONS IN: DNA binding, DNA-directed DNA polymerase activity, catalytic activity, nucleotidyltransferase activity; INVOLVED IN: DNA repair, DNA replication; LOCATED IN: intracellular; EXPRESSED IN: cultured cell; CONTAINS InterPro DOMAIN/s: Nucleotidyltransferase (InterPro:IPR002934), DNA-directed DNA polymerase, family X, beta-like (InterPro:IPR002008), DNA-direc…
AT1G78990	Chr1:29713530-29714969	0.954947	2.97925	1.64146	0.00387688	protein_coding	transferase family protein		transferase family protein; FUNCTIONS IN: transferase activity, transferring acyl groups other than amino-acyl groups, transferase activity; INVOLVED IN: biological_process unknown; LOCATED IN: cellular_component unknown; EXPRESSED IN: root; CONTAINS InterPro DOMAIN/s: Transferase (InterPro:IPR003480); BEST Arabidopsis thaliana protein match is: transferase family protein (TAIR:AT1G32910.1); Has …
AT5G16600	Chr5:5438290-5440245	3.03202	9.41473	1.63464	4.83e-05	protein_coding	MYB43 (myb domain protein 43); DNA binding / transcription factor	Encodes a putative transcription factor (MYB43).	myb domain protein 43 (MYB43); FUNCTIONS IN: transcription factor activity, DNA binding; INVOLVED IN: response to abscisic acid stimulus, regulation of transcription, DNA-dependent, regulation of secondary cell wall thickening; LOCATED IN: nucleus; EXPRESSED IN: 11 plant structures; EXPRESSED DURING: 4 anthesis, F mature embryo stage, petal differentiation and expansion stage, E expanded cotyledo…
AT2G46940	Chr2:19286657-19287581	1.2739	3.95371	1.63396	0.0122818	protein_coding	unknown protein		unknown protein; FUNCTIONS IN: molecular_function unknown; INVOLVED IN: biological_process unknown; LOCATED IN: cellular_component unknown; EXPRESSED IN: root, carpel; EXPRESSED DURING: 4 anthesis; BEST Arabidopsis thaliana protein match is: unknown protein (TAIR:AT3G62070.1); Has 26 Blast hits to 26 proteins in 7 species: Archae - 0; Bacteria - 0; Metazoa - 4; Fungi - 0; Plants - 22; Viruses - 0…
AT1G29780	Chr1:10426949-10429133	2.06556	6.38157	1.62738	0.0312804	protein_coding	NLI interacting factor (NIF) family protein		NLI interacting factor (NIF) family protein; FUNCTIONS IN: phosphatase activity; LOCATED IN: mitochondrion; CONTAINS InterPro DOMAIN/s: Dullard-like phosphatase domain (InterPro:IPR011948), NLI interacting factor (InterPro:IPR004274); BEST Arabidopsis thaliana protein match is: NLI interacting factor (NIF) family protein (TAIR:AT1G29770.1); Has 1933 Blast hits to 1933 proteins in 182 species: Arc…
AT4G18980	Chr4:10398917-10399512	1.44436	4.4344	1.61831	0.0381357	protein_coding	unknown protein		unknown protein; FUNCTIONS IN: molecular_function unknown; INVOLVED IN: biological_process unknown; LOCATED IN: cellular_component unknown; EXPRESSED IN: stem, male gametophyte, sepal, carpel, stamen; EXPRESSED DURING: 4 anthesis; CONTAINS InterPro DOMAIN/s: Protein of unknown function DUF584 (InterPro:IPR007608); BEST Arabidopsis thaliana protein match is: unknown protein (TAIR:AT5G45630.1); Has…
AT1G19630	Chr1:6785426-6787967	0.902095	2.76923	1.61814	0.0048135	protein_coding	CYP722A1; electron carrier/ heme binding / iron ion binding / monooxygenase/ oxygen binding	member of CYP722A	CYP722A1; FUNCTIONS IN: electron carrier activity, monooxygenase activity, iron ion binding, oxygen binding, heme binding; LOCATED IN: endomembrane system; EXPRESSED IN: stem, flower; EXPRESSED DURING: petal differentiation and expansion stage; CONTAINS InterPro DOMAIN/s: Cytochrome P450 (InterPro:IPR001128), Cytochrome P450, conserved site (InterPro:IPR017972), Cytochrome P450, E-class, group I …
AT3G57760	Chr3:21395592-21397244	1.57581	4.83567	1.61762	0.0107421	protein_coding	protein kinase family protein		protein kinase family protein; FUNCTIONS IN: protein tyrosine kinase activity, protein kinase activity, ATP binding; INVOLVED IN: protein amino acid phosphorylation; EXPRESSED IN: 6 plant structures; EXPRESSED DURING: 4 anthesis, petal differentiation and expansion stage; CONTAINS InterPro DOMAIN/s: Protein kinase, core (InterPro:IPR000719), Tyrosine protein kinase (InterPro:IPR001245), Protein k…
AT1G73540	Chr1:27645657-27646698	18.4539	55.605	1.59129	1.08e-14	protein_coding	atnudt21 (Arabidopsis thaliana Nudix hydrolase homolog 21); hydrolase		Arabidopsis thaliana Nudix hydrolase homolog 21 (atnudt21); FUNCTIONS IN: hydrolase activity; INVOLVED IN: biological_process unknown; LOCATED IN: chloroplast; EXPRESSED IN: 24 plant structures; EXPRESSED DURING: 15 growth stages; CONTAINS InterPro DOMAIN/s: NUDIX (InterPro:IPR015797), NUDIX hydrolase, core (InterPro:IPR000086); BEST Arabidopsis thaliana protein match is: atnudt4 (Arabidopsis tha…
AT3G52530	Chr3:19484866-19485922	1.04251	3.13305	1.58751	0.0122817	protein_coding	protein kinase family protein		protein kinase family protein; FUNCTIONS IN: protein kinase activity, kinase activity, ATP binding; INVOLVED IN: protein amino acid phosphorylation; LOCATED IN: mitochondrion; CONTAINS InterPro DOMAIN/s: Protein kinase, core (InterPro:IPR000719), Serine/threonine protein kinase-related (InterPro:IPR017442), Protein kinase-like (InterPro:IPR011009); BEST Arabidopsis thaliana protein match is: prot…
AT3G25013	Chr3:9114070-9115670	3.00323	9.00392	1.58404	0.0171151	protein_coding			FUNCTIONS IN: molecular_function unknown; INVOLVED IN: vesicle-mediated transport; LOCATED IN: integral to membrane; CONTAINS InterPro DOMAIN/s: Synaptobrevin (InterPro:IPR001388); BEST Arabidopsis thaliana protein match is: ATVAMP725 (TAIR:AT2G32670.1).
AT3G07273	Chr3:2317713-2317926	30.8566	92.4075	1.58243	0.00647519	protein_coding	unknown protein		unknown protein; Has 0 Blast hits to 0 proteins in 0 species (source: NCBI BLink).
AT3G03030	Chr3:682053-684069	1.4273	4.26957	1.5808	0.000136551	protein_coding	F-box family protein		F-box family protein; FUNCTIONS IN: molecular_function unknown; INVOLVED IN: biological_process unknown; LOCATED IN: cellular_component unknown; CONTAINS InterPro DOMAIN/s: Cyclin-like F-box (InterPro:IPR001810), FBD-like (InterPro:IPR006566), Leucine-rich repeat 2 (InterPro:IPR013101); BEST Arabidopsis thaliana protein match is: F-box family protein (TAIR:AT3G03040.1); Has 1229 Blast hits to 119…
AT1G58340	Chr1:21653007-21655439	0.731951	2.18898	1.58044	0.00257596	protein_coding	ZF14; antiporter/ drug transporter/ transporter		ZF14; FUNCTIONS IN: drug transporter activity, antiporter activity, transporter activity; INVOLVED IN: response to nematode; LOCATED IN: membrane; EXPRESSED IN: 16 plant structures; EXPRESSED DURING: 4 anthesis, F mature embryo stage, petal differentiation and expansion stage, D bilateral stage, E expanded cotyledon stage; CONTAINS InterPro DOMAIN/s: Multi antimicrobial extrusion protein MatE (In…
AT5G50800	Chr5:20665076-20667304	2.57283	7.67864	1.5775	5.36e-05	protein_coding	nodulin MtN3 family protein		nodulin MtN3 family protein; LOCATED IN: endomembrane system, integral to membrane, membrane; EXPRESSED IN: 14 plant structures; EXPRESSED DURING: 9 growth stages; CONTAINS InterPro DOMAIN/s: MtN3 and saliva related transmembrane protein, conserved region (InterPro:IPR018169), RAG1-activating protein 1 homologue (InterPro:IPR018179), MtN3 and saliva related transmembrane protein (InterPro:IPR0043…
AT5G23370	Chr5:7863330-7864271	1.01273	2.99438	1.56401	0.0230931	protein_coding	GRAM domain-containing protein / ABA-responsive protein-related		GRAM domain-containing protein / ABA-responsive protein-related; FUNCTIONS IN: molecular_function unknown; INVOLVED IN: biological_process unknown; LOCATED IN: cellular_component unknown; CONTAINS InterPro DOMAIN/s: GRAM (InterPro:IPR004182); BEST Arabidopsis thaliana protein match is: GRAM domain-containing protein / ABA-responsive protein-related (TAIR:AT5G23350.1); Has 196 Blast hits to 196 pr…
AT4G19080	Chr4:10448812-10449796	1.53792	4.49992	1.54892	0.00565082	protein_coding	unknown protein		unknown protein; FUNCTIONS IN: molecular_function unknown; INVOLVED IN: biological_process unknown; LOCATED IN: mitochondrion; CONTAINS InterPro DOMAIN/s: Protein of unknown function DUF594 (InterPro:IPR007658); BEST Arabidopsis thaliana protein match is: unknown protein (TAIR:AT5G45540.1); Has 436 Blast hits to 427 proteins in 9 species: Archae - 0; Bacteria - 0; Metazoa - 0; Fungi - 0; Plants -…
AT2G35070	Chr2:14783290-14784710	1.12542	3.28505	1.54544	0.0351694	protein_coding	unknown protein		unknown protein; FUNCTIONS IN: molecular_function unknown; INVOLVED IN: pollen tube development, pollen development; LOCATED IN: mitochondrion; BEST Arabidopsis thaliana protein match is: unknown protein (TAIR:AT2G35090.1); Has 35 Blast hits to 35 proteins in 4 species: Archae - 0; Bacteria - 0; Metazoa - 0; Fungi - 0; Plants - 35; Viruses - 0; Other Eukaryotes - 0 (source: NCBI BLink).
AT1G80800	Chr1:30364012-30364310	6.7849	19.7296	1.53996	0.0338884	pseudogene			pseudogene, 40S ribosomal protein S12 (RPS12B), similar to ribosomal protein S12 GB:AAD39838 GI:5106775 from (Hordeum vulgare); blastp match of 65% identity and 4.7e-12 P-value to GP|23617253|dbj|BAC20920.1||AP005764 putative 40S ribosomal protein S12 {Oryza sativa (japonica cultivar-group)}
AT3G58810	Chr3:21749965-21752008	0.797403	2.31794	1.53946	0.0381387	protein_coding	MTPA2 (METAL TOLERANCE PROTEIN A2); efflux transmembrane transporter/ inorganic anion transmembrane transporter/ zinc ion transmembrane transporter	Member of Zinc transporter (ZAT) family. Contributes to basic cellular Zn tolerance and controls Zn partitioning, particularly under conditions of high rates of Zn influx into the root symplasm. Localizes to the vacuolar membrane.	METAL TOLERANCE PROTEIN A2 (MTPA2); FUNCTIONS IN: zinc ion transmembrane transporter activity, efflux transmembrane transporter activity, inorganic anion transmembrane transporter activity; INVOLVED IN: response to zinc ion, zinc ion transport, detoxification of cobalt ion, detoxification of zinc ion; LOCATED IN: plant-type vacuole membrane, vacuole; EXPRESSED IN: 16 plant structures; EXPRESSED D…
AT3G49920	Chr3:18505835-18507699	2.60246	7.47927	1.52302	0.00584632	protein_coding	VDAC5 (VOLTAGE DEPENDENT ANION CHANNEL 5); voltage-gated anion channel	Encodes a voltage-dependent anion channel (VDAC: AT3G01280/VDAC1, AT5G67500/VDAC2, AT5G15090/VDAC3, AT5G57490/VDAC4, AT5G15090/VDAC5). VDACs are reported to be porin-type, beta-barrel diffusion pores. They are prominently localized in the outer mitochondrial membrane and are involved in metabolite exchange between the organelle and the cytosol.	VOLTAGE DEPENDENT ANION CHANNEL 5 (VDAC5); FUNCTIONS IN: voltage-gated anion channel activity; INVOLVED IN: anion transport; LOCATED IN: mitochondrial outer membrane; EXPRESSED IN: 7 plant structures; EXPRESSED DURING: petal differentiation and expansion stage, E expanded cotyledon stage; CONTAINS InterPro DOMAIN/s: Porin, eukaryotic type (InterPro:IPR001925); BEST Arabidopsis thaliana protein ma…
AT4G10420	Chr4:6453084-6454209	0.942844	2.69392	1.51462	0.0307059	protein_coding			FUNCTIONS IN: molecular_function unknown; INVOLVED IN: biological_process unknown; LOCATED IN: cellular_component unknown; EXPRESSED IN: 11 plant structures; EXPRESSED DURING: 6 growth stages; CONTAINS InterPro DOMAIN/s: FBD (InterPro:IPR013596), FBD-like (InterPro:IPR006566), Leucine-rich repeat 2 (InterPro:IPR013101); BEST Arabidopsis thaliana protein match is: F-box family protein (TAIR:AT4G10…
AT3G53160	Chr3:19702455-19703976	0.919776	2.5804	1.48824	0.00833518	protein_coding	UGT73C7 (UDP-glucosyl transferase 73C7); UDP-glycosyltransferase/ transferase, transferring glycosyl groups		UDP-glucosyl transferase 73C7 (UGT73C7); FUNCTIONS IN: UDP-glycosyltransferase activity, transferase activity, transferring glycosyl groups; INVOLVED IN: response to other organism; LOCATED IN: cellular_component unknown; EXPRESSED IN: shoot apex, stem, leaf whorl, embryo, stamen; EXPRESSED DURING: 4 anthesis, D bilateral stage; CONTAINS InterPro DOMAIN/s: UDP-glucuronosyl/UDP-glucosyltransferase…
AT3G18010	Chr3:6161136-6163272	0.759474	2.12169	1.48214	0.0346996	protein_coding	WOX1 (WUSCHEL related homeobox 1); transcription factor	Encodes a WUSCHEL-related homeobox gene family member with 65 amino acids in its homeodomain. Proteins in this family contain a sequence of eight residues (TLPLFPMH) downstream of the homeodomain called the WUS box. Its mRNA is expressed in the initiating vascular primordium of the cotyledons during heart and torpedo stages.	WUSCHEL related homeobox 1 (WOX1); FUNCTIONS IN: transcription factor activity; INVOLVED IN: regulation of transcription, DNA-dependent; LOCATED IN: nucleus; EXPRESSED IN: cotyledon primordium, shoot; EXPRESSED DURING: E expanded cotyledon stage, D bilateral stage; CONTAINS InterPro DOMAIN/s: Homeobox (InterPro:IPR001356), Homeobox, conserved site (InterPro:IPR017970), Homeodomain-like (InterPro:…
AT4G38230	Chr4:17927197-17931182	3.42725	9.56991	1.48145	0.00210249	protein_coding	CPK26; ATP binding / calcium ion binding / calmodulin-dependent protein kinase/ kinase/ protein kinase	member of Calcium Dependent Protein Kinase	CPK26; FUNCTIONS IN: calmodulin-dependent protein kinase activity, protein kinase activity, kinase activity, calcium ion binding, ATP binding; INVOLVED IN: protein amino acid phosphorylation; LOCATED IN: cellular_component unknown; EXPRESSED IN: 17 plant structures; EXPRESSED DURING: 7 growth stages; CONTAINS InterPro DOMAIN/s: EF-HAND 1 (InterPro:IPR018247), EF-Hand type (InterPro:IPR011992), Ca…
AT5G42760	Chr5:17148922-17151681	1.95217	5.43769	1.47792	0.0161285	protein_coding			INVOLVED IN: biological_process unknown; LOCATED IN: cellular_component unknown; EXPRESSED IN: 21 plant structures; EXPRESSED DURING: 13 growth stages; CONTAINS InterPro DOMAIN/s: Conserved hypothetical protein CHP00027, methylltransferase (InterPro:IPR011610), O-methyltransferase, N-terminal (InterPro:IPR003455); Has 888 Blast hits to 888 proteins in 139 species: Archae - 36; Bacteria - 741; Met…
AT4G22390	Chr4:11813424-11815133	0.601026	1.67121	1.4754	0.0353478	protein_coding			FUNCTIONS IN: molecular_function unknown; INVOLVED IN: biological_process unknown; LOCATED IN: cellular_component unknown; CONTAINS InterPro DOMAIN/s: F-box associated type 1 (InterPro:IPR017451); BEST Arabidopsis thaliana protein match is: F-box family protein (TAIR:AT4G12560.2); Has 662 Blast hits to 662 proteins in 37 species: Archae - 0; Bacteria - 0; Metazoa - 0; Fungi - 0; Plants - 662; Vir…
AT1G03055	Chr1:707725-711803	2.63996	7.2213	1.45174	0.0108299	protein_coding	unknown protein		unknown protein; FUNCTIONS IN: molecular_function unknown; INVOLVED IN: biological_process unknown; LOCATED IN: cellular_component unknown; EXPRESSED IN: 10 plant structures; EXPRESSED DURING: 6 growth stages; BEST Arabidopsis thaliana protein match is: unknown protein (TAIR:AT1G64680.1); Has 63 Blast hits to 63 proteins in 14 species: Archae - 0; Bacteria - 5; Metazoa - 0; Fungi - 0; Plants - 53…
AT2G24100	Chr2:10244885-10246919	2.70677	7.38429	1.44789	2.26e-05	protein_coding	unknown protein		unknown protein; FUNCTIONS IN: molecular_function unknown; EXPRESSED IN: 23 plant structures; EXPRESSED DURING: 13 growth stages; BEST Arabidopsis thaliana protein match is: unknown protein (TAIR:AT4G30780.1); Has 44 Blast hits to 44 proteins in 11 species: Archae - 0; Bacteria - 0; Metazoa - 0; Fungi - 0; Plants - 39; Viruses - 0; Other Eukaryotes - 5 (source: NCBI BLink).
AT2G44798	Chr2:18466463-18471277	1.82636	4.91727	1.42889	0.0334643	other_rna	other RNA	Potential natural antisense gene, locus overlaps with AT2G44800
AT2G28500	Chr2:12186568-12188142	3.36842	8.99503	1.41705	0.0024777	protein_coding	LBD11 (LOB DOMAIN-CONTAINING PROTEIN 11)		LOB DOMAIN-CONTAINING PROTEIN 11 (LBD11); INVOLVED IN: biological_process unknown; LOCATED IN: chloroplast; CONTAINS InterPro DOMAIN/s: Lateral organ boundaries, LOB (InterPro:IPR004883); BEST Arabidopsis thaliana protein match is: LBD1 (LOB DOMAIN-CONTAINING PROTEIN 1) (TAIR:AT1G07900.1); Has 751 Blast hits to 732 proteins in 77 species: Archae - 8; Bacteria - 65; Metazoa - 22; Fungi - 2; Plants…
AT5G28910	Chr5:10930568-10932999	1.79291	4.7816	1.41519	0.000137719	protein_coding	unknown protein		unknown protein; FUNCTIONS IN: molecular_function unknown; INVOLVED IN: biological_process unknown; LOCATED IN: mitochondrion; BEST Arabidopsis thaliana protein match is: unknown protein (TAIR:AT5G28960.1); Has 19 Blast hits to 19 proteins in 7 species: Archae - 0; Bacteria - 0; Metazoa - 1; Fungi - 0; Plants - 17; Viruses - 0; Other Eukaryotes - 1 (source: NCBI BLink).
AT4G28150	Chr4:13977302-13979006	2.73621	7.27126	1.41003	0.000306261	protein_coding	unknown protein		unknown protein; FUNCTIONS IN: molecular_function unknown; INVOLVED IN: biological_process unknown; LOCATED IN: cellular_component unknown; EXPRESSED IN: 22 plant structures; EXPRESSED DURING: 14 growth stages; CONTAINS InterPro DOMAIN/s: Protein of unknown function DUF789 (InterPro:IPR008507); BEST Arabidopsis thaliana protein match is: unknown protein (TAIR:AT4G03420.1); Has 148 Blast hits to 1…
AT3G06690	Chr3:2115425-2116825	2.2342	5.85319	1.38947	0.0168267	protein_coding	FAD binding / acyl-CoA oxidase/ electron carrier/ oxidoreductase/ oxidoreductase, acting on the CH-CH group of donors		FAD binding / acyl-CoA oxidase/ electron carrier/ oxidoreductase/ oxidoreductase, acting on the CH-CH group of donors; FUNCTIONS IN: oxidoreductase activity, acting on the CH-CH group of donors, electron carrier activity, oxidoreductase activity, FAD binding, acyl-CoA oxidase activity; INVOLVED IN: fatty acid beta-oxidation, fatty acid metabolic process; LOCATED IN: peroxisome; CONTAINS InterPro …
AT1G15960	Chr1:5478753-5485082	3.41683	8.88956	1.37946	0.00403452	protein_coding	NRAMP6; inorganic anion transmembrane transporter/ metal ion transmembrane transporter	member of Nramp2 family	NRAMP6; FUNCTIONS IN: inorganic anion transmembrane transporter activity, metal ion transmembrane transporter activity; INVOLVED IN: cellular metal ion homeostasis, metal ion transport; LOCATED IN: membrane; EXPRESSED IN: 12 plant structures; EXPRESSED DURING: LP.06 six leaves visible, 4 anthesis, LP.04 four leaves visible, petal differentiation and expansion stage, LP.08 eight leaves visible; CO…
AT3G10120	Chr3:3130071-3130891	3.9089	10.1327	1.37418	0.00122612	protein_coding	unknown protein		unknown protein; FUNCTIONS IN: molecular_function unknown; INVOLVED IN: biological_process unknown; LOCATED IN: cellular_component unknown; EXPRESSED IN: 10 plant structures; EXPRESSED DURING: LP.06 six leaves visible, LP.04 four leaves visible, LP.10 ten leaves visible, petal differentiation and expansion stage; BEST Arabidopsis thaliana protein match is: unknown protein (TAIR:AT5G03890.1); Has …
AT1G80130	Chr1:30140960-30142646	4.72273	12.2106	1.37044	4.1e-06	protein_coding	binding		binding; FUNCTIONS IN: binding; INVOLVED IN: response to oxidative stress; LOCATED IN: membrane; EXPRESSED IN: 18 plant structures; EXPRESSED DURING: 12 growth stages; CONTAINS InterPro DOMAIN/s: Tetratricopeptide-like helical (InterPro:IPR011990); BEST Arabidopsis thaliana protein match is: binding (TAIR:AT5G20190.1); Has 623 Blast hits to 505 proteins in 110 species: Archae - 14; Bacteria - 217…
AT1G66400	Chr1:24770574-24771371	3.71097	9.58342	1.36874	0.00194357	protein_coding	calmodulin-related protein, putative		calmodulin-related protein, putative; FUNCTIONS IN: calcium ion binding; INVOLVED IN: biological_process unknown; LOCATED IN: cellular_component unknown; EXPRESSED IN: 20 plant structures; EXPRESSED DURING: 9 growth stages; CONTAINS InterPro DOMAIN/s: EF-HAND 1 (InterPro:IPR018247), EF-HAND 2 (InterPro:IPR018249), EF-Hand type (InterPro:IPR011992), Calcium-binding EF-hand (InterPro:IPR002048), EF…
AT1G01725	Chr1:268329-270775	12.8534	32.8671	1.3545	0.00573578	protein_coding	unknown protein		unknown protein; FUNCTIONS IN: molecular_function unknown; INVOLVED IN: biological_process unknown; LOCATED IN: endomembrane system; EXPRESSED IN: 23 plant structures; EXPRESSED DURING: 14 growth stages; Has 10 Blast hits to 10 proteins in 3 species: Archae - 0; Bacteria - 0; Metazoa - 0; Fungi - 0; Plants - 10; Viruses - 0; Other Eukaryotes - 0 (source: NCBI BLink).
AT1G03920	Chr1:1001320-1004383	0.572741	1.44345	1.33356	0.0328588	protein_coding	protein kinase, putative		protein kinase, putative; FUNCTIONS IN: kinase activity; INVOLVED IN: protein amino acid phosphorylation; LOCATED IN: cytosol, plasma membrane; EXPRESSED IN: 23 plant structures; EXPRESSED DURING: 11 growth stages; CONTAINS InterPro DOMAIN/s: Protein kinase, ATP binding site (InterPro:IPR017441), Serine/threonine protein kinase (InterPro:IPR002290), Tyrosine protein kinase (InterPro:IPR001245), S…
AT3G15780	Chr3:5341425-5342557	8.51771	21.3997	1.32906	0.000517298	protein_coding	unknown protein		unknown protein; FUNCTIONS IN: molecular_function unknown; INVOLVED IN: biological_process unknown; EXPRESSED IN: 23 plant structures; EXPRESSED DURING: 13 growth stages; Has 13 Blast hits to 13 proteins in 3 species: Archae - 0; Bacteria - 0; Metazoa - 0; Fungi - 0; Plants - 13; Viruses - 0; Other Eukaryotes - 0 (source: NCBI BLink).
AT5G16110	Chr5:5260603-5262840	50.2429	125.87	1.32494	5.59e-15	protein_coding	unknown protein		unknown protein; FUNCTIONS IN: molecular_function unknown; INVOLVED IN: biological_process unknown; LOCATED IN: chloroplast; EXPRESSED IN: 24 plant structures; EXPRESSED DURING: 15 growth stages; BEST Arabidopsis thaliana protein match is: unknown protein (TAIR:AT3G02555.1); Has 64 Blast hits to 64 proteins in 11 species: Archae - 0; Bacteria - 0; Metazoa - 0; Fungi - 0; Plants - 64; Viruses - 0;…
AT1G69970	Chr1:26353046-26354256	10.5492	26.2938	1.31759	0.038715	protein_coding	CLE26 (CLAVATA3/ESR-RELATED 26); protein binding / receptor binding	Member of a large family of putative ligands homologous to the Clavata3 gene. Consists of a single exon. Can not replace CLV3 function in vivo.	CLAVATA3/ESR-RELATED 26 (CLE26); FUNCTIONS IN: protein binding, receptor binding; INVOLVED IN: signal transduction; LOCATED IN: apoplast; EXPRESSED IN: hypocotyl; Has 4 Blast hits to 4 proteins in 1 species: Archae - 0; Bacteria - 0; Metazoa - 0; Fungi - 0; Plants - 4; Viruses - 0; Other Eukaryotes - 0 (source: NCBI BLink).
AT2G24540	Chr2:10425817-10427594	1.9545	4.8713	1.31751	0.0267588	protein_coding	AFR (ATTENUATED FAR-RED RESPONSE)		ATTENUATED FAR-RED RESPONSE (AFR); FUNCTIONS IN: molecular_function unknown; INVOLVED IN: biological_process unknown; LOCATED IN: cellular_component unknown; EXPRESSED IN: 16 plant structures; EXPRESSED DURING: 9 growth stages; CONTAINS InterPro DOMAIN/s: Cyclin-like F-box (InterPro:IPR001810), Galactose oxidase/kelch, beta-propeller (InterPro:IPR011043), Kelch repeat type 1 (InterPro:IPR006652),…
AT1G75360	Chr1:28274587-28275990	1.4593	3.62735	1.31364	0.00820106	protein_coding	unknown protein		unknown protein; FUNCTIONS IN: molecular_function unknown; INVOLVED IN: biological_process unknown; LOCATED IN: cellular_component unknown; Has 44 Blast hits to 41 proteins in 11 species: Archae - 0; Bacteria - 2; Metazoa - 3; Fungi - 0; Plants - 27; Viruses - 0; Other Eukaryotes - 12 (source: NCBI BLink).
AT3G58070	Chr3:21506612-21507654	2.28815	5.64337	1.30237	0.00617015	protein_coding	GIS (GLABROUS INFLORESCENCE STEMS); nucleic acid binding / transcription factor/ zinc ion binding	Putative transcription factor, contains C2H2 domain, regulates aspects of shoot maturation in Arabidopsis thaliana. GIS loss-of-function mutations affect the epidermal differentiation of inflorescence organs, causing a premature decrease in trichome production on successive leaves, stem internodes, and branches. Overexpression has the opposite effect on trichome initiation and causes other hetero…	GLABROUS INFLORESCENCE STEMS (GIS); FUNCTIONS IN: transcription factor activity, zinc ion binding, nucleic acid binding; INVOLVED IN: trichome branching, trichome differentiation, response to gibberellin stimulus, regulation of transcription; LOCATED IN: intracellular; EXPRESSED IN: 13 plant structures; EXPRESSED DURING: 7 growth stages; CONTAINS InterPro DOMAIN/s: Zinc finger, C2H2-like (InterPr…
AT4G01490	Chr4:631135-636899	0.282742	0.696308	1.30024	0.0124465	transposable_element_gene	transposable element gene		non-LTR retrotransposon family (LINE), has a 2.4e-44 P-value blast match to GB:AAB41224 ORF2 (LINE-element) (Rattus norvegicus)
AT2G15020	Chr2:6491433-6493352	1.50292	3.68829	1.29519	0.00210702	protein_coding	unknown protein		unknown protein; FUNCTIONS IN: molecular_function unknown; INVOLVED IN: biological_process unknown; LOCATED IN: cellular_component unknown; EXPRESSED IN: 11 plant structures; EXPRESSED DURING: LP.06 six leaves visible, 4 anthesis, LP.04 four leaves visible, 4 leaf senescence stage, petal differentiation and expansion stage; BEST Arabidopsis thaliana protein match is: unknown protein (TAIR:AT5G641…
AT3G21020	Chr3:7368266-7369526	1.27814	3.11609	1.28569	0.0211901	transposable_element_gene	transposable element gene		copia-like retrotransposon family, has a 5.4e-14 P-value blast match to gb|AAO73529.1| gag-pol polyprotein (Glycine max) (SIRE1) (Ty1_Copia-family)
AT5G52300	Chr5:21237055-21239529	0.640792	1.55674	1.2806	0.0494777	protein_coding	LTI65 (LOW-TEMPERATURE-INDUCED 65)	encodes a protein that is induced in expression in response to water deprivation such as cold, high-salt, and dessication. The response appears to be via abscisic acid. The promoter region contains two ABA-responsive elements (ABREs) that are required for the dehydration-responsive expression of rd29B as cis-acting elements. Protein is a member of a gene family with other members found plants, an…	LOW-TEMPERATURE-INDUCED 65 (LTI65); FUNCTIONS IN: molecular_function unknown; INVOLVED IN: response to salt stress, response to water deprivation, abscisic acid mediated signaling, response to cold, response to abscisic acid stimulus; LOCATED IN: cellular_component unknown; EXPRESSED IN: leaf, seed; EXPRESSED DURING: dry seed stage, LP.04 four leaves visible; CONTAINS InterPro DOMAIN/s: CAP160 (I…
AT3G47400	Chr3:17465589-17468118	0.627738	1.52273	1.27843	0.0321309	protein_coding	pectinesterase family protein		pectinesterase family protein; FUNCTIONS IN: enzyme inhibitor activity, pectinesterase activity; INVOLVED IN: cell wall modification; LOCATED IN: endomembrane system, cell wall, plant-type cell wall; EXPRESSED IN: hypocotyl, root, flower, carpel; EXPRESSED DURING: petal differentiation and expansion stage; CONTAINS InterPro DOMAIN/s: Pectinesterase, active site (InterPro:IPR018040), Pectin lyase …
AT1G66080	Chr1:24600216-24601157	8.31885	20.0783	1.27118	3.67e-05	protein_coding	unknown protein		unknown protein; FUNCTIONS IN: molecular_function unknown; INVOLVED IN: biological_process unknown; LOCATED IN: cellular_component unknown; EXPRESSED IN: 20 plant structures; EXPRESSED DURING: 11 growth stages; CONTAINS InterPro DOMAIN/s: Protein of unknown function DUF775 (InterPro:IPR008493); Has 208 Blast hits to 206 proteins in 94 species: Archae - 0; Bacteria - 0; Metazoa - 107; Fungi - 59; …
AT2G17210	Chr2:7485397-7487602	1.21153	2.90174	1.26009	0.0039858	protein_coding	pentatricopeptide (PPR) repeat-containing protein		pentatricopeptide (PPR) repeat-containing protein; INVOLVED IN: N-terminal protein myristoylation; CONTAINS InterPro DOMAIN/s: Pentatricopeptide repeat (InterPro:IPR002885); BEST Arabidopsis thaliana protein match is: DOT4 (DEFECTIVELY ORGANIZED TRIBUTARIES 4) (TAIR:AT4G18750.1); Has 15734 Blast hits to 4905 proteins in 125 species: Archae - 0; Bacteria - 6; Metazoa - 61; Fungi - 43; Plants - 152…
AT1G68500	Chr1:25702002-25702511	5.08631	12.1309	1.25399	0.0172605	protein_coding	unknown protein		unknown protein; LOCATED IN: cellular_component unknown; EXPRESSED IN: 22 plant structures; EXPRESSED DURING: 13 growth stages; BEST Arabidopsis thaliana protein match is: unknown protein (TAIR:AT1G25422.1); Has 6 Blast hits to 6 proteins in 2 species: Archae - 0; Bacteria - 0; Metazoa - 0; Fungi - 0; Plants - 6; Viruses - 0; Other Eukaryotes - 0 (source: NCBI BLink).
AT2G30080	Chr2:12838729-12840112	1.48904	3.5474	1.25238	0.0331634	protein_coding	ZIP6; cation transmembrane transporter/ metal ion transmembrane transporter	member of Fe(II) transporter isolog family. Gene expression is not regulated by iron, copper, or zinc deficiency or excess.	ZIP6; FUNCTIONS IN: cation transmembrane transporter activity, metal ion transmembrane transporter activity; INVOLVED IN: cation transport, response to nematode; LOCATED IN: integral to membrane, membrane; EXPRESSED IN: 19 plant structures; EXPRESSED DURING: 7 growth stages; CONTAINS InterPro DOMAIN/s: Zinc/iron permease, fungal and plant (InterPro:IPR004698), Zinc/iron permease (InterPro:IPR0036…
AT4G34990	Chr4:16661328-16662367	3.8999	9.28744	1.25184	0.00184573	protein_coding	AtMYB32 (myb domain protein 32); DNA binding / transcription factor	Member of the R2R3 factor gene family.	myb domain protein 32 (AtMYB32); FUNCTIONS IN: transcription factor activity, DNA binding; INVOLVED IN: in 7 processes; EXPRESSED IN: 22 plant structures; EXPRESSED DURING: 13 growth stages; CONTAINS InterPro DOMAIN/s: SANT, DNA-binding (InterPro:IPR001005), Homeodomain-like (InterPro:IPR009057), Myb, DNA-binding (InterPro:IPR014778), Myb-type HTH DNA-binding domain (InterPro:IPR017930), Homeodom…
AT5G02070	Chr5:405894-408220	1.09785	2.61424	1.25171	0.00871917	protein_coding	protein kinase-related		protein kinase-related; FUNCTIONS IN: kinase activity; INVOLVED IN: protein amino acid phosphorylation; CONTAINS InterPro DOMAIN/s: Protein kinase, ATP binding site (InterPro:IPR017441), Protein kinase, core (InterPro:IPR000719), Serine/threonine protein kinase-related (InterPro:IPR017442), Protein kinase-like (InterPro:IPR011009), Serine/threonine protein kinase, active site (InterPro:IPR008271)…
AT1G10585	Chr1:3493939-3495144	2.80058	6.60477	1.23778	0.0229779	protein_coding	transcription factor		transcription factor; FUNCTIONS IN: transcription factor activity; INVOLVED IN: regulation of transcription; LOCATED IN: nucleus; EXPRESSED IN: 7 plant structures; EXPRESSED DURING: LP.06 six leaves visible, 4 anthesis, LP.10 ten leaves visible, petal differentiation and expansion stage, LP.08 eight leaves visible; CONTAINS InterPro DOMAIN/s: Basic helix-loop-helix dimerisation region bHLH (Inter…
AT4G31730	Chr4:15361090-15361850	2.33239	5.49303	1.23579	0.0308	protein_coding	GDU1 (GLUTAMINE DUMPER 1)	Glutamine dumper1 is a putative transmembrane protein. It is involved in glutamine secretion	GLUTAMINE DUMPER 1 (GDU1); FUNCTIONS IN: molecular_function unknown; INVOLVED IN: glutamine secretion; LOCATED IN: integral to membrane, nucleus; EXPRESSED IN: 10 plant structures; EXPRESSED DURING: F mature embryo stage, petal differentiation and expansion stage; BEST Arabidopsis thaliana protein match is: AtGDU4 (Arabidopsis thaliana GLUTAMINE DUMPER 4) (TAIR:AT2G24762.1); Has 58 Blast hits to …
AT1G31935	Chr1:11469481-11470010	4.45871	10.4742	1.23214	0.0237993	other_rna	other RNA
AT5G38565	Chr5:15444309-15446009	1.14192	2.67375	1.22741	0.0344753	protein_coding			FUNCTIONS IN: molecular_function unknown; INVOLVED IN: biological_process unknown; LOCATED IN: cellular_component unknown; CONTAINS InterPro DOMAIN/s: FBD (InterPro:IPR013596), Cyclin-like F-box (InterPro:IPR001810), FBD-like (InterPro:IPR006566); BEST Arabidopsis thaliana protein match is: F-box family protein (TAIR:AT5G38570.1); Has 991 Blast hits to 931 proteins in 8 species: Archae - 0; Bacte…
AT1G53170	Chr1:19821336-19822252	8.51848	19.8565	1.22094	2.9e-05	protein_coding	ERF8; DNA binding / transcription factor/ transcription repressor	encodes a member of the ERF (ethylene response factor) subfamily B-1 of ERF/AP2 transcription factor family (ATERF-8). The protein contains one AP2 domain. There are 15 members in this subfamily including ATERF-3, ATERF-4, ATERF-7, and leafy petiole.	ERF8; FUNCTIONS IN: transcription repressor activity, transcription factor activity, DNA binding; INVOLVED IN: ethylene mediated signaling pathway, regulation of transcription, DNA-dependent; LOCATED IN: nucleus; EXPRESSED IN: 22 plant structures; EXPRESSED DURING: 15 growth stages; CONTAINS InterPro DOMAIN/s: DNA-binding, integrase-type (InterPro:IPR016177), Pathogenesis-related transcriptional …
AT5G13880	Chr5:4477353-4478109	2.91105	6.78202	1.22017	0.0195186	protein_coding	unknown protein		unknown protein; FUNCTIONS IN: molecular_function unknown; INVOLVED IN: biological_process unknown; LOCATED IN: cellular_component unknown; EXPRESSED IN: 16 plant structures; EXPRESSED DURING: 7 growth stages; BEST Arabidopsis thaliana protein match is: unknown protein (TAIR:AT5G47920.1); Has 35 Blast hits to 35 proteins in 6 species: Archae - 0; Bacteria - 0; Metazoa - 0; Fungi - 0; Plants - 35;…
AT5G57785	Chr5:23408895-23409422	6.89375	16.0253	1.21699	0.00743366	protein_coding	unknown protein		unknown protein; FUNCTIONS IN: molecular_function unknown; INVOLVED IN: biological_process unknown; EXPRESSED IN: 21 plant structures; EXPRESSED DURING: 13 growth stages; Has 4 Blast hits to 4 proteins in 1 species: Archae - 0; Bacteria - 0; Metazoa - 0; Fungi - 0; Plants - 4; Viruses - 0; Other Eukaryotes - 0 (source: NCBI BLink).
AT3G07274	Chr3:2317938-2318454	13.6503	31.6404	1.21284	0.0003654	pseudogene		unknown pseudogene
AT3G63530	Chr3:23456156-23458459	4.73513	10.885	1.20087	0.00807168	protein_coding	BB (BIG BROTHER); protein binding / ubiquitin-protein ligase/ zinc ion binding	Encodes a novel E3 ubiquitin ligase that acts as a central negative regulator of Arabidopsis floral organ size. Organ size is limited by restricting the period of proliferative growth, rather than the rate of growth and appears to act in a novel pathway, independent of ANT and JAG. Both mRNA and protein are expressed in all actively growing regions of the plant and the vasculature and the protein…	BIG BROTHER (BB); FUNCTIONS IN: ubiquitin-protein ligase activity, protein binding, zinc ion binding; INVOLVED IN: protein autoubiquitination, floral organ development, negative regulation of organ growth, protein ubiquitination; LOCATED IN: cellular_component unknown; CONTAINS InterPro DOMAIN/s: Zinc finger, RING-type (InterPro:IPR001841), Zinc finger, RING/FYVE/PHD-type (InterPro:IPR013083); BE…
AT5G47330	Chr5:19207098-19208822	1.42966	3.26556	1.19166	0.0378812	protein_coding	palmitoyl protein thioesterase family protein		palmitoyl protein thioesterase family protein; FUNCTIONS IN: palmitoyl-(protein) hydrolase activity; INVOLVED IN: response to salt stress; LOCATED IN: endomembrane system; EXPRESSED IN: 12 plant structures; EXPRESSED DURING: LP.06 six leaves visible, 4 anthesis, LP.04 four leaves visible, petal differentiation and expansion stage; CONTAINS InterPro DOMAIN/s: Palmitoyl protein thioesterase (InterP…
AT3G19620	Chr3:6815612-6818308	3.53511	8.06139	1.18928	8.64e-06	protein_coding	glycosyl hydrolase family 3 protein		glycosyl hydrolase family 3 protein; FUNCTIONS IN: hydrolase activity, hydrolyzing O-glycosyl compounds; INVOLVED IN: carbohydrate metabolic process; LOCATED IN: cell wall; EXPRESSED IN: 14 plant structures; EXPRESSED DURING: 4 anthesis, LP.04 four leaves visible, C globular stage, LP.10 ten leaves visible, petal differentiation and expansion stage; CONTAINS InterPro DOMAIN/s: Glycoside hydrolase…
AT1G55740	Chr1:20835365-20838778	0.640142	1.4573	1.18683	0.0310406	protein_coding	AtSIP1 (Arabidopsis thaliana seed imbibition 1); hydrolase, hydrolyzing O-glycosyl compounds		Arabidopsis thaliana seed imbibition 1 (AtSIP1); FUNCTIONS IN: hydrolase activity, hydrolyzing O-glycosyl compounds; LOCATED IN: cellular_component unknown; EXPRESSED IN: male gametophyte, sepal, root, carpel; EXPRESSED DURING: 4 anthesis; CONTAINS InterPro DOMAIN/s: Glycoside hydrolase, catalytic core (InterPro:IPR017853), Raffinose synthase (InterPro:IPR008811); BEST Arabidopsis thaliana protei…
AT2G16720	Chr2:7255528-7256580	2.43945	5.55083	1.18615	0.0153511	protein_coding	MYB7 (MYB DOMAIN PROTEIN 7); DNA binding / transcription factor	Encodes a member of MYB3R- and R2R3- type MYB- encoding genes	MYB DOMAIN PROTEIN 7 (MYB7); FUNCTIONS IN: transcription factor activity, DNA binding; INVOLVED IN: in 8 processes; EXPRESSED IN: 18 plant structures; EXPRESSED DURING: 8 growth stages; CONTAINS InterPro DOMAIN/s: SANT, DNA-binding (InterPro:IPR001005), Homeodomain-like (InterPro:IPR009057), Myb, DNA-binding (InterPro:IPR014778), Myb-type HTH DNA-binding domain (InterPro:IPR017930), Homeodomain-r…
AT3G14200	Chr3:4712573-4714653	17.3851	39.2995	1.17666	2.35e-09	protein_coding	DNAJ heat shock N-terminal domain-containing protein		DNAJ heat shock N-terminal domain-containing protein; FUNCTIONS IN: heat shock protein binding; INVOLVED IN: protein folding; LOCATED IN: cellular_component unknown; EXPRESSED IN: 19 plant structures; EXPRESSED DURING: 11 growth stages; CONTAINS InterPro DOMAIN/s: Molecular chaperone, heat shock protein, Hsp40, DnaJ (InterPro:IPR015609), Heat shock protein DnaJ, N-terminal (InterPro:IPR001623); B…
AT1G32928	Chr1:11931202-11931801	4.0372	9.08927	1.17081	0.0277677	protein_coding	unknown protein		unknown protein; FUNCTIONS IN: molecular_function unknown; INVOLVED IN: biological_process unknown; LOCATED IN: cellular_component unknown; BEST Arabidopsis thaliana protein match is: unknown protein (TAIR:AT1G32920.1); Has 14 Blast hits to 14 proteins in 2 species: Archae - 0; Bacteria - 0; Metazoa - 0; Fungi - 0; Plants - 14; Viruses - 0; Other Eukaryotes - 0 (source: NCBI BLink).
AT2G46790	Chr2:19232648-19235087	1.39814	3.11848	1.15734	0.0203133	protein_coding	APRR9 (ARABIDOPSIS PSEUDO-RESPONSE REGULATOR 9); protein binding / transcription regulator/ two-component response regulator	Pseudo-response regulator PRR9. Involved in clock function. PRR7 and PRR9 are partially redundant essential components of a temperature-sensitive circadian system. CCA1 and LHY had a positive effect on PRR9. Interact with TOC1 in a yeast two-hybrid assay.	ARABIDOPSIS PSEUDO-RESPONSE REGULATOR 9 (APRR9); FUNCTIONS IN: protein binding, transcription regulator activity, two-component response regulator activity; INVOLVED IN: red or far red light signaling pathway, response to temperature stimulus, circadian rhythm; LOCATED IN: cellular_component unknown; CONTAINS InterPro DOMAIN/s: CheY-like (InterPro:IPR011006), Signal transduction response regulato…
AT1G80660	Chr1:30316226-30319948	0.867233	1.9308	1.1547	0.0105984	protein_coding	AHA9; hydrogen-exporting ATPase, phosphorylative mechanism		AHA9; FUNCTIONS IN: hydrogen-exporting ATPase activity, phosphorylative mechanism; INVOLVED IN: proton transport; LOCATED IN: plasma membrane; EXPRESSED IN: 12 plant structures; EXPRESSED DURING: L mature pollen stage, M germinated pollen stage, 4 anthesis, petal differentiation and expansion stage; CONTAINS InterPro DOMAIN/s: ATPase, P-type, ATPase-associated region (InterPro:IPR008250), ATPase,…
AT2G20480	Chr2:8830564-8831533	7.85058	17.4419	1.15169	0.0424925	protein_coding	unknown protein		unknown protein; FUNCTIONS IN: molecular_function unknown; INVOLVED IN: biological_process unknown; LOCATED IN: cellular_component unknown; EXPRESSED IN: 12 plant structures; EXPRESSED DURING: 6 growth stages; Has 7 Blast hits to 7 proteins in 5 species: Archae - 0; Bacteria - 0; Metazoa - 0; Fungi - 0; Plants - 7; Viruses - 0; Other Eukaryotes - 0 (source: NCBI BLink).
AT1G23050	Chr1:8168442-8169267	6.70805	14.7	1.13185	0.00119623	protein_coding	hydroxyproline-rich glycoprotein family protein		hydroxyproline-rich glycoprotein family protein; FUNCTIONS IN: molecular_function unknown; INVOLVED IN: biological_process unknown; LOCATED IN: anchored to membrane; EXPRESSED IN: stem, inflorescence meristem, flower; EXPRESSED DURING: petal differentiation and expansion stage; Has 4687 Blast hits to 2769 proteins in 267 species: Archae - 0; Bacteria - 258; Metazoa - 1639; Fungi - 503; Plants - 1…
AT4G28690	Chr4:14158949-14160979	1.82583	3.99396	1.12927	0.00945175	protein_coding			LOCATED IN: cellular_component unknown; BEST Arabidopsis thaliana protein match is: RIN13 (RPM1 INTERACTING PROTEIN 13) (TAIR:AT2G20310.1); Has 370 Blast hits to 352 proteins in 105 species: Archae - 0; Bacteria - 10; Metazoa - 143; Fungi - 82; Plants - 80; Viruses - 3; Other Eukaryotes - 52 (source: NCBI BLink).
AT2G33060	Chr2:14025482-14028196	2.53684	5.54268	1.12755	0.000102771	protein_coding	AtRLP27 (Receptor Like Protein 27); kinase/ protein binding		Receptor Like Protein 27 (AtRLP27); FUNCTIONS IN: protein binding, kinase activity; INVOLVED IN: signal transduction, defense response; LOCATED IN: endomembrane system; CONTAINS InterPro DOMAIN/s: Leucine-rich repeat, typical subtype (InterPro:IPR003591), Leucine-rich repeat (InterPro:IPR001611); BEST Arabidopsis thaliana protein match is: AtRLP26 (Receptor Like Protein 26); kinase/ protein bindi…
AT5G10970	Chr5:3469267-3470086	2.92699	6.36061	1.11975	0.0282633	protein_coding	zinc finger (C2H2 type) family protein		zinc finger (C2H2 type) family protein; FUNCTIONS IN: transcription factor activity, zinc ion binding, nucleic acid binding; INVOLVED IN: regulation of transcription; LOCATED IN: intracellular; EXPRESSED IN: hypocotyl, root, leaf; EXPRESSED DURING: LP.04 four leaves visible; CONTAINS InterPro DOMAIN/s: Zinc finger, C2H2-like (InterPro:IPR015880), Zinc finger, C2H2-type (InterPro:IPR007087); BEST …
AT5G66600	Chr5:26574999-26578826	1.3093	2.83545	1.11478	0.0263307	protein_coding	unknown protein		unknown protein; FUNCTIONS IN: molecular_function unknown; INVOLVED IN: biological_process unknown; LOCATED IN: cellular_component unknown; CONTAINS InterPro DOMAIN/s: Protein of unknown function DUF547 (InterPro:IPR006869); BEST Arabidopsis thaliana protein match is: unknown protein (TAIR:AT2G23700.1); Has 343 Blast hits to 338 proteins in 57 species: Archae - 0; Bacteria - 36; Metazoa - 44; Fun…
AT5G49110	Chr5:19900202-19905925	1.00433	2.16994	1.11143	0.00347133	protein_coding	unknown protein		unknown protein; INVOLVED IN: biological_process unknown; LOCATED IN: cellular_component unknown; EXPRESSED IN: cultured cell; Has 2642 Blast hits to 1395 proteins in 184 species: Archae - 0; Bacteria - 1505; Metazoa - 558; Fungi - 149; Plants - 48; Viruses - 28; Other Eukaryotes - 354 (source: NCBI BLink).
AT5G62130	Chr5:24950316-24953191	5.817	12.5251	1.10647	1.72e-05	protein_coding	Per1-like protein-related		Per1-like protein-related; FUNCTIONS IN: molecular_function unknown; INVOLVED IN: biological_process unknown; LOCATED IN: endomembrane system; EXPRESSED IN: 22 plant structures; EXPRESSED DURING: 13 growth stages; CONTAINS InterPro DOMAIN/s: Per1-like (InterPro:IPR007217); BEST Arabidopsis thaliana protein match is: Per1-like family protein (TAIR:AT1G16560.3); Has 243 Blast hits to 235 proteins i…
AT1G23710	Chr1:8385250-8386426	9.81755	21.1322	1.10601	6.88e-06	protein_coding	unknown protein		unknown protein; FUNCTIONS IN: molecular_function unknown; INVOLVED IN: biological_process unknown; LOCATED IN: cellular_component unknown; EXPRESSED IN: 24 plant structures; EXPRESSED DURING: 13 growth stages; CONTAINS InterPro DOMAIN/s: Protein of unknown function DUF1645 (InterPro:IPR012442); BEST Arabidopsis thaliana protein match is: unknown protein (TAIR:AT1G70420.1); Has 203 Blast hits to …
AT2G36900	Chr2:15491039-15492822	23.041	49.5898	1.10584	3.8e-05	protein_coding	MEMB11 (MEMBRIN 11); SNAP receptor	member of Membrin Gene Family	MEMBRIN 11 (MEMB11); FUNCTIONS IN: SNAP receptor activity; INVOLVED IN: membrane fusion, intracellular protein transport, vesicle-mediated transport; LOCATED IN: endoplasmic reticulum membrane, Golgi membrane, membrane; EXPRESSED IN: 25 plant structures; EXPRESSED DURING: 15 growth stages; CONTAINS InterPro DOMAIN/s: Vesicle transport v-SNARE (InterPro:IPR007705); BEST Arabidopsis thaliana protei…
AT3G61950	Chr3:22939545-22941451	4.02857	8.63883	1.10057	0.0243968	protein_coding	basic helix-loop-helix (bHLH) family protein		basic helix-loop-helix (bHLH) family protein; FUNCTIONS IN: transcription factor activity, DNA binding; INVOLVED IN: regulation of transcription; LOCATED IN: nucleus; EXPRESSED IN: 15 plant structures; EXPRESSED DURING: 10 growth stages; CONTAINS InterPro DOMAIN/s: Basic helix-loop-helix dimerisation region bHLH (InterPro:IPR001092), Helix-loop-helix DNA-binding (InterPro:IPR011598); BEST Arabido…
AT5G25490	Chr5:8876485-8877815	3.08363	6.57403	1.09215	0.0243703	protein_coding	zinc finger (Ran-binding) family protein		zinc finger (Ran-binding) family protein; FUNCTIONS IN: binding, zinc ion binding; INVOLVED IN: biological_process unknown; LOCATED IN: intracellular; EXPRESSED IN: 21 plant structures; EXPRESSED DURING: 13 growth stages; CONTAINS InterPro DOMAIN/s: Zinc finger, RanBP2-type (InterPro:IPR001876); BEST Arabidopsis thaliana protein match is: zinc finger (Ran-binding) family protein (TAIR:AT3G15680.1…
AT4G25490	Chr4:13021779-13022725	2.73341	5.80852	1.08747	0.0250978	protein_coding	CBF1 (C-REPEAT/DRE BINDING FACTOR 1); DNA binding / transcription activator/ transcription factor	Transcriptional activator that binds to the DRE/CRT regulatory element and induces COR (cold-regulated) gene expression increasing plant freezing tolerance. It encodes a member of the DREB subfamily A-1 of ERF/AP2 transcription factor family (CBF1). The protein contains one AP2 domain. There are six members in this subfamily, including CBF1, CBF2, and CBF3. This gene is involved in response to lo…	C-REPEAT/DRE BINDING FACTOR 1 (CBF1); FUNCTIONS IN: transcription factor activity, transcription activator activity, DNA binding; INVOLVED IN: cold acclimation, response to water deprivation, response to cold, response to abscisic acid stimulus, circadian rhythm; LOCATED IN: nucleus; EXPRESSED IN: 10 plant structures; EXPRESSED DURING: 4 anthesis, C globular stage, LP.02 two leaves visible, petal…
AT1G52570	Chr1:19583939-19586551	1.10362	2.3329	1.07988	0.0153511	protein_coding	PLDALPHA2 (phosphlipase d alpha 2); phospholipase D	member of C2-PLD subfamily	phosphlipase d alpha 2 (PLDALPHA2); FUNCTIONS IN: phospholipase D activity; INVOLVED IN: phosphatidylcholine metabolic process, metabolic process; LOCATED IN: chloroplast envelope; EXPRESSED IN: 20 plant structures; EXPRESSED DURING: 11 growth stages; CONTAINS InterPro DOMAIN/s: C2 membrane targeting protein (InterPro:IPR018029), C2 calcium/lipid-binding region, CaLB (InterPro:IPR008973), Phospho…
AT2G22420	Chr2:9513218-9514535	4.14297	8.73028	1.07536	0.00285774	protein_coding	peroxidase 17 (PER17) (P17)		peroxidase 17 (PER17) (P17); FUNCTIONS IN: electron carrier activity, peroxidase activity, heme binding; INVOLVED IN: response to oxidative stress; LOCATED IN: endomembrane system; EXPRESSED IN: 21 plant structures; EXPRESSED DURING: 12 growth stages; CONTAINS InterPro DOMAIN/s: Haem peroxidase (InterPro:IPR010255), Plant peroxidase (InterPro:IPR000823), Haem peroxidase, plant/fungal/bacterial (I…
AT5G02430	Chr5:526591-529839	1.916	4.00036	1.06203	0.00138502	protein_coding	WD-40 repeat family protein		WD-40 repeat family protein; FUNCTIONS IN: signal transducer activity; INVOLVED IN: signal transduction; LOCATED IN: heterotrimeric G-protein complex; EXPRESSED IN: 24 plant structures; EXPRESSED DURING: 12 growth stages; CONTAINS InterPro DOMAIN/s: WD40 repeat-like (InterPro:IPR011046), WD40 repeat, region (InterPro:IPR017986), WD40/YVTN repeat-like (InterPro:IPR015943), WD40 repeat (InterPro:IP…
AT1G67360	Chr1:25235270-25238216	19.2708	40.1516	1.05904	0.00116262	protein_coding	rubber elongation factor (REF) family protein		rubber elongation factor (REF) family protein; INVOLVED IN: biological_process unknown; LOCATED IN: vacuole; EXPRESSED IN: 24 plant structures; EXPRESSED DURING: 15 growth stages; CONTAINS InterPro DOMAIN/s: Rubber elongation factor (InterPro:IPR008802); BEST Arabidopsis thaliana protein match is: rubber elongation factor (REF) protein-related (TAIR:AT2G47780.1); Has 76 Blast hits to 76 proteins …
AT3G26510	Chr3:9710336-9712660	36.5105	75.7071	1.05212	9.55e-08	protein_coding	octicosapeptide/Phox/Bem1p (PB1) domain-containing protein		octicosapeptide/Phox/Bem1p (PB1) domain-containing protein; INVOLVED IN: biological_process unknown; EXPRESSED IN: 24 plant structures; EXPRESSED DURING: 13 growth stages; CONTAINS InterPro DOMAIN/s: Octicosapeptide/Phox/Bem1p (InterPro:IPR000270); BEST Arabidopsis thaliana protein match is: octicosapeptide/Phox/Bem1p (PB1) domain-containing protein (TAIR:AT1G70640.1); Has 290 Blast hits to 276 p…
AT5G05410	Chr5:1602204-1603926	9.35319	19.2824	1.04376	5.32e-06	protein_coding	DREB2A; DNA binding / transcription activator/ transcription factor	Encodes a transcription factor that specifically binds to DRE/CRT cis elements (responsive to drought and low-temperature stress). Belongs to the DREB subfamily A-2 of ERF/AP2 transcription factor family (DREB2A). There are eight members in this subfamily including DREB2B. The protein contains one AP2 domain. Overexpression of transcriptional activation domain of DREB2A resulted in significant dr…	DREB2A; FUNCTIONS IN: transcription factor activity, transcription activator activity, DNA binding; INVOLVED IN: in 7 processes; LOCATED IN: nucleus; EXPRESSED IN: 24 plant structures; EXPRESSED DURING: 14 growth stages; CONTAINS InterPro DOMAIN/s: DNA-binding, integrase-type (InterPro:IPR016177), Pathogenesis-related transcriptional factor and ERF, DNA-binding (InterPro:IPR001471); BEST Arabidop…
AT5G43620	Chr5:17522519-17524001	3.3006	6.77188	1.03683	0.00348396	protein_coding	S-locus protein-related		S-locus protein-related; FUNCTIONS IN: zinc ion binding; INVOLVED IN: biological_process unknown; LOCATED IN: intracellular; CONTAINS InterPro DOMAIN/s: Zinc finger, C2H2-type (InterPro:IPR007087); BEST Arabidopsis thaliana protein match is: zinc finger (C2H2-type) family protein (TAIR:AT1G66500.1); Has 263 Blast hits to 263 proteins in 105 species: Archae - 0; Bacteria - 0; Metazoa - 87; Fungi -…
AT5G04760	Chr5:1372146-1374787	12.0473	24.6797	1.03462	0.00740235	protein_coding	myb family transcription factor		myb family transcription factor; FUNCTIONS IN: transcription factor activity, DNA binding; INVOLVED IN: regulation of transcription; EXPRESSED IN: 23 plant structures; EXPRESSED DURING: 14 growth stages; CONTAINS InterPro DOMAIN/s: SANT, DNA-binding (InterPro:IPR001005), Molecular chaperone, heat shock protein, Hsp40, DnaJ (InterPro:IPR015609), Homeodomain-like (InterPro:IPR009057), Myb, DNA-bind…
AT1G31760	Chr1:11372424-11373483	4.6641	9.54495	1.03314	0.0479575	protein_coding	SWIB complex BAF60b domain-containing protein		SWIB complex BAF60b domain-containing protein; FUNCTIONS IN: molecular_function unknown; INVOLVED IN: biological_process unknown; LOCATED IN: cellular_component unknown; EXPRESSED IN: 9 plant structures; EXPRESSED DURING: 6 growth stages; CONTAINS InterPro DOMAIN/s: SWIB/MDM2 (InterPro:IPR003121); BEST Arabidopsis thaliana protein match is: SWIB complex BAF60b domain-containing protein (TAIR:AT2G…
AT1G15110	Chr1:5199017-5202175	3.07012	6.2824	1.03302	0.00181255	protein_coding	phosphatidyl serine synthase family protein		phosphatidyl serine synthase family protein; FUNCTIONS IN: CDP-diacylglycerol-serine O-phosphatidyltransferase activity; INVOLVED IN: phosphatidylserine biosynthetic process; LOCATED IN: cellular_component unknown; EXPRESSED IN: 17 plant structures; EXPRESSED DURING: 7 growth stages; CONTAINS InterPro DOMAIN/s: Phosphatidyl serine synthase (InterPro:IPR004277); Has 247 Blast hits to 246 proteins …
AT5G15850	Chr5:5173184-5177897	2.89024	5.90121	1.02982	0.0125459	protein_coding	COL1 (constans-like 1); transcription factor/ zinc ion binding	Homologous to the flowering-time gene CONSTANS.	constans-like 1 (COL1); FUNCTIONS IN: transcription factor activity, zinc ion binding; INVOLVED IN: circadian rhythm, regulation of flower development; LOCATED IN: intracellular; EXPRESSED IN: 21 plant structures; EXPRESSED DURING: 13 growth stages; CONTAINS InterPro DOMAIN/s: CCT domain (InterPro:IPR010402), Zinc finger, B-box (InterPro:IPR000315); BEST Arabidopsis thaliana protein match is: CO …
AT5G20420	Chr5:6899014-6903266	0.578824	1.17875	1.02606	0.0359606	protein_coding	CHR42 (chromatin remodeling 42); ATP binding / DNA binding / helicase/ nucleic acid binding		chromatin remodeling 42 (CHR42); FUNCTIONS IN: helicase activity, DNA binding, ATP binding, nucleic acid binding; EXPRESSED IN: shoot apex, embryo, flower, seed; EXPRESSED DURING: F mature embryo stage, petal differentiation and expansion stage, D bilateral stage, E expanded cotyledon stage; CONTAINS InterPro DOMAIN/s: DEAD-like helicase, N-terminal (InterPro:IPR014001), DNA/RNA helicase, C-termi…
AT4G15730	Chr4:8949459-8957632	1.01191	2.05204	1.01998	0.00710072	protein_coding	zinc ion binding		zinc ion binding; FUNCTIONS IN: zinc ion binding; INVOLVED IN: biological_process unknown; LOCATED IN: cellular_component unknown; EXPRESSED IN: 10 plant structures; EXPRESSED DURING: LP.06 six leaves visible, petal differentiation and expansion stage, D bilateral stage, E expanded cotyledon stage; CONTAINS InterPro DOMAIN/s: Zinc finger, CW-type (InterPro:IPR011124); BEST Arabidopsis thaliana pr…
AT5G23090	Chr5:7749069-7750544	10.877	22.0176	1.01737	0.00397741	protein_coding	NF-YB13 (NUCLEAR FACTOR Y, SUBUNIT B13); transcription factor		NUCLEAR FACTOR Y, SUBUNIT B13 (NF-YB13); FUNCTIONS IN: transcription factor activity; INVOLVED IN: regulation of transcription; LOCATED IN: nucleus; EXPRESSED IN: 24 plant structures; EXPRESSED DURING: 13 growth stages; CONTAINS InterPro DOMAIN/s: Transcription factor CBF/NF-Y/archaeal histone (InterPro:IPR003958), Histone-fold (InterPro:IPR009072); BEST Arabidopsis thaliana protein match is: NF-…
AT1G53470	Chr1:19958586-19961578	1.02289	2.05705	1.00793	0.0264704	protein_coding	MSL4 (MECHANOSENSITIVE CHANNEL OF SMALL CONDUCTANCE-LIKE 4)		MECHANOSENSITIVE CHANNEL OF SMALL CONDUCTANCE-LIKE 4 (MSL4); LOCATED IN: plasma membrane, membrane; CONTAINS InterPro DOMAIN/s: Membrane protein, At2g17000, predicted (InterPro:IPR016688), Mechanosensitive ion channel MscS (InterPro:IPR006685), Like-Sm ribonucleoprotein-related, core (InterPro:IPR010920); BEST Arabidopsis thaliana protein match is: MSL5 (MECHANOSENSITIVE CHANNEL OF SMALL CONDUCTA…
AT2G42640	Chr2:17758531-17764111	1.8355	3.69022	1.00753	0.00388973	protein_coding	ATP binding / protein kinase/ protein serine/threonine kinase/ protein tyrosine kinase		ATP binding / protein kinase/ protein serine/threonine kinase/ protein tyrosine kinase; FUNCTIONS IN: protein serine/threonine kinase activity, protein tyrosine kinase activity, protein kinase activity, ATP binding; INVOLVED IN: protein amino acid phosphorylation; LOCATED IN: cellular_component unknown; EXPRESSED IN: 9 plant structures; EXPRESSED DURING: 4 anthesis, F mature embryo stage, petal d…
AT3G14170	Chr3:4695964-4698120	1.93525	3.88531	1.00551	0.014003	protein_coding	unknown protein		unknown protein; FUNCTIONS IN: molecular_function unknown; INVOLVED IN: biological_process unknown; LOCATED IN: cellular_component unknown; CONTAINS InterPro DOMAIN/s: Protein of unknown function DUF936, plant (InterPro:IPR010341); BEST Arabidopsis thaliana protein match is: unknown protein (TAIR:AT1G08760.1); Has 156 Blast hits to 106 proteins in 13 species: Archae - 0; Bacteria - 0; Metazoa - 1…
AT5G55830	Chr5:22594654-22596843	1.33814	2.66141	0.991966	0.0242066	protein_coding	lectin protein kinase, putative		lectin protein kinase, putative; FUNCTIONS IN: kinase activity; INVOLVED IN: protein amino acid phosphorylation; LOCATED IN: endomembrane system; EXPRESSED IN: 15 plant structures; EXPRESSED DURING: 6 growth stages; CONTAINS InterPro DOMAIN/s: Legume lectin, beta domain (InterPro:IPR001220), Protein kinase, ATP binding site (InterPro:IPR017441), Serine/threonine protein kinase-related (InterPro:I…
AT5G61940	Chr5:24868154-24872717	1.3519	2.68483	0.989837	0.00590078	protein_coding	ubiquitin carboxyl-terminal hydrolase-related		ubiquitin carboxyl-terminal hydrolase-related; FUNCTIONS IN: ubiquitin thiolesterase activity, zinc ion binding; INVOLVED IN: ubiquitin-dependent protein catabolic process; LOCATED IN: intracellular; EXPRESSED IN: 7 plant structures; EXPRESSED DURING: 4 anthesis, petal differentiation and expansion stage, D bilateral stage, E expanded cotyledon stage; CONTAINS InterPro DOMAIN/s: Protein of unknow…
AT1G69210	Chr1:26015876-26020058	5.06247	10.0076	0.983184	0.035968	protein_coding	unknown protein		unknown protein; FUNCTIONS IN: molecular_function unknown; INVOLVED IN: biological_process unknown; LOCATED IN: cellular_component unknown; EXPRESSED IN: 20 plant structures; EXPRESSED DURING: 12 growth stages; CONTAINS InterPro DOMAIN/s: Uncharacterised protein family UPF0090 (InterPro:IPR003728); BEST Arabidopsis thaliana protein match is: unknown protein (TAIR:AT1G77122.1); Has 93 Blast hits t…
AT5G57780	Chr5:23405323-23406351	8.77871	17.3523	0.983043	0.00249185	protein_coding			EXPRESSED IN: 18 plant structures; EXPRESSED DURING: 12 growth stages; BEST Arabidopsis thaliana protein match is: transcription factor (TAIR:AT4G30410.2); Has 70 Blast hits to 70 proteins in 6 species: Archae - 0; Bacteria - 0; Metazoa - 0; Fungi - 0; Plants - 70; Viruses - 0; Other Eukaryotes - 0 (source: NCBI BLink).
AT5G60580	Chr5:24353823-24356962	4.86961	9.60136	0.97943	0.00630799	protein_coding	zinc finger (C3HC4-type RING finger) family protein		zinc finger (C3HC4-type RING finger) family protein; FUNCTIONS IN: protein binding, zinc ion binding; INVOLVED IN: biological_process unknown; LOCATED IN: cellular_component unknown; CONTAINS InterPro DOMAIN/s: Zinc finger, RING/FYVE/PHD-type (InterPro:IPR013083), Zinc finger, RING-CH-type (InterPro:IPR011016); BEST Arabidopsis thaliana protein match is: zinc finger (C3HC4-type RING finger) famil…
AT5G10140	Chr5:3173496-3179448	6.47573	12.7676	0.979377	0.0254255	protein_coding	FLC (FLOWERING LOCUS C); specific transcriptional repressor/ transcription factor	MADS-box protein encoded by FLOWERING LOCUS C - transcription factor that functions as a repressor of floral transition and contributes to temperature compensation of the circadian clock. Expression is downregulated during cold treatment. Vernalization, FRI and the autonomous pathway all influence the state of FLC chromatin. Both maternal and paternal alleles are reset by vernalization, but their…	FLOWERING LOCUS C (FLC); FUNCTIONS IN: transcription factor activity, specific transcriptional repressor activity; INVOLVED IN: regulation of circadian rhythm, negative regulation of flower development, response to temperature stimulus, vernalization response; LOCATED IN: protein complex; EXPRESSED IN: 13 plant structures; EXPRESSED DURING: 0 germination, petal differentiation and expansion stage…
AT3G08000	Chr3:2552476-2555929	6.0829	11.9883	0.978801	0.0374943	protein_coding	RNA-binding protein, putative		RNA-binding protein, putative; FUNCTIONS IN: RNA binding, nucleotide binding, nucleic acid binding; INVOLVED IN: biological_process unknown; EXPRESSED IN: 18 plant structures; EXPRESSED DURING: 12 growth stages; CONTAINS InterPro DOMAIN/s: RNA recognition motif, glycine rich protein (InterPro:IPR015465), RNA recognition motif, RNP-1 (InterPro:IPR000504), Nucleotide-binding, alpha-beta plait (Inte…
AT3G05370	Chr3:1536013-1538719	6.69448	13.1476	0.973755	2.31e-06	protein_coding	AtRLP31 (Receptor Like Protein 31); kinase/ protein binding		Receptor Like Protein 31 (AtRLP31); FUNCTIONS IN: protein binding, kinase activity; INVOLVED IN: signal transduction, defense response; LOCATED IN: endomembrane system; EXPRESSED IN: 19 plant structures; EXPRESSED DURING: 13 growth stages; CONTAINS InterPro DOMAIN/s: Leucine-rich repeat, N-terminal (InterPro:IPR013210), Leucine-rich repeat (InterPro:IPR001611); BEST Arabidopsis thaliana protein m…
AT4G21120	Chr4:11270044-11273973	1.15929	2.27634	0.973472	0.0395926	protein_coding	AAT1 (AMINO ACID TRANSPORTER 1); L-glutamate transmembrane transporter/ L-lysine transmembrane transporter/ arginine transmembrane transporter/ cationic amino acid transmembrane transporter	Encodes a member of the cationic amino acid transporter (CAT) subfamily of amino acid polyamine choline transporters. Mediates efficient uptake of Lys, Arg and Glu in a yeast system.	AMINO ACID TRANSPORTER 1 (AAT1); FUNCTIONS IN: L-lysine transmembrane transporter activity, arginine transmembrane transporter activity, cationic amino acid transmembrane transporter activity, L-glutamate transmembrane transporter activity; INVOLVED IN: L-glutamate import, L-arginine import, basic amino acid transport; LOCATED IN: plasma membrane, membrane; EXPRESSED IN: 13 plant structures; EXPR…
AT4G16410	Chr4:9260563-9266086	154.977	300.736	0.956444	5.67e-07	protein_coding	unknown protein		unknown protein; FUNCTIONS IN: molecular_function unknown; INVOLVED IN: biological_process unknown; EXPRESSED IN: 21 plant structures; EXPRESSED DURING: 13 growth stages; CONTAINS InterPro DOMAIN/s: Protein of unknown function DUF751 (InterPro:IPR008470); Has 136 Blast hits to 136 proteins in 35 species: Archae - 0; Bacteria - 50; Metazoa - 0; Fungi - 0; Plants - 18; Viruses - 0; Other Eukaryotes…
AT4G28240	Chr4:13992996-13998347	21.2403	41.0074	0.94908	0.00021175	protein_coding	wound-responsive protein-related		wound-responsive protein-related; FUNCTIONS IN: molecular_function unknown; INVOLVED IN: biological_process unknown; EXPRESSED IN: 22 plant structures; EXPRESSED DURING: 13 growth stages; Has 8 Blast hits to 8 proteins in 3 species: Archae - 0; Bacteria - 0; Metazoa - 0; Fungi - 0; Plants - 8; Viruses - 0; Other Eukaryotes - 0 (source: NCBI BLink).
AT2G22730	Chr2:9660963-9666981	2.25888	4.34189	0.942716	0.0479179	protein_coding	transporter-related		transporter-related; FUNCTIONS IN: carbohydrate transmembrane transporter activity, sugar:hydrogen symporter activity; INVOLVED IN: biological_process unknown; LOCATED IN: membrane; CONTAINS InterPro DOMAIN/s: Major facilitator superfamily MFS-1 (InterPro:IPR011701), Major facilitator superfamily, general substrate transporter (InterPro:IPR016196); BEST Arabidopsis thaliana protein match is: memb…
AT4G00940	Chr4:403319-404810	3.2769	6.2756	0.937419	0.0402533	protein_coding	Dof-type zinc finger domain-containing protein		Dof-type zinc finger domain-containing protein; FUNCTIONS IN: transcription factor activity, DNA binding; INVOLVED IN: regulation of transcription; LOCATED IN: nucleus; EXPRESSED IN: 17 plant structures; EXPRESSED DURING: 7 growth stages; CONTAINS InterPro DOMAIN/s: Zinc finger, Dof-type (InterPro:IPR003851); BEST Arabidopsis thaliana protein match is: DAG1 (dof affecting germination 1); DNA bind…
AT2G43180	Chr2:17948061-17955829	12.3484	23.4477	0.925129	0.00309031	protein_coding	catalytic		catalytic; FUNCTIONS IN: catalytic activity; LOCATED IN: chloroplast; EXPRESSED IN: 8 plant structures; EXPRESSED DURING: 4 anthesis, LP.04 four leaves visible, petal differentiation and expansion stage; CONTAINS InterPro DOMAIN/s: Pyruvate/Phosphoenolpyruvate kinase, catalytic core (InterPro:IPR015813); BEST Arabidopsis thaliana protein match is: mutase family protein (TAIR:AT1G77060.1); Has 416…
AT2G23330	Chr2:9927825-9932319	1.33493	2.53454	0.924956	0.00343524	transposable_element_gene	transposable element gene		copia-like retrotransposon family, has a 3.9e-195 P-value blast match to GB:AAA57005 Hopscotch polyprotein (Ty1_Copia-element) (Zea mays)
AT1G64270	Chr1:23850571-23855566	3.72148	7.05666	0.923108	0.0230952	transposable_element_gene	transposable element gene		Mutator-like transposase family, has a 1.0e-06 P-value blast match to GB:AAA21566 mudrA of transposon="MuDR" (MuDr-element) (Zea mays)
AT1G19010	Chr1:6565493-6567525	4.98175	9.44183	0.922415	0.0416447	protein_coding	unknown protein		unknown protein; FUNCTIONS IN: molecular_function unknown; INVOLVED IN: biological_process unknown; LOCATED IN: cellular_component unknown; EXPRESSED IN: 24 plant structures; EXPRESSED DURING: 15 growth stages; BEST Arabidopsis thaliana protein match is: unknown protein (TAIR:AT1G74860.1); Has 274 Blast hits to 263 proteins in 74 species: Archae - 0; Bacteria - 12; Metazoa - 135; Fungi - 20; Plan…
AT1G53250	Chr1:19857350-19859256	8.94973	16.9127	0.918193	0.000211958	protein_coding	endonuclease		endonuclease; FUNCTIONS IN: endonuclease activity; CONTAINS InterPro DOMAIN/s: Intron-encoded nuclease 2 (InterPro:IPR003611); BEST Arabidopsis thaliana protein match is: endonuclease (TAIR:AT1G53800.2); Has 11318 Blast hits to 6905 proteins in 559 species: Archae - 33; Bacteria - 997; Metazoa - 4641; Fungi - 957; Plants - 325; Viruses - 24; Other Eukaryotes - 4341 (source: NCBI BLink).
AT5G49000	Chr5:19864512-19865755	4.21046	7.9549	0.917866	0.0235235	protein_coding			FUNCTIONS IN: molecular_function unknown; INVOLVED IN: biological_process unknown; LOCATED IN: cellular_component unknown; EXPRESSED IN: 23 plant structures; EXPRESSED DURING: 13 growth stages; CONTAINS InterPro DOMAIN/s: Cyclin-like F-box (InterPro:IPR001810), Galactose oxidase/kelch, beta-propeller (InterPro:IPR011043), Kelch repeat type 1 (InterPro:IPR006652), Kelch related (InterPro:IPR013089…
AT2G43340	Chr2:18007696-18010600	12.4705	23.5435	0.916811	0.00708592	protein_coding	unknown protein		unknown protein; FUNCTIONS IN: molecular_function unknown; INVOLVED IN: biological_process unknown; LOCATED IN: cellular_component unknown; CONTAINS InterPro DOMAIN/s: Protein of unknown function DUF1685 (InterPro:IPR012881); BEST Arabidopsis thaliana protein match is: unknown protein (TAIR:AT2G31560.2); Has 128 Blast hits to 128 proteins in 9 species: Archae - 0; Bacteria - 0; Metazoa - 2; Fungi…
AT5G37410	Chr5:14836660-14838508	1.49985	2.8287	0.915323	0.0482484	protein_coding	unknown protein		unknown protein; INVOLVED IN: biological_process unknown; LOCATED IN: cellular_component unknown; CONTAINS InterPro DOMAIN/s: Protein of unknown function DUF577 (InterPro:IPR007598); BEST Arabidopsis thaliana protein match is: unknown protein (TAIR:AT5G37920.1); Has 45 Blast hits to 34 proteins in 1 species: Archae - 0; Bacteria - 0; Metazoa - 0; Fungi - 0; Plants - 45; Viruses - 0; Other Eukaryo…
AT5G38140	Chr5:15220207-15222272	9.74733	18.3671	0.914048	0.00200598	protein_coding	NF-YC12 (NUCLEAR FACTOR Y, SUBUNIT C12); DNA binding / transcription factor		NUCLEAR FACTOR Y, SUBUNIT C12 (NF-YC12); FUNCTIONS IN: transcription factor activity, DNA binding; INVOLVED IN: regulation of transcription, DNA-dependent; LOCATED IN: nucleus, intracellular; EXPRESSED IN: 22 plant structures; EXPRESSED DURING: 13 growth stages; CONTAINS InterPro DOMAIN/s: Histone-fold (InterPro:IPR009072), Transcription factor CBF/NF-Y/archaeal histone (InterPro:IPR003958); BEST…
AT4G24050	Chr4:12497054-12500128	1.92165	3.59735	0.904584	0.0380332	protein_coding	short-chain dehydrogenase/reductase (SDR) family protein		short-chain dehydrogenase/reductase (SDR) family protein; FUNCTIONS IN: oxidoreductase activity, binding, catalytic activity; INVOLVED IN: metabolic process; EXPRESSED IN: 15 plant structures; EXPRESSED DURING: 7 growth stages; CONTAINS InterPro DOMAIN/s: NAD(P)-binding (InterPro:IPR016040), Glucose/ribitol dehydrogenase (InterPro:IPR002347), Short-chain dehydrogenase/reductase SDR (InterPro:IPR0…
AT5G03990	Chr5:1075670-1078304	7.25665	13.5177	0.897472	0.000859159	protein_coding	unknown protein		unknown protein; FUNCTIONS IN: molecular_function unknown; INVOLVED IN: biological_process unknown; LOCATED IN: cellular_component unknown; BEST Arabidopsis thaliana protein match is: unknown protein (TAIR:AT3G51940.1); Has 212 Blast hits to 160 proteins in 36 species: Archae - 0; Bacteria - 16; Metazoa - 16; Fungi - 22; Plants - 31; Viruses - 2; Other Eukaryotes - 125 (source: NCBI BLink).
AT4G30940	Chr4:15054872-15056826	3.58525	6.66784	0.895145	0.00340764	protein_coding	potassium channel tetramerisation domain-containing protein		potassium channel tetramerisation domain-containing protein; FUNCTIONS IN: protein binding, voltage-gated potassium channel activity; INVOLVED IN: potassium ion transport; LOCATED IN: voltage-gated potassium channel complex, membrane; EXPRESSED IN: leaf whorl, male gametophyte, flower, pollen tube; EXPRESSED DURING: L mature pollen stage, M germinated pollen stage, 4 anthesis; CONTAINS InterPro D…
AT3G47690	Chr3:17581095-17583586	4.6762	8.68938	0.893916	0.00683983	protein_coding	ATEB1A; microtubule binding	encodes a homolog of animal microtubule-end-binding protein. There are two other members of this family. EB1 forms foci at regions where the minus ends of microtubules are gathered during mitosis and early cytokinesis.	ATEB1A; FUNCTIONS IN: microtubule binding; INVOLVED IN: thigmotropism, cytoskeleton organization; LOCATED IN: spindle microtubule, cortical microtubule, transverse to long axis, preprophase band, phragmoplast, microtubule organizing center; CONTAINS InterPro DOMAIN/s: Calponin-homology (InterPro:IPR016146), Calponin-like actin-binding (InterPro:IPR001715), EB1, C-terminal (InterPro:IPR004953); BE…
AT4G34680	Chr4:16553389-16554740	7.85479	14.5832	0.892662	0.0411293	protein_coding	GATA transcription factor 3, putative (GATA-3)		GATA transcription factor 3, putative (GATA-3); FUNCTIONS IN: transcription factor activity; INVOLVED IN: regulation of transcription, DNA-dependent; LOCATED IN: nucleolus, nucleus; EXPRESSED IN: 21 plant structures; EXPRESSED DURING: 12 growth stages; CONTAINS InterPro DOMAIN/s: Zinc finger, NHR/GATA-type (InterPro:IPR013088), Transcription factor, GATA, plant (InterPro:IPR016679), Zinc finger, …
AT5G56750	Chr5:22957876-22960916	15.2744	28.3392	0.891686	8.26e-06	protein_coding	Ndr family protein		Ndr family protein; FUNCTIONS IN: molecular_function unknown; INVOLVED IN: cell differentiation; LOCATED IN: cellular_component unknown; EXPRESSED IN: 23 plant structures; EXPRESSED DURING: 15 growth stages; CONTAINS InterPro DOMAIN/s: Pollen specific protein SF21 (InterPro:IPR015511), Ndr (InterPro:IPR004142); BEST Arabidopsis thaliana protein match is: Ndr family protein (TAIR:AT2G19620.1); Has…
AT4G12680	Chr4:7475103-7478356	3.82829	7.08918	0.888917	0.00309378	protein_coding	unknown protein		unknown protein; LOCATED IN: endomembrane system; BEST Arabidopsis thaliana protein match is: unknown protein (TAIR:AT5G40640.1); Has 56 Blast hits to 56 proteins in 7 species: Archae - 0; Bacteria - 0; Metazoa - 0; Fungi - 0; Plants - 56; Viruses - 0; Other Eukaryotes - 0 (source: NCBI BLink).
AT4G00380	Chr4:167958-170974	2.52959	4.68181	0.888161	0.0089691	protein_coding	XH/XS domain-containing protein / XS zinc finger domain-containing protein		XH/XS domain-containing protein / XS zinc finger domain-containing protein; FUNCTIONS IN: molecular_function unknown; INVOLVED IN: biological_process unknown; LOCATED IN: cellular_component unknown; CONTAINS InterPro DOMAIN/s: Region of unknown function XS (InterPro:IPR005380), Region of unknown function XH (InterPro:IPR005379), Region of unknown function, putative Zinc finger, XS and XH (InterPr…
AT2G26030	Chr2:11091333-11093168	7.88586	14.5781	0.886458	0.00510057	protein_coding	F-box family protein		F-box family protein; FUNCTIONS IN: molecular_function unknown; INVOLVED IN: biological_process unknown; LOCATED IN: cellular_component unknown; CONTAINS InterPro DOMAIN/s: FBD (InterPro:IPR013596), Cyclin-like F-box (InterPro:IPR001810), FBD-like (InterPro:IPR006566), Leucine-rich repeat 2 (InterPro:IPR013101); BEST Arabidopsis thaliana protein match is: F-box family protein (TAIR:AT5G44950.1); …
AT1G78310	Chr1:29463655-29465053	3.04285	5.60158	0.880411	0.0247603	protein_coding	VQ motif-containing protein		VQ motif-containing protein; LOCATED IN: chloroplast; EXPRESSED IN: 17 plant structures; EXPRESSED DURING: 10 growth stages; CONTAINS InterPro DOMAIN/s: VQ (InterPro:IPR008889); BEST Arabidopsis thaliana protein match is: VQ motif-containing protein (TAIR:AT2G35230.1); Has 2018 Blast hits to 1582 proteins in 200 species: Archae - 0; Bacteria - 53; Metazoa - 798; Fungi - 345; Plants - 562; Viruses…
AT4G18830	Chr4:10337204-10338612	4.02743	7.35504	0.868873	0.0116975	protein_coding	OFP5 (ARABIDOPSIS THALIANA OVATE FAMILY PROTEIN 5)	Member of the ovate protein family.Interacts with BLH1 and KNAT3. Regulates the subcellular localization of BLH1.	ARABIDOPSIS THALIANA OVATE FAMILY PROTEIN 5 (OFP5); INVOLVED IN: embryo sac development; LOCATED IN: cortical cytoskeleton, nucleolus; EXPRESSED IN: female gametophyte; CONTAINS InterPro DOMAIN/s: Protein of unknown function DUF623, plant (InterPro:IPR006458); BEST Arabidopsis thaliana protein match is: OFP4 (ARABIDOPSIS THALIANA OVATE FAMILY PROTEIN 4) (TAIR:AT1G06920.1); Has 649 Blast hits to 5…
AT3G20910	Chr3:7326381-7330751	6.59751	12.0318	0.866862	0.0305686	protein_coding	NF-YA9 (NUCLEAR FACTOR Y, SUBUNIT A9); specific transcriptional repressor/ transcription factor		NUCLEAR FACTOR Y, SUBUNIT A9 (NF-YA9); FUNCTIONS IN: transcription factor activity, specific transcriptional repressor activity; INVOLVED IN: negative regulation of gene-specific transcription, regulation of transcription, DNA-dependent; LOCATED IN: CCAAT-binding factor complex, nucleus; EXPRESSED IN: 16 plant structures; EXPRESSED DURING: 9 growth stages; CONTAINS InterPro DOMAIN/s: CCAAT-bindin…
AT3G49640	Chr3:18400305-18402869	10.9968	20.0393	0.865749	0.0121272	protein_coding	FAD binding / catalytic/ tRNA dihydrouridine synthase		FAD binding / catalytic/ tRNA dihydrouridine synthase; FUNCTIONS IN: tRNA dihydrouridine synthase activity, FAD binding, catalytic activity; INVOLVED IN: regulation of nitrogen utilization, oxidation reduction, tRNA processing, metabolic process; LOCATED IN: endomembrane system; EXPRESSED IN: 22 plant structures; EXPRESSED DURING: 13 growth stages; CONTAINS InterPro DOMAIN/s: Aldolase-type TIM ba…
AT3G16320	Chr3:5529533-5534663	1.40398	2.55292	0.862625	0.0447246	protein_coding	CDC27a; binding	Subunit in the anaphase-promoting complex. Role in gametogenesis, control of mitotic progression and cell differentiation during the entire life cycle.	CDC27a; FUNCTIONS IN: binding; INVOLVED IN: regulation of cell division, cell cycle, gamete generation, regulation of unidimensional cell growth; LOCATED IN: anaphase-promoting complex; EXPRESSED IN: 9 plant structures; EXPRESSED DURING: 8 growth stages; CONTAINS InterPro DOMAIN/s: Tetratricopeptide TPR-1 (InterPro:IPR001440), Tetratricopeptide-like helical (InterPro:IPR011990), Tetratricopeptide…
AT5G57910	Chr5:23451148-23452614	11.9867	21.7624	0.8604	0.00174805	protein_coding	unknown protein		unknown protein; FUNCTIONS IN: molecular_function unknown; INVOLVED IN: biological_process unknown; LOCATED IN: cellular_component unknown; EXPRESSED IN: 21 plant structures; EXPRESSED DURING: 12 growth stages; BEST Arabidopsis thaliana protein match is: unknown protein (TAIR:AT4G30630.1); Has 32 Blast hits to 32 proteins in 10 species: Archae - 0; Bacteria - 2; Metazoa - 0; Fungi - 0; Plants - 2…
AT3G49590	Chr3:18377559-18380284	10.5964	19.2041	0.857844	0.0018658	protein_coding			FUNCTIONS IN: molecular_function unknown; INVOLVED IN: biological_process unknown; LOCATED IN: cellular_component unknown; EXPRESSED IN: 23 plant structures; EXPRESSED DURING: 15 growth stages; CONTAINS InterPro DOMAIN/s: Autophagy-related protein 13 (InterPro:IPR018731); BEST Arabidopsis thaliana protein match is: unknown protein (TAIR:AT3G18770.1); Has 1841 Blast hits to 549 proteins in 149 spe…
AT3G59470	Chr3:21978960-21980544	5.58706	10.1094	0.855541	0.0052164	protein_coding	far-red impaired responsive family protein / FAR1 family protein		far-red impaired responsive family protein / FAR1 family protein; INVOLVED IN: response to red or far red light; EXPRESSED IN: 24 plant structures; EXPRESSED DURING: 13 growth stages; CONTAINS InterPro DOMAIN/s: Transcription factor, FAR1-related (InterPro:IPR004330); BEST Arabidopsis thaliana protein match is: far-red impaired responsive family protein / FAR1 family protein (TAIR:AT3G07500.1); H…
AT1G75060	Chr1:28181274-28183503	4.72156	8.53965	0.854914	0.0176764	protein_coding	unknown protein		unknown protein; FUNCTIONS IN: molecular_function unknown; INVOLVED IN: biological_process unknown; LOCATED IN: cellular_component unknown; BEST Arabidopsis thaliana protein match is: unknown protein (TAIR:AT1G19330.2); Has 52 Blast hits to 52 proteins in 12 species: Archae - 0; Bacteria - 0; Metazoa - 0; Fungi - 0; Plants - 52; Viruses - 0; Other Eukaryotes - 0 (source: NCBI BLink).
AT3G43920	Chr3:15753546-15763330	2.12777	3.84038	0.851904	0.00716667	protein_coding	ribonuclease III family protein	Encodes a ribonuclease III family protein that is required for endogenous RDR2-dependent siRNA (but not miRNA) formation.	DICER-LIKE 3 (DCL3); FUNCTIONS IN: double-stranded RNA binding, RNA binding, ribonuclease III activity; INVOLVED IN: maintenance of DNA methylation, RNA interference, production of siRNA, RNA interference, production of ta-siRNAs, gene silencing by miRNA, production of miRNAs, RNA processing; LOCATED IN: nucleolus, nucleus; EXPRESSED IN: 22 plant structures; EXPRESSED DURING: 11 growth stages; CO…
AT3G50890	Chr3:18916165-18917328	6.32838	11.4024	0.849427	0.0101518	protein_coding	AtHB28 (ARABIDOPSIS THALIANA HOMEOBOX PROTEIN 28); DNA binding / transcription factor		ARABIDOPSIS THALIANA HOMEOBOX PROTEIN 28 (AtHB28); FUNCTIONS IN: transcription factor activity, DNA binding; INVOLVED IN: regulation of transcription, DNA-dependent, regulation of transcription; LOCATED IN: nucleus; EXPRESSED IN: 9 plant structures; EXPRESSED DURING: 6 growth stages; CONTAINS InterPro DOMAIN/s: Homeobox (InterPro:IPR001356), Homeobox domain, ZF-HD class (InterPro:IPR006455), ZF-H…
AT3G02550	Chr3:536504-537998	7.31391	13.178	0.849417	0.00155572	protein_coding	LBD41 (LOB DOMAIN-CONTAINING PROTEIN 41)		LOB DOMAIN-CONTAINING PROTEIN 41 (LBD41); INVOLVED IN: biological_process unknown; LOCATED IN: cellular_component unknown; EXPRESSED IN: 18 plant structures; EXPRESSED DURING: 7 growth stages; CONTAINS InterPro DOMAIN/s: Lateral organ boundaries, LOB (InterPro:IPR004883), Asymmetric leaves, AS2/LOB (InterPro:IPR017414); BEST Arabidopsis thaliana protein match is: LBD40 (LOB DOMAIN-CONTAINING PROT…
AT4G23880	Chr4:12415676-12416450	9.06514	16.3322	0.849317	0.0116157	protein_coding	unknown protein		unknown protein; FUNCTIONS IN: molecular_function unknown; INVOLVED IN: biological_process unknown; LOCATED IN: cellular_component unknown; EXPRESSED IN: 22 plant structures; EXPRESSED DURING: 13 growth stages; Has 55 Blast hits to 51 proteins in 18 species: Archae - 0; Bacteria - 0; Metazoa - 10; Fungi - 2; Plants - 4; Viruses - 0; Other Eukaryotes - 39 (source: NCBI BLink).
AT5G19480	Chr5:6571500-6573525	14.0126	25.2349	0.8487	0.00370802	protein_coding	unknown protein		unknown protein; FUNCTIONS IN: molecular_function unknown; INVOLVED IN: biological_process unknown; LOCATED IN: cellular_component unknown; EXPRESSED IN: 23 plant structures; EXPRESSED DURING: 14 growth stages; BEST Arabidopsis thaliana protein match is: unknown protein (TAIR:AT5G12230.1); Has 16108 Blast hits to 7312 proteins in 337 species: Archae - 6; Bacteria - 291; Metazoa - 8114; Fungi - 14…
AT4G00480	Chr4:216811-219743	5.8444	10.5077	0.846326	0.00630799	protein_coding	myc-related transcription factor (MYC1)	MYC-related protein with a basic helix-loop-helix motif at the C-terminus and a region similar to the maize B/R family at the N-terminus	ATMYC1; FUNCTIONS IN: transcription factor activity, DNA binding; INVOLVED IN: regulation of transcription; LOCATED IN: nucleus; EXPRESSED IN: 21 plant structures; EXPRESSED DURING: 12 growth stages; CONTAINS InterPro DOMAIN/s: Basic helix-loop-helix dimerisation region bHLH (InterPro:IPR001092), Helix-loop-helix DNA-binding (InterPro:IPR011598); BEST Arabidopsis thaliana protein match is: EGL3 (…
AT1G49840	Chr1:18452069-18454358	5.68528	10.2209	0.846215	0.00107816	protein_coding	unknown protein		unknown protein; FUNCTIONS IN: molecular_function unknown; INVOLVED IN: biological_process unknown; LOCATED IN: chloroplast; EXPRESSED IN: 23 plant structures; EXPRESSED DURING: 13 growth stages; CONTAINS InterPro DOMAIN/s: Protein of unknown function DUF620 (InterPro:IPR006873); BEST Arabidopsis thaliana protein match is: unknown protein (TAIR:AT3G19540.1); Has 110 Blast hits to 108 proteins in …
AT5G40600	Chr5:16255043-16256765	5.99588	10.7247	0.838892	0.0222201	protein_coding	unknown protein		unknown protein; FUNCTIONS IN: molecular_function unknown; LOCATED IN: endomembrane system; EXPRESSED IN: 22 plant structures; EXPRESSED DURING: 13 growth stages; BEST Arabidopsis thaliana protein match is: unknown protein (TAIR:AT3G27420.1); Has 20 Blast hits to 19 proteins in 6 species: Archae - 0; Bacteria - 0; Metazoa - 1; Fungi - 0; Plants - 12; Viruses - 0; Other Eukaryotes - 7 (source: NCB…
AT5G60970	Chr5:24535569-24537047	5.45121	9.73635	0.836804	0.00952728	protein_coding	TCP5 (TEOSINTE BRANCHED1, CYCLOIDEA AND PCF TRANSCRIPTION FACTOR 5); transcription factor	TCP gene involved in heterochronic control of leaf differentiation.	TEOSINTE BRANCHED1, CYCLOIDEA AND PCF TRANSCRIPTION FACTOR 5 (TCP5); FUNCTIONS IN: transcription factor activity; INVOLVED IN: cell differentiation, positive regulation of development, heterochronic, leaf morphogenesis, regulation of transcription; LOCATED IN: cellular_component unknown; EXPRESSED IN: 13 plant structures; EXPRESSED DURING: 8 growth stages; CONTAINS InterPro DOMAIN/s: Transcriptio…
AT5G18670	Chr5:6225955-6228132	4.38052	7.8225	0.836529	0.00336291	protein_coding	BMY3; beta-amylase/ catalytic/ cation binding	putative beta-amylase BMY3 (BMY3)	BMY3; FUNCTIONS IN: cation binding, beta-amylase activity, catalytic activity; INVOLVED IN: cellulose biosynthetic process, carbohydrate metabolic process, polysaccharide catabolic process; EXPRESSED IN: 23 plant structures; EXPRESSED DURING: 13 growth stages; CONTAINS InterPro DOMAIN/s: Glycoside hydrolase, family 14 (InterPro:IPR001554), Glycoside hydrolase, catalytic core (InterPro:IPR017853),…
AT2G36740	Chr2:15406689-15409835	8.96368	15.9564	0.831972	0.000375403	protein_coding	SWC2; DNA binding / transcription factor		SWC2; FUNCTIONS IN: transcription factor activity, DNA binding; INVOLVED IN: regulation of transcription; LOCATED IN: nucleus; EXPRESSED IN: 21 plant structures; EXPRESSED DURING: 13 growth stages; CONTAINS InterPro DOMAIN/s: YL1 nuclear, C-terminal (InterPro:IPR013272), YL1 nuclear (InterPro:IPR008895); Has 5106 Blast hits to 3123 proteins in 279 species: Archae - 2; Bacteria - 177; Metazoa - 19…
AT3G02890	Chr3:641042-645303	5.15582	9.1059	0.820599	0.000246514	protein_coding	PHD finger protein-related		PHD finger protein-related; FUNCTIONS IN: protein binding, zinc ion binding; INVOLVED IN: biological_process unknown; LOCATED IN: cellular_component unknown; EXPRESSED IN: 24 plant structures; EXPRESSED DURING: 15 growth stages; CONTAINS InterPro DOMAIN/s: Zinc finger, RING/FYVE/PHD-type (InterPro:IPR013083), Zinc finger, PHD-type (InterPro:IPR001965), Zinc finger, FYVE/PHD-type (InterPro:IPR0110…
AT5G65890	Chr5:26354852-26357866	6.11356	10.7795	0.818202	0.00160839	protein_coding	ACR1 (ACT Domain Repeat 1); amino acid binding	Member of ACT domain containing protein family. ACT domains are amino acid binding domains. Shows strongest expression in flowers and siliques.	ACT Domain Repeat 1 (ACR1); FUNCTIONS IN: amino acid binding; INVOLVED IN: metabolic process; LOCATED IN: nucleus; EXPRESSED IN: 20 plant structures; EXPRESSED DURING: 14 growth stages; CONTAINS InterPro DOMAIN/s: Amino acid-binding ACT (InterPro:IPR002912); BEST Arabidopsis thaliana protein match is: ACR3; amino acid binding (TAIR:AT1G76990.5); Has 1072 Blast hits to 819 proteins in 180 species:…
AT2G47230	Chr2:19387019-19390232	3.23686	5.70319	0.817173	0.00512716	protein_coding	agenet domain-containing protein		agenet domain-containing protein; FUNCTIONS IN: RNA binding; INVOLVED IN: biological_process unknown; LOCATED IN: cellular_component unknown; EXPRESSED IN: 22 plant structures; EXPRESSED DURING: 12 growth stages; CONTAINS InterPro DOMAIN/s: Tudor-like, plant (InterPro:IPR014002), Agenet (InterPro:IPR008395), Protein of unknown function DUF724 (InterPro:IPR007930); BEST Arabidopsis thaliana protei…
AT5G18100	Chr5:5987186-5990681	73.5334	129.559	0.817136	0.00892149	protein_coding	CSD3 (copper/zinc superoxide dismutase 3); superoxide dismutase	A putative peroxisomal CuZnSOD inducible by a high-light pulse.	copper/zinc superoxide dismutase 3 (CSD3); FUNCTIONS IN: superoxide dismutase activity; INVOLVED IN: oxygen and reactive oxygen species metabolic process, response to oxidative stress, removal of superoxide radicals; LOCATED IN: peroxisome, vacuole; EXPRESSED IN: 22 plant structures; EXPRESSED DURING: 13 growth stages; CONTAINS InterPro DOMAIN/s: Superoxide dismutase, copper/zinc, binding site (I…
AT1G73850	Chr1:27767895-27770457	2.21128	3.89518	0.816805	0.0430755	protein_coding	structural constituent of ribosome		structural constituent of ribosome; FUNCTIONS IN: structural constituent of ribosome; INVOLVED IN: translation; LOCATED IN: ribosome, intracellular; EXPRESSED IN: 9 plant structures; EXPRESSED DURING: 4 anthesis, petal differentiation and expansion stage, D bilateral stage; CONTAINS InterPro DOMAIN/s: Ribosomal protein L34e (InterPro:IPR008195), Protein of unknown function DUF1666 (InterPro:IPR01…
AT1G22660	Chr1:8017396-8021712	6.72926	11.8293	0.813844	0.0216782	protein_coding	tRNA-nucleotidyltransferase, putative / tRNA adenylyltransferase, putative		tRNA-nucleotidyltransferase, putative / tRNA adenylyltransferase, putative; FUNCTIONS IN: tRNA adenylyltransferase activity, RNA binding, nucleotidyltransferase activity; INVOLVED IN: tRNA processing, RNA processing; LOCATED IN: mitochondrion; EXPRESSED IN: 23 plant structures; EXPRESSED DURING: 13 growth stages; CONTAINS InterPro DOMAIN/s: Polynucleotide adenylyltransferase region (InterPro:IPR0…
AT1G07170	Chr1:2200133-2201146	24.3009	42.6659	0.812072	0.00286203	protein_coding			LOCATED IN: cellular_component unknown; EXPRESSED IN: 24 plant structures; EXPRESSED DURING: 15 growth stages; CONTAINS InterPro DOMAIN/s: PHF5-like (InterPro:IPR005345); BEST Arabidopsis thaliana protein match is: unknown protein (TAIR:AT2G30000.1); Has 292 Blast hits to 292 proteins in 142 species: Archae - 0; Bacteria - 0; Metazoa - 110; Fungi - 75; Plants - 47; Viruses - 0; Other Eukaryotes -…
AT4G08330	Chr4:5252810-5256704	8.81949	15.4752	0.811196	0.0282452	protein_coding	unknown protein		unknown protein; FUNCTIONS IN: molecular_function unknown; INVOLVED IN: biological_process unknown; LOCATED IN: plasma membrane; EXPRESSED IN: 24 plant structures; EXPRESSED DURING: 14 growth stages; BEST Arabidopsis thaliana protein match is: unknown protein (TAIR:AT2G17705.1); Has 48 Blast hits to 48 proteins in 9 species: Archae - 0; Bacteria - 0; Metazoa - 0; Fungi - 0; Plants - 48; Viruses -…
AT3G53440	Chr3:19810787-19812670	3.29215	5.77547	0.810908	0.0160542	protein_coding	DNA binding		DNA binding; FUNCTIONS IN: DNA binding; INVOLVED IN: biological_process unknown; LOCATED IN: cellular_component unknown; EXPRESSED IN: 19 plant structures; EXPRESSED DURING: 9 growth stages; CONTAINS InterPro DOMAIN/s: SANT, DNA-binding (InterPro:IPR001005), Homeodomain-like (InterPro:IPR009057), MYB-like (InterPro:IPR017877); Has 5013 Blast hits to 2696 proteins in 201 species: Archae - 0; Bacte…
AT5G50130	Chr5:20389996-20393263	6.2832	11.0038	0.80843	0.0176447	protein_coding	short-chain dehydrogenase/reductase (SDR) family protein		short-chain dehydrogenase/reductase (SDR) family protein; FUNCTIONS IN: oxidoreductase activity, binding, catalytic activity; INVOLVED IN: metabolic process; LOCATED IN: cellular_component unknown; EXPRESSED IN: 23 plant structures; EXPRESSED DURING: 13 growth stages; CONTAINS InterPro DOMAIN/s: NAD(P)-binding (InterPro:IPR016040), Glucose/ribitol dehydrogenase (InterPro:IPR002347), Short-chain d…
AT5G17850	Chr5:5899252-5900932	5.25486	9.1949	0.80718	0.00451202	protein_coding	cation exchanger, putative (CAX8)		cation exchanger, putative (CAX8); FUNCTIONS IN: cation:cation antiporter activity, calcium:sodium antiporter activity; INVOLVED IN: cation transport; LOCATED IN: endomembrane system, integral to membrane; EXPRESSED IN: 19 plant structures; EXPRESSED DURING: 12 growth stages; CONTAINS InterPro DOMAIN/s: Sodium/calcium exchanger membrane region (InterPro:IPR004837); BEST Arabidopsis thaliana prote…
AT5G38895	Chr5:15571502-15575618	8.29634	14.5072	0.806226	0.00615041	protein_coding	zinc finger (C3HC4-type RING finger) family protein		zinc finger (C3HC4-type RING finger) family protein; FUNCTIONS IN: protein binding, zinc ion binding; INVOLVED IN: response to chitin; EXPRESSED IN: 24 plant structures; EXPRESSED DURING: 15 growth stages; CONTAINS InterPro DOMAIN/s: Zinc finger, RING-type (InterPro:IPR001841), Zinc finger, RING/FYVE/PHD-type (InterPro:IPR013083); BEST Arabidopsis thaliana protein match is: zinc finger (C3HC4-typ…
AT3G13440	Chr3:4377060-4379575	5.51352	9.61539	0.802372	0.0463662	protein_coding	methyltransferase/ nucleic acid binding		methyltransferase/ nucleic acid binding; FUNCTIONS IN: methyltransferase activity, nucleic acid binding; INVOLVED IN: methylation, acetate biosynthetic process from carbon monoxide, methanol oxidation; LOCATED IN: cellular_component unknown; EXPRESSED IN: 24 plant structures; EXPRESSED DURING: 15 growth stages; CONTAINS InterPro DOMAIN/s: N-6 adenine-specific DNA methylase, conserved site (InterP…
AT3G07410	Chr3:2367301-2373556	15.9594	27.829	0.802183	0.0129864	protein_coding	AtRABA5b (Arabidopsis Rab GTPase homolog A5b); GTP binding		Arabidopsis Rab GTPase homolog A5b (AtRABA5b); FUNCTIONS IN: GTP binding; INVOLVED IN: protein transport, small GTPase mediated signal transduction; LOCATED IN: plasma membrane; EXPRESSED IN: 22 plant structures; EXPRESSED DURING: 12 growth stages; CONTAINS InterPro DOMAIN/s: Ras GTPase (InterPro:IPR001806), Small GTP-binding protein (InterPro:IPR005225), Ras (InterPro:IPR013753), Ras small GTPas…
AT4G13572	Chr4:7887439-7888638	16.629	28.8536	0.795051	0.0136227	protein_coding	unknown protein		unknown protein; FUNCTIONS IN: molecular_function unknown; INVOLVED IN: biological_process unknown; LOCATED IN: cellular_component unknown.
AT5G65740	Chr5:26301322-26303471	6.92927	11.9893	0.790975	0.0309385	protein_coding	protein binding / zinc ion binding		protein binding / zinc ion binding; FUNCTIONS IN: protein binding, zinc ion binding; INVOLVED IN: biological_process unknown; LOCATED IN: cellular_component unknown; CONTAINS InterPro DOMAIN/s: Zinc finger, RING-type (InterPro:IPR001841); Has 128 Blast hits to 128 proteins in 51 species: Archae - 0; Bacteria - 0; Metazoa - 99; Fungi - 0; Plants - 21; Viruses - 0; Other Eukaryotes - 8 (source: NCB…
AT5G12230	Chr5:3953147-3956185	22.1716	38.3565	0.790754	3.01e-05	protein_coding	unknown protein		unknown protein; FUNCTIONS IN: molecular_function unknown; INVOLVED IN: biological_process unknown; LOCATED IN: cellular_component unknown; EXPRESSED IN: 24 plant structures; EXPRESSED DURING: 15 growth stages; BEST Arabidopsis thaliana protein match is: unknown protein (TAIR:AT5G19480.2); Has 22700 Blast hits to 10061 proteins in 421 species: Archae - 37; Bacteria - 1646; Metazoa - 10568; Fungi …
AT2G40970	Chr2:17097549-17098695	4.38728	7.58632	0.790072	0.0370029	protein_coding	myb family transcription factor		myb family transcription factor; FUNCTIONS IN: transcription factor activity, DNA binding; INVOLVED IN: regulation of transcription; EXPRESSED IN: 18 plant structures; EXPRESSED DURING: 8 growth stages; CONTAINS InterPro DOMAIN/s: Homeodomain-like (InterPro:IPR009057), Myb, DNA-binding (InterPro:IPR014778), Myb-type HTH DNA-binding domain (InterPro:IPR017930), Myb-like DNA-binding region, SHAQKYF…
AT4G38570	Chr4:18029195-18033563	7.76529	13.418	0.78906	0.00998345	protein_coding	PIS2 (PROBABLE CDP-DIACYLGLYCEROL--INOSITOL 3-PHOSPHATIDYLTRANSFERASE 2); phosphotransferase, for other substituted phosphate groups		PROBABLE CDP-DIACYLGLYCEROL--INOSITOL 3-PHOSPHATIDYLTRANSFERASE 2 (PIS2); FUNCTIONS IN: phosphotransferase activity, for other substituted phosphate groups; INVOLVED IN: phosphatidylinositol biosynthetic process; LOCATED IN: endomembrane system, membrane; EXPRESSED IN: 23 plant structures; EXPRESSED DURING: 15 growth stages; CONTAINS InterPro DOMAIN/s: CDP-alcohol phosphatidyltransferase (InterPr…
AT4G13830	Chr4:8011423-8012780	64.0439	110.324	0.784611	3.21e-05	protein_coding	J20 (DNAJ-LIKE 20); heat shock protein binding	DnaJ-like protein (J20); nuclear gene	DNAJ-LIKE 20 (J20); FUNCTIONS IN: heat shock protein binding; INVOLVED IN: protein folding; EXPRESSED IN: 23 plant structures; EXPRESSED DURING: 13 growth stages; CONTAINS InterPro DOMAIN/s: Molecular chaperone, heat shock protein, Hsp40, DnaJ (InterPro:IPR015609), Heat shock protein DnaJ, N-terminal (InterPro:IPR001623), Heat shock protein DnaJ, conserved site (InterPro:IPR018253); BEST Arabidop…
AT4G15850	Chr4:9001329-9004734	3.56775	6.13972	0.78316	0.0147428	protein_coding	ATRH1; ATP-dependent helicase/ DEAD/H-box RNA helicase binding	plant DEAD box-like RNA helicase.	ATRH1; FUNCTIONS IN: DEAD/H-box RNA helicase binding, ATP-dependent helicase activity; EXPRESSED IN: 14 plant structures; EXPRESSED DURING: 6 growth stages; CONTAINS InterPro DOMAIN/s: DNA/RNA helicase, DEAD/DEAH box type, N-terminal (InterPro:IPR011545), DEAD-like helicase, N-terminal (InterPro:IPR014001), DNA/RNA helicase, C-terminal (InterPro:IPR001650), Helicase, superfamily 1 and 2, ATP-bind…
AT1G32930	Chr1:11931841-11934759	3.24936	5.59017	0.782737	0.0262308	protein_coding	galactosyltransferase family protein		galactosyltransferase family protein; FUNCTIONS IN: transferase activity, transferring hexosyl groups, transferase activity, transferring glycosyl groups; INVOLVED IN: protein amino acid glycosylation; LOCATED IN: membrane; EXPRESSED IN: 16 plant structures; EXPRESSED DURING: 6 growth stages; CONTAINS InterPro DOMAIN/s: Glycosyl transferase, family 31 (InterPro:IPR002659); BEST Arabidopsis thalia…
AT2G34650	Chr2:14589759-14591788	3.97181	6.82385	0.780789	0.0143284	protein_coding	PID (PINOID); kinase/ protein kinase/ protein serine/threonine kinase	Encodes a protein serine/threonine kinase that may act as a positive regulator of cellular auxin efflux, as a a binary switch for PIN polarity, and as a negative regulator of auxin signaling. Recessive mutants exhibit similar phenotypes as pin-formed mutants in flowers and inflorescence but distinct phenotypes in cotyledons and leaves. Expressed in the vascular tissue proximal to root and shoot m…	PINOID (PID); FUNCTIONS IN: protein serine/threonine kinase activity, protein kinase activity, kinase activity; INVOLVED IN: in 7 processes; LOCATED IN: cell surface; EXPRESSED IN: 15 plant structures; EXPRESSED DURING: 6 growth stages; CONTAINS InterPro DOMAIN/s: Protein kinase, core (InterPro:IPR000719), Serine/threonine protein kinase (InterPro:IPR002290), Serine/threonine protein kinase-relat…
AT1G15940	Chr1:5473564-5478259	11.4984	19.7155	0.777899	1.21e-05	protein_coding	binding		binding; FUNCTIONS IN: binding; INVOLVED IN: biological_process unknown; EXPRESSED IN: 25 plant structures; EXPRESSED DURING: 15 growth stages; CONTAINS InterPro DOMAIN/s: Armadillo-type fold (InterPro:IPR016024); BEST Arabidopsis thaliana protein match is: binding (TAIR:AT1G80810.1); Has 97673 Blast hits to 51546 proteins in 1848 species: Archae - 315; Bacteria - 10939; Metazoa - 44638; Fungi - …
AT2G43920	Chr2:18189007-18191348	7.46207	12.7465	0.772453	0.0412575	protein_coding	thiol methyltransferase, putative		thiol methyltransferase, putative; FUNCTIONS IN: methyltransferase activity, thiopurine S-methyltransferase activity; INVOLVED IN: metabolic process; LOCATED IN: cytoplasm; CONTAINS InterPro DOMAIN/s: Thiopurine S-methyltransferase (InterPro:IPR008854); BEST Arabidopsis thaliana protein match is: thiol methyltransferase, putative (TAIR:AT2G43910.1); Has 729 Blast hits to 727 proteins in 274 speci…
AT1G72410	Chr1:27251695-27257081	12.8132	21.8607	0.770702	6.58e-06	protein_coding	COP1-interacting protein-related		COP1-interacting protein-related; FUNCTIONS IN: molecular_function unknown; INVOLVED IN: biological_process unknown; LOCATED IN: plasma membrane; EXPRESSED IN: 23 plant structures; EXPRESSED DURING: 13 growth stages; BEST Arabidopsis thaliana protein match is: unknown protein (TAIR:AT1G17360.1); Has 12658 Blast hits to 8688 proteins in 500 species: Archae - 14; Bacteria - 773; Metazoa - 6078; Fun…
AT3G50760	Chr3:18868064-18869384	5.62078	9.57103	0.767905	0.0146527	protein_coding	GATL2 (Galacturonosyltransferase-like 2); polygalacturonate 4-alpha-galacturonosyltransferase/ transferase, transferring glycosyl groups / transferase, transferring hexosyl groups	Encodes a protein with putative galacturonosyltransferase activity.	Galacturonosyltransferase-like 2 (GATL2); FUNCTIONS IN: transferase activity, transferring hexosyl groups, polygalacturonate 4-alpha-galacturonosyltransferase activity, transferase activity, transferring glycosyl groups; INVOLVED IN: carbohydrate biosynthetic process; LOCATED IN: endomembrane system; EXPRESSED IN: 21 plant structures; EXPRESSED DURING: 11 growth stages; CONTAINS InterPro DOMAIN/s…
AT3G22460	Chr3:7963536-7965907	6.11129	10.405	0.767732	0.0152114	protein_coding	OASA2 (O-ACETYLSERINE (THIOL) LYASE (OAS-TL) ISOFORM A1); catalytic/ cysteine synthase/ pyridoxal phosphate binding	Encodes a member of a family of genes with O-acetylserine(thiol)lyase activity.	O-ACETYLSERINE (THIOL) LYASE (OAS-TL) ISOFORM A1 (OASA2); FUNCTIONS IN: pyridoxal phosphate binding, cysteine synthase activity, catalytic activity; INVOLVED IN: response to zinc ion, cysteine biosynthetic process; EXPRESSED IN: 19 plant structures; EXPRESSED DURING: 9 growth stages; CONTAINS InterPro DOMAIN/s: Cysteine synthase/cystathionine beta-synthase P-phosphate-binding site (InterPro:IPR00…
AT1G12730	Chr1:4334614-4337844	12.7939	21.7385	0.764795	0.0092115	protein_coding	cell division cycle protein-related		cell division cycle protein-related; FUNCTIONS IN: molecular_function unknown; INVOLVED IN: GPI anchor biosynthetic process; LOCATED IN: integral to membrane, endoplasmic reticulum membrane; EXPRESSED IN: 22 plant structures; EXPRESSED DURING: 13 growth stages; CONTAINS InterPro DOMAIN/s: GPI transamidase subunit PIG-U (InterPro:IPR009600); BEST Arabidopsis thaliana protein match is: cell divisio…
AT1G21650	Chr1:7588596-7600590	9.05943	15.3608	0.761763	0.0183943	protein_coding	ATP binding / protein binding		ATP binding / protein binding; FUNCTIONS IN: protein binding, ATP binding; INVOLVED IN: intracellular protein transport, protein targeting, protein import; LOCATED IN: chloroplast, membrane; EXPRESSED IN: 21 plant structures; EXPRESSED DURING: 13 growth stages; CONTAINS InterPro DOMAIN/s: SecA Wing and Scaffold (InterPro:IPR011116), SecA preprotein cross-linking region (InterPro:IPR011130), SecA …
AT3G60360	Chr3:22312257-22314400	13.7018	23.1468	0.756443	0.00146414	protein_coding	EDA14 (EMBRYO SAC DEVELOPMENT ARREST 14)		EMBRYO SAC DEVELOPMENT ARREST 14 (EDA14); FUNCTIONS IN: molecular_function unknown; INVOLVED IN: megagametogenesis; LOCATED IN: small-subunit processome; EXPRESSED IN: 21 plant structures; EXPRESSED DURING: 13 growth stages; CONTAINS InterPro DOMAIN/s: Small-subunit processome, Utp11 (InterPro:IPR007144); Has 322 Blast hits to 316 proteins in 149 species: Archae - 1; Bacteria - 1; Metazoa - 110; …
AT5G64390	Chr5:25743343-25747548	10.8692	18.3584	0.756194	0.00320121	protein_coding	HEN4 (HUA ENHANCER 4); RNA binding / nucleic acid binding	encodes a K homology (KH) domain-containing, putative RNA binding protein that interacts with HUA1, a CCCH zinc finger RNA binding protein in the nucleus. HEN4 acts redundantly with HUA1 and HUA2 in the specification of floral organ identity in the third whorl.	HUA ENHANCER 4 (HEN4); FUNCTIONS IN: RNA binding, nucleic acid binding; INVOLVED IN: mRNA processing, specification of floral organ identity; LOCATED IN: nucleus; EXPRESSED IN: 23 plant structures; EXPRESSED DURING: 14 growth stages; CONTAINS InterPro DOMAIN/s: K Homology (InterPro:IPR004087), K Homology, type 1, subgroup (InterPro:IPR018111), K Homology, type 1 (InterPro:IPR004088); BEST Arabido…
AT3G48190	Chr3:17797333-17832731	3.86901	6.53182	0.755522	0.000197974	protein_coding	ATM (ATAXIA-TELANGIECTASIA MUTATED); 1-phosphatidylinositol-3-phosphate 5-kinase	encodes a homolog of the human ATM gene, which is mutated in ataxia telangiectasia, a chromosome instability disorder. Characterization of mutants suggest a role in repairing DNA in response to ionizing radiation as well as during meiosis. The protein has kinase domains and shows kinase activity in orthologs. There is also evidence that ATM might be involved in the telomerase-independent process …	ATAXIA-TELANGIECTASIA MUTATED (ATM); FUNCTIONS IN: 1-phosphatidylinositol-3-phosphate 5-kinase activity; INVOLVED IN: in 9 processes; LOCATED IN: chloroplast; EXPRESSED IN: 26 plant structures; EXPRESSED DURING: 13 growth stages; CONTAINS InterPro DOMAIN/s: Phosphatidylinositol 3- and 4-kinase, catalytic (InterPro:IPR000403), Protein kinase-like (InterPro:IPR011009), PIK-related kinase, FAT (Inte…
AT3G14570	Chr3:4892642-4902628	1.17015	1.97428	0.754626	0.0137838	protein_coding	ATGSL04 (glucan synthase-like 4); 1,3-beta-glucan synthase/ transferase, transferring glycosyl groups	encodes a protein similar to callose synthase	glucan synthase-like 4 (ATGSL04); FUNCTIONS IN: transferase activity, transferring glycosyl groups, 1,3-beta-glucan synthase activity; INVOLVED IN: 1,3-beta-glucan biosynthetic process; LOCATED IN: 1,3-beta-glucan synthase complex, membrane; EXPRESSED IN: 23 plant structures; EXPRESSED DURING: 15 growth stages; CONTAINS InterPro DOMAIN/s: Glycosyl transferase, family 48 (InterPro:IPR003440); BEST…
AT3G15770	Chr3:5340073-5341339	19.3666	32.5848	0.750626	0.00576926	protein_coding	unknown protein		unknown protein; FUNCTIONS IN: molecular_function unknown; INVOLVED IN: biological_process unknown; LOCATED IN: cellular_component unknown; EXPRESSED IN: 22 plant structures; EXPRESSED DURING: 13 growth stages; BEST Arabidopsis thaliana protein match is: unknown protein (TAIR:AT5G25360.1); Has 74 Blast hits to 74 proteins in 13 species: Archae - 0; Bacteria - 0; Metazoa - 0; Fungi - 0; Plants - 7…
AT3G11600	Chr3:3667228-3667979	11.3985	19.1543	0.748828	0.0179663	protein_coding	unknown protein		unknown protein; FUNCTIONS IN: molecular_function unknown; INVOLVED IN: biological_process unknown; EXPRESSED IN: 21 plant structures; EXPRESSED DURING: 12 growth stages; BEST Arabidopsis thaliana protein match is: unknown protein (TAIR:AT5G06270.1); Has 93 Blast hits to 93 proteins in 9 species: Archae - 0; Bacteria - 0; Metazoa - 0; Fungi - 0; Plants - 93; Viruses - 0; Other Eukaryotes - 0 (sou…
AT5G04140	Chr5:1129851-1138442	226.517	380.511	0.748315	0.018089	protein_coding	GLU1 (GLUTAMATE SYNTHASE 1); glutamate synthase (ferredoxin)	Encodes a gene whose sequence is similar to ferredoxin dependent glutamate synthase (Fd-GOGAT). Expression in leaves is induced by light and sucrose. Proposed to be involved in photorespiration and nitrogen assimilation.	GLUTAMATE SYNTHASE 1 (GLU1); FUNCTIONS IN: glutamate synthase (ferredoxin) activity; INVOLVED IN: positive regulation of glycine hydroxymethyltransferase activity, response to light stimulus, photorespiration; LOCATED IN: in 6 components; EXPRESSED IN: 26 plant structures; EXPRESSED DURING: 14 growth stages; CONTAINS InterPro DOMAIN/s: Glutamine amidotransferase, class-II (InterPro:IPR000583), Al…
AT2G41705	Chr2:17397273-17403050	7.69733	12.9249	0.747726	0.0338769	protein_coding	camphor resistance CrcB family protein		camphor resistance CrcB family protein; LOCATED IN: plasma membrane, membrane; EXPRESSED IN: 22 plant structures; EXPRESSED DURING: 13 growth stages; CONTAINS InterPro DOMAIN/s: Camphor resistance CrcB protein (InterPro:IPR003691); Has 1012 Blast hits to 1011 proteins in 416 species: Archae - 14; Bacteria - 749; Metazoa - 2; Fungi - 59; Plants - 19; Viruses - 0; Other Eukaryotes - 169 (source: NC…
AT4G32920	Chr4:15887574-15896006	3.47705	5.83339	0.746471	0.000513971	protein_coding	glycine-rich protein		glycine-rich protein; FUNCTIONS IN: molecular_function unknown; INVOLVED IN: biological_process unknown; LOCATED IN: vacuole; EXPRESSED IN: 21 plant structures; EXPRESSED DURING: 11 growth stages; BEST Arabidopsis thaliana protein match is: glycine-rich protein (TAIR:AT5G11700.1); Has 16804 Blast hits to 4740 proteins in 490 species: Archae - 4; Bacteria - 10591; Metazoa - 2006; Fungi - 354; Plan…
AT3G14460	Chr3:4851989-4856264	1.37044	2.29844	0.746017	0.0254519	protein_coding	disease resistance protein (NBS-LRR class), putative		disease resistance protein (NBS-LRR class), putative; FUNCTIONS IN: protein binding, ATP binding; INVOLVED IN: defense response, apoptosis; CONTAINS InterPro DOMAIN/s: NB-ARC (InterPro:IPR002182), Leucine-rich repeat (InterPro:IPR001611); BEST Arabidopsis thaliana protein match is: disease resistance protein (NBS-LRR class), putative (TAIR:AT3G14470.1); Has 28078 Blast hits to 16279 proteins in 6…
AT1G14205	Chr1:4855581-4856762	9.16324	15.3674	0.745944	0.0415493	protein_coding	ribosomal protein L18 family protein		ribosomal protein L18 family protein; FUNCTIONS IN: structural constituent of ribosome; INVOLVED IN: translation; LOCATED IN: ribosome, intracellular; CONTAINS InterPro DOMAIN/s: Ribosomal protein L18/L5 (InterPro:IPR005484); BEST Arabidopsis thaliana protein match is: ribosomal protein L18 family protein (TAIR:AT1G48350.1); Has 1386 Blast hits to 1375 proteins in 460 species: Archae - 0; Bacteri…
AT4G22740	Chr4:11941130-11945956	28.8169	48.27	0.744213	5.7e-05	protein_coding	glycine-rich protein		glycine-rich protein; FUNCTIONS IN: molecular_function unknown; LOCATED IN: plasma membrane; EXPRESSED IN: 25 plant structures; EXPRESSED DURING: 15 growth stages; BEST Arabidopsis thaliana protein match is: unknown protein (TAIR:AT2G45380.2); Has 5661 Blast hits to 3163 proteins in 401 species: Archae - 2; Bacteria - 765; Metazoa - 2796; Fungi - 431; Plants - 986; Viruses - 17; Other Eukaryotes …
AT5G59800	Chr5:24094473-24096532	5.46359	9.13806	0.742039	0.0211453	protein_coding	MBD7 (METHYL-CPG-BINDING DOMAIN 7); DNA binding / DNA demethylase/ methyl-CpG binding	Protein containing methyl-CpG-binding domain.Has sequence similarity to human MBD proteins. Interacts with arginine methyltransferase 11. (AtPRMT11	METHYL-CPG-BINDING DOMAIN 7 (MBD7); FUNCTIONS IN: DNA demethylase activity, methyl-CpG binding, DNA binding; INVOLVED IN: biological_process unknown; LOCATED IN: nucleus, chromocenter; EXPRESSED IN: 22 plant structures; EXPRESSED DURING: 13 growth stages; CONTAINS InterPro DOMAIN/s: DNA-binding, integrase-type (InterPro:IPR016177), Methyl-CpG DNA binding (InterPro:IPR001739); Has 24 Blast hits to…
AT3G07280	Chr3:2318921-2321215	8.50071	14.189	0.739119	0.000406222	pseudogene		pseudogene of unknown protein	expressed protein
AT5G38860	Chr5:15558955-15561126	7.77794	12.9808	0.738917	0.00902476	protein_coding	BIM3 (BES1-interacting Myc-like protein 3); DNA binding / transcription factor		BES1-interacting Myc-like protein 3 (BIM3); FUNCTIONS IN: transcription factor activity, DNA binding; INVOLVED IN: regulation of transcription; LOCATED IN: nucleus; CONTAINS InterPro DOMAIN/s: Basic helix-loop-helix dimerisation region bHLH (InterPro:IPR001092), Helix-loop-helix DNA-binding (InterPro:IPR011598); BEST Arabidopsis thaliana protein match is: BIM2 (BES1-interacting Myc-like protein 2…
AT5G06670	Chr5:2048242-2055019	4.28682	7.13814	0.735641	0.00236107	protein_coding	ATP binding / microtubule motor		ATP binding / microtubule motor; FUNCTIONS IN: microtubule motor activity, ATP binding; INVOLVED IN: microtubule-based movement; LOCATED IN: microtubule associated complex, chloroplast; EXPRESSED IN: 14 plant structures; EXPRESSED DURING: 7 growth stages; CONTAINS InterPro DOMAIN/s: Kinesin, motor region (InterPro:IPR001752); BEST Arabidopsis thaliana protein match is: kinesin motor protein-relat…
AT2G47630	Chr2:19534502-19537014	13.0448	21.6654	0.73192	0.00118456	protein_coding	esterase/lipase/thioesterase family protein		esterase/lipase/thioesterase family protein; FUNCTIONS IN: catalytic activity; LOCATED IN: plasma membrane; EXPRESSED IN: 19 plant structures; EXPRESSED DURING: 11 growth stages; BEST Arabidopsis thaliana protein match is: esterase/lipase/thioesterase family protein (TAIR:AT3G62860.1); Has 1686 Blast hits to 1682 proteins in 561 species: Archae - 17; Bacteria - 974; Metazoa - 101; Fungi - 71; Pla…
AT2G24690	Chr2:10499550-10503140	7.35959	12.2039	0.729646	0.000910177	protein_coding	DNA binding / transcription factor		DNA binding / transcription factor; FUNCTIONS IN: transcription factor activity, DNA binding; INVOLVED IN: regulation of transcription, DNA-dependent; LOCATED IN: cellular_component unknown; CONTAINS InterPro DOMAIN/s: Transcriptional factor B3 (InterPro:IPR003340); BEST Arabidopsis thaliana protein match is: DNA binding / transcription factor (TAIR:AT2G24650.1); Has 277 Blast hits to 83 proteins…
AT1G10610	Chr1:3506185-3511975	6.19457	10.2701	0.72937	0.00452345	protein_coding	DNA binding / transcription factor		DNA binding / transcription factor; FUNCTIONS IN: transcription factor activity, DNA binding; INVOLVED IN: regulation of transcription; LOCATED IN: nucleus; EXPRESSED IN: 22 plant structures; EXPRESSED DURING: 13 growth stages; CONTAINS InterPro DOMAIN/s: Basic helix-loop-helix dimerisation region bHLH (InterPro:IPR001092), Helix-loop-helix DNA-binding (InterPro:IPR011598); BEST Arabidopsis thali…
AT4G14520	Chr4:8341334-8343234	10.0536	16.6584	0.728535	0.0400846	protein_coding	DNA-directed RNA polymerase II-related	Protein of unknown function homologous to the DNA-directed RNA polymerase II subunit, NRPB7 (At5g59180)	DNA-directed RNA polymerase II-related; FUNCTIONS IN: RNA binding; CONTAINS InterPro DOMAIN/s: Nucleic acid-binding, OB-fold (InterPro:IPR012340), S1, RNA binding (InterPro:IPR003029); BEST Arabidopsis thaliana protein match is: NRPE7; DNA-directed RNA polymerase (TAIR:AT4G14660.1); Has 58 Blast hits to 58 proteins in 12 species: Archae - 2; Bacteria - 0; Metazoa - 0; Fungi - 0; Plants - 56; Viru…
AT5G14390	Chr5:4637311-4639756	13.8681	22.9745	0.728266	0.000449598	protein_coding			FUNCTIONS IN: molecular_function unknown; INVOLVED IN: biological_process unknown; LOCATED IN: endomembrane system; EXPRESSED IN: 19 plant structures; EXPRESSED DURING: 11 growth stages; CONTAINS InterPro DOMAIN/s: Alpha/beta hydrolase fold-1 (InterPro:IPR000073); BEST Arabidopsis thaliana protein match is: unknown protein (TAIR:AT3G01690.1); Has 2904 Blast hits to 2898 proteins in 507 species: A…
AT1G32240	Chr1:11625699-11630626	3.28324	5.43597	0.727418	0.0463458	protein_coding	KAN2 (KANADI 2); DNA binding / transcription factor	Encodes a member of the KANADI family of putative transcription factors. Together with KAN1, this gene appears to be involved in the development of the carpel and the outer integument of the ovule.Along with KAN1 and KAN4 appears to regulate the proper localization of PIN1 in early embryogenesis.	KANADI 2 (KAN2); FUNCTIONS IN: transcription factor activity, DNA binding; INVOLVED IN: ovule development, carpel development, polarity specification of adaxial/abaxial axis, regulation of transcription; EXPRESSED IN: 21 plant structures; EXPRESSED DURING: 10 growth stages; CONTAINS InterPro DOMAIN/s: Homeodomain-like (InterPro:IPR009057), Myb, DNA-binding (InterPro:IPR014778), Myb-like DNA-bindi…
AT4G20930	Chr4:11198388-11201087	5.9468	9.83547	0.72588	0.0187321	protein_coding	3-hydroxyisobutyrate dehydrogenase, putative		3-hydroxyisobutyrate dehydrogenase, putative; FUNCTIONS IN: in 7 functions; INVOLVED IN: pentose-phosphate shunt, valine metabolic process, valine catabolic process, metabolic process; EXPRESSED IN: 22 plant structures; EXPRESSED DURING: 13 growth stages; CONTAINS InterPro DOMAIN/s: 6-phosphogluconate dehydrogenase, NAD-binding (InterPro:IPR006115), 6-phosphogluconate dehydrogenase, C-terminal-li…
AT5G01510	Chr5:201605-205386	5.63436	9.30406	0.723609	0.00666551	protein_coding			FUNCTIONS IN: molecular_function unknown; INVOLVED IN: biological_process unknown; LOCATED IN: cellular_component unknown; EXPRESSED IN: 23 plant structures; EXPRESSED DURING: 14 growth stages; CONTAINS InterPro DOMAIN/s: Protein of unknown function DUF647 (InterPro:IPR006968); BEST Arabidopsis thaliana protein match is: RUS1 (ROOT UVB SENSITIVE 1) (TAIR:AT3G45890.1); Has 266 Blast hits to 266 pr…
AT4G35420	Chr4:16832480-16835619	6.78964	11.204	0.722602	0.0399148	protein_coding	dihydroflavonol 4-reductase family / dihydrokaempferol 4-reductase family		dihydroflavonol 4-reductase family / dihydrokaempferol 4-reductase family; FUNCTIONS IN: coenzyme binding, binding, catalytic activity; INVOLVED IN: cellular metabolic process, metabolic process; LOCATED IN: endomembrane system; EXPRESSED IN: leaf whorl, sepal, hypocotyl, flower, seed; EXPRESSED DURING: petal differentiation and expansion stage, E expanded cotyledon stage; CONTAINS InterPro DOMAI…
AT5G67170	Chr5:26799765-26804249	5.31436	8.76382	0.721664	0.0370551	protein_coding	SEC-C motif-containing protein / OTU-like cysteine protease family protein		SEC-C motif-containing protein / OTU-like cysteine protease family protein; FUNCTIONS IN: cysteine-type peptidase activity; INVOLVED IN: biological_process unknown; LOCATED IN: cellular_component unknown; CONTAINS InterPro DOMAIN/s: Ovarian tumour, otubain (InterPro:IPR003323), SEC-C motif (InterPro:IPR004027); BEST Arabidopsis thaliana protein match is: OTU-like cysteine protease family protein …
AT2G38980	Chr2:16277008-16279354	4.1427	6.82792	0.720875	0.00822824	pseudogene			pseudogene, similar to fiber protein Fb12, blastp match of 53% identity and 1.2e-13 P-value to GP|25992543|gb|AAN77151.1||AF531371 fiber protein Fb12 {Gossypium barbadense}
AT2G36305	Chr2:15214518-15216612	5.35686	8.82485	0.720185	0.0367616	protein_coding	FACE2 (FARNESYLATED PROTEIN-CONVERTING ENZYME 2); endopeptidase	Encodes an endoprotease involved in the cleavage of prenylated CaaX-box proteins. In vitro, it can cleave a farnesylated tetrapeptide and it can promote membrane-localization of a farnesylated GFP:AtROP9 protein when both are expressed in yeast.	FARNESYLATED PROTEIN-CONVERTING ENZYME 2 (FACE2); FUNCTIONS IN: endopeptidase activity; INVOLVED IN: proteolysis, CAAX-box protein processing, cellular protein localization, protein maturation by peptide bond cleavage; LOCATED IN: endoplasmic reticulum; EXPRESSED IN: 6 plant structures; EXPRESSED DURING: seedling growth; CONTAINS InterPro DOMAIN/s: Abortive infection protein (InterPro:IPR003675);…
AT5G67640	Chr5:26969545-26970641	11.5843	19.0626	0.718579	0.0302967	protein_coding	unknown protein		unknown protein; FUNCTIONS IN: molecular_function unknown; INVOLVED IN: biological_process unknown; LOCATED IN: cellular_component unknown; Has 10 Blast hits to 10 proteins in 6 species: Archae - 0; Bacteria - 0; Metazoa - 5; Fungi - 0; Plants - 2; Viruses - 0; Other Eukaryotes - 3 (source: NCBI BLink).
AT2G42975	Chr2:17873946-17874936	10.7938	17.761	0.718514	0.0309592	protein_coding	unknown protein		unknown protein; FUNCTIONS IN: molecular_function unknown; INVOLVED IN: biological_process unknown; LOCATED IN: chloroplast thylakoid membrane, chloroplast; Has 19 Blast hits to 19 proteins in 11 species: Archae - 0; Bacteria - 0; Metazoa - 4; Fungi - 2; Plants - 13; Viruses - 0; Other Eukaryotes - 0 (source: NCBI BLink).
AT5G55550	Chr5:22501534-22504011	10.007	16.4596	0.717916	0.0227379	protein_coding	RNA recognition motif (RRM)-containing protein		RNA recognition motif (RRM)-containing protein; FUNCTIONS IN: RNA binding, nucleotide binding, nucleic acid binding; EXPRESSED IN: 23 plant structures; EXPRESSED DURING: 15 growth stages; CONTAINS InterPro DOMAIN/s: RNA recognition motif, RNP-1 (InterPro:IPR000504), Nucleotide-binding, alpha-beta plait (InterPro:IPR012677); BEST Arabidopsis thaliana protein match is: RNA recognition motif (RRM)-c…
AT5G25590	Chr5:8906597-8909920	8.67326	14.2647	0.717805	0.000411002	protein_coding			INVOLVED IN: N-terminal protein myristoylation; EXPRESSED IN: 20 plant structures; EXPRESSED DURING: 13 growth stages; CONTAINS InterPro DOMAIN/s: Protein of unknown function DUF630 (InterPro:IPR006868), Protein of unknown function DUF632 (InterPro:IPR006867), Actin-binding FH2 (InterPro:IPR015425); BEST Arabidopsis thaliana protein match is: unknown protein (TAIR:AT1G52320.4); Has 31848 Blast hi…
AT5G08340	Chr5:2683831-2685997	7.38399	12.1429	0.717644	0.0381323	protein_coding	riboflavin biosynthesis protein-related		riboflavin biosynthesis protein-related; FUNCTIONS IN: FMN adenylyltransferase activity; INVOLVED IN: riboflavin biosynthetic process; LOCATED IN: cellular_component unknown; EXPRESSED IN: 22 plant structures; EXPRESSED DURING: 14 growth stages; CONTAINS InterPro DOMAIN/s: Rossmann-like alpha/beta/alpha sandwich fold (InterPro:IPR014729), FAD synthetase (InterPro:IPR015864); BEST Arabidopsis thal…
AT4G14660	Chr4:8406334-8407845	11.2643	18.4948	0.715361	0.0167	protein_coding	NRPE7; DNA-directed RNA polymerase	Non-catalytic subunit specific to DNA-directed RNA polymerase V; homologous to budding yeast RPB7	NRPE7; FUNCTIONS IN: DNA-directed RNA polymerase activity; INVOLVED IN: transcription; LOCATED IN: DNA-directed RNA polymerase V complex; EXPRESSED IN: 20 plant structures; EXPRESSED DURING: 13 growth stages; CONTAINS InterPro DOMAIN/s: Nucleic acid-binding, OB-fold (InterPro:IPR012340), RNA polymerase Rpb7, N-terminal (InterPro:IPR005576); BEST Arabidopsis thaliana protein match is: NRPD7; DNA-d…
AT3G20550	Chr3:7174463-7177942	15.4352	25.3175	0.713908	0.000872836	protein_coding	DDL (DAWDLE)	Encodes a nuclear localized FHA (forhkead) domain containing protein.Mutant plants have shortened roots, delayed flowering time, altered floral organ number, defective floral organs and reduced fertility.Ddl mutants also show reduced levels of pri-miRNAs as well as mature miRNAs suggesting involvement in biogenesis of miRNAs. DDL does not affect transcription of miRNAs directly but may act throug…	DAWDLE (DDL); FUNCTIONS IN: molecular_function unknown; INVOLVED IN: cell proliferation, gene silencing by miRNA, production of miRNAs; LOCATED IN: cytosol, nucleus, chloroplast; EXPRESSED IN: 23 plant structures; EXPRESSED DURING: 13 growth stages; CONTAINS InterPro DOMAIN/s: SMAD/FHA domain (InterPro:IPR008984), Forkhead-associated (InterPro:IPR000253); BEST Arabidopsis thaliana protein match i…
AT5G59830	Chr5:24105077-24109251	11.2	18.3482	0.712143	0.0110132	protein_coding	unknown protein		unknown protein; FUNCTIONS IN: molecular_function unknown; INVOLVED IN: biological_process unknown; LOCATED IN: cellular_component unknown; EXPRESSED IN: 22 plant structures; EXPRESSED DURING: 13 growth stages; BEST Arabidopsis thaliana protein match is: unknown protein (TAIR:AT5G13660.2); Has 80 Blast hits to 64 proteins in 8 species: Archae - 0; Bacteria - 0; Metazoa - 0; Fungi - 0; Plants - 78…
AT1G56310	Chr1:21082862-21085300	5.7508	9.42108	0.71213	0.00911124	protein_coding	3'-5' exonuclease domain-containing protein		3'-5' exonuclease domain-containing protein; FUNCTIONS IN: 3'-5' exonuclease activity, nucleic acid binding; INVOLVED IN: nucleobase, nucleoside, nucleotide and nucleic acid metabolic process; LOCATED IN: intracellular; EXPRESSED IN: 12 plant structures; EXPRESSED DURING: 6 growth stages; CONTAINS InterPro DOMAIN/s: Polynucleotidyl transferase, Ribonuclease H fold (InterPro:IPR012337), 3&apos;-5&…
AT1G48300	Chr1:17847355-17853807	270.419	443.004	0.71212	0.000162391	protein_coding	unknown protein		unknown protein; FUNCTIONS IN: molecular_function unknown; INVOLVED IN: biological_process unknown; LOCATED IN: endomembrane system; EXPRESSED IN: 24 plant structures; EXPRESSED DURING: 15 growth stages; Has 68 Blast hits to 62 proteins in 29 species: Archae - 0; Bacteria - 2; Metazoa - 12; Fungi - 2; Plants - 37; Viruses - 0; Other Eukaryotes - 15 (source: NCBI BLink).
AT1G66760	Chr1:24901977-24904443	4.22727	6.92141	0.71134	0.0203761	protein_coding	MATE efflux family protein		MATE efflux family protein; FUNCTIONS IN: antiporter activity, drug transporter activity, transporter activity; INVOLVED IN: response to wounding; LOCATED IN: membrane; EXPRESSED IN: 17 plant structures; EXPRESSED DURING: 11 growth stages; CONTAINS InterPro DOMAIN/s: MATE family transporter related protein (InterPro:IPR015521), Multi antimicrobial extrusion protein MatE (InterPro:IPR002528); BEST…
AT1G15215	Chr1:5238064-5241538	8.66648	14.1861	0.710962	0.0397192	protein_coding			FUNCTIONS IN: molecular_function unknown; INVOLVED IN: biological_process unknown; LOCATED IN: cellular_component unknown; BEST Arabidopsis thaliana protein match is: sequence-specific DNA binding / transcription factor (TAIR:AT3G18380.2); Has 41 Blast hits to 40 proteins in 9 species: Archae - 0; Bacteria - 0; Metazoa - 0; Fungi - 0; Plants - 41; Viruses - 0; Other Eukaryotes - 0 (source: NCBI B…
AT3G03300	Chr3:767925-778396	6.894	11.2486	0.706332	0.00335581	protein_coding	DCL2 (DICER-LIKE 2); ATP binding / ATP-dependent helicase/ RNA binding / double-stranded RNA binding / helicase/ nucleic acid binding / ribonuclease III	Encodes a Dicer-like protein that functions in the antiviral silencing response in turnip-crinkle virus-infected plants but not in TMV or CMV-strain-Y-infected plants. Involved in the production of ta-siRNAs. Partially antagonizes the production of miRNAs by DCL1. Substitutes for DCL4 to produce viral siRNA when DCL4 is missing or inhibited. Able to produce siRNAs but not miRNAs.	DICER-LIKE 2 (DCL2); FUNCTIONS IN: in 7 functions; INVOLVED IN: defense response to virus, maintenance of DNA methylation, RNA interference, production of ta-siRNAs, gene silencing by miRNA, production of miRNAs; LOCATED IN: intracellular; EXPRESSED IN: 23 plant structures; EXPRESSED DURING: 13 growth stages; CONTAINS InterPro DOMAIN/s: DNA/RNA helicase, DEAD/DEAH box type, N-terminal (InterPro:I…
AT1G75730	Chr1:28435705-28439667	6.29002	10.2464	0.703979	0.0012319	protein_coding	unknown protein		unknown protein; FUNCTIONS IN: molecular_function unknown; INVOLVED IN: biological_process unknown; EXPRESSED IN: 21 plant structures; EXPRESSED DURING: 12 growth stages; Has 251 Blast hits to 223 proteins in 67 species: Archae - 0; Bacteria - 74; Metazoa - 64; Fungi - 10; Plants - 5; Viruses - 0; Other Eukaryotes - 98 (source: NCBI BLink).
AT4G12917	Chr4:7563156-7563847	16.951	27.5964	0.703112	0.0322251	other_rna	other RNA	Unknown gene
AT2G25010	Chr2:10631530-10633663	7.8925	12.8373	0.701787	0.00309478	protein_coding	unknown protein		unknown protein; FUNCTIONS IN: molecular_function unknown; EXPRESSED IN: 23 plant structures; EXPRESSED DURING: 13 growth stages; BEST Arabidopsis thaliana protein match is: unknown protein (TAIR:AT1G17930.1); Has 501 Blast hits to 495 proteins in 11 species: Archae - 0; Bacteria - 0; Metazoa - 0; Fungi - 0; Plants - 501; Viruses - 0; Other Eukaryotes - 0 (source: NCBI BLink).
AT5G27730	Chr5:9820248-9823086	16.8514	27.399	0.701253	0.000245362	protein_coding	unknown protein		unknown protein; FUNCTIONS IN: molecular_function unknown; INVOLVED IN: biological_process unknown; LOCATED IN: cellular_component unknown; EXPRESSED IN: 22 plant structures; EXPRESSED DURING: 14 growth stages; BEST Arabidopsis thaliana protein match is: unknown protein (TAIR:AT5G47900.1); Has 651 Blast hits to 616 proteins in 129 species: Archae - 0; Bacteria - 235; Metazoa - 100; Fungi - 0; Pla…
AT4G21520	Chr4:11447433-11450443	6.13981	9.97909	0.700715	0.0175343	protein_coding	transducin family protein / WD-40 repeat family protein		transducin family protein / WD-40 repeat family protein; FUNCTIONS IN: nucleotide binding; LOCATED IN: CUL4 RING ubiquitin ligase complex; CONTAINS InterPro DOMAIN/s: WD40 repeat-like (InterPro:IPR011046), WD40 repeat, region (InterPro:IPR017986), WD40 repeat (InterPro:IPR001680), WD40/YVTN repeat-like (InterPro:IPR015943); BEST Arabidopsis thaliana protein match is: unknown protein (TAIR:AT5G083…
AT1G18335	Chr1:6309040-6311326	7.39097	12.0121	0.700648	0.0238575	protein_coding	GCN5-related N-acetyltransferase (GNAT) family protein		GCN5-related N-acetyltransferase (GNAT) family protein; FUNCTIONS IN: N-acetyltransferase activity; INVOLVED IN: metabolic process; LOCATED IN: cellular_component unknown; CONTAINS InterPro DOMAIN/s: GCN5-related N-acetyltransferase (InterPro:IPR000182), Acyl-CoA N-acyltransferase (InterPro:IPR016181); Has 224 Blast hits to 221 proteins in 108 species: Archae - 2; Bacteria - 8; Metazoa - 97; Fung…
AT3G52890	Chr3:19607956-19612186	9.68471	15.7038	0.697331	0.00225759	protein_coding	KIPK (KCBP-interacting protein kinase); kinase/ protein binding / protein kinase	KCBP-interacting protein kinase interacts specifically with the tail region of KCBP	KCBP-interacting protein kinase (KIPK); FUNCTIONS IN: protein binding, protein kinase activity, kinase activity; INVOLVED IN: protein amino acid phosphorylation; EXPRESSED IN: 23 plant structures; EXPRESSED DURING: 13 growth stages; CONTAINS InterPro DOMAIN/s: Protein kinase, core (InterPro:IPR000719), Serine/threonine protein kinase (InterPro:IPR002290), Serine/threonine protein kinase-related (…
AT2G36810	Chr2:15425478-15439462	11.3649	18.4189	0.696598	4.39e-05	protein_coding	binding		binding; FUNCTIONS IN: binding; INVOLVED IN: biological_process unknown; LOCATED IN: chloroplast; EXPRESSED IN: 23 plant structures; EXPRESSED DURING: 14 growth stages; CONTAINS InterPro DOMAIN/s: HEAT (InterPro:IPR000357), Armadillo-like helical (InterPro:IPR011989), Armadillo-type fold (InterPro:IPR016024); Has 201 Blast hits to 170 proteins in 49 species: Archae - 0; Bacteria - 0; Metazoa - 14…
AT1G09700	Chr1:3137766-3140353	6.86721	11.1185	0.695164	0.00723935	protein_coding	HYL1 (HYPONASTIC LEAVES 1); double-stranded RNA binding / miRNA binding / protein binding	Encodes a nuclear dsRNA binding protein. Involved in mRNA cleavage. The mutant is characterized by shorter stature, delayed flowering, leaf hyponasty, reduced fertility, decreased rate of root growth, and an altered root gravitropic response. It also exhibits less sensitivity to auxin and cytokinin.	HYPONASTIC LEAVES 1 (HYL1); FUNCTIONS IN: double-stranded RNA binding, protein binding, miRNA binding; INVOLVED IN: in 6 processes; LOCATED IN: nuclear dicing body, nucleus, Cajal body; EXPRESSED IN: 19 plant structures; EXPRESSED DURING: 11 growth stages; CONTAINS InterPro DOMAIN/s: Double-stranded RNA binding (InterPro:IPR001159), Double-stranded RNA-binding-like (InterPro:IPR014720); BEST Arab…
AT5G43930	Chr5:17676822-17681100	8.07056	13.0654	0.69501	0.010982	protein_coding	transducin family protein / WD-40 repeat family protein		transducin family protein / WD-40 repeat family protein; FUNCTIONS IN: nucleotide binding; INVOLVED IN: biological_process unknown; LOCATED IN: chloroplast; EXPRESSED IN: 24 plant structures; EXPRESSED DURING: 15 growth stages; CONTAINS InterPro DOMAIN/s: WD40 repeat-like (InterPro:IPR011046), WD40 repeat, region (InterPro:IPR017986), WD40/YVTN repeat-like (InterPro:IPR015943), WD40 repeat (Inter…
AT5G27410	Chr5:9678665-9682940	7.09396	11.4729	0.69357	0.00259675	protein_coding	aminotransferase class IV family protein		aminotransferase class IV family protein; FUNCTIONS IN: catalytic activity; INVOLVED IN: metabolic process; LOCATED IN: cellular_component unknown; EXPRESSED IN: 20 plant structures; EXPRESSED DURING: 10 growth stages; CONTAINS InterPro DOMAIN/s: Aminotransferase, class IV (InterPro:IPR001544), Aminotransferase, class IV, conserved site (InterPro:IPR018300); BEST Arabidopsis thaliana protein matc…
AT3G52280	Chr3:19389102-19391289	17.6944	28.6036	0.692905	0.00148659	protein_coding	GTE6 (GENERAL TRANSCRIPTION FACTOR GROUP E6); DNA binding / H3/H4 histone acetyltransferase	Bromodomain containing nuclear-localized protein involved in leaf development. GTE6 binds to the promoter and intron of AS1 and regulates its expression via histone acetylation.	GENERAL TRANSCRIPTION FACTOR GROUP E6 (GTE6); FUNCTIONS IN: DNA binding, H3/H4 histone acetyltransferase activity; INVOLVED IN: chromatin remodeling; LOCATED IN: nucleus; CONTAINS InterPro DOMAIN/s: Transcription factor GTE6 (InterPro:IPR017413), Bromodomain, conserved site (InterPro:IPR018359), Bromodomain (InterPro:IPR001487); BEST Arabidopsis thaliana protein match is: IMB1 (IMBIBITION-INDUCIB…
AT5G63700	Chr5:25493933-25497632	7.81995	12.6289	0.691496	0.00463865	protein_coding	zinc finger (C3HC4 type RING finger) family protein		zinc finger (C3HC4 type RING finger) family protein; FUNCTIONS IN: protein binding, DNA binding, zinc ion binding; INVOLVED IN: histone modification, transcription initiation; LOCATED IN: nucleus; EXPRESSED IN: 18 plant structures; EXPRESSED DURING: 13 growth stages; CONTAINS InterPro DOMAIN/s: Zinc finger, RING-type, conserved site (InterPro:IPR017907), Zinc finger, RING-type (InterPro:IPR001841…
AT2G01460	Chr2:206135-211765	5.44246	8.75474	0.685806	0.00240091	protein_coding	ATP binding / kinase		ATP binding / kinase; FUNCTIONS IN: kinase activity, ATP binding; INVOLVED IN: biosynthetic process; LOCATED IN: cellular_component unknown; EXPRESSED IN: 6 plant structures; EXPRESSED DURING: 4 anthesis; BEST Arabidopsis thaliana protein match is: phosphoribulokinase/uridine kinase family protein (TAIR:AT1G26190.1); Has 1426 Blast hits to 1171 proteins in 476 species: Archae - 7; Bacteria - 966;…
AT5G58800	Chr5:23744875-23747274	42.33	68.0755	0.685457	0.00316497	protein_coding	quinone reductase family protein		quinone reductase family protein; FUNCTIONS IN: oxidoreductase activity, FMN binding; INVOLVED IN: negative regulation of transcription; LOCATED IN: plasma membrane; EXPRESSED IN: 22 plant structures; EXPRESSED DURING: 13 growth stages; CONTAINS InterPro DOMAIN/s: Flavoprotein WrbA (InterPro:IPR010089), Flavodoxin/nitric oxide synthase (InterPro:IPR008254); BEST Arabidopsis thaliana protein match…
AT5G44510	Chr5:17929672-17934188	5.91994	9.50195	0.682641	0.00083194	protein_coding	TAO1 (TARGET OF AVRB OPERATION1); ATP binding / protein binding / transmembrane receptor	Encodes TAO1 (Target of AvrB Operation), a TIR-NB-LRR protein that contributes to disease resistance induced by the Pseudomonas syringae effector AvrB.	TARGET OF AVRB OPERATION1 (TAO1); FUNCTIONS IN: protein binding, transmembrane receptor activity, ATP binding; INVOLVED IN: defense response to bacterium, defense response; LOCATED IN: intrinsic to membrane, chloroplast; EXPRESSED IN: 14 plant structures; EXPRESSED DURING: 6 growth stages; CONTAINS InterPro DOMAIN/s: NB-ARC (InterPro:IPR002182), Leucine-rich repeat (InterPro:IPR001611), Toll-Inte…
AT3G63330	Chr3:23391627-23398283	13.0345	20.9065	0.681618	0.0087125	protein_coding	protein kinase family protein		protein kinase family protein; FUNCTIONS IN: protein serine/threonine kinase activity, protein kinase activity, kinase activity, ATP binding; INVOLVED IN: protein amino acid phosphorylation; LOCATED IN: cellular_component unknown; EXPRESSED IN: 17 plant structures; EXPRESSED DURING: 6 growth stages; CONTAINS InterPro DOMAIN/s: Protein kinase, core (InterPro:IPR000719), Protein phosphatase 2C (Int…
AT5G13290	Chr5:4252841-4254894	6.11732	9.80306	0.680332	0.0478725	protein_coding	CRN (CORYNE); ATP binding / kinase/ protein kinase	Encodes a protein with predicted Ser/Thr kinase activity and membrane localization that is involved in the CLV3 signaling pathway that represses WUS expression in the meristem. Loss of function of CRN can suppress the phenotype caused by overexpression of CLV3. SOL2 isolated as a suppressor of root- specific overexpression of CLE19, a clavata3 like gene. sol2 partially suppresses the short root p…	CORYNE (CRN); FUNCTIONS IN: protein kinase activity, kinase activity, ATP binding; INVOLVED IN: regulation of root meristem growth, regulation of meristem growth, meristem maintenance, regulation of flower development; LOCATED IN: plasma membrane; EXPRESSED IN: 25 plant structures; EXPRESSED DURING: 11 growth stages; CONTAINS InterPro DOMAIN/s: Protein kinase, core (InterPro:IPR000719), Serine/th…
AT5G48610	Chr5:19711541-19715910	3.75466	6.01365	0.679558	0.0141187	protein_coding	unknown protein		unknown protein; FUNCTIONS IN: molecular_function unknown; INVOLVED IN: biological_process unknown; LOCATED IN: cellular_component unknown; Has 40172 Blast hits to 20678 proteins in 907 species: Archae - 83; Bacteria - 2457; Metazoa - 17275; Fungi - 3289; Plants - 1108; Viruses - 205; Other Eukaryotes - 15755 (source: NCBI BLink).
AT5G44530	Chr5:17937688-17941646	8.22756	13.1638	0.67804	0.000735915	protein_coding	subtilase family protein		subtilase family protein; FUNCTIONS IN: identical protein binding, serine-type endopeptidase activity; INVOLVED IN: proteolysis, negative regulation of catalytic activity; LOCATED IN: endomembrane system; EXPRESSED IN: 21 plant structures; EXPRESSED DURING: 13 growth stages; CONTAINS InterPro DOMAIN/s: Protease-associated PA (InterPro:IPR003137), Peptidase S8 and S53, subtilisin, kexin, sedolisin…
AT2G39550	Chr2:16501622-16504304	11.6865	18.6909	0.67749	0.00390984	protein_coding	PGGT-I; CAAX-protein geranylgeranyltransferase/ protein heterodimerization	encodes the beta subunit of geranylgeranyl transferase (GGT-IB), involved in both ABA-mediated and auxin signaling pathways.	PGGT-I; FUNCTIONS IN: protein heterodimerization activity, CAAX-protein geranylgeranyltransferase activity; INVOLVED IN: in 6 processes; LOCATED IN: CAAX-protein geranylgeranyltransferase complex; EXPRESSED IN: 23 plant structures; EXPRESSED DURING: 13 growth stages; CONTAINS InterPro DOMAIN/s: Terpenoid cylases/protein prenyltransferase alpha-alpha toroid (InterPro:IPR008930), Prenyltransferase/…
AT1G06010	Chr1:1822617-1823997	16.2111	25.8974	0.675822	0.0277336	protein_coding	unknown protein		unknown protein; FUNCTIONS IN: molecular_function unknown; INVOLVED IN: biological_process unknown; LOCATED IN: cellular_component unknown; EXPRESSED IN: 22 plant structures; EXPRESSED DURING: 13 growth stages; Has 15 Blast hits to 15 proteins in 5 species: Archae - 0; Bacteria - 0; Metazoa - 0; Fungi - 0; Plants - 15; Viruses - 0; Other Eukaryotes - 0 (source: NCBI BLink).
AT2G46900	Chr2:19269557-19272195	16.4219	26.2287	0.675524	0.000210963	protein_coding			FUNCTIONS IN: molecular_function unknown; INVOLVED IN: biological_process unknown; LOCATED IN: cellular_component unknown; EXPRESSED IN: 24 plant structures; EXPRESSED DURING: 15 growth stages; CONTAINS InterPro DOMAIN/s: Basic helix-loop-helix, Nulp1-type (InterPro:IPR006994); Has 3014 Blast hits to 2357 proteins in 239 species: Archae - 2; Bacteria - 96; Metazoa - 1166; Fungi - 321; Plants - 10…
AT2G20320	Chr2:8767105-8772591	5.42192	8.65267	0.674341	0.00162819	protein_coding			FUNCTIONS IN: molecular_function unknown; INVOLVED IN: biological_process unknown; LOCATED IN: cellular_component unknown; EXPRESSED IN: 15 plant structures; EXPRESSED DURING: 8 growth stages; CONTAINS InterPro DOMAIN/s: uDENN (InterPro:IPR005113), dDENN (InterPro:IPR005112), DENN (InterPro:IPR001194); BEST Arabidopsis thaliana protein match is: DENN (AEX-3) domain-containing protein (TAIR:AT5G35…
AT1G05790	Chr1:1732870-1737489	11.7128	18.6919	0.674331	0.00353938	protein_coding	lipase class 3 family protein		lipase class 3 family protein; FUNCTIONS IN: triacylglycerol lipase activity; INVOLVED IN: lipid metabolic process; LOCATED IN: endomembrane system; EXPRESSED IN: 24 plant structures; EXPRESSED DURING: 15 growth stages; CONTAINS InterPro DOMAIN/s: Lipase, class 3 (InterPro:IPR002921); BEST Arabidopsis thaliana protein match is: lipase class 3 family protein (TAIR:AT2G42450.1); Has 341 Blast hits …
AT1G53450	Chr1:19945958-19954115	9.63271	15.3616	0.673318	0.0115874	protein_coding	unknown protein		unknown protein; FUNCTIONS IN: molecular_function unknown; INVOLVED IN: biological_process unknown; LOCATED IN: cellular_component unknown; EXPRESSED IN: 16 plant structures; EXPRESSED DURING: 10 growth stages; BEST Arabidopsis thaliana protein match is: unknown protein (TAIR:AT3G14830.2); Has 39 Blast hits to 38 proteins in 7 species: Archae - 0; Bacteria - 0; Metazoa - 0; Fungi - 0; Plants - 39…
AT3G11220	Chr3:3513530-3516408	7.52405	11.9824	0.671335	0.00926611	protein_coding	Paxneb protein-related	A subunit of Elongator, a histone acetyl transferase complex, consisting of six subunits (ELP1√ELP6), that copurifies with the elongating RNAPII in yeast and humans. Three Arabidopsis thaliana genes, encoding homologs of the yeast Elongator subunits ELP1, ELP3 (histone acetyl transferase), and ELP4 are responsible for the narrow leaf phenotype in elongata mutants and for reduced root growth that …	ELONGATA 1 (ELO1); FUNCTIONS IN: molecular_function unknown; INVOLVED IN: cell proliferation, organ growth; LOCATED IN: Elongator holoenzyme complex; CONTAINS InterPro DOMAIN/s: Elongator complex protein 4 (InterPro:IPR008728); Has 233 Blast hits to 211 proteins in 97 species: Archae - 2; Bacteria - 0; Metazoa - 132; Fungi - 57; Plants - 28; Viruses - 0; Other Eukaryotes - 14 (source: NCBI BLink).
AT3G10020	Chr3:3091042-3091766	149.36	237.487	0.669056	0.000616853	protein_coding	unknown protein		unknown protein; FUNCTIONS IN: molecular_function unknown; INVOLVED IN: response to oxidative stress; LOCATED IN: cellular_component unknown; EXPRESSED IN: 23 plant structures; EXPRESSED DURING: 13 growth stages; Has 29 Blast hits to 29 proteins in 8 species: Archae - 0; Bacteria - 0; Metazoa - 1; Fungi - 0; Plants - 28; Viruses - 0; Other Eukaryotes - 0 (source: NCBI BLink).
AT5G11690	Chr5:3761243-3762346	13.0425	20.7257	0.668199	0.0175343	protein_coding	ATTIM17-3; P-P-bond-hydrolysis-driven protein transmembrane transporter/ protein transporter	mitochondrial inner membrane translocase	ATTIM17-3; FUNCTIONS IN: protein transporter activity, P-P-bond-hydrolysis-driven protein transmembrane transporter activity; INVOLVED IN: protein transport; LOCATED IN: mitochondrial inner membrane presequence translocase complex; EXPRESSED IN: 22 plant structures; EXPRESSED DURING: 13 growth stages; CONTAINS InterPro DOMAIN/s: Mitochondrial import inner membrane translocase, subunit Tim17/22 (I…
AT1G35112	Chr1:12833397-12841118	10.2644	16.3012	0.667323	0.0305445	transposable_element_gene	transposable element gene	Member of Sadhu non-coding retrotransposon family
AT4G11211	Chr4:6836105-6836588	38.8534	61.685	0.666878	0.0086656	protein_coding	unknown protein		unknown protein; FUNCTIONS IN: molecular_function unknown; INVOLVED IN: biological_process unknown; LOCATED IN: cellular_component unknown; Has 1 Blast hits to 1 proteins in 1 species: Archae - 0; Bacteria - 0; Metazoa - 0; Fungi - 0; Plants - 1; Viruses - 0; Other Eukaryotes - 0 (source: NCBI BLink).
AT4G15620	Chr4:8913837-8915663	22.503	35.7077	0.666114	0.00441419	protein_coding	integral membrane family protein		integral membrane family protein; FUNCTIONS IN: molecular_function unknown; INVOLVED IN: biological_process unknown; LOCATED IN: cellular_component unknown; EXPRESSED IN: 20 plant structures; EXPRESSED DURING: 13 growth stages; CONTAINS InterPro DOMAIN/s: Uncharacterised protein family UPF0497, trans-membrane plant (InterPro:IPR006702), Uncharacterised protein family UPF0497, trans-membrane plant…
AT5G43990	Chr5:17697857-17702005	4.33032	6.86956	0.665744	0.0226036	protein_coding	SUVR2; histone-lysine N-methyltransferase/ zinc ion binding	Encodes SUVR2, one of the four closely related Arabidopsis SUVR proteins that belong to the SU(VAR)3-9 subgroup of SET-domain proteins. Proteins containing the evolutionarily conserved SET domain are involved in regulation of eukaryotic gene expression and chromatin structure through their histone lysine methyltransferase (HMTase) activity. SUVR1, SUVR2 and SUVR4 proteins contain a novel domain a…	SUVR2; FUNCTIONS IN: zinc ion binding, histone-lysine N-methyltransferase activity; INVOLVED IN: chromatin modification; LOCATED IN: nucleolus, chloroplast; EXPRESSED IN: 18 plant structures; EXPRESSED DURING: 11 growth stages; CONTAINS InterPro DOMAIN/s: SET (InterPro:IPR001214), WIYLD domain (InterPro:IPR018848), Pre-SET zinc-binding sub-group (InterPro:IPR003606), Pre-SET zinc-binding region (…
AT4G38270	Chr4:17935401-17941558	10.6106	16.8125	0.664029	0.0428102	protein_coding	GAUT3 (Galacturonosyltransferase 3); polygalacturonate 4-alpha-galacturonosyltransferase/ transferase, transferring glycosyl groups	Encodes a protein with putative galacturonosyltransferase activity.	Galacturonosyltransferase 3 (GAUT3); FUNCTIONS IN: polygalacturonate 4-alpha-galacturonosyltransferase activity, transferase activity, transferring glycosyl groups; INVOLVED IN: carbohydrate biosynthetic process; LOCATED IN: Golgi apparatus, plasma membrane; EXPRESSED IN: 23 plant structures; EXPRESSED DURING: 13 growth stages; CONTAINS InterPro DOMAIN/s: Glycosyl transferase, family 8 (InterPro:…
AT5G47430	Chr5:19235630-19241221	12.1334	19.2232	0.663863	0.000227462	protein_coding	zinc ion binding		zinc ion binding; FUNCTIONS IN: zinc ion binding; INVOLVED IN: biological_process unknown; LOCATED IN: nucleus; EXPRESSED IN: 25 plant structures; EXPRESSED DURING: 14 growth stages; CONTAINS InterPro DOMAIN/s: DWNN domain (InterPro:IPR014891), Zinc finger, RING/FYVE/PHD-type (InterPro:IPR013083); BEST Arabidopsis thaliana protein match is: zinc ion binding (TAIR:AT4G17410.1); Has 12501 Blast hit…
AT1G21000	Chr1:7337727-7339452	15.3573	24.3254	0.663544	0.00222307	protein_coding	zinc-binding family protein		zinc-binding family protein; FUNCTIONS IN: binding; INVOLVED IN: biological_process unknown; EXPRESSED IN: 21 plant structures; EXPRESSED DURING: 10 growth stages; CONTAINS InterPro DOMAIN/s: Protein of unknown function DUF597 (InterPro:IPR006734); BEST Arabidopsis thaliana protein match is: zinc-binding family protein (TAIR:AT1G76590.1); Has 193 Blast hits to 193 proteins in 14 species: Archae -…
AT5G35450	Chr5:13667685-13671184	3.75495	5.94637	0.663214	0.00787953	protein_coding	disease resistance protein (CC-NBS-LRR class), putative		disease resistance protein (CC-NBS-LRR class), putative; FUNCTIONS IN: ATP binding; INVOLVED IN: defense response, apoptosis; LOCATED IN: plasma membrane; EXPRESSED IN: 21 plant structures; EXPRESSED DURING: 10 growth stages; CONTAINS InterPro DOMAIN/s: NB-ARC (InterPro:IPR002182); BEST Arabidopsis thaliana protein match is: RPP8 (RECOGNITION OF PERONOSPORA PARASITICA 8); nucleotide binding (TAIR…
AT5G37590	Chr5:14927312-14932787	6.54339	10.3499	0.661502	0.0103374	protein_coding	binding		binding; FUNCTIONS IN: binding; INVOLVED IN: biological_process unknown; LOCATED IN: cellular_component unknown; EXPRESSED IN: 17 plant structures; EXPRESSED DURING: 9 growth stages; CONTAINS InterPro DOMAIN/s: Tetratricopeptide TPR-1 (InterPro:IPR001440), Tetratricopeptide-like helical (InterPro:IPR011990), Tetratricopeptide region (InterPro:IPR013026); BEST Arabidopsis thaliana protein match is…
AT4G19190	Chr4:10493246-10496160	12.3224	19.4442	0.658055	0.000871505	protein_coding	zinc knuckle (CCHC-type) family protein		zinc knuckle (CCHC-type) family protein; FUNCTIONS IN: zinc ion binding, nucleic acid binding; INVOLVED IN: biological_process unknown; LOCATED IN: cellular_component unknown; CONTAINS InterPro DOMAIN/s: Zinc finger, CCHC-type (InterPro:IPR001878); Has 29640 Blast hits to 15322 proteins in 578 species: Archae - 9; Bacteria - 1666; Metazoa - 14701; Fungi - 2090; Plants - 1417; Viruses - 133; Other…
AT2G40960	Chr2:17095521-17097454	17.5579	27.7016	0.657853	0.00171817	protein_coding	nucleic acid binding		nucleic acid binding; FUNCTIONS IN: nucleic acid binding; INVOLVED IN: biological_process unknown; LOCATED IN: cellular_component unknown; EXPRESSED IN: 21 plant structures; EXPRESSED DURING: 13 growth stages; CONTAINS InterPro DOMAIN/s: Single-stranded nucleic acid binding R3H (InterPro:IPR001374); BEST Arabidopsis thaliana protein match is: nucleic acid binding (TAIR:AT3G56680.1); Has 303 Blast…
AT4G08790	Chr4:5608239-5611215	5.87839	9.26028	0.655635	0.0430211	protein_coding	nitrilase, putative		nitrilase, putative; FUNCTIONS IN: hydrolase activity, acting on carbon-nitrogen (but not peptide) bonds, nitrilase activity; INVOLVED IN: response to cadmium ion, nitrogen compound metabolic process; EXPRESSED IN: 21 plant structures; EXPRESSED DURING: 11 growth stages; CONTAINS InterPro DOMAIN/s: Nitrilase/cyanide hydratase and apolipoprotein N-acyltransferase (InterPro:IPR003010); BEST Arabido…
AT1G16800	Chr1:5745522-5755263	2.05608	3.23356	0.653228	0.00859063	protein_coding	tRNA-splicing endonuclease positive effector-related		tRNA-splicing endonuclease positive effector-related; FUNCTIONS IN: poly(U) binding; INVOLVED IN: biological_process unknown; LOCATED IN: cellular_component unknown; EXPRESSED IN: 11 plant structures; EXPRESSED DURING: F mature embryo stage, C globular stage, petal differentiation and expansion stage, D bilateral stage, E expanded cotyledon stage; BEST Arabidopsis thaliana protein match is: tRNA-…
AT3G59800	Chr3:22094436-22096358	12.9185	20.2904	0.651362	0.0179301	protein_coding	unknown protein		unknown protein; FUNCTIONS IN: molecular_function unknown; INVOLVED IN: biological_process unknown; EXPRESSED IN: 22 plant structures; EXPRESSED DURING: 13 growth stages; BEST Arabidopsis thaliana protein match is: unknown protein (TAIR:AT2G43795.2); Has 15087 Blast hits to 7528 proteins in 371 species: Archae - 2; Bacteria - 376; Metazoa - 7762; Fungi - 1206; Plants - 781; Viruses - 48; Other Eu…
AT2G27400	Chr2:11721538-11722468	11.4854	18.021	0.649879	0.0231921	other_rna	TAS1A; other RNA	Trans-acting siRNA1a primary transcript (TAS1a). Regulated by miR173.
AT2G30500	Chr2:12998158-13000102	14.1042	22.1283	0.649767	0.00117952	protein_coding	kinase interacting family protein		kinase interacting family protein; EXPRESSED IN: 23 plant structures; EXPRESSED DURING: 14 growth stages; CONTAINS InterPro DOMAIN/s: KIP1-like (InterPro:IPR011684); BEST Arabidopsis thaliana protein match is: kinase interacting protein-related (TAIR:AT5G58320.2); Has 99052 Blast hits to 50592 proteins in 1957 species: Archae - 1222; Bacteria - 11612; Metazoa - 49960; Fungi - 7421; Plants - 3699;…
AT4G31290	Chr4:15185800-15188484	64.6879	101.448	0.649175	0.000136243	protein_coding	ChaC-like family protein		ChaC-like family protein; FUNCTIONS IN: molecular_function unknown; INVOLVED IN: biological_process unknown; LOCATED IN: cellular_component unknown; EXPRESSED IN: 22 plant structures; EXPRESSED DURING: 15 growth stages; CONTAINS InterPro DOMAIN/s: ChaC-like protein (InterPro:IPR006840); BEST Arabidopsis thaliana protein match is: ChaC-like family protein (TAIR:AT5G26220.1); Has 1092 Blast hits to…
AT2G41020	Chr2:17117262-17121119	7.18125	11.2526	0.647947	0.0119205	protein_coding	WW domain-containing protein		WW domain-containing protein; FUNCTIONS IN: protein binding; INVOLVED IN: biological_process unknown; LOCATED IN: cellular_component unknown; EXPRESSED IN: 22 plant structures; EXPRESSED DURING: 13 growth stages; CONTAINS InterPro DOMAIN/s: WW/Rsp5/WWP (InterPro:IPR001202); Has 697 Blast hits to 666 proteins in 122 species: Archae - 0; Bacteria - 0; Metazoa - 455; Fungi - 63; Plants - 48; Viruses…
AT2G06000	Chr2:2327385-2329691	6.75783	10.5862	0.647557	0.0404563	protein_coding	pentatricopeptide (PPR) repeat-containing protein		pentatricopeptide (PPR) repeat-containing protein; FUNCTIONS IN: molecular_function unknown; INVOLVED IN: biological_process unknown; LOCATED IN: cellular_component unknown; EXPRESSED IN: 20 plant structures; EXPRESSED DURING: 12 growth stages; CONTAINS InterPro DOMAIN/s: Pentatricopeptide repeat (InterPro:IPR002885); BEST Arabidopsis thaliana protein match is: pentatricopeptide (PPR) repeat-cont…
AT4G19600	Chr4:10672764-10676735	12.6293	19.7285	0.643506	0.00114673	protein_coding	CYCT1;4; cyclin-dependent protein kinase	Encodes a cyclin T partner CYCT1;4. Plays important roles in infection with Cauliflower mosaic virus (CaMV).	CYCT1;4; FUNCTIONS IN: cyclin-dependent protein kinase activity; INVOLVED IN: regulation of cell cycle, response to virus, leaf development, trichome morphogenesis; EXPRESSED IN: 25 plant structures; EXPRESSED DURING: 15 growth stages; CONTAINS InterPro DOMAIN/s: Cyclin-like (InterPro:IPR011028), Transcription regulator cyclin (InterPro:IPR015429), Cyclin-related (InterPro:IPR013763), Cyclin, N-t…
AT5G63190	Chr5:25345541-25348796	22.3449	34.8806	0.642477	0.00647519	protein_coding	MA3 domain-containing protein		MA3 domain-containing protein; FUNCTIONS IN: molecular_function unknown; INVOLVED IN: biological_process unknown; LOCATED IN: cellular_component unknown; EXPRESSED IN: 24 plant structures; EXPRESSED DURING: 15 growth stages; CONTAINS InterPro DOMAIN/s: Initiation factor eIF-4 gamma, MA3 (InterPro:IPR003891); BEST Arabidopsis thaliana protein match is: MA3 domain-containing protein (TAIR:AT4G24800…
AT2G29290	Chr2:12585855-12587742	35.8424	55.8167	0.639029	0.00861319	protein_coding	tropinone reductase, putative / tropine dehydrogenase, putative		tropinone reductase, putative / tropine dehydrogenase, putative; FUNCTIONS IN: oxidoreductase activity, binding, catalytic activity; INVOLVED IN: metabolic process; EXPRESSED IN: 16 plant structures; EXPRESSED DURING: 11 growth stages; CONTAINS InterPro DOMAIN/s: NAD(P)-binding (InterPro:IPR016040), Glucose/ribitol dehydrogenase (InterPro:IPR002347), Short-chain dehydrogenase/reductase SDR (Inter…
AT1G56300	Chr1:21078819-21080423	147.635	229.75	0.638028	0.000201397	protein_coding	DNAJ heat shock N-terminal domain-containing protein		DNAJ heat shock N-terminal domain-containing protein; FUNCTIONS IN: heat shock protein binding; INVOLVED IN: protein folding, response to cyclopentenone; LOCATED IN: cellular_component unknown; EXPRESSED IN: 23 plant structures; EXPRESSED DURING: 15 growth stages; CONTAINS InterPro DOMAIN/s: Molecular chaperone, heat shock protein, Hsp40, DnaJ (InterPro:IPR015609), Heat shock protein DnaJ, N-term…
AT3G07090	Chr3:2241035-2244820	34.1605	53.1441	0.637579	0.00348165	protein_coding	unknown protein		unknown protein; FUNCTIONS IN: molecular_function unknown; INVOLVED IN: biological_process unknown; LOCATED IN: cellular_component unknown; EXPRESSED IN: 24 plant structures; EXPRESSED DURING: 15 growth stages; CONTAINS InterPro DOMAIN/s: Protein of unknown function DUF862, eukaryotic (InterPro:IPR008580); BEST Arabidopsis thaliana protein match is: unknown protein (TAIR:AT5G25170.1); Has 596 Bla…
AT1G44120	Chr1:16780609-16787414	1.76448	2.74265	0.636328	0.0129483	protein_coding	C2 domain-containing protein / armadillo/beta-catenin repeat family protein		C2 domain-containing protein / armadillo/beta-catenin repeat family protein; FUNCTIONS IN: binding; INVOLVED IN: biological_process unknown; LOCATED IN: cellular_component unknown; EXPRESSED IN: 8 plant structures; EXPRESSED DURING: L mature pollen stage, M germinated pollen stage, 4 anthesis, petal differentiation and expansion stage; CONTAINS InterPro DOMAIN/s: Armadillo-like helical (InterPro:…
AT3G26740	Chr3:9827800-9828680	2048.22	3181.59	0.635376	0.0110858	protein_coding	CCL (CCR-LIKE)	transcripts are differentially regulated at the level of mRNA stability at different times of day controlled by the circadian clock. mRNAs are targets of the mRNA degradation pathway mediated by the downstream (DST) instability determinant.	CCR-LIKE (CCL); FUNCTIONS IN: molecular_function unknown; INVOLVED IN: biological_process unknown; LOCATED IN: chloroplast; EXPRESSED IN: 23 plant structures; EXPRESSED DURING: 13 growth stages; CONTAINS InterPro DOMAIN/s: Light regulated Lir1 (InterPro:IPR009856); Has 44 Blast hits to 44 proteins in 17 species: Archae - 0; Bacteria - 0; Metazoa - 0; Fungi - 0; Plants - 44; Viruses - 0; Other Euk…
AT1G15240	Chr1:5243449-5248604	13.1778	20.4583	0.63458	0.000750162	protein_coding	phox (PX) domain-containing protein		phox (PX) domain-containing protein; FUNCTIONS IN: phosphoinositide binding; INVOLVED IN: signal transduction, intracellular signaling cascade; CONTAINS InterPro DOMAIN/s: Phox-like (InterPro:IPR001683), Phox-associated domain (InterPro:IPR003114); BEST Arabidopsis thaliana protein match is: phox (PX) domain-containing protein (TAIR:AT2G15900.1); Has 454 Blast hits to 435 proteins in 121 species:…
AT2G38680	Chr2:16174010-16176080	9.41556	14.6104	0.633882	0.0287	protein_coding	5'-nucleotidase/ magnesium ion binding		5'-nucleotidase/ magnesium ion binding; FUNCTIONS IN: magnesium ion binding, 5'-nucleotidase activity; INVOLVED IN: biological_process unknown; LOCATED IN: cytoplasm; EXPRESSED IN: 24 plant structures; EXPRESSED DURING: 15 growth stages; CONTAINS InterPro DOMAIN/s: HAD-superfamily hydrolase, subfamily IE (InterPro:IPR006434); Has 262 Blast hits to 262 proteins in 61 species: Archae - 0; Bacteria …
AT4G03115	Chr4:1382437-1385485	4.0219	6.23057	0.631486	0.0463977	protein_coding	binding		binding; FUNCTIONS IN: binding; INVOLVED IN: transport; LOCATED IN: mitochondrial inner membrane, membrane; CONTAINS InterPro DOMAIN/s: Mitochondrial substrate carrier (InterPro:IPR001993), Mitochondrial substrate/solute carrier (InterPro:IPR018108); BEST Arabidopsis thaliana protein match is: PUMP1 (PLANT UNCOUPLING MITOCHONDRIAL PROTEIN 1); binding / oxidative phosphorylation uncoupler (TAIR:AT…
AT4G14720	Chr4:8431972-8435075	7.77649	12.0407	0.630727	0.0148188	protein_coding	PPD2; dioxygenase/ metal ion binding	PPD2 (and its paralog, PPD1) encode plant-specific putative DNA-binding proteins. Deletion of the PPD locus increases leaf lamina size and results in dome-shaped rather than flat leaves. Siliques are also altered in shape because of extra lamina growth.	PPD2; FUNCTIONS IN: dioxygenase activity, metal ion binding; INVOLVED IN: leaf development; LOCATED IN: cellular_component unknown; EXPRESSED IN: 22 plant structures; EXPRESSED DURING: 13 growth stages; CONTAINS InterPro DOMAIN/s: Tify (InterPro:IPR010399), Acireductone dioxygenase, ARD (InterPro:IPR004313), CCT domain-like (InterPro:IPR018467); BEST Arabidopsis thaliana protein match is: PPD1 (P…
AT5G60120	Chr5:24207785-24211724	11.5026	17.7988	0.629824	0.00174363	protein_coding	TOE2; DNA binding / transcription factor		TOE2; FUNCTIONS IN: transcription factor activity, DNA binding; INVOLVED IN: regulation of transcription, DNA-dependent; LOCATED IN: nucleus; EXPRESSED IN: 22 plant structures; EXPRESSED DURING: 13 growth stages; CONTAINS InterPro DOMAIN/s: DNA-binding, integrase-type (InterPro:IPR016177), Pathogenesis-related transcriptional factor and ERF, DNA-binding (InterPro:IPR001471); BEST Arabidopsis thal…
AT5G52880	Chr5:21431835-21433712	15.7713	24.3943	0.629241	0.00948494	protein_coding	F-box family protein		F-box family protein; FUNCTIONS IN: molecular_function unknown; INVOLVED IN: biological_process unknown; LOCATED IN: cellular_component unknown; EXPRESSED IN: 22 plant structures; EXPRESSED DURING: 13 growth stages; CONTAINS InterPro DOMAIN/s: Cyclin-like F-box (InterPro:IPR001810); Has 294 Blast hits to 294 proteins in 61 species: Archae - 0; Bacteria - 0; Metazoa - 246; Fungi - 18; Plants - 20;…
AT5G27300	Chr5:9620809-9624990	5.18588	8.01554	0.628211	0.0328242	protein_coding			FUNCTIONS IN: molecular_function unknown; INVOLVED IN: biological_process unknown; CONTAINS InterPro DOMAIN/s: Pentatricopeptide repeat (InterPro:IPR002885); BEST Arabidopsis thaliana protein match is: unknown protein (TAIR:AT2G27800.1); Has 7681 Blast hits to 2370 proteins in 97 species: Archae - 2; Bacteria - 0; Metazoa - 93; Fungi - 4; Plants - 7452; Viruses - 0; Other Eukaryotes - 130 (source…
AT1G56610	Chr1:21211954-21215406	6.3963	9.88413	0.627876	0.0448194	protein_coding	syntaxin-related family protein		syntaxin-related family protein; FUNCTIONS IN: molecular_function unknown; INVOLVED IN: biological_process unknown; LOCATED IN: endomembrane system; EXPRESSED IN: 20 plant structures; EXPRESSED DURING: 12 growth stages; CONTAINS InterPro DOMAIN/s: FBD-like (InterPro:IPR006566), Leucine-rich repeat 2 (InterPro:IPR013101); BEST Arabidopsis thaliana protein match is: unknown protein (TAIR:AT4G14096.…
AT4G26400	Chr4:13344807-13346597	16.7833	25.9228	0.6272	0.0172262	protein_coding	zinc finger (C3HC4-type RING finger) family protein		zinc finger (C3HC4-type RING finger) family protein; FUNCTIONS IN: protein binding, zinc ion binding; INVOLVED IN: response to chitin; LOCATED IN: endomembrane system; EXPRESSED IN: 24 plant structures; EXPRESSED DURING: 15 growth stages; CONTAINS InterPro DOMAIN/s: Zinc finger, RING-type (InterPro:IPR001841), Zinc finger, RING/FYVE/PHD-type (InterPro:IPR013083); BEST Arabidopsis thaliana protein…
AT1G32900	Chr1:11920389-11923766	3.49706	5.39888	0.626516	0.0443883	protein_coding	starch synthase, putative		starch synthase, putative; FUNCTIONS IN: transferase activity, transferring glycosyl groups; INVOLVED IN: biosynthetic process, glucan biosynthetic process; LOCATED IN: chloroplast; EXPRESSED IN: 21 plant structures; EXPRESSED DURING: 13 growth stages; CONTAINS InterPro DOMAIN/s: Glycogen/starch synthases, ADP-glucose type (InterPro:IPR011835), Starch synthase catalytic region (InterPro:IPR013534…
AT4G17020	Chr4:9575811-9581392	8.40695	12.9734	0.625901	0.016018	protein_coding	transcription factor-related		transcription factor-related; FUNCTIONS IN: RNA polymerase II transcription factor activity; INVOLVED IN: DNA repair, regulation of transcription, DNA-dependent; LOCATED IN: endomembrane system, nucleus; EXPRESSED IN: 22 plant structures; EXPRESSED DURING: 13 growth stages; CONTAINS InterPro DOMAIN/s: Transcription factor Tfb2 (InterPro:IPR004598); Has 322 Blast hits to 321 proteins in 142 specie…
AT3G61700	Chr3:22835206-22839089	22.3117	34.4126	0.625138	0.00527459	protein_coding	unknown protein		unknown protein; FUNCTIONS IN: molecular_function unknown; INVOLVED IN: biological_process unknown; LOCATED IN: cellular_component unknown; EXPRESSED IN: 20 plant structures; EXPRESSED DURING: 13 growth stages; CONTAINS InterPro DOMAIN/s: Conserved hypothetical protein CHP01589, plant (InterPro:IPR006476); BEST Arabidopsis thaliana protein match is: unknown protein (TAIR:AT2G46420.1); Has 155 Bla…
AT1G06770	Chr1:2078910-2081939	4.81206	7.41867	0.624506	0.0283088	protein_coding	DRIP1 (DREB2A-INTERACTING PROTEIN 1); protein binding / ubiquitin-protein ligase/ zinc ion binding	Encodes a C3HC4 RING-domain-containing ubiquitin E3 ligase capable of interacting with DREB2A. The DRIP1-GFP fusion protein is nuclear-localized. DRIP1 seems to be involved in regulating stress-related transcriptional changes and drought tolerance.	DREB2A-INTERACTING PROTEIN 1 (DRIP1); FUNCTIONS IN: ubiquitin-protein ligase activity, protein binding, zinc ion binding; INVOLVED IN: response to water deprivation; LOCATED IN: nucleus; EXPRESSED IN: 28 plant structures; EXPRESSED DURING: 10 growth stages; CONTAINS InterPro DOMAIN/s: Zinc finger, RING-type, conserved site (InterPro:IPR017907), Zinc finger, RING-type (InterPro:IPR001841), Zinc fi…
AT2G31580	Chr2:13440908-13445851	6.13836	9.45892	0.623822	0.0158191	protein_coding			FUNCTIONS IN: molecular_function unknown; INVOLVED IN: biological_process unknown; LOCATED IN: cellular_component unknown; EXPRESSED IN: cultured cell; CONTAINS InterPro DOMAIN/s: tRNAHis guanylyltransferase (InterPro:IPR007537); BEST Arabidopsis thaliana protein match is: unknown protein (TAIR:AT2G32320.1); Has 640 Blast hits to 336 proteins in 155 species: Archae - 65; Bacteria - 47; Metazoa - …
AT1G54210	Chr1:20241244-20242563	18.2024	28.0036	0.621478	0.0361543	protein_coding	ATG12A (AUTOPHAGY 12 A); protein binding		AUTOPHAGY 12 A (ATG12A); FUNCTIONS IN: protein binding; INVOLVED IN: autophagy, protein ubiquitination during ubiquitin-dependent protein catabolic process, autophagic vacuole formation; LOCATED IN: cytoplasm; EXPRESSED IN: 20 plant structures; EXPRESSED DURING: 12 growth stages; CONTAINS InterPro DOMAIN/s: Autophagy protein 12 (InterPro:IPR007242); BEST Arabidopsis thaliana protein match is: APG…
AT4G26190	Chr4:13262235-13266966	13.835	21.2712	0.620581	0.000413515	protein_coding			FUNCTIONS IN: molecular_function unknown; INVOLVED IN: biological_process unknown; LOCATED IN: cellular_component unknown; EXPRESSED IN: 23 plant structures; EXPRESSED DURING: 13 growth stages; CONTAINS InterPro DOMAIN/s: NLI interacting factor (InterPro:IPR004274); BEST Arabidopsis thaliana protein match is: unknown protein (TAIR:AT2G36550.1); Has 24148 Blast hits to 14674 proteins in 713 specie…
AT1G61210	Chr1:22564499-22571906	5.91655	9.09578	0.62044	0.0017074	protein_coding	WD-40 repeat family protein / katanin p80 subunit, putative		WD-40 repeat family protein / katanin p80 subunit, putative; FUNCTIONS IN: nucleotide binding; LOCATED IN: CUL4 RING ubiquitin ligase complex, heterotrimeric G-protein complex; EXPRESSED IN: 10 plant structures; EXPRESSED DURING: 4 anthesis, petal differentiation and expansion stage, E expanded cotyledon stage, LP.08 eight leaves visible; CONTAINS InterPro DOMAIN/s: WD40 repeat-like (InterPro:IPR…
AT3G05380	Chr3:1539581-1548300	8.45053	12.968	0.617837	0.00174723	protein_coding	DNA binding / transcription factor		DNA binding / transcription factor; FUNCTIONS IN: transcription factor activity, DNA binding; CONTAINS InterPro DOMAIN/s: SANT, DNA-binding (InterPro:IPR001005), Myb, DNA-binding (InterPro:IPR014778), DIRP (InterPro:IPR010561); BEST Arabidopsis thaliana protein match is: DNA binding / transcription factor (TAIR:AT5G27610.1); Has 3027 Blast hits to 2244 proteins in 223 species: Archae - 0; Bacteri…
AT1G63240	Chr1:23456020-23458661	11.2114	17.1776	0.61556	0.00324571	protein_coding	unknown protein		unknown protein; FUNCTIONS IN: molecular_function unknown; INVOLVED IN: biological_process unknown; LOCATED IN: cellular_component unknown; EXPRESSED IN: 14 plant structures; EXPRESSED DURING: 7 growth stages; Has 407 Blast hits to 359 proteins in 82 species: Archae - 5; Bacteria - 7; Metazoa - 141; Fungi - 30; Plants - 22; Viruses - 2; Other Eukaryotes - 200 (source: NCBI BLink).
AT1G21400	Chr1:7493425-7496710	9.68007	14.8252	0.61496	0.00493317	protein_coding	2-oxoisovalerate dehydrogenase, putative / 3-methyl-2-oxobutanoate dehydrogenase, putative / branched-chain alpha-keto acid dehydrogenase E1 alpha subunit, putative		2-oxoisovalerate dehydrogenase, putative / 3-methyl-2-oxobutanoate dehydrogenase, putative / branched-chain alpha-keto acid dehydrogenase E1 alpha subunit, putative; FUNCTIONS IN: oxidoreductase activity, acting on the aldehyde or oxo group of donors, disulfide as acceptor, 3-methyl-2-oxobutanoate dehydrogenase (2-methylpropanoyl-transferring) activity; INVOLVED IN: metabolic process; EXPRESSED I…
AT2G29630	Chr2:12666985-12670311	553.783	847.122	0.613249	0.0212119	protein_coding	THIC (ThiaminC); ADP-ribose pyrophosphohydrolase/ catalytic/ iron-sulfur cluster binding	Encodes a protein involved in thiamine biosynthesis. The protein is an iron-sulfur cluster protein predicted to catalyze the conversion of 5-aminoimidazole ribonucleotide (AIR) to hydroxymethylpyrimidine phosphate (HMP-P). A severe reduction of THIC levels in plants decreases vitamin B1 (thiamin diphosphate (TPP)) levels and also leads to changes in the levels of numerous other metabolites since …	ThiaminC (THIC); FUNCTIONS IN: iron-sulfur cluster binding, ADP-ribose pyrophosphohydrolase activity, catalytic activity; INVOLVED IN: response to vitamin B1, thiamin biosynthetic process; LOCATED IN: chloroplast, chloroplast stroma, plastid; EXPRESSED IN: 28 plant structures; EXPRESSED DURING: 13 growth stages; CONTAINS InterPro DOMAIN/s: Thiamine biosynthesis protein ThiC (InterPro:IPR002817); …
AT3G07740	Chr3:2469782-2473095	6.69719	10.2388	0.612422	0.0219624	protein_coding	ADA2A (HOMOLOG OF YEAST ADA2 2A); DNA binding / transcription factor/ zinc ion binding	encodes a transcriptional adaptor ADA2a that interacts with histone acetyltransferase GCN5 homolog and CBF1	HOMOLOG OF YEAST ADA2 2A (ADA2A); FUNCTIONS IN: transcription factor activity, DNA binding, zinc ion binding; INVOLVED IN: response to cold; EXPRESSED IN: 14 plant structures; EXPRESSED DURING: 7 growth stages; CONTAINS InterPro DOMAIN/s: SANT, DNA-binding (InterPro:IPR001005), Transcriptional adaptor 2 (InterPro:IPR016827), Homeodomain-like (InterPro:IPR009057), Myb, DNA-binding (InterPro:IPR014…
AT2G32010	Chr2:13624791-13629146	12.4799	19.0731	0.611927	0.000973043	protein_coding	endonuclease/exonuclease/phosphatase family protein		endonuclease/exonuclease/phosphatase family protein; FUNCTIONS IN: hydrolase activity, inositol or phosphatidylinositol phosphatase activity; INVOLVED IN: biological_process unknown; LOCATED IN: cellular_component unknown; EXPRESSED IN: 21 plant structures; EXPRESSED DURING: 13 growth stages; CONTAINS InterPro DOMAIN/s: Inositol polyphosphate related phosphatase (InterPro:IPR000300), Endonuclease…
AT3G63210	Chr3:23353614-23355160	29.3647	44.8607	0.611367	0.000742576	protein_coding	MARD1	encodes a novel zinc-finger protein with a proline-rich N-terminus, identical to senescence-associated protein SAG102	MARD1; FUNCTIONS IN: molecular_function unknown; INVOLVED IN: response to abscisic acid stimulus, seed dormancy; LOCATED IN: cellular_component unknown; EXPRESSED IN: 21 plant structures; EXPRESSED DURING: 12 growth stages; CONTAINS InterPro DOMAIN/s: Protein of unknown function DUF581 (InterPro:IPR007650); BEST Arabidopsis thaliana protein match is: senescence-associated protein-related (TAIR:AT…
AT1G19485	Chr1:6746811-6751507	8.42559	12.8651	0.610616	0.0031959	protein_coding	AT hook motif-containing protein		AT hook motif-containing protein; FUNCTIONS IN: DNA binding; INVOLVED IN: regulation of transcription, DNA-dependent; LOCATED IN: CUL4 RING ubiquitin ligase complex; EXPRESSED IN: 23 plant structures; EXPRESSED DURING: 13 growth stages; CONTAINS InterPro DOMAIN/s: WD40 repeat-like (InterPro:IPR011046), AT hook, DNA-binding, conserved site (InterPro:IPR017956), WD40/YVTN repeat-like (InterPro:IPR0…
AT1G07380	Chr1:2264828-2268306	4.51325	6.88565	0.609426	0.0245461	protein_coding	ceramidase family protein		ceramidase family protein; FUNCTIONS IN: ceramidase activity; INVOLVED IN: biological_process unknown; LOCATED IN: plasma membrane; EXPRESSED IN: 23 plant structures; EXPRESSED DURING: 13 growth stages; CONTAINS InterPro DOMAIN/s: Neutral/alkaline nonlysosomal ceramidase (InterPro:IPR006823); BEST Arabidopsis thaliana protein match is: ceramidase family protein (TAIR:AT2G38010.1); Has 458 Blast h…
AT4G33080	Chr4:15959961-15964710	31.9175	48.65	0.608093	0.00054723	protein_coding	protein kinase, putative		protein kinase, putative; FUNCTIONS IN: kinase activity; INVOLVED IN: protein amino acid phosphorylation; LOCATED IN: cellular_component unknown; EXPRESSED IN: 22 plant structures; EXPRESSED DURING: 13 growth stages; CONTAINS InterPro DOMAIN/s: Protein kinase, ATP binding site (InterPro:IPR017441), Serine/threonine protein kinase (InterPro:IPR002290), Serine/threonine protein kinase-related (Inte…
AT1G80780	Chr1:30358114-30359373	42.3737	64.5869	0.608072	0.0117919	protein_coding	CCR4-NOT transcription complex protein, putative		CCR4-NOT transcription complex protein, putative; FUNCTIONS IN: ribonuclease activity, nucleic acid binding; INVOLVED IN: RNA modification; LOCATED IN: nucleus; EXPRESSED IN: 24 plant structures; EXPRESSED DURING: 15 growth stages; CONTAINS InterPro DOMAIN/s: Ribonuclease CAF1 (InterPro:IPR006941), Polynucleotidyl transferase, Ribonuclease H fold (InterPro:IPR012337); BEST Arabidopsis thaliana pr…
AT3G18930	Chr3:6523378-6525543	11.687	17.8022	0.607155	0.0201753	protein_coding	zinc finger (C3HC4-type RING finger) family protein		zinc finger (C3HC4-type RING finger) family protein; FUNCTIONS IN: protein binding, zinc ion binding; EXPRESSED IN: 23 plant structures; EXPRESSED DURING: 13 growth stages; CONTAINS InterPro DOMAIN/s: Zinc finger, RING-type, conserved site (InterPro:IPR017907), Zinc finger, RING-type (InterPro:IPR001841), Zinc finger, RING/FYVE/PHD-type (InterPro:IPR013083); BEST Arabidopsis thaliana protein matc…
AT3G01540	Chr3:212517-216671	91.7096	139.684	0.607023	0.0119205	protein_coding	DRH1 (DEAD BOX RNA HELICASE 1); ATP-dependent RNA helicase/ ATPase	RNA HELICASE DRH1	DEAD BOX RNA HELICASE 1 (DRH1); FUNCTIONS IN: ATPase activity, ATP-dependent RNA helicase activity; EXPRESSED IN: 25 plant structures; EXPRESSED DURING: 15 growth stages; CONTAINS InterPro DOMAIN/s: DNA/RNA helicase, DEAD/DEAH box type, N-terminal (InterPro:IPR011545), RNA helicase, ATP-dependent, DEAD-box, conserved site (InterPro:IPR000629), RNA helicase, DEAD-box type, Q motif (InterPro:IPR014…
AT1G06720	Chr1:2060443-2067323	12.4604	18.9536	0.605119	0.000652793	protein_coding			INVOLVED IN: ribosome biogenesis; LOCATED IN: nucleus; EXPRESSED IN: 21 plant structures; EXPRESSED DURING: 13 growth stages; CONTAINS InterPro DOMAIN/s: AARP2CN (InterPro:IPR012948), Protein of unknown function DUF663 (InterPro:IPR007034); BEST Arabidopsis thaliana protein match is: unknown protein (TAIR:AT1G42440.1); Has 7944 Blast hits to 5342 proteins in 373 species: Archae - 33; Bacteria - 6…
AT2G31900	Chr2:13560759-13569623	1.78109	2.70907	0.605038	0.0405424	protein_coding	XIF; motor	Encodes an novel myosin isoform.	XIF; FUNCTIONS IN: motor activity; INVOLVED IN: actin filament-based movement; LOCATED IN: unconventional myosin complex; EXPRESSED IN: 11 plant structures; EXPRESSED DURING: 7 growth stages; CONTAINS InterPro DOMAIN/s: Dil domain (InterPro:IPR018444), Dilute (InterPro:IPR002710), Myosin, N-terminal, SH3-like (InterPro:IPR004009), Myosin head, motor region (InterPro:IPR001609), IQ calmodulin-bind…
AT1G78550	Chr1:29544926-29546487	8.35221	12.6848	0.602871	0.029925	protein_coding	oxidoreductase, 2OG-Fe(II) oxygenase family protein		oxidoreductase, 2OG-Fe(II) oxygenase family protein; FUNCTIONS IN: oxidoreductase activity, iron ion binding; EXPRESSED IN: 22 plant structures; EXPRESSED DURING: 13 growth stages; CONTAINS InterPro DOMAIN/s: Isopenicillin N synthase (InterPro:IPR002283), 2OG-Fe(II) oxygenase (InterPro:IPR005123); BEST Arabidopsis thaliana protein match is: SRG1 (SENESCENCE-RELATED GENE 1); oxidoreductase, acting…
AT5G47060	Chr5:19116787-19118046	12.1987	18.508	0.601417	0.0269347	protein_coding	senescence-associated protein-related		senescence-associated protein-related; FUNCTIONS IN: molecular_function unknown; INVOLVED IN: biological_process unknown; LOCATED IN: cellular_component unknown; EXPRESSED IN: 22 plant structures; EXPRESSED DURING: 14 growth stages; CONTAINS InterPro DOMAIN/s: Protein of unknown function DUF581 (InterPro:IPR007650); BEST Arabidopsis thaliana protein match is: senescence-associated protein-related…
AT1G36070	Chr1:13466910-13470899	7.86385	11.9303	0.601323	0.0114533	protein_coding	WD-40 repeat family protein		WD-40 repeat family protein; FUNCTIONS IN: molecular_function unknown; INVOLVED IN: biological_process unknown; LOCATED IN: CUL4 RING ubiquitin ligase complex, heterotrimeric G-protein complex; EXPRESSED IN: 22 plant structures; EXPRESSED DURING: 13 growth stages; CONTAINS InterPro DOMAIN/s: WD40 repeat-like (InterPro:IPR011046), WD40 repeat, region (InterPro:IPR017986), WD40/YVTN repeat-like (In…
AT2G37240	Chr2:15639938-15641763	21.5122	32.6321	0.601135	0.00433126	protein_coding			INVOLVED IN: biological_process unknown; LOCATED IN: chloroplast; EXPRESSED IN: 21 plant structures; EXPRESSED DURING: 14 growth stages; CONTAINS InterPro DOMAIN/s: Thioredoxin fold (InterPro:IPR012335), Thioredoxin-like fold (InterPro:IPR012336); BEST Arabidopsis thaliana protein match is: unknown protein (TAIR:AT5G65840.1); Has 252 Blast hits to 252 proteins in 46 species: Archae - 0; Bacteria …
AT4G36980	Chr4:17433642-17437069	42.5486	64.5107	0.600425	0.00612601	protein_coding	unknown protein		unknown protein; FUNCTIONS IN: molecular_function unknown; INVOLVED IN: biological_process unknown; EXPRESSED IN: 23 plant structures; EXPRESSED DURING: 13 growth stages; Has 17658 Blast hits to 10230 proteins in 432 species: Archae - 0; Bacteria - 201; Metazoa - 12139; Fungi - 1445; Plants - 942; Viruses - 234; Other Eukaryotes - 2697 (source: NCBI BLink).
AT4G17030	Chr4:9581585-9583290	10.9893	16.6552	0.599875	0.0264129	protein_coding	ATEXLB1 (ARABIDOPSIS THALIANA EXPANSIN-LIKE B1)	EXPANSIN-RELATED. Naming convention from the Expansin Working Group (Kende et al, 2004. Plant Mol Bio)	ARABIDOPSIS THALIANA EXPANSIN-LIKE B1 (ATEXLB1); INVOLVED IN: sexual reproduction, unidimensional cell growth, plant-type cell wall loosening; LOCATED IN: endomembrane system, extracellular region; EXPRESSED IN: 19 plant structures; EXPRESSED DURING: 9 growth stages; CONTAINS InterPro DOMAIN/s: Pollen allergen, N-terminal (InterPro:IPR014734), Rare lipoprotein A (InterPro:IPR005132), Pollen aller…
AT5G66290	Chr5:26476165-26479441	13.5167	20.4826	0.599655	0.0352137	protein_coding	unknown protein		unknown protein; FUNCTIONS IN: molecular_function unknown; INVOLVED IN: N-terminal protein myristoylation; LOCATED IN: cellular_component unknown; EXPRESSED IN: 14 plant structures; EXPRESSED DURING: 7 growth stages; Has 18 Blast hits to 18 proteins in 8 species: Archae - 0; Bacteria - 0; Metazoa - 0; Fungi - 0; Plants - 18; Viruses - 0; Other Eukaryotes - 0 (source: NCBI BLink).
AT4G37480	Chr4:17619260-17621402	7.43706	11.263	0.598792	0.0241462	protein_coding	DNAJ heat shock N-terminal domain-containing protein		DNAJ heat shock N-terminal domain-containing protein; FUNCTIONS IN: heat shock protein binding; INVOLVED IN: protein folding; LOCATED IN: mitochondrion; EXPRESSED IN: 22 plant structures; EXPRESSED DURING: 13 growth stages; CONTAINS InterPro DOMAIN/s: Molecular chaperone, heat shock protein, Hsp40, DnaJ (InterPro:IPR015609), Heat shock protein DnaJ, N-terminal (InterPro:IPR001623), Heat shock pro…
AT1G04770	Chr1:1336370-1337849	16.8703	25.533	0.597871	0.00667678	protein_coding	male sterility MS5 family protein		male sterility MS5 family protein; FUNCTIONS IN: binding; INVOLVED IN: biological_process unknown; EXPRESSED IN: 23 plant structures; EXPRESSED DURING: 13 growth stages; CONTAINS InterPro DOMAIN/s: Tetratricopeptide TPR-1 (InterPro:IPR001440), Tetratricopeptide-like helical (InterPro:IPR011990), Tetratricopeptide region (InterPro:IPR013026); BEST Arabidopsis thaliana protein match is: ATSDI1 (SUL…
AT1G10650	Chr1:3524017-3526346	9.37136	14.1609	0.595583	0.0179405	protein_coding	protein binding / zinc ion binding		protein binding / zinc ion binding; FUNCTIONS IN: protein binding, zinc ion binding; INVOLVED IN: biological_process unknown; LOCATED IN: cellular_component unknown; EXPRESSED IN: 24 plant structures; EXPRESSED DURING: 15 growth stages; CONTAINS InterPro DOMAIN/s: Zinc finger, RING-type (InterPro:IPR001841), S-ribonuclease binding protein, SBP1, pollen (InterPro:IPR017066); BEST Arabidopsis thali…
AT2G01930	Chr2:427116-428839	15.9202	24.0492	0.595132	0.0301172	protein_coding	BPC1 (BASIC PENTACYSTEINE1); DNA binding / specific transcriptional repressor/ transcription factor	BASIC PENTACYSTEINE1 (BPC1) is a regulator of the homeotic Arabidopsis thaliana gene SEEDSTICK (STK), which controls ovule identity. BPC1 induces conformational changes by cooperative binding to purine-rich elements present in the STK regulatory sequence. STK is upregulated in bpc1 mutant.	BASIC PENTACYSTEINE1 (BPC1); FUNCTIONS IN: transcription factor activity, DNA binding, specific transcriptional repressor activity; INVOLVED IN: regulation of transcription, DNA-dependent; LOCATED IN: nucleus; EXPRESSED IN: 24 plant structures; EXPRESSED DURING: 15 growth stages; CONTAINS InterPro DOMAIN/s: GAGA binding-like (InterPro:IPR010409); BEST Arabidopsis thaliana protein match is: BPC2 (…
AT4G29820	Chr4:14595679-14597481	7.96433	12.0008	0.59151	0.0463982	protein_coding	CFIM-25	Encodes a homolog of the protein CFI-25, a polyadenylation factor subunit.	CFIM-25; FUNCTIONS IN: molecular_function unknown; INVOLVED IN: biological_process unknown; LOCATED IN: cellular_component unknown; EXPRESSED IN: 21 plant structures; EXPRESSED DURING: 13 growth stages; CONTAINS InterPro DOMAIN/s: Cleavage and polyadenylation specificity factor, 25 kDa subunit (InterPro:IPR016706); BEST Arabidopsis thaliana protein match is: protein binding (TAIR:AT4G25550.1); Ha…
AT1G50840	Chr1:18839106-18844559	16.2398	24.4603	0.590914	0.000663817	protein_coding	POLGAMMA2 (polymerase gamma 2); DNA binding / DNA-directed DNA polymerase	DNA Polymerase gamma2. Dual targeting to mitochondria and plastids due to alternative translation initiation.	polymerase gamma 2 (POLGAMMA2); FUNCTIONS IN: DNA-directed DNA polymerase activity, DNA binding; INVOLVED IN: DNA replication, nucleobase, nucleoside, nucleotide and nucleic acid metabolic process; LOCATED IN: mitochondrion, chloroplast; EXPRESSED IN: 21 plant structures; EXPRESSED DURING: 13 growth stages; CONTAINS InterPro DOMAIN/s: Polynucleotidyl transferase, Ribonuclease H fold (InterPro:IPR…
AT2G24790	Chr2:10566897-10568145	187.497	281.931	0.588479	0.00172492	protein_coding	COL3 (CONSTANS-LIKE 3); protein binding / transcription factor/ zinc ion binding	Positive regulator of photomorphogenesis that acts downstream of COP1 but can promote lateral root development independently of COP1 and also function as a daylength-sensitive regulator of shoot branching.	CONSTANS-LIKE 3 (COL3); FUNCTIONS IN: protein binding, transcription factor activity, zinc ion binding; INVOLVED IN: red light signaling pathway, regulation of photomorphogenesis; LOCATED IN: nucleus; EXPRESSED IN: 22 plant structures; EXPRESSED DURING: 13 growth stages; CONTAINS InterPro DOMAIN/s: CCT domain (InterPro:IPR010402), Zinc finger, B-box (InterPro:IPR000315); BEST Arabidopsis thaliana…
AT2G17530	Chr2:7626357-7629149	13.5977	20.4227	0.586807	0.0251209	protein_coding	protein kinase family protein		protein kinase family protein; FUNCTIONS IN: protein serine/threonine kinase activity, protein kinase activity, kinase activity, ATP binding; INVOLVED IN: protein amino acid phosphorylation; LOCATED IN: cellular_component unknown; EXPRESSED IN: 24 plant structures; EXPRESSED DURING: 15 growth stages; CONTAINS InterPro DOMAIN/s: Protein kinase, ATP binding site (InterPro:IPR017441), Protein kinase…
AT2G30280	Chr2:12909592-12912340	8.21309	12.3257	0.585675	0.0332103	protein_coding	unknown protein		unknown protein; LOCATED IN: cellular_component unknown; EXPRESSED IN: 23 plant structures; EXPRESSED DURING: 13 growth stages; Has 44325 Blast hits to 17174 proteins in 814 species: Archae - 92; Bacteria - 12397; Metazoa - 14270; Fungi - 4388; Plants - 1716; Viruses - 607; Other Eukaryotes - 10855 (source: NCBI BLink).
AT3G58840	Chr3:21757311-21758772	19.292	28.9325	0.584689	0.0495336	protein_coding			LOCATED IN: mitochondrion, plastid; EXPRESSED IN: 21 plant structures; EXPRESSED DURING: 9 growth stages; BEST Arabidopsis thaliana protein match is: myosin heavy chain-related (TAIR:AT1G06530.1); Has 122842 Blast hits to 54311 proteins in 2061 species: Archae - 1832; Bacteria - 13809; Metazoa - 62057; Fungi - 8845; Plants - 4054; Viruses - 676; Other Eukaryotes - 31569 (source: NCBI BLink).
AT5G26180	Chr5:9149226-9153502	10.4258	15.5985	0.58125	0.0386862	protein_coding	NOL1/NOP2/sun family protein		NOL1/NOP2/sun family protein; FUNCTIONS IN: molecular_function unknown; INVOLVED IN: biological_process unknown; LOCATED IN: cellular_component unknown; EXPRESSED IN: 18 plant structures; EXPRESSED DURING: 10 growth stages; CONTAINS InterPro DOMAIN/s: Bacterial Fmu (Sun)/eukaryotic nucleolar NOL1/Nop2p (InterPro:IPR001678); BEST Arabidopsis thaliana protein match is: nucleolar protein, putative (…
AT2G25790	Chr2:11000598-11004235	3.64639	5.45532	0.581194	0.0266972	protein_coding	leucine-rich repeat transmembrane protein kinase, putative		leucine-rich repeat transmembrane protein kinase, putative; FUNCTIONS IN: protein serine/threonine kinase activity, kinase activity, ATP binding; INVOLVED IN: transmembrane receptor protein tyrosine kinase signaling pathway, protein amino acid phosphorylation; LOCATED IN: plasma membrane; EXPRESSED IN: 23 plant structures; EXPRESSED DURING: 15 growth stages; CONTAINS InterPro DOMAIN/s: Protein ki…
AT5G23610	Chr5:7957339-7960272	19.7865	29.578	0.580007	0.00594857	protein_coding			INVOLVED IN: biological_process unknown; EXPRESSED IN: 24 plant structures; EXPRESSED DURING: 15 growth stages; BEST Arabidopsis thaliana protein match is: SWI1 (SWITCH1); phospholipase C (TAIR:AT5G51330.1); Has 107 Blast hits to 101 proteins in 23 species: Archae - 3; Bacteria - 6; Metazoa - 1; Fungi - 4; Plants - 61; Viruses - 0; Other Eukaryotes - 32 (source: NCBI BLink).
AT2G36960	Chr2:15522919-15527477	5.60046	8.36948	0.579592	0.0143284	protein_coding	TKI1 (TSL-kinase interacting protein 1); DNA binding / transcription factor	Arabidopsis thaliana myb/SANT domain protein	TSL-kinase interacting protein 1 (TKI1); FUNCTIONS IN: transcription factor activity, DNA binding; EXPRESSED IN: 24 plant structures; EXPRESSED DURING: 15 growth stages; CONTAINS InterPro DOMAIN/s: SANT, DNA-binding (InterPro:IPR001005), Myb, DNA-binding (InterPro:IPR014778), Homeodomain-like (InterPro:IPR009057), SANT, eukarya (InterPro:IPR017884); BEST Arabidopsis thaliana protein match is: unk…
AT2G28320	Chr2:12094745-12099644	9.50767	14.207	0.579443	0.00318193	protein_coding	pleckstrin homology (PH) domain-containing protein / lipid-binding START domain-containing protein		pleckstrin homology (PH) domain-containing protein / lipid-binding START domain-containing protein; FUNCTIONS IN: phosphoinositide binding; INVOLVED IN: signal transduction; LOCATED IN: plasma membrane; EXPRESSED IN: 24 plant structures; EXPRESSED DURING: 15 growth stages; CONTAINS InterPro DOMAIN/s: Protein of unknown function DUF1336 (InterPro:IPR009769), Lipid-binding START (InterPro:IPR002913…
AT4G00060	Chr4:21436-28871	9.1231	13.6135	0.577439	0.00742076	protein_coding	MEE44 (maternal effect embryo arrest 44); nucleotidyltransferase		maternal effect embryo arrest 44 (MEE44); FUNCTIONS IN: nucleotidyltransferase activity; INVOLVED IN: embryonic development ending in seed dormancy; CONTAINS InterPro DOMAIN/s: Nucleotidyltransferase (InterPro:IPR002934), PAP/25A-associated (InterPro:IPR002058); BEST Arabidopsis thaliana protein match is: nucleotidyltransferase family protein (TAIR:AT5G53770.1); Has 551 Blast hits to 516 proteins…
AT3G14910	Chr3:5015425-5017805	5.91902	8.83031	0.577105	0.0477926	protein_coding	unknown protein		unknown protein; FUNCTIONS IN: molecular_function unknown; INVOLVED IN: biological_process unknown; LOCATED IN: cellular_component unknown; EXPRESSED IN: 22 plant structures; EXPRESSED DURING: 13 growth stages; Has 111 Blast hits to 111 proteins in 53 species: Archae - 0; Bacteria - 0; Metazoa - 89; Fungi - 0; Plants - 14; Viruses - 0; Other Eukaryotes - 8 (source: NCBI BLink).
AT3G27670	Chr3:10245133-10253293	5.48115	8.17345	0.576466	0.00209535	protein_coding	RST1 (RESURRECTION1); binding	A novel protein, did not show high similarity to any protein of known function; reveals a novel genetic connection between lipid synthesis and embryo development. Expressed in all tissues examined including leaves, flowers, roots, stems, and siliques, but accumulation levels were not correlated with the degree to which different organs appeared affected by the mutation. Mutant plants showed alter…	RESURRECTION1 (RST1); FUNCTIONS IN: binding; INVOLVED IN: embryonic development ending in seed dormancy, cuticle hydrocarbon biosynthetic process; EXPRESSED IN: 24 plant structures; EXPRESSED DURING: 13 growth stages; CONTAINS InterPro DOMAIN/s: Armadillo-type fold (InterPro:IPR016024); Has 59 Blast hits to 56 proteins in 25 species: Archae - 0; Bacteria - 0; Metazoa - 42; Fungi - 0; Plants - 11;…
AT2G25640	Chr2:10910497-10913969	4.2525	6.33225	0.574406	0.0376453	protein_coding	zinc ion binding		zinc ion binding; FUNCTIONS IN: zinc ion binding; INVOLVED IN: transcription; LOCATED IN: nucleus; EXPRESSED IN: 10 plant structures; EXPRESSED DURING: 6 growth stages; CONTAINS InterPro DOMAIN/s: Spen paralogue and orthologue C-terminal (InterPro:IPR012921), Transcription elongation factor S-IIM (InterPro:IPR017890), Transcription elongation factor S-II, central region (InterPro:IPR003618); BEST…
AT5G15750	Chr5:5141102-5142866	21.9383	32.6663	0.574348	0.0117551	protein_coding	RNA-binding S4 domain-containing protein		RNA-binding S4 domain-containing protein; FUNCTIONS IN: RNA binding, rRNA binding; LOCATED IN: cytosolic small ribosomal subunit; EXPRESSED IN: 22 plant structures; EXPRESSED DURING: 13 growth stages; CONTAINS InterPro DOMAIN/s: Ribosomal protein S4 (InterPro:IPR001912), RNA-binding S4 (InterPro:IPR002942); Has 877 Blast hits to 877 proteins in 267 species: Archae - 114; Bacteria - 0; Metazoa - 2…
AT5G37680	Chr5:14969595-14971312	12.0645	17.9578	0.57385	0.0395609	protein_coding	ATARLA1A (ADP-ribosylation factor-like A1A); GTP binding	A member of ARF-like GTPase family. A thaliana has 21 members, in two subfamilies, ARF and ARL GTPases.	ADP-ribosylation factor-like A1A (ATARLA1A); FUNCTIONS IN: GTP binding; LOCATED IN: endomembrane system; EXPRESSED IN: 22 plant structures; EXPRESSED DURING: 13 growth stages; CONTAINS InterPro DOMAIN/s: Small GTP-binding protein (InterPro:IPR005225), ARF/SAR superfamily (InterPro:IPR006689); BEST Arabidopsis thaliana protein match is: ATARLA1D (ADP-ribosylation factor-like A1D); GTP binding (TAI…
AT3G01472	Chr3:173315-184403	46.5239	69.2273	0.57337	0.0102785	protein_coding	CPuORF33 (Conserved peptide upstream open reading frame 33)	Upstream open reading frames (uORFs) are small open reading frames found in the 5' UTR of a mature mRNA, and can potentially mediate translational regulation of the largest, or major, ORF (mORF). CPuORF33 represents a conserved upstream opening reading frame relative to major ORF AT3G01470.1	Conserved peptide upstream open reading frame 33 (CPuORF33); Has 2 Blast hits to 2 proteins in 1 species: Archae - 0; Bacteria - 0; Metazoa - 0; Fungi - 0; Plants - 2; Viruses - 0; Other Eukaryotes - 0 (source: NCBI BLink).
AT1G02680	Chr1:580624-582310	14.0878	20.9351	0.571478	0.0352201	protein_coding	TAF13 (TBP-ASSOCIATED FACTOR 13); DNA binding / RNA polymerase II transcription factor		TBP-ASSOCIATED FACTOR 13 (TAF13); FUNCTIONS IN: RNA polymerase II transcription factor activity, DNA binding; INVOLVED IN: transcription initiation, transcription from RNA polymerase II promoter; LOCATED IN: transcription factor complex; EXPRESSED IN: 23 plant structures; EXPRESSED DURING: 13 growth stages; CONTAINS InterPro DOMAIN/s: Transcription initiation factor IID, 18 kDa subunit (InterPro:…
AT4G13160	Chr4:7653646-7654925	9.51764	14.1357	0.570666	0.0479152	protein_coding	unknown protein		unknown protein; FUNCTIONS IN: molecular_function unknown; INVOLVED IN: biological_process unknown; LOCATED IN: endomembrane system; EXPRESSED IN: 17 plant structures; EXPRESSED DURING: 10 growth stages; CONTAINS InterPro DOMAIN/s: Protein of unknown function DUF593 (InterPro:IPR007656); BEST Arabidopsis thaliana protein match is: unknown protein (TAIR:AT4G13630.1); Has 3849 Blast hits to 2651 pr…
AT1G24340	Chr1:8635208-8640487	8.7943	13.0562	0.570092	0.0237105	protein_coding	emb2421 (embryo defective 2421); monooxygenase/ oxidoreductase		embryo defective 2421 (emb2421); FUNCTIONS IN: oxidoreductase activity, monooxygenase activity; INVOLVED IN: embryonic development ending in seed dormancy; EXPRESSED IN: 22 plant structures; EXPRESSED DURING: 14 growth stages; CONTAINS InterPro DOMAIN/s: Aromatic-ring hydroxylase-like (InterPro:IPR003042), Monooxygenase, FAD-binding (InterPro:IPR002938); Has 3629 Blast hits to 3559 proteins in 69…
AT2G34560	Chr2:14560162-14564782	38.4103	57.0156	0.569866	0.00497899	protein_coding	katanin, putative		katanin, putative; FUNCTIONS IN: nucleoside-triphosphatase activity, ATPase activity, nucleotide binding, ATP binding; INVOLVED IN: protein metabolic process; EXPRESSED IN: 22 plant structures; EXPRESSED DURING: 13 growth stages; CONTAINS InterPro DOMAIN/s: ATPase, AAA-type, core (InterPro:IPR003959), ATPase, AAA+ type, core (InterPro:IPR003593); BEST Arabidopsis thaliana protein match is: ERH3 (…
AT4G37980	Chr4:17852440-17854500	52.7631	78.2522	0.5686	0.00228508	protein_coding	ELI3-1 (ELICITOR-ACTIVATED GENE 3-1); binding / catalytic/ oxidoreductase/ zinc ion binding		ELICITOR-ACTIVATED GENE 3-1 (ELI3-1); FUNCTIONS IN: oxidoreductase activity, binding, zinc ion binding, catalytic activity; INVOLVED IN: response to bacterium, plant-type hypersensitive response; EXPRESSED IN: 19 plant structures; EXPRESSED DURING: 13 growth stages; CONTAINS InterPro DOMAIN/s: GroES-like (InterPro:IPR011032), NAD(P)-binding (InterPro:IPR016040), Alcohol dehydrogenase GroES-like (…
AT1G08040	Chr1:2495341-2498764	18.0077	26.6764	0.566949	0.0430231	protein_coding	unknown protein		unknown protein; FUNCTIONS IN: molecular_function unknown; INVOLVED IN: biological_process unknown; EXPRESSED IN: 25 plant structures; EXPRESSED DURING: 15 growth stages; CONTAINS InterPro DOMAIN/s: Protein of unknown function DUF707 (InterPro:IPR007877); BEST Arabidopsis thaliana protein match is: unknown protein (TAIR:AT2G28310.3); Has 193 Blast hits to 192 proteins in 15 species: Archae - 0; B…
AT1G61660	Chr1:22753714-22756295	23.0128	34.0836	0.566638	0.00263724	protein_coding	basic helix-loop-helix (bHLH) family protein		basic helix-loop-helix (bHLH) family protein; FUNCTIONS IN: transcription factor activity, DNA binding; INVOLVED IN: regulation of transcription; LOCATED IN: nucleus; EXPRESSED IN: 22 plant structures; EXPRESSED DURING: 13 growth stages; CONTAINS InterPro DOMAIN/s: Basic helix-loop-helix dimerisation region bHLH (InterPro:IPR001092), Helix-loop-helix DNA-binding (InterPro:IPR011598); BEST Arabido…
AT1G27370	Chr1:9505200-9508481	5.96663	8.82013	0.563882	0.0450016	protein_coding	squamosa promoter-binding protein-like 10 (SPL10)		squamosa promoter-binding protein-like 10 (SPL10); FUNCTIONS IN: transcription factor activity, DNA binding; INVOLVED IN: regulation of transcription; LOCATED IN: nucleus; EXPRESSED IN: 22 plant structures; EXPRESSED DURING: 13 growth stages; CONTAINS InterPro DOMAIN/s: Transcription factor, SBP-box (InterPro:IPR004333); BEST Arabidopsis thaliana protein match is: squamosa promoter-binding protei…
AT1G55970	Chr1:20932128-20938290	3.64128	5.38242	0.563809	0.0115375	protein_coding	HAC4 (HISTONE ACETYLTRANSFERASE OF THE CBP FAMILY 4); histone acetyltransferase	HAC4 is most likely to be an expressed pseudogene that lacks HAT function. there is a single nucleotide deletion in both the HAC4 genomic and cDNA sequences relative to its homologs. The resulting frameshift within the open reading frame causes a stop codon to occur within the predicted acetyltransferase catalytic domain.	HISTONE ACETYLTRANSFERASE OF THE CBP FAMILY 4 (HAC4); FUNCTIONS IN: histone acetyltransferase activity; INVOLVED IN: regulation of transcription, DNA-dependent, regulation of transcription; LOCATED IN: nucleus, chloroplast; EXPRESSED IN: 23 plant structures; EXPRESSED DURING: 13 growth stages; CONTAINS InterPro DOMAIN/s: Zinc finger, TAZ-type (InterPro:IPR000197), Zinc finger, RING/FYVE/PHD-type …
AT4G24760	Chr4:12761282-12763781	8.48545	12.5416	0.563661	0.0293285	protein_coding	unknown protein		unknown protein; EXPRESSED IN: 21 plant structures; EXPRESSED DURING: 13 growth stages; BEST Arabidopsis thaliana protein match is: unknown protein (TAIR:AT5G14390.1); Has 2872 Blast hits to 2868 proteins in 500 species: Archae - 2; Bacteria - 744; Metazoa - 536; Fungi - 127; Plants - 153; Viruses - 6; Other Eukaryotes - 1304 (source: NCBI BLink).
AT2G26300	Chr2:11196995-11201102	21.934	32.3407	0.560178	0.00188918	protein_coding	GP ALPHA 1 (G PROTEIN ALPHA SUBUNIT 1); GTP binding / GTPase/ channel regulator/ signal transducer	Encodes an alpha subunit of a heterotrimeric GTP-binding protein. The active GTP-bound form of GPA1 binds to the GTG1 and GTG2 abscisic acid (ABA) receptors and appears to affect their GTPase and GTP-binding activity, and hence, ABA binding abilities. GPA1 is a positive regulator in ABA-mediated inhibition of stomatal opening. Plants with recessive mutant alleles have complex phenotypes including…	G PROTEIN ALPHA SUBUNIT 1 (GP ALPHA 1); FUNCTIONS IN: GTP binding, channel regulator activity, GTPase activity, signal transducer activity; INVOLVED IN: in 15 processes; LOCATED IN: plasma membrane, endoplasmic reticulum membrane, heterotrimeric G-protein complex; EXPRESSED IN: 25 plant structures; EXPRESSED DURING: 13 growth stages; CONTAINS InterPro DOMAIN/s: Plant G-protein, alpha subunit (Int…
AT4G28760	Chr4:14207459-14213671	16.3823	24.1487	0.559805	0.0139739	protein_coding	unknown protein		unknown protein; FUNCTIONS IN: molecular_function unknown; INVOLVED IN: biological_process unknown; LOCATED IN: cellular_component unknown; EXPRESSED IN: 22 plant structures; EXPRESSED DURING: 13 growth stages; BEST Arabidopsis thaliana protein match is: unknown protein (TAIR:AT2G20240.1); Has 462 Blast hits to 292 proteins in 64 species: Archae - 0; Bacteria - 181; Metazoa - 46; Fungi - 40; Plan…
AT3G26240	Chr3:9603888-9607192	5.96506	8.79	0.559327	0.00922846	protein_coding	DC1 domain-containing protein		DC1 domain-containing protein; INVOLVED IN: intracellular signaling cascade; LOCATED IN: cellular_component unknown; CONTAINS InterPro DOMAIN/s: Protein kinase C, phorbol ester/diacylglycerol binding (InterPro:IPR002219), DC1 (InterPro:IPR004146), C1-like (InterPro:IPR011424); BEST Arabidopsis thaliana protein match is: DC1 domain-containing protein (TAIR:AT3G26250.1); Has 1177 Blast hits to 494 …
AT3G07060	Chr3:2232605-2237118	5.57278	8.20407	0.557943	0.0189552	protein_coding	emb1974 (embryo defective 1974)		embryo defective 1974 (emb1974); FUNCTIONS IN: molecular_function unknown; INVOLVED IN: embryonic development ending in seed dormancy; EXPRESSED IN: 12 plant structures; EXPRESSED DURING: 8 growth stages; CONTAINS InterPro DOMAIN/s: NHL repeat (InterPro:IPR001258), Six-bladed beta-propeller, TolB-like (InterPro:IPR011042); BEST Arabidopsis thaliana protein match is: haloacid dehalogenase-like hyd…
AT4G02560	Chr4:1123489-1128421	9.44536	13.8922	0.556601	0.00374098	protein_coding	LD (luminidependens); transcription factor	Encodes a nuclear localized protein with similarity to transcriptional regulators. Recessive mutants are late flowering. Expression of LFY is reduced in LD mutants.	luminidependens (LD); FUNCTIONS IN: transcription factor activity; INVOLVED IN: positive regulation of flower development; LOCATED IN: nucleus; EXPRESSED IN: 24 plant structures; EXPRESSED DURING: 15 growth stages; CONTAINS InterPro DOMAIN/s: Homeobox (InterPro:IPR001356), Homeobox, conserved site (InterPro:IPR017970), Homeodomain-like (InterPro:IPR009057), Homeodomain-related (InterPro:IPR012287…
AT1G79430	Chr1:29877227-29879206	9.22405	13.558	0.555672	0.0319011	protein_coding	APL (ALTERED PHLOEM DEVELOPMENT); transcription factor/ transcription regulator	Encodes gene product that is required for several aspects of phloem development in the root: (1) the specific divisions organizing the phloem pole, (2) sieve element differentiation and (3) the expression of a companion-specific gene. Mutant has a defect in the organization of phloem poles in the root. apl seedlings have a short, determinate root with only occasional lateral branches.	ALTERED PHLOEM DEVELOPMENT (APL); FUNCTIONS IN: transcription factor activity, transcription regulator activity; INVOLVED IN: phloem histogenesis, xylem histogenesis, regulation of transcription; LOCATED IN: nucleus; EXPRESSED IN: 22 plant structures; EXPRESSED DURING: 13 growth stages; BEST Arabidopsis thaliana protein match is: myb family transcription factor (TAIR:AT3G12730.1); Has 301 Blast h…
AT4G27910	Chr4:13894693-13900474	3.92599	5.76433	0.554094	0.0266787	protein_coding	SDG16 (SET DOMAIN PROTEIN 16); protein binding / zinc ion binding		SET DOMAIN PROTEIN 16 (SDG16); FUNCTIONS IN: protein binding, zinc ion binding; EXPRESSED IN: 24 plant structures; EXPRESSED DURING: 12 growth stages; CONTAINS InterPro DOMAIN/s: SET (InterPro:IPR001214), Zinc finger, PHD-type (InterPro:IPR001965), Post-SET zinc-binding region (InterPro:IPR003616), Zinc finger, FYVE/PHD-type (InterPro:IPR011011), PWWP (InterPro:IPR000313); BEST Arabidopsis thalia…
AT5G48640	Chr5:19723532-19725689	17.4911	25.6794	0.553987	0.0241462	protein_coding	cyclin family protein		cyclin family protein; FUNCTIONS IN: cyclin-dependent protein kinase activity; INVOLVED IN: regulation of cell cycle; LOCATED IN: cellular_component unknown; EXPRESSED IN: 22 plant structures; EXPRESSED DURING: 13 growth stages; CONTAINS InterPro DOMAIN/s: Cyclin-like (InterPro:IPR011028), Cyclin-related (InterPro:IPR013763), Cyclin, N-terminal (InterPro:IPR006671), Cyclin (InterPro:IPR006670); B…
AT2G20180	Chr2:8701012-8706892	12.3796	18.1606	0.552847	0.0126685	protein_coding	PIL5 (PHYTOCHROME INTERACTING FACTOR 3-LIKE 5); DNA binding / phytochrome binding / transcription factor	Encodes a novel Myc-related bHLH transcription factor that has transcriptional activation activity in the dark. It is a key negative regulator of phytochrome-mediated seed germination and acts by inhibiting chlorophyll biosynthesis, light-mediated suppression of hypocotyl elongation and far-red light-mediated suppression of seed germination, and promoting negative gravitropism in hypocotyls. Ligh…	PHYTOCHROME INTERACTING FACTOR 3-LIKE 5 (PIL5); FUNCTIONS IN: phytochrome binding, transcription factor activity, DNA binding; INVOLVED IN: in 11 processes; LOCATED IN: nucleus; EXPRESSED IN: 20 plant structures; EXPRESSED DURING: 13 growth stages; CONTAINS InterPro DOMAIN/s: Basic helix-loop-helix dimerisation region bHLH (InterPro:IPR001092), Helix-loop-helix DNA-binding (InterPro:IPR011598); B…
AT3G46620	Chr3:17178696-17180067	13.5685	19.8949	0.552138	0.0151992	protein_coding	zinc finger (C3HC4-type RING finger) family protein		zinc finger (C3HC4-type RING finger) family protein; FUNCTIONS IN: protein binding, zinc ion binding; INVOLVED IN: response to chitin; EXPRESSED IN: 24 plant structures; EXPRESSED DURING: 15 growth stages; CONTAINS InterPro DOMAIN/s: Zinc finger, RING-type (InterPro:IPR001841), Zinc finger, RING/FYVE/PHD-type (InterPro:IPR013083), Protein of unknown function DUF1117 (InterPro:IPR010543); BEST Ara…
AT1G31120	Chr1:11104300-11107763	4.80095	7.03558	0.55135	0.0246192	protein_coding	KUP10; potassium ion transmembrane transporter	potassium transporter	KUP10; FUNCTIONS IN: potassium ion transmembrane transporter activity; INVOLVED IN: potassium ion transport; LOCATED IN: membrane; EXPRESSED IN: 8 plant structures; EXPRESSED DURING: 4 anthesis, petal differentiation and expansion stage; CONTAINS InterPro DOMAIN/s: Potassium uptake protein, kup (InterPro:IPR018519), K+ potassium transporter (InterPro:IPR003855); BEST Arabidopsis thaliana protein …
AT1G73680	Chr1:27703943-27707514	13.6649	20.0213	0.551059	0.00415464	protein_coding	pathogen-responsive alpha-dioxygenase, putative		pathogen-responsive alpha-dioxygenase, putative; FUNCTIONS IN: oxidoreductase activity, acting on single donors with incorporation of molecular oxygen, incorporation of two atoms of oxygen, peroxidase activity, heme binding; INVOLVED IN: response to oxidative stress, response to other organism; LOCATED IN: cellular_component unknown; EXPRESSED IN: 22 plant structures; EXPRESSED DURING: 13 growth …
AT1G13360	Chr1:4576956-4577893	62.7858	91.9152	0.549865	0.00212428	protein_coding	unknown protein		unknown protein; FUNCTIONS IN: molecular_function unknown; INVOLVED IN: biological_process unknown; LOCATED IN: cellular_component unknown; BEST Arabidopsis thaliana protein match is: unknown protein (TAIR:AT3G25870.1); Has 35 Blast hits to 35 proteins in 11 species: Archae - 0; Bacteria - 0; Metazoa - 6; Fungi - 0; Plants - 29; Viruses - 0; Other Eukaryotes - 0 (source: NCBI BLink).
AT4G25690	Chr4:13090208-13091798	14.5946	21.3604	0.549498	0.0424468	protein_coding	unknown protein		unknown protein; LOCATED IN: cellular_component unknown; BEST Arabidopsis thaliana protein match is: unknown protein (TAIR:AT4G25670.1); Has 45 Blast hits to 36 proteins in 7 species: Archae - 0; Bacteria - 0; Metazoa - 4; Fungi - 0; Plants - 41; Viruses - 0; Other Eukaryotes - 0 (source: NCBI BLink).
AT1G68920	Chr1:25915006-25917906	11.2888	16.5083	0.5483	0.0190712	protein_coding	basic helix-loop-helix (bHLH) family protein		basic helix-loop-helix (bHLH) family protein; FUNCTIONS IN: transcription factor activity; INVOLVED IN: regulation of transcription; LOCATED IN: nucleus; EXPRESSED IN: 22 plant structures; EXPRESSED DURING: 13 growth stages; CONTAINS InterPro DOMAIN/s: Basic helix-loop-helix dimerisation region bHLH (InterPro:IPR001092), Helix-loop-helix DNA-binding (InterPro:IPR011598); BEST Arabidopsis thaliana…
AT2G25420	Chr2:10816748-10821053	4.2262	6.17773	0.547714	0.0417084	protein_coding			FUNCTIONS IN: molecular_function unknown; INVOLVED IN: biological_process unknown; LOCATED IN: CUL4 RING ubiquitin ligase complex; EXPRESSED IN: 17 plant structures; EXPRESSED DURING: 7 growth stages; CONTAINS InterPro DOMAIN/s: WD40 repeat-like (InterPro:IPR011046), WD40 repeat, region (InterPro:IPR017986), WD40/YVTN repeat-like (InterPro:IPR015943), WD40 repeat (InterPro:IPR001680), CTLH, C-ter…
AT1G18950	Chr1:6546398-6551887	14.5619	21.2779	0.547157	0.00272316	protein_coding	aminoacyl-tRNA synthetase family		aminoacyl-tRNA synthetase family; FUNCTIONS IN: aminoacyl-tRNA ligase activity; INVOLVED IN: biological_process unknown; EXPRESSED IN: 22 plant structures; EXPRESSED DURING: 13 growth stages; BEST Arabidopsis thaliana protein match is: unknown protein (TAIR:AT5G25580.1); Has 20587 Blast hits to 12449 proteins in 605 species: Archae - 33; Bacteria - 1436; Metazoa - 9619; Fungi - 2230; Plants - 832…
AT2G31960	Chr2:13589544-13600066	20.3064	29.6673	0.546938	0.00149722	protein_coding	ATGSL03 (GLUCAN SYNTHASE-LIKE 3); 1,3-beta-glucan synthase/ transferase, transferring glycosyl groups	encodes a protein similar to callose synthase	GLUCAN SYNTHASE-LIKE 3 (ATGSL03); FUNCTIONS IN: transferase activity, transferring glycosyl groups, 1,3-beta-glucan synthase activity; INVOLVED IN: 1,3-beta-glucan biosynthetic process; LOCATED IN: 1,3-beta-glucan synthase complex, plasma membrane; EXPRESSED IN: 24 plant structures; EXPRESSED DURING: 14 growth stages; CONTAINS InterPro DOMAIN/s: Glycosyl transferase, family 48 (InterPro:IPR003440…
AT4G08580	Chr4:5461482-5466671	8.6917	12.6904	0.546031	0.0380332	protein_coding			FUNCTIONS IN: molecular_function unknown; INVOLVED IN: biological_process unknown; LOCATED IN: chloroplast; EXPRESSED IN: male gametophyte, pollen tube; EXPRESSED DURING: L mature pollen stage, M germinated pollen stage; CONTAINS InterPro DOMAIN/s: Micro-fibrillar-associated 1, C-terminal (InterPro:IPR009730); BEST Arabidopsis thaliana protein match is: unknown protein (TAIR:AT5G17900.1); Has 390…
AT1G18700	Chr1:6437530-6444076	18.6139	27.1631	0.54527	0.00514797	protein_coding	DNAJ heat shock N-terminal domain-containing protein		DNAJ heat shock N-terminal domain-containing protein; FUNCTIONS IN: heat shock protein binding; INVOLVED IN: protein folding; LOCATED IN: endoplasmic reticulum; EXPRESSED IN: 25 plant structures; EXPRESSED DURING: 15 growth stages; CONTAINS InterPro DOMAIN/s: Molecular chaperone, heat shock protein, Hsp40, DnaJ (InterPro:IPR015609), Heat shock protein DnaJ, N-terminal (InterPro:IPR001623), Thiore…
AT4G17250	Chr4:9671050-9673417	6.77693	9.88437	0.544517	0.019788	protein_coding	unknown protein		unknown protein; FUNCTIONS IN: molecular_function unknown; INVOLVED IN: heat acclimation; LOCATED IN: cellular_component unknown; EXPRESSED IN: 12 plant structures; EXPRESSED DURING: 7 growth stages; BEST Arabidopsis thaliana protein match is: unknown protein (TAIR:AT5G47580.1); Has 13 Blast hits to 13 proteins in 3 species: Archae - 0; Bacteria - 0; Metazoa - 0; Fungi - 0; Plants - 13; Viruses -…
AT2G25850	Chr2:11025509-11030708	15.9428	23.2435	0.543926	0.0174988	protein_coding	nucleotidyltransferase family protein		nucleotidyltransferase family protein; FUNCTIONS IN: protein binding, nucleotidyltransferase activity; INVOLVED IN: RNA polyadenylation; LOCATED IN: nucleus; EXPRESSED IN: 24 plant structures; EXPRESSED DURING: 15 growth stages; CONTAINS InterPro DOMAIN/s: Poly(A) polymerase (InterPro:IPR014492), Nucleotidyltransferase, class I, C-terminal-like (InterPro:IPR011068), Poly(A) polymerase, central re…
AT3G15790	Chr3:5343015-5344700	24.9439	36.3445	0.543049	0.00645162	protein_coding	MBD11; DNA binding / methyl-CpG binding	Protein containing methyl-CpG-binding domain.Has sequence similarity to human MBD proteins.	MBD11; FUNCTIONS IN: methyl-CpG binding, DNA binding; INVOLVED IN: biological_process unknown; LOCATED IN: nucleus; EXPRESSED IN: 22 plant structures; EXPRESSED DURING: 13 growth stages; CONTAINS InterPro DOMAIN/s: DNA-binding, integrase-type (InterPro:IPR016177), Methyl-CpG DNA binding (InterPro:IPR001739); BEST Arabidopsis thaliana protein match is: MBD10; DNA binding / methyl-CpG binding (TAIR…
AT2G22530	Chr2:9572795-9577441	4.1107	5.98617	0.542249	0.0333286	protein_coding	catalytic/ transferase		catalytic/ transferase; FUNCTIONS IN: transferase activity, catalytic activity; INVOLVED IN: metabolic process, phospholipid biosynthetic process; LOCATED IN: endomembrane system; EXPRESSED IN: 21 plant structures; EXPRESSED DURING: 8 growth stages; CONTAINS InterPro DOMAIN/s: Alkaline phosphatase-like, alpha/beta/alpha (InterPro:IPR017849), Alkaline-phosphatase-like, core domain (InterPro:IPR017…
AT5G01400	Chr5:162549-171072	9.96046	14.5038	0.542144	0.00240032	protein_coding	ESP4 (ENHANCED SILENCING PHENOTYPE 4); binding	Encodes a Symplekin/Pta1 homologue which would have the potential to interact with either ESP1 or AtCstF64.	ENHANCED SILENCING PHENOTYPE 4 (ESP4); FUNCTIONS IN: binding; INVOLVED IN: posttranscriptional gene silencing by RNA, RNA processing; LOCATED IN: mRNA cleavage and polyadenylation specificity factor complex; EXPRESSED IN: 23 plant structures; EXPRESSED DURING: 13 growth stages; CONTAINS InterPro DOMAIN/s: HEAT (InterPro:IPR000357), Armadillo-type fold (InterPro:IPR016024); BEST Arabidopsis thalia…
AT2G05120	Chr2:1841908-1846858	5.81445	8.46364	0.541635	0.0080733	protein_coding			LOCATED IN: chloroplast; EXPRESSED IN: 16 plant structures; EXPRESSED DURING: 9 growth stages; CONTAINS InterPro DOMAIN/s: Nup133, N-terminal (InterPro:IPR014908); Has 103 Blast hits to 103 proteins in 31 species: Archae - 0; Bacteria - 0; Metazoa - 79; Fungi - 0; Plants - 19; Viruses - 0; Other Eukaryotes - 5 (source: NCBI BLink).
AT1G23310	Chr1:8268403-8271933	516.64	751.922	0.541423	0.0308699	protein_coding	GGT1 (GLUTAMATE:GLYOXYLATE AMINOTRANSFERASE); L-alanine:2-oxoglutarate aminotransferase/ glycine:2-oxoglutarate aminotransferase	Identified by cloning the gene that corresponded to a purified protein having glyoxylate aminotransferase activity. Localized to the peroxisome and thought to be involved in photorespiration/ metabolic salvage pathway.	GLUTAMATE:GLYOXYLATE AMINOTRANSFERASE (GGT1); FUNCTIONS IN: glycine:2-oxoglutarate aminotransferase activity, L-alanine:2-oxoglutarate aminotransferase activity; INVOLVED IN: photorespiration; LOCATED IN: apoplast, peroxisome, chloroplast, vacuole, membrane; EXPRESSED IN: 24 plant structures; EXPRESSED DURING: 14 growth stages; CONTAINS InterPro DOMAIN/s: 1-aminocyclopropane-1-carboxylate synthas…
AT4G22340	Chr4:11799958-11803445	7.3626	10.7122	0.54096	0.0448921	protein_coding	phosphatidate cytidylyltransferase, putative / CDP-diglyceride synthetase, putative		phosphatidate cytidylyltransferase, putative / CDP-diglyceride synthetase, putative; FUNCTIONS IN: phosphatidate cytidylyltransferase activity, transferase activity, transferring phosphorus-containing groups; INVOLVED IN: phospholipid biosynthetic process; LOCATED IN: membrane; EXPRESSED IN: 22 plant structures; EXPRESSED DURING: 13 growth stages; CONTAINS InterPro DOMAIN/s: Phosphatidate cytidyl…
AT5G15950	Chr5:5205868-5208036	9.28315	13.4981	0.540065	0.0198867	protein_coding	adenosylmethionine decarboxylase family protein		adenosylmethionine decarboxylase family protein; FUNCTIONS IN: adenosylmethionine decarboxylase activity; INVOLVED IN: spermidine biosynthetic process, spermine biosynthetic process, polyamine biosynthetic process; LOCATED IN: cellular_component unknown; EXPRESSED IN: male gametophyte, pollen tube; EXPRESSED DURING: L mature pollen stage, M germinated pollen stage; CONTAINS InterPro DOMAIN/s: S-a…
AT1G01930	Chr1:319835-322860	8.15973	11.8483	0.538084	0.021357	protein_coding	zinc finger protein-related		zinc finger protein-related; FUNCTIONS IN: zinc ion binding; INVOLVED IN: biological_process unknown; LOCATED IN: intracellular; EXPRESSED IN: 24 plant structures; EXPRESSED DURING: 15 growth stages; CONTAINS InterPro DOMAIN/s: Zinc finger, C2H2-like (InterPro:IPR015880), Ankyrin (InterPro:IPR002110); Has 1722 Blast hits to 1411 proteins in 265 species: Archae - 1; Bacteria - 222; Metazoa - 535; …
AT5G45190	Chr5:18277619-18281875	18.674	27.1133	0.53797	0.00356048	protein_coding	cyclin family protein	Encodes a cyclin T partner CYCT1;5. Plays important roles in infection with Cauliflower mosaic virus (CaMV).	cyclin family protein; FUNCTIONS IN: cyclin-dependent protein kinase activity; INVOLVED IN: in 6 processes; EXPRESSED IN: 25 plant structures; EXPRESSED DURING: 15 growth stages; CONTAINS InterPro DOMAIN/s: Cyclin-like (InterPro:IPR011028), Cyclin-related (InterPro:IPR013763), Cyclin, N-terminal (InterPro:IPR006671), Cyclin (InterPro:IPR006670); BEST Arabidopsis thaliana protein match is: CYCT1;4…
AT4G17730	Chr4:9865102-9869752	25.0872	36.4014	0.537041	0.0442896	protein_coding	SYP23 (SYNTAXIN OF PLANTS 23); SNAP receptor	member of SYP2 Gene Family	SYNTAXIN OF PLANTS 23 (SYP23); FUNCTIONS IN: SNAP receptor activity; INVOLVED IN: membrane fusion, intracellular protein transport; LOCATED IN: plasma membrane; EXPRESSED IN: 24 plant structures; EXPRESSED DURING: 15 growth stages; CONTAINS InterPro DOMAIN/s: Target SNARE coiled-coil region (InterPro:IPR000727), Syntaxin/epimorphin, conserved site (InterPro:IPR006012), t-SNARE (InterPro:IPR010989…
AT1G13770	Chr1:4721694-4724510	9.83392	14.2563	0.535759	0.0341252	protein_coding			FUNCTIONS IN: molecular_function unknown; INVOLVED IN: biological_process unknown; LOCATED IN: cellular_component unknown; CONTAINS InterPro DOMAIN/s: Protein of unknown function DUF647 (InterPro:IPR006968); BEST Arabidopsis thaliana protein match is: RUS1 (ROOT UVB SENSITIVE 1) (TAIR:AT3G45890.1); Has 281 Blast hits to 281 proteins in 92 species: Archae - 0; Bacteria - 0; Metazoa - 97; Fungi - 4…
AT4G09680	Chr4:6116754-6123304	8.79148	12.7421	0.535422	0.00878937	protein_coding	unknown protein		unknown protein; FUNCTIONS IN: molecular_function unknown; INVOLVED IN: biological_process unknown; EXPRESSED IN: 23 plant structures; EXPRESSED DURING: 14 growth stages; Has 20 Blast hits to 13 proteins in 4 species: Archae - 0; Bacteria - 0; Metazoa - 0; Fungi - 0; Plants - 20; Viruses - 0; Other Eukaryotes - 0 (source: NCBI BLink).
AT5G08420	Chr5:2713412-2716179	52.2715	75.7501	0.535223	0.00200684	protein_coding	RNA binding		RNA binding; FUNCTIONS IN: RNA binding; INVOLVED IN: biological_process unknown; LOCATED IN: cellular_component unknown; EXPRESSED IN: 22 plant structures; EXPRESSED DURING: 13 growth stages; CONTAINS InterPro DOMAIN/s: K Homology (InterPro:IPR004087); Has 2056 Blast hits to 1575 proteins in 229 species: Archae - 85; Bacteria - 30; Metazoa - 600; Fungi - 242; Plants - 75; Viruses - 0; Other Eukar…
AT3G22104	Chr3:7789375-7792380	10.1258	14.6654	0.534371	0.0114533	protein_coding	phototropic-responsive NPH3 protein-related		phototropic-responsive NPH3 protein-related; FUNCTIONS IN: protein binding, signal transducer activity; INVOLVED IN: response to light stimulus; EXPRESSED IN: 20 plant structures; EXPRESSED DURING: 13 growth stages; CONTAINS InterPro DOMAIN/s: NPH3 (InterPro:IPR004249), BTB/POZ fold (InterPro:IPR011333), BTB/POZ-like (InterPro:IPR000210); BEST Arabidopsis thaliana protein match is: phototropic-re…
AT5G53400	Chr5:21661444-21663572	25.9777	37.5849	0.532878	0.00646015	protein_coding	nuclear movement family protein		nuclear movement family protein; LOCATED IN: cellular_component unknown; EXPRESSED IN: 24 plant structures; EXPRESSED DURING: 15 growth stages; CONTAINS InterPro DOMAIN/s: CS domain (InterPro:IPR007052), HSP20-like chaperone (InterPro:IPR008978), CS (InterPro:IPR017447); BEST Arabidopsis thaliana protein match is: nuclear movement family protein (TAIR:AT4G27890.1); Has 1930 Blast hits to 1478 pro…
AT2G45950	Chr2:18903012-18907814	9.21978	13.337	0.532629	0.0441314	protein_coding	ASK20 (ARABIDOPSIS SKP1-LIKE 20); protein binding / ubiquitin-protein ligase		ARABIDOPSIS SKP1-LIKE 20 (ASK20); FUNCTIONS IN: ubiquitin-protein ligase activity, protein binding; INVOLVED IN: ubiquitin-dependent protein catabolic process; LOCATED IN: SCF ubiquitin ligase complex; EXPRESSED IN: 7 plant structures; EXPRESSED DURING: L mature pollen stage, M germinated pollen stage, seedling growth; CONTAINS InterPro DOMAIN/s: SKP1 component, dimerisation (InterPro:IPR016072),…
AT5G62910	Chr5:25250657-25252204	17.0945	24.7159	0.531908	0.0123421	protein_coding	protein binding / zinc ion binding		protein binding / zinc ion binding; FUNCTIONS IN: protein binding, zinc ion binding; LOCATED IN: chloroplast; EXPRESSED IN: 24 plant structures; EXPRESSED DURING: 15 growth stages; CONTAINS InterPro DOMAIN/s: Zinc finger, RING-type (InterPro:IPR001841), Zinc finger, RING/FYVE/PHD-type (InterPro:IPR013083); BEST Arabidopsis thaliana protein match is: protein binding / zinc ion binding (TAIR:AT3G48…
AT2G11240	Chr2:4477685-4483748	35.0167	50.6254	0.531818	0.00348396	transposable_element_gene	transposable element gene		non-LTR retrotransposon family (LINE), has a 1.1e-38 P-value blast match to GB:NP_038603 L1 repeat, Tf subfamily, member 23 (LINE-element) (Mus musculus)
AT3G23430	Chr3:8387507-8393296	4.10424	5.93346	0.531756	0.0486457	protein_coding	PHO1 (phosphate 1)	mutant is deficient in the transfer of phosphate from root epidermal and cortical cells to the xylem. encodes protein with the mainly hydrophilic N-terminal and the C-terminal containing 6 potential membrane-spanning domains.	phosphate 1 (PHO1); INVOLVED IN: cellular response to phosphate starvation, phosphate transport; LOCATED IN: integral to membrane; EXPRESSED IN: 13 plant structures; EXPRESSED DURING: 6 growth stages; CONTAINS InterPro DOMAIN/s: EXS, C-terminal (InterPro:IPR004342), SPX, N-terminal (InterPro:IPR004331); BEST Arabidopsis thaliana protein match is: EXS family protein / ERD1/XPR1/SYG1 family protein…
AT5G15450	Chr5:5012060-5018347	27.9507	40.4018	0.531537	0.00490056	protein_coding	CLPB3 (CASEIN LYTIC PROTEINASE B3); ATP binding / ATPase/ nucleoside-triphosphatase/ nucleotide binding / protein binding	Encodes a chloroplast-targeted Hsp101 homologue. Functions as a molecular chaperone involved in plastid differentiation mediating internal thylakoid membrane formation and conferring thermotolerance to chloroplasts during heat stress. APG6 is constitutively expressed in the root tips, the organ boundary region, the reproductive tissues of mature plants where plastids exist as proplastids, and sli…	CASEIN LYTIC PROTEINASE B3 (CLPB3); FUNCTIONS IN: protein binding, nucleoside-triphosphatase activity, ATPase activity, nucleotide binding, ATP binding; INVOLVED IN: chloroplast organization, response to heat; LOCATED IN: plastid stroma, chloroplast, chloroplast stroma; EXPRESSED IN: 28 plant structures; EXPRESSED DURING: 14 growth stages; CONTAINS InterPro DOMAIN/s: ATPase, AAA+ type, core (Inte…
AT1G35190	Chr1:12890422-12892874	11.8926	17.1885	0.531379	0.0271237	protein_coding	oxidoreductase, 2OG-Fe(II) oxygenase family protein		oxidoreductase, 2OG-Fe(II) oxygenase family protein; FUNCTIONS IN: oxidoreductase activity, acting on paired donors, with incorporation or reduction of molecular oxygen, 2-oxoglutarate as one donor, and incorporation of one atom each of oxygen into both donors, oxidoreductase activity, iron ion binding; INVOLVED IN: alkaloid biosynthetic process; LOCATED IN: cellular_component unknown; EXPRESSED …
AT3G29090	Chr3:11073702-11075478	18.3231	26.4756	0.531	0.014431	protein_coding	pectinesterase family protein	Encodes an atypical pectin methylesterase that does not require salt for its activity and has a blockwise mode of pectin demethylesterification.	pectinesterase family protein; FUNCTIONS IN: pectinesterase activity; INVOLVED IN: cell wall modification; LOCATED IN: cell wall, plant-type cell wall; EXPRESSED IN: 23 plant structures; EXPRESSED DURING: 13 growth stages; CONTAINS InterPro DOMAIN/s: Pectinesterase, active site (InterPro:IPR018040), Pectin lyase fold/virulence factor (InterPro:IPR011050), Pectinesterase, catalytic (InterPro:IPR00…
AT4G24740	Chr4:12754528-12757786	36.5564	52.7836	0.529968	0.0205879	protein_coding	AFC2 (ARABIDOPSIS FUS3-COMPLEMENTING GENE 2); kinase/ protein kinase	a LAMMER-type protein kinase that co-precipitates with serine/arginine-rich (SR) proteins in vitro, interaction modulated by phosphorylation of the proteins.	ARABIDOPSIS FUS3-COMPLEMENTING GENE 2 (AFC2); FUNCTIONS IN: protein kinase activity, kinase activity; INVOLVED IN: mRNA processing; LOCATED IN: cellular_component unknown; EXPRESSED IN: 24 plant structures; EXPRESSED DURING: 15 growth stages; CONTAINS InterPro DOMAIN/s: Protein kinase, core (InterPro:IPR000719), Serine/threonine protein kinase (InterPro:IPR002290), Tyrosine protein kinase (InterP…
AT5G07920	Chr5:2524777-2529330	7.28454	10.504	0.528025	0.0115619	protein_coding	DGK1 (DIACYLGLYCEROL KINASE1); calcium ion binding / diacylglycerol kinase	diacylglycerol kinase	DIACYLGLYCEROL KINASE1 (DGK1); FUNCTIONS IN: diacylglycerol kinase activity, calcium ion binding; INVOLVED IN: activation of protein kinase C activity by G-protein coupled receptor protein signaling pathway, intracellular signaling cascade; LOCATED IN: cellular_component unknown; EXPRESSED IN: 23 plant structures; EXPRESSED DURING: 13 growth stages; CONTAINS InterPro DOMAIN/s: Diacylglycerol kina…
AT1G67050	Chr1:25028626-25029788	21.1562	30.4976	0.527613	0.0120932	protein_coding	unknown protein		unknown protein; FUNCTIONS IN: molecular_function unknown; INVOLVED IN: biological_process unknown; EXPRESSED IN: 24 plant structures; EXPRESSED DURING: 14 growth stages; BEST Arabidopsis thaliana protein match is: unknown protein (TAIR:AT5G38320.2); Has 790 Blast hits to 264 proteins in 63 species: Archae - 0; Bacteria - 14; Metazoa - 319; Fungi - 54; Plants - 74; Viruses - 2; Other Eukaryotes -…
AT5G10940	Chr5:3448635-3454231	14.6457	21.1009	0.526826	0.0043355	protein_coding	transducin family protein / WD-40 repeat family protein		transducin family protein / WD-40 repeat family protein; FUNCTIONS IN: nucleotide binding; INVOLVED IN: biological_process unknown; LOCATED IN: plasma membrane, CUL4 RING ubiquitin ligase complex; EXPRESSED IN: 24 plant structures; EXPRESSED DURING: 15 growth stages; CONTAINS InterPro DOMAIN/s: WD40 repeat-like (InterPro:IPR011046), WD40 repeat, region (InterPro:IPR017986), WD40/YVTN repeat-like …
AT4G29940	Chr4:14648138-14653379	5.42426	7.81452	0.526731	0.0266787	protein_coding	PRHA (PATHOGENESIS RELATED HOMEODOMAIN PROTEIN A); protein binding / sequence-specific DNA binding / transcription activator/ transcription factor	Homeodomain protein (PRHA). Expression of the gene differs in various vegetative and floral plant tissues and is positively influenced by the phytohormone auxin. It is often associated with regions of developing vascular tissue. The prha promoter is highly responsive to the synthetic auxin, naphthalene acetic acid, in transient assays using tobacco protoplasts. The PRHA protein has the capacity t…	PATHOGENESIS RELATED HOMEODOMAIN PROTEIN A (PRHA); FUNCTIONS IN: protein binding, transcription factor activity, sequence-specific DNA binding, transcription activator activity; INVOLVED IN: response to auxin stimulus, positive regulation of transcription, regulation of transcription, DNA-dependent; LOCATED IN: nucleus; EXPRESSED IN: 26 plant structures; EXPRESSED DURING: 8 growth stages; CONTAIN…
AT4G18020	Chr4:10003290-10007491	21.1173	30.4057	0.525917	0.0214946	protein_coding	APRR2; transcription factor/ two-component response regulator	Encodes pseudo-response regulator 2 (APRR2).	APRR2; FUNCTIONS IN: transcription factor activity, two-component response regulator activity; INVOLVED IN: circadian rhythm; EXPRESSED IN: 17 plant structures; EXPRESSED DURING: 6 growth stages; CONTAINS InterPro DOMAIN/s: Myb-like DNA-binding region, SHAQKYF class (InterPro:IPR006447), CheY-like (InterPro:IPR011006), Homeodomain-like (InterPro:IPR009057), Myb, DNA-binding (InterPro:IPR014778), …
AT1G55530	Chr1:20729181-20731283	21.0146	30.2561	0.525832	0.00634749	protein_coding	zinc finger (C3HC4-type RING finger) family protein		zinc finger (C3HC4-type RING finger) family protein; FUNCTIONS IN: protein binding, zinc ion binding; EXPRESSED IN: 24 plant structures; EXPRESSED DURING: 15 growth stages; CONTAINS InterPro DOMAIN/s: Zinc finger, RING-type (InterPro:IPR001841), Zinc finger, RING/FYVE/PHD-type (InterPro:IPR013083); BEST Arabidopsis thaliana protein match is: zinc finger (C3HC4-type RING finger) family protein (TA…
AT5G23150	Chr5:7785834-7792489	9.02043	12.9786	0.524865	0.00353248	protein_coding	HUA2 (ENHANCER OF AG-4 2); transcription factor	Putative transcription factor. Member of the floral homeotic AGAMOUS pathway.Mutations in HUA enhance the phenotype of mild ag-4 allele. Single hua mutants are early flowering and have reduced levels of FLC mRNA. Other MADS box flowering time genes such as FLM and MAF2 also appear to be regulated by HUA2. HUA2 normally activates FLC expression and enhances AG function.	ENHANCER OF AG-4 2 (HUA2); FUNCTIONS IN: transcription factor activity; INVOLVED IN: maintenance of floral organ identity, negative regulation of flower development, regulation of timing of transition from vegetative to reproductive phase; EXPRESSED IN: 23 plant structures; EXPRESSED DURING: 15 growth stages; CONTAINS InterPro DOMAIN/s: Protein of unknown function DUF618 (InterPro:IPR006903), Reg…
AT2G35820	Chr2:15050911-15052239	17.3415	24.9376	0.524096	0.0466485	protein_coding	unknown protein		unknown protein; FUNCTIONS IN: molecular_function unknown; INVOLVED IN: biological_process unknown; LOCATED IN: cellular_component unknown; EXPRESSED IN: 17 plant structures; EXPRESSED DURING: 13 growth stages; BEST Arabidopsis thaliana protein match is: unknown protein (TAIR:AT2G35810.1); Has 91 Blast hits to 91 proteins in 38 species: Archae - 0; Bacteria - 52; Metazoa - 0; Fungi - 0; Plants - …
AT5G23340	Chr5:7856188-7859387	8.25231	11.8627	0.523567	0.0418304	protein_coding			INVOLVED IN: biological_process unknown; LOCATED IN: cellular_component unknown; EXPRESSED IN: 24 plant structures; EXPRESSED DURING: 15 growth stages; CONTAINS InterPro DOMAIN/s: Leucine-rich repeat, cysteine-containing subtype (InterPro:IPR006553); BEST Arabidopsis thaliana protein match is: F-box family protein (FBL4) (TAIR:AT4G15475.1); Has 9095 Blast hits to 3545 proteins in 210 species: Arc…
AT4G00900	Chr4:382662-386288	7.66509	11.0186	0.523565	0.00968662	protein_coding	ECA2 (ER-TYPE CA2+-ATPASE 2); calcium-transporting ATPase	Type IIA (SERCA-type) Ca2+ ATPase, catalyzes the efflux of calcium from the cytoplasm.	ER-TYPE CA2+-ATPASE 2 (ECA2); FUNCTIONS IN: calcium-transporting ATPase activity; INVOLVED IN: calcium ion transport; LOCATED IN: integral to membrane, membrane; EXPRESSED IN: 23 plant structures; EXPRESSED DURING: 13 growth stages; CONTAINS InterPro DOMAIN/s: ATPase, P-type, ATPase-associated region (InterPro:IPR008250), ATPase, P-type, calcium-transporting (InterPro:IPR005782), ATPase, P-type c…
AT3G12140	Chr3:3868587-3871728	21.3134	30.6243	0.522921	0.0408523	protein_coding	emsy N terminus domain-containing protein / ENT domain-containing protein		emsy N terminus domain-containing protein / ENT domain-containing protein; FUNCTIONS IN: molecular_function unknown; INVOLVED IN: biological_process unknown; LOCATED IN: cellular_component unknown; EXPRESSED IN: 24 plant structures; EXPRESSED DURING: 15 growth stages; CONTAINS InterPro DOMAIN/s: ENT (InterPro:IPR005491), Tudor-like, plant (InterPro:IPR014002); BEST Arabidopsis thaliana protein ma…
AT3G20300	Chr3:7079616-7081921	11.157	16.0266	0.522522	0.0206162	protein_coding	unknown protein		unknown protein; EXPRESSED IN: 13 plant structures; EXPRESSED DURING: 8 growth stages; BEST Arabidopsis thaliana protein match is: unknown protein (TAIR:AT1G50630.1); Has 80 Blast hits to 80 proteins in 8 species: Archae - 0; Bacteria - 0; Metazoa - 0; Fungi - 0; Plants - 78; Viruses - 0; Other Eukaryotes - 2 (source: NCBI BLink).
AT4G03260	Chr4:1428170-1431663	50.326	72.1409	0.519512	0.0197806	protein_coding	leucine-rich repeat family protein		leucine-rich repeat family protein; FUNCTIONS IN: protein binding; INVOLVED IN: biological_process unknown; LOCATED IN: cellular_component unknown; EXPRESSED IN: 24 plant structures; EXPRESSED DURING: 15 growth stages; CONTAINS InterPro DOMAIN/s: Leucine-rich repeat (InterPro:IPR001611); BEST Arabidopsis thaliana protein match is: protein binding (TAIR:AT1G78230.1); Has 10652 Blast hits to 7869 p…
AT5G01800	Chr5:306967-308908	57.2949	82.0979	0.518939	0.00347918	protein_coding	saposin B domain-containing protein		saposin B domain-containing protein; FUNCTIONS IN: molecular_function unknown; INVOLVED IN: N-terminal protein myristoylation, lipid metabolic process; LOCATED IN: endomembrane system; EXPRESSED IN: 23 plant structures; EXPRESSED DURING: 15 growth stages; CONTAINS InterPro DOMAIN/s: Saposin B (InterPro:IPR008139), Saposin-like (InterPro:IPR011001), Saposin-like type B, 1 (InterPro:IPR007856), Sap…
AT3G13040	Chr3:4172141-4175248	28.5499	40.8974	0.518525	0.0331862	protein_coding	myb family transcription factor		myb family transcription factor; FUNCTIONS IN: transcription factor activity; INVOLVED IN: regulation of transcription; EXPRESSED IN: 22 plant structures; EXPRESSED DURING: 13 growth stages; CONTAINS InterPro DOMAIN/s: Homeodomain-like (InterPro:IPR009057), Myb, DNA-binding (InterPro:IPR014778), Myb-type HTH DNA-binding domain (InterPro:IPR017930), Myb-like DNA-binding region, SHAQKYF class (Inte…
AT3G44430	Chr3:16068256-16069750	26.0668	37.3285	0.518065	0.00568071	protein_coding	unknown protein		unknown protein; FUNCTIONS IN: molecular_function unknown; INVOLVED IN: biological_process unknown; LOCATED IN: mitochondrion; EXPRESSED IN: 20 plant structures; EXPRESSED DURING: 13 growth stages; Has 6 Blast hits to 6 proteins in 1 species: Archae - 0; Bacteria - 0; Metazoa - 0; Fungi - 0; Plants - 6; Viruses - 0; Other Eukaryotes - 0 (source: NCBI BLink).
AT5G05750	Chr5:1727428-1731021	19.074	27.3083	0.517732	0.0140999	protein_coding	DNAJ heat shock N-terminal domain-containing protein		DNAJ heat shock N-terminal domain-containing protein; FUNCTIONS IN: unfolded protein binding, heat shock protein binding; INVOLVED IN: protein folding; LOCATED IN: cellular_component unknown; EXPRESSED IN: 24 plant structures; EXPRESSED DURING: 15 growth stages; CONTAINS InterPro DOMAIN/s: Molecular chaperone, heat shock protein, Hsp40, DnaJ (InterPro:IPR015609), Heat shock protein DnaJ, N-termin…
AT1G31280	Chr1:11181710-11185344	7.27977	10.4114	0.516196	0.0115619	protein_coding	AGO2 (argonaute 2); nucleic acid binding	An Argonaute gene	argonaute 2 (AGO2); FUNCTIONS IN: nucleic acid binding; INVOLVED IN: biological_process unknown; LOCATED IN: cellular_component unknown; EXPRESSED IN: 21 plant structures; EXPRESSED DURING: 12 growth stages; CONTAINS InterPro DOMAIN/s: Region of unknown function DUF1785 (InterPro:IPR014811), Stem cell self-renewal protein Piwi (InterPro:IPR003165), Argonaute and Dicer protein, PAZ (InterPro:IPR00…
AT1G68570	Chr1:25746735-25750275	26.8422	38.3872	0.516123	0.00367156	protein_coding	proton-dependent oligopeptide transport (POT) family protein		proton-dependent oligopeptide transport (POT) family protein; FUNCTIONS IN: transporter activity; INVOLVED IN: oligopeptide transport; LOCATED IN: membrane; EXPRESSED IN: 23 plant structures; EXPRESSED DURING: 13 growth stages; CONTAINS InterPro DOMAIN/s: TGF-beta receptor, type I/II extracellular region (InterPro:IPR000109), Major facilitator superfamily, general substrate transporter (InterPro:…
AT2G28540	Chr2:12218044-12223828	12.8043	18.3109	0.516076	0.00416782	protein_coding	nucleic acid binding / nucleotide binding / protein binding / zinc ion binding		nucleic acid binding / nucleotide binding / protein binding / zinc ion binding; FUNCTIONS IN: protein binding, nucleotide binding, zinc ion binding, nucleic acid binding; EXPRESSED IN: 24 plant structures; EXPRESSED DURING: 15 growth stages; CONTAINS InterPro DOMAIN/s: RNA recognition motif, RNP-1 (InterPro:IPR000504), Zinc finger, RING-type (InterPro:IPR001841), Zinc finger, RING/FYVE/PHD-type (…
AT3G22970	Chr3:8152037-8154149	79.0986	113.091	0.515756	0.00343619	protein_coding	unknown protein		unknown protein; FUNCTIONS IN: molecular_function unknown; INVOLVED IN: biological_process unknown; LOCATED IN: chloroplast; CONTAINS InterPro DOMAIN/s: Protein of unknown function DUF506, plant (InterPro:IPR006502); BEST Arabidopsis thaliana protein match is: unknown protein (TAIR:AT4G14620.1); Has 210 Blast hits to 209 proteins in 16 species: Archae - 0; Bacteria - 0; Metazoa - 0; Fungi - 0; Pl…
AT5G02880	Chr5:662063-669107	14.1018	20.139	0.514116	0.00307458	protein_coding	UPL4; ubiquitin-protein ligase	encodes a ubiquitin-protein ligase containing a HECT domain. There are six other HECT-domain UPLs in Arabidopsis.	UPL4; FUNCTIONS IN: ubiquitin-protein ligase activity; INVOLVED IN: protein ubiquitination; LOCATED IN: ubiquitin ligase complex; EXPRESSED IN: 24 plant structures; EXPRESSED DURING: 15 growth stages; CONTAINS InterPro DOMAIN/s: HEAT (InterPro:IPR000357), Armadillo-like helical (InterPro:IPR011989), Armadillo (InterPro:IPR000225), Armadillo-type fold (InterPro:IPR016024), HECT (InterPro:IPR000569…
AT1G18450	Chr1:6348106-6351975	25.9666	36.988	0.5104	0.005601	protein_coding	ATARP4; structural constituent of cytoskeleton	Encodes a gene similar to actin-related proteins in other organisms. Member of nuclear ARP family of genes. Component of chromatin remodeling complexes, involved in chromatin-mediated gene regulation. Phenotype of the arp4-1 mutant allele revealed partial sterility due to defects in anther development. Targeting the distinct, 3' UTR of AtARP4 transcripts with RNA interference caused a drastic red…	ATARP4; FUNCTIONS IN: structural constituent of cytoskeleton; INVOLVED IN: establishment or maintenance of chromatin architecture, long-day photoperiodism, flowering, pollen sperm cell differentiation; LOCATED IN: nucleolus, nucleus; EXPRESSED IN: 25 plant structures; EXPRESSED DURING: 14 growth stages; CONTAINS InterPro DOMAIN/s: Actin/actin-like (InterPro:IPR004000); BEST Arabidopsis thaliana p…
AT5G22320	Chr5:7388003-7390485	13.6979	19.5095	0.51022	0.017965	protein_coding	leucine-rich repeat family protein		leucine-rich repeat family protein; FUNCTIONS IN: protein binding; INVOLVED IN: biological_process unknown; LOCATED IN: cellular_component unknown; EXPRESSED IN: 22 plant structures; EXPRESSED DURING: 13 growth stages; CONTAINS InterPro DOMAIN/s: Leucine-rich repeat (InterPro:IPR001611); BEST Arabidopsis thaliana protein match is: leucine-rich repeat family protein (TAIR:AT5G19680.1); Has 55923 B…
AT5G24740	Chr5:8469950-8489703	5.80807	8.26833	0.509537	0.00355631	protein_coding			INVOLVED IN: protein localization; EXPRESSED IN: 22 plant structures; EXPRESSED DURING: 13 growth stages; CONTAINS InterPro DOMAIN/s: Vacuolar protein sorting-associated protein (InterPro:IPR009543); BEST Arabidopsis thaliana protein match is: phosphoinositide binding (TAIR:AT1G48090.2); Has 1782 Blast hits to 981 proteins in 148 species: Archae - 0; Bacteria - 0; Metazoa - 1018; Fungi - 290; Pla…
AT4G00430	Chr4:185449-187627	124.414	177.101	0.50943	0.00277575	protein_coding	PIP1;4 (PLASMA MEMBRANE INTRINSIC PROTEIN 1;4); water channel	a member of the plasma membrane intrinsic protein subfamily PIP1.	PLASMA MEMBRANE INTRINSIC PROTEIN 1;4 (PIP1;4); FUNCTIONS IN: water channel activity; INVOLVED IN: transport, response to water deprivation; LOCATED IN: plasma membrane, membrane; EXPRESSED IN: 23 plant structures; EXPRESSED DURING: 13 growth stages; CONTAINS InterPro DOMAIN/s: Aquaporin (InterPro:IPR012269), Major intrinsic protein (InterPro:IPR000425); BEST Arabidopsis thaliana protein match is…
AT1G55000	Chr1:20514633-20516496	38.1943	54.3458	0.50881	0.0104027	protein_coding	peptidoglycan-binding LysM domain-containing protein		peptidoglycan-binding LysM domain-containing protein; FUNCTIONS IN: molecular_function unknown; INVOLVED IN: cell wall macromolecule catabolic process; LOCATED IN: endomembrane system; EXPRESSED IN: 23 plant structures; EXPRESSED DURING: 15 growth stages; CONTAINS InterPro DOMAIN/s: Peptidoglycan-binding lysin domain (InterPro:IPR018392), Cyclin-like F-box (InterPro:IPR001810), Peptidoglycan-bind…
AT1G01170	Chr1:72338-74737	163.499	232.499	0.507943	0.0210634	protein_coding	ozone-responsive stress-related protein, putative		ozone-responsive stress-related protein, putative; FUNCTIONS IN: molecular_function unknown; INVOLVED IN: response to stress; LOCATED IN: mitochondrion, membrane; EXPRESSED IN: 23 plant structures; EXPRESSED DURING: 13 growth stages; CONTAINS InterPro DOMAIN/s: Protein of unknown function DUF1138 (InterPro:IPR009515); BEST Arabidopsis thaliana protein match is: ATOZI1 (TAIR:AT4G00860.1); Has 61 B…
AT1G01040	Chr1:23145-33153	8.62365	12.2598	0.507563	0.0317322	protein_coding	DCL1 (DICER-LIKE 1); ATP-dependent helicase/ double-stranded RNA binding / protein binding / ribonuclease III	Encodes a Dicer homolog. Dicer is a RNA helicase involved in microRNA processing. Mutations in this locus can result in embryo lethality. Embryo shape at seed maturity is globular-elongate. Other mutants convert the floral meristems to an indeterminate state, others yet show defects in ovule development. mRNA is expressed in all shoot tissues. DCL1 is able to produce miRNAs and siRNAs.	DICER-LIKE 1 (DCL1); FUNCTIONS IN: double-stranded RNA binding, protein binding, ribonuclease III activity, ATP-dependent helicase activity; INVOLVED IN: in 13 processes; LOCATED IN: nuclear dicing body, nucleus; EXPRESSED IN: 24 plant structures; EXPRESSED DURING: 13 growth stages; CONTAINS InterPro DOMAIN/s: DNA/RNA helicase, DEAD/DEAH box type, N-terminal (InterPro:IPR011545), Double-stranded …
AT5G48480	Chr5:19644674-19645889	40.697	57.8311	0.506921	0.00954505	protein_coding	unknown protein		unknown protein; FUNCTIONS IN: molecular_function unknown; INVOLVED IN: biological_process unknown; LOCATED IN: cellular_component unknown; EXPRESSED IN: 24 plant structures; EXPRESSED DURING: 13 growth stages; Has 236 Blast hits to 236 proteins in 116 species: Archae - 0; Bacteria - 216; Metazoa - 0; Fungi - 0; Plants - 18; Viruses - 0; Other Eukaryotes - 2 (source: NCBI BLink).
AT5G64200	Chr5:25679431-25683641	27.3458	38.84	0.506224	0.0282386	protein_coding	ATSC35; RNA binding / nucleic acid binding / nucleotide binding	encodes an SC35-like splicing factor of 35 kD localized to the nuclear specks.	ATSC35; FUNCTIONS IN: RNA binding, nucleotide binding, nucleic acid binding; INVOLVED IN: nuclear mRNA splicing, via spliceosome, RNA splicing; LOCATED IN: cytosol, nuclear speck, membrane; EXPRESSED IN: 24 plant structures; EXPRESSED DURING: 13 growth stages; CONTAINS InterPro DOMAIN/s: RNA recognition motif, RNP-1 (InterPro:IPR000504), Nucleotide-binding, alpha-beta plait (InterPro:IPR012677); …
AT3G24740	Chr3:9031096-9033840	13.4662	19.1218	0.505876	0.0223149	protein_coding			FUNCTIONS IN: molecular_function unknown; INVOLVED IN: biological_process unknown; LOCATED IN: cellular_component unknown; EXPRESSED IN: 24 plant structures; EXPRESSED DURING: 15 growth stages; CONTAINS InterPro DOMAIN/s: Protein of unknown function DUF1644 (InterPro:IPR012866); BEST Arabidopsis thaliana protein match is: zinc ion binding (TAIR:AT3G25910.1); Has 135 Blast hits to 134 proteins in …
AT3G04630	Chr3:1258544-1260871	29.6083	42.0282	0.505357	0.0184921	protein_coding	WDL1	Member of a small gene family which have a KLEEK domain which may be involved in protein- protein interactions. Over expression of WDL1 results in abnormal root development.	WDL1; FUNCTIONS IN: molecular_function unknown; INVOLVED IN: circumnutation, root morphogenesis; LOCATED IN: cytoplasm; EXPRESSED IN: 25 plant structures; EXPRESSED DURING: 15 growth stages; CONTAINS InterPro DOMAIN/s: Targeting for Xklp2 (InterPro:IPR009675); BEST Arabidopsis thaliana protein match is: WVD2 (TAIR:AT5G28646.2); Has 383 Blast hits to 383 proteins in 70 species: Archae - 0; Bacteri…
AT3G16840	Chr3:5737885-5743144	17.8292	25.3022	0.505022	0.00504124	protein_coding	ATP binding / ATP-dependent helicase/ helicase/ nucleic acid binding		ATP binding / ATP-dependent helicase/ helicase/ nucleic acid binding; FUNCTIONS IN: helicase activity, nucleic acid binding, ATP binding, ATP-dependent helicase activity; INVOLVED IN: biological_process unknown; LOCATED IN: cellular_component unknown; EXPRESSED IN: 22 plant structures; EXPRESSED DURING: 13 growth stages; CONTAINS InterPro DOMAIN/s: DNA/RNA helicase, DEAD/DEAH box type, N-terminal…
AT3G19290	Chr3:6687139-6693284	15.6247	22.1581	0.504004	0.0168734	protein_coding	ABF4 (ABRE BINDING FACTOR 4); DNA binding / protein binding / transcription activator/ transcription factor	bZIP transcription factor with specificity for abscisic acid-responsive elements (ABRE). Mediate ABA-dependent stress responses.	ABRE BINDING FACTOR 4 (ABF4); FUNCTIONS IN: protein binding, transcription factor activity, transcription activator activity, DNA binding; INVOLVED IN: in 6 processes; LOCATED IN: nucleus; EXPRESSED IN: 24 plant structures; EXPRESSED DURING: 14 growth stages; CONTAINS InterPro DOMAIN/s: Basic-leucine zipper (bZIP) transcription factor (InterPro:IPR004827), bZIP transcription factor, bZIP-1 (Inter…
AT4G32420	Chr4:15647345-15652754	16.5303	23.432	0.503361	0.00940656	protein_coding	peptidyl-prolyl cis-trans isomerase cyclophilin-type family protein		peptidyl-prolyl cis-trans isomerase cyclophilin-type family protein; FUNCTIONS IN: peptidyl-prolyl cis-trans isomerase activity; INVOLVED IN: protein folding; EXPRESSED IN: 23 plant structures; EXPRESSED DURING: 13 growth stages; CONTAINS InterPro DOMAIN/s: Cyclophilin-like (InterPro:IPR015891), Peptidyl-prolyl cis-trans isomerase, cyclophilin-type (InterPro:IPR002130); BEST Arabidopsis thaliana …
AT5G27650	Chr5:9785406-9789232	9.33264	13.2273	0.503161	0.008434	protein_coding	PWWP domain-containing protein		PWWP domain-containing protein; FUNCTIONS IN: molecular_function unknown; INVOLVED IN: biological_process unknown; LOCATED IN: cellular_component unknown; EXPRESSED IN: 22 plant structures; EXPRESSED DURING: 12 growth stages; CONTAINS InterPro DOMAIN/s: PWWP (InterPro:IPR000313); BEST Arabidopsis thaliana protein match is: PWWP domain-containing protein (TAIR:AT3G05430.1); Has 6970 Blast hits to …
AT1G78150	Chr1:29404647-29406752	48.7269	69.0272	0.502447	0.00441338	protein_coding	unknown protein		unknown protein; FUNCTIONS IN: molecular_function unknown; INVOLVED IN: biological_process unknown; EXPRESSED IN: 23 plant structures; EXPRESSED DURING: 13 growth stages; BEST Arabidopsis thaliana protein match is: unknown protein (TAIR:AT1G35780.1); Has 77 Blast hits to 76 proteins in 11 species: Archae - 0; Bacteria - 0; Metazoa - 1; Fungi - 2; Plants - 74; Viruses - 0; Other Eukaryotes - 0 (so…
AT1G50940	Chr1:18876836-18880010	13.7813	19.518	0.50209	0.0273745	protein_coding	ETFALPHA (electron transfer flavoprotein alpha); FAD binding / electron carrier	Encodes the electron transfer flavoprotein ETF alpha, a putative subunit of the mitochondrial electron transfer flavoprotein complex (ETF beta is At5g43430.1) in Arabidopsis. Mutations of the ETF beta gene results in accelerated senescence and early death compared to wild-type during extended darkness.	electron transfer flavoprotein alpha (ETFALPHA); FUNCTIONS IN: electron carrier activity, FAD binding; LOCATED IN: mitochondrion; EXPRESSED IN: 23 plant structures; EXPRESSED DURING: 13 growth stages; CONTAINS InterPro DOMAIN/s: Electron transfer flavoprotein, alpha subunit, C-terminal (InterPro:IPR014731), Rossmann-like alpha/beta/alpha sandwich fold (InterPro:IPR014729), Electron transfer flavo…
AT4G21810	Chr4:11572788-11577195	35.0625	49.6378	0.501508	0.0353929	protein_coding	DER2.1 (DERLIN-2.1)		DERLIN-2.1 (DER2.1); FUNCTIONS IN: molecular_function unknown; INVOLVED IN: proteolysis; LOCATED IN: cellular_component unknown; EXPRESSED IN: 23 plant structures; EXPRESSED DURING: 15 growth stages; CONTAINS InterPro DOMAIN/s: Der1-like (InterPro:IPR007599); BEST Arabidopsis thaliana protein match is: DER2.2 (DERLIN-2.2) (TAIR:AT4G04860.1); Has 644 Blast hits to 643 proteins in 163 species: Arch…
AT3G50880	Chr3:18913485-18914960	14.9103	21.0805	0.499598	0.0417663	protein_coding	HhH-GPD base excision DNA repair family protein		HhH-GPD base excision DNA repair family protein; FUNCTIONS IN: catalytic activity; INVOLVED IN: DNA repair, base-excision repair; LOCATED IN: chloroplast; EXPRESSED IN: 23 plant structures; EXPRESSED DURING: 13 growth stages; CONTAINS InterPro DOMAIN/s: DNA glycosylase (InterPro:IPR011257), HhH-GPD domain (InterPro:IPR003265); BEST Arabidopsis thaliana protein match is: HhH-GPD base excision DNA …
AT1G11130	Chr1:3722856-3727450	8.07931	11.4079	0.497733	0.0172437	protein_coding	SUB (STRUBBELIG); protein binding / receptor signaling protein serine/threonine kinase	Encodes a receptor-like kinase protein with a predicted extracellular domain of six leucine-rich repeats and an intracellular serine-threonine kinase domain expressed throughout the developing root. Regulates expression of GLABRA2, CAPRICE, WEREWOLF, and ENHANCER OF GLABRA3.	STRUBBELIG (SUB); FUNCTIONS IN: protein binding, receptor signaling protein serine/threonine kinase activity; INVOLVED IN: signal transduction, positive regulation of trichoblast fate specification, ovule development, floral organ development, positive regulation of atrichoblast fate specification; LOCATED IN: plasma membrane; EXPRESSED IN: 22 plant structures; EXPRESSED DURING: 13 growth stages;…
AT4G37760	Chr4:17743886-17746678	20.155	28.4517	0.497377	0.00715404	protein_coding	SQE3 (squalene epoxidase 3); squalene monooxygenase		squalene epoxidase 3 (SQE3); FUNCTIONS IN: squalene monooxygenase activity; INVOLVED IN: response to jasmonic acid stimulus, sterol biosynthetic process, response to wounding; LOCATED IN: endomembrane system, integral to membrane; EXPRESSED IN: 23 plant structures; EXPRESSED DURING: 15 growth stages; CONTAINS InterPro DOMAIN/s: Squalene epoxidase (InterPro:IPR013698), Aromatic-ring hydroxylase-li…
AT3G10500	Chr3:3271489-3274030	8.90663	12.5715	0.497205	0.0302227	protein_coding	anac053 (Arabidopsis NAC domain containing protein 53); transcription factor		Arabidopsis NAC domain containing protein 53 (anac053); FUNCTIONS IN: transcription factor activity; INVOLVED IN: multicellular organismal development, regulation of transcription; LOCATED IN: cellular_component unknown; EXPRESSED IN: 22 plant structures; EXPRESSED DURING: 13 growth stages; CONTAINS InterPro DOMAIN/s: No apical meristem (NAM) protein (InterPro:IPR003441); BEST Arabidopsis thalian…
AT3G06190	Chr3:1874290-1876913	19.5232	27.555	0.497121	0.0089691	protein_coding	BPM2 (BTB-POZ AND MATH DOMAIN 2); protein binding		BTB-POZ AND MATH DOMAIN 2 (BPM2); FUNCTIONS IN: protein binding; INVOLVED IN: biological_process unknown; LOCATED IN: cellular_component unknown; EXPRESSED IN: 23 plant structures; EXPRESSED DURING: 15 growth stages; CONTAINS InterPro DOMAIN/s: TRAF-like (InterPro:IPR008974), MATH (InterPro:IPR002083), BTB/POZ fold (InterPro:IPR011333), BTB/POZ (InterPro:IPR013069), Kelch related (InterPro:IPR013…
AT1G22930	Chr1:8117338-8122127	38.7464	54.68	0.496953	0.0249835	protein_coding	T-complex protein 11		T-complex protein 11; INVOLVED IN: biological_process unknown; EXPRESSED IN: 24 plant structures; EXPRESSED DURING: 13 growth stages; CONTAINS InterPro DOMAIN/s: T-complex 11 (InterPro:IPR008862); BEST Arabidopsis thaliana protein match is: T-complex protein 11 (TAIR:AT4G09150.1); Has 8706 Blast hits to 5954 proteins in 561 species: Archae - 13; Bacteria - 948; Metazoa - 3901; Fungi - 587; Plants…
AT3G17100	Chr3:5831193-5832419	45.1868	63.7448	0.496405	0.0195052	protein_coding	transcription factor		transcription factor; FUNCTIONS IN: transcription factor activity; INVOLVED IN: regulation of transcription; LOCATED IN: nucleus, chloroplast; EXPRESSED IN: 22 plant structures; EXPRESSED DURING: 13 growth stages; CONTAINS InterPro DOMAIN/s: Basic helix-loop-helix dimerisation region bHLH (InterPro:IPR001092); BEST Arabidopsis thaliana protein match is: transcription factor (TAIR:AT3G06590.2); Ha…
AT3G01490	Chr3:190871-193537	15.6365	22.0471	0.495669	0.0142187	protein_coding	protein kinase, putative		protein kinase, putative; FUNCTIONS IN: protein serine/threonine/tyrosine kinase activity, kinase activity; INVOLVED IN: protein amino acid phosphorylation; LOCATED IN: cellular_component unknown; EXPRESSED IN: 8 plant structures; EXPRESSED DURING: LP.06 six leaves visible, 4 anthesis, petal differentiation and expansion stage; CONTAINS InterPro DOMAIN/s: Protein kinase, core (InterPro:IPR000719)…
AT4G31050	Chr4:15114249-15115633	16.5496	23.3239	0.495017	0.0341349	protein_coding	lipoyltransferase (LIP2p)		lipoyltransferase (LIP2p); FUNCTIONS IN: lipoyltransferase activity, catalytic activity; INVOLVED IN: protein modification process, lipoate biosynthetic process; LOCATED IN: cellular_component unknown; EXPRESSED IN: 22 plant structures; EXPRESSED DURING: 13 growth stages; CONTAINS InterPro DOMAIN/s: Lipoate-protein ligase B (InterPro:IPR000544), Biotin/lipoate A/B protein ligase (InterPro:IPR0041…
AT5G08440	Chr5:2720668-2727167	8.19592	11.5501	0.494924	0.0186362	protein_coding	unknown protein		unknown protein; FUNCTIONS IN: molecular_function unknown; INVOLVED IN: biological_process unknown; LOCATED IN: plasma membrane; EXPRESSED IN: 21 plant structures; EXPRESSED DURING: 13 growth stages; BEST Arabidopsis thaliana protein match is: unknown protein (TAIR:AT5G23490.1); Has 88 Blast hits to 87 proteins in 23 species: Archae - 0; Bacteria - 4; Metazoa - 18; Fungi - 6; Plants - 50; Viruses…
AT5G06100	Chr5:1837906-1840727	8.47179	11.932	0.494097	0.031501	protein_coding	MYB33 (MYB DOMAIN PROTEIN 33); DNA binding / transcription factor	Encodes a member of the myb family of transcription factors (MYB33), contains Pfam profile: PF00249 myb DNA-binding domain. Double mutants with MYB65 are male sterile- anthers are small, pollen development is defective. Spatial expression appears to be under the control of miR159, contains a target site for this micro RNA. When the target site is mutated , expression is detected in leaves, roots,…	MYB DOMAIN PROTEIN 33 (MYB33); FUNCTIONS IN: transcription factor activity, DNA binding; INVOLVED IN: positive regulation of abscisic acid mediated signaling, pollen sperm cell differentiation, regulation of transcription, DNA-dependent, gibberellic acid mediated signaling; LOCATED IN: nucleus; EXPRESSED IN: 24 plant structures; EXPRESSED DURING: 14 growth stages; CONTAINS InterPro DOMAIN/s: SANT…
AT5G64310	Chr5:25721932-25722646	45.1418	63.489	0.492042	0.020101	protein_coding	AGP1 (ARABINOGALACTAN PROTEIN 1)	Encodes arabinogalactan-protein (AGP1).	ARABINOGALACTAN PROTEIN 1 (AGP1); LOCATED IN: anchored to membrane; EXPRESSED IN: 23 plant structures; EXPRESSED DURING: 13 growth stages; Has 17609 Blast hits to 7039 proteins in 701 species: Archae - 63; Bacteria - 3971; Metazoa - 2273; Fungi - 1082; Plants - 2373; Viruses - 926; Other Eukaryotes - 6921 (source: NCBI BLink).
AT3G19180	Chr3:6632675-6637224	9.69726	13.6361	0.491787	0.0186591	protein_coding	ARC6H	Encodes PARC6 (paralog of ARC6), a chloroplast division factor located in the plastid inner envelope with its N-terminus exposed to the stroma. PARC6 influences FtsZ assembly and is required for recruitment of PDV1 during chloroplast division.	ARC6H; INVOLVED IN: plastid fission; BEST Arabidopsis thaliana protein match is: ARC6 (ACCUMULATION AND REPLICATION OF CHLOROPLASTS 6); protein binding (TAIR:AT5G42480.1); Has 194 Blast hits to 155 proteins in 53 species: Archae - 0; Bacteria - 107; Metazoa - 0; Fungi - 0; Plants - 53; Viruses - 0; Other Eukaryotes - 34 (source: NCBI BLink).
AT1G78010	Chr1:29333499-29336451	16.4563	23.1388	0.49167	0.0121039	protein_coding	tRNA modification GTPase, putative		tRNA modification GTPase, putative; FUNCTIONS IN: GTP binding, GTPase activity; INVOLVED IN: small GTPase mediated signal transduction, tRNA modification; LOCATED IN: intracellular; EXPRESSED IN: 23 plant structures; EXPRESSED DURING: 13 growth stages; CONTAINS InterPro DOMAIN/s: GTP-binding (InterPro:IPR005289), Ras GTPase (InterPro:IPR001806), Small GTP-binding protein (InterPro:IPR005225), tRN…
AT1G71710	Chr1:26973566-26976831	18.6153	26.1565	0.490675	0.0075176	protein_coding	inositol polyphosphate 5-phosphatase, putative		inositol polyphosphate 5-phosphatase, putative; FUNCTIONS IN: inositol-polyphosphate 5-phosphatase activity, inositol or phosphatidylinositol phosphatase activity; INVOLVED IN: biological_process unknown; LOCATED IN: cellular_component unknown; EXPRESSED IN: 22 plant structures; EXPRESSED DURING: 13 growth stages; CONTAINS InterPro DOMAIN/s: Inositol polyphosphate related phosphatase (InterPro:IP…
AT1G42470	Chr1:15926986-15935208	9.59257	13.4566	0.48833	0.0087671	protein_coding	patched family protein		patched family protein; FUNCTIONS IN: hedgehog receptor activity; LOCATED IN: plasma membrane, membrane; EXPRESSED IN: 24 plant structures; EXPRESSED DURING: 14 growth stages; CONTAINS InterPro DOMAIN/s: Niemann-Pick C type protein (InterPro:IPR004765), Patched (InterPro:IPR003392), Sterol-sensing 5TM box (InterPro:IPR000731); BEST Arabidopsis thaliana protein match is: hedgehog receptor (TAIR:AT…
AT3G09360	Chr3:2873448-2878591	6.72094	9.42693	0.488123	0.0471995	protein_coding	RNA polymerase II transcription factor/ protein binding / transcription activator/ transcription regulator/ translation initiation factor/ zinc ion binding		RNA polymerase II transcription factor/ protein binding / transcription activator/ transcription regulator/ translation initiation factor/ zinc ion binding; FUNCTIONS IN: in 6 functions; INVOLVED IN: translational initiation, positive regulation of transcription, regulation of transcription, DNA-dependent, transcription initiation; LOCATED IN: transcription factor complex, nucleus; EXPRESSED IN: …
AT5G16750	Chr5:5504345-5509343	9.72771	13.643	0.487985	0.0137655	protein_coding	TOZ (TORMOZEMBRYO DEFECTIVE); nucleotide binding	Encodes a nucleolar localized WD-40 repeat protein that is preferentially expressed in dividing cells and is required for regulated division planes and embryo development.	TORMOZEMBRYO DEFECTIVE (TOZ); FUNCTIONS IN: nucleotide binding; INVOLVED IN: embryonic development ending in seed dormancy, embryonic pattern specification, cell division; LOCATED IN: nucleolus; EXPRESSED IN: 22 plant structures; EXPRESSED DURING: 13 growth stages; CONTAINS InterPro DOMAIN/s: WD40 repeat-like (InterPro:IPR011046), WD40 repeat, region (InterPro:IPR017986), WD40/YVTN repeat-like (I…
AT1G11960	Chr1:4039710-4043880	10.9793	15.3966	0.487823	0.0131884	protein_coding			FUNCTIONS IN: molecular_function unknown; INVOLVED IN: biological_process unknown; LOCATED IN: plasma membrane; EXPRESSED IN: 22 plant structures; EXPRESSED DURING: 13 growth stages; CONTAINS InterPro DOMAIN/s: Protein of unknown function DUF221 (InterPro:IPR003864); BEST Arabidopsis thaliana protein match is: early-responsive to dehydration protein-related / ERD protein-related (TAIR:AT1G62320.1…
AT2G28290	Chr2:12054735-12073083	14.9526	20.9642	0.487534	0.0339897	protein_coding	SYD (SPLAYED); ATPase/ chromatin binding	Encodes a SWI2/SNF2-like protein in the SNF2 subclass. Homozygous plants with null mutations exhibit premature termination of the meristem and carpelloid structures from the inflorescence meristem. Co-activator of floral homeotic gene expression. Acts with LFY to regulate shoot apical meristem identity. Required for meristem maintenance. Regulates flowering under a non-inductive photoperiod. It p…	SPLAYED (SYD); FUNCTIONS IN: chromatin binding, ATPase activity; INVOLVED IN: ATP-dependent chromatin remodeling, flower development, organ boundary specification between lateral organs and the meristem, regulation of gene expression, epigenetic, response to wounding; LOCATED IN: cytosol, nucleus, chromatin remodeling complex; EXPRESSED IN: 27 plant structures; EXPRESSED DURING: 13 growth stages;…
AT1G55350	Chr1:20653819-20664990	16.3687	22.9489	0.48748	0.0149285	protein_coding	DEK1 (DEFECTIVE KERNEL 1); calcium-dependent cysteine-type endopeptidase/ cysteine-type endopeptidase	Similar to maize DEK1, a gene encoding a membrane protein of the calpain gene superfamily required for aleurone cell development in the endosperm of maize grains. A key component of the embryonic L1 cell-layer specification pathway.	DEFECTIVE KERNEL 1 (DEK1); FUNCTIONS IN: cysteine-type endopeptidase activity, calcium-dependent cysteine-type endopeptidase activity; INVOLVED IN: embryonic development ending in seed dormancy, cell fate specification, endosperm development; LOCATED IN: plasma membrane; EXPRESSED IN: 28 plant structures; EXPRESSED DURING: 13 growth stages; CONTAINS InterPro DOMAIN/s: Peptidase, cysteine peptidas…
AT1G76405	Chr1:28661883-28663789	27.8193	38.9967	0.487268	0.0406704	protein_coding	unknown protein		unknown protein; FUNCTIONS IN: molecular_function unknown; INVOLVED IN: biological_process unknown; LOCATED IN: chloroplast envelope; EXPRESSED IN: 21 plant structures; EXPRESSED DURING: 13 growth stages; BEST Arabidopsis thaliana protein match is: unknown protein (TAIR:AT1G20816.1); Has 19 Blast hits to 19 proteins in 6 species: Archae - 0; Bacteria - 0; Metazoa - 0; Fungi - 0; Plants - 19; Viru…
AT1G75010	Chr1:28164839-28170054	14.868	20.838	0.487013	0.00941999	protein_coding	ARC3 (ACCUMULATION AND REPLICATION OF CHLOROPLASTS 3)	Encodes ARC3 (Accumulation and Replication of Chloroplast 3), a chloroplast division factor functioning in the initiation of chloroplast division. ARC3 is a chimera of the prokaryotic FtsZ and part of the eukaryotic phosphatidylinositol-4-phosphate 5-kinase (PIP5K). Located on the outer surface of the chloroplast in a ring-like structure at the early stage of chloroplast division. The arc3 mutant…	ACCUMULATION AND REPLICATION OF CHLOROPLASTS 3 (ARC3); INVOLVED IN: chloroplast fission, plastid organization; LOCATED IN: chloroplast stroma; EXPRESSED IN: 21 plant structures; EXPRESSED DURING: 13 growth stages; CONTAINS InterPro DOMAIN/s: Tubulin/FtsZ, GTPase (InterPro:IPR003008), MORN motif (InterPro:IPR003409); BEST Arabidopsis thaliana protein match is: phosphatidylinositol-4-phosphate 5-ki…
AT5G13410	Chr5:4299704-4301780	48.9724	68.4607	0.483308	0.00883762	protein_coding	immunophilin / FKBP-type peptidyl-prolyl cis-trans isomerase family protein		immunophilin / FKBP-type peptidyl-prolyl cis-trans isomerase family protein; FUNCTIONS IN: FK506 binding, peptidyl-prolyl cis-trans isomerase activity; INVOLVED IN: protein folding; LOCATED IN: thylakoid, thylakoid lumen, chloroplast thylakoid membrane, chloroplast thylakoid lumen, chloroplast; EXPRESSED IN: 22 plant structures; EXPRESSED DURING: 13 growth stages; CONTAINS InterPro DOMAIN/s: Pept…
AT4G00026	Chr4:11354-13359	22.7765	31.8387	0.483233	0.0204972	protein_coding			FUNCTIONS IN: molecular_function unknown; INVOLVED IN: biological_process unknown; LOCATED IN: chloroplast; EXPRESSED IN: cultured cell; CONTAINS InterPro DOMAIN/s: Mitochondrial import inner membrane translocase, subunit Tim21 (InterPro:IPR013261); Has 168 Blast hits to 168 proteins in 84 species: Archae - 0; Bacteria - 0; Metazoa - 92; Fungi - 52; Plants - 20; Viruses - 0; Other Eukaryotes - 4 …
AT2G45250	Chr2:18661463-18663029	19.8644	27.7275	0.481128	0.0412191	protein_coding	unknown protein		unknown protein; FUNCTIONS IN: molecular_function unknown; INVOLVED IN: biological_process unknown; LOCATED IN: mitochondrion; EXPRESSED IN: male gametophyte; EXPRESSED DURING: L mature pollen stage, M germinated pollen stage; BEST Arabidopsis thaliana protein match is: unknown protein (TAIR:AT4G38280.1); Has 82 Blast hits to 80 proteins in 21 species: Archae - 0; Bacteria - 4; Metazoa - 5; Fungi…
AT4G18700	Chr4:10288797-10290850	36.2905	50.6403	0.480694	0.00598116	protein_coding	CIPK12 (CBL-INTERACTING PROTEIN KINASE 12); ATP binding / kinase/ protein kinase/ protein serine/threonine kinase	Encodes CBL-interacting protein kinase 12 (CIPK12).	CBL-INTERACTING PROTEIN KINASE 12 (CIPK12); FUNCTIONS IN: protein serine/threonine kinase activity, protein kinase activity, kinase activity, ATP binding; INVOLVED IN: signal transduction, protein amino acid phosphorylation; EXPRESSED IN: 24 plant structures; EXPRESSED DURING: 15 growth stages; CONTAINS InterPro DOMAIN/s: Protein kinase, ATP binding site (InterPro:IPR017441), Serine/threonine pro…
AT5G60020	Chr5:24167140-24170462	8.2509	11.5088	0.480119	0.0479059	protein_coding	LAC17 (laccase 17); laccase	putative laccase, a member of laccase family of genes (17 members in Arabidopsis).	laccase 17 (LAC17); FUNCTIONS IN: laccase activity; INVOLVED IN: oxidation reduction, lignin catabolic process; LOCATED IN: endomembrane system, apoplast; EXPRESSED IN: 14 plant structures; EXPRESSED DURING: 4 anthesis, LP.04 four leaves visible, C globular stage, petal differentiation and expansion stage, LP.12 twelve leaves visible; CONTAINS InterPro DOMAIN/s: Multicopper oxidase, type 3 (Inter…
AT2G33840	Chr2:14314943-14317499	16.2192	22.6137	0.479495	0.0267266	protein_coding	tRNA synthetase class I (W and Y) family protein		tRNA synthetase class I (W and Y) family protein; FUNCTIONS IN: tyrosine-tRNA ligase activity, nucleotide binding, aminoacyl-tRNA ligase activity, ATP binding; INVOLVED IN: translation, tRNA aminoacylation for protein translation, tyrosyl-tRNA aminoacylation; LOCATED IN: cytoplasm; CONTAINS InterPro DOMAIN/s: Rossmann-like alpha/beta/alpha sandwich fold (InterPro:IPR014729), Tyrosine tRNA ligase,…
AT2G19390	Chr2:8389799-8397862	5.65806	7.88785	0.479326	0.0185029	protein_coding	unknown protein		unknown protein; FUNCTIONS IN: molecular_function unknown; INVOLVED IN: biological_process unknown; LOCATED IN: cellular_component unknown; EXPRESSED IN: 21 plant structures; EXPRESSED DURING: 12 growth stages; BEST Arabidopsis thaliana protein match is: unknown protein (TAIR:AT4G29790.1); Has 153 Blast hits to 137 proteins in 45 species: Archae - 0; Bacteria - 9; Metazoa - 30; Fungi - 25; Plants…
AT3G24770	Chr3:9046532-9047463	29.7035	41.3927	0.478742	0.0220701	protein_coding	CLE41 (CLAVATA3/ESR-RELATED 41); protein binding / receptor binding	Belongs to a large gene family, called CLE for CLAVATA3/ESR-related, encoding small peptides with conserved carboxyl termini. The C-terminal 12 amino acid sequence of CLE41 is identical to that of a dodeca peptide (TDIF, tracheary element differentiation inhibitory factor) isolated from Arabidopsis and functions as a suppressor of plant stem cell differentiation. TDIF sequence is also identical t…	CLAVATA3/ESR-RELATED 41 (CLE41); FUNCTIONS IN: protein binding, receptor binding; INVOLVED IN: phloem or xylem histogenesis, signal transduction; LOCATED IN: apoplast; EXPRESSED IN: 22 plant structures; EXPRESSED DURING: 13 growth stages; BEST Arabidopsis thaliana protein match is: CLE44 (CLAVATA3/ESR-RELATED 44) (TAIR:AT4G13195.1); Has 15 Blast hits to 15 proteins in 3 species: Archae - 0; Bacte…
AT1G29260	Chr1:10224814-10226205	16.5804	23.0808	0.477218	0.0267694	protein_coding	PEX7; peroxisome matrix targeting signal-2 binding / protein binding	Encodes the peroxisomal targeting signal type 2 receptor that facilitates peroxisomal protein translocation. It recognizes proteins with the PTS2 consensus sequence (RLX5HL or a variant) within the first 30 or so amino acids. RNAi experiments suggest that PEX7 is necessary for the maintenance of glyoxysomal but not leaf peroxisomal function.	PEX7; FUNCTIONS IN: protein binding, peroxisome matrix targeting signal-2 binding; INVOLVED IN: protein targeting to peroxisome; LOCATED IN: CUL4 RING ubiquitin ligase complex; EXPRESSED IN: 25 plant structures; EXPRESSED DURING: 14 growth stages; CONTAINS InterPro DOMAIN/s: WD40 repeat-like (InterPro:IPR011046), WD40 repeat, region (InterPro:IPR017986), WD40/YVTN repeat-like (InterPro:IPR015943)…
AT2G34470	Chr2:14529607-14532505	54.874	76.3852	0.477172	0.0391944	protein_coding	UREG (UREASE ACCESSORY PROTEIN G); ATP binding / metal ion binding / nickel ion binding / nucleotide binding	Encodes a urease accessory protein which is essential for the activation of plant urease.	UREASE ACCESSORY PROTEIN G (UREG); FUNCTIONS IN: nickel ion binding, nucleotide binding, metal ion binding, ATP binding; INVOLVED IN: nitrogen compound metabolic process, positive regulation of metalloenzyme activity; LOCATED IN: membrane; EXPRESSED IN: 22 plant structures; EXPRESSED DURING: 13 growth stages; CONTAINS InterPro DOMAIN/s: Urease accessory protein UreG (InterPro:IPR004400), [NiFe]-h…
AT2G32690	Chr2:13863716-13864596	276.97	385.367	0.476501	0.00784105	protein_coding	GRP23 (GLYCINE-RICH PROTEIN 23)	Glycine-rich protein similar in structure to GRP5. The expression of GRP23 is induced by HPA (cutin monomer, salicylic acid, and abscisic acid.	GLYCINE-RICH PROTEIN 23 (GRP23); INVOLVED IN: response to abscisic acid stimulus, response to salicylic acid stimulus; LOCATED IN: endomembrane system; EXPRESSED IN: 21 plant structures; EXPRESSED DURING: 13 growth stages; BEST Arabidopsis thaliana protein match is: glycine-rich protein (TAIR:AT1G04800.1).
AT4G21430	Chr4:11407803-11412159	6.39493	8.89343	0.475812	0.0365097	protein_coding	B160; protein binding / transcription factor/ zinc ion binding		B160; FUNCTIONS IN: protein binding, transcription factor activity, zinc ion binding; INVOLVED IN: biological_process unknown; LOCATED IN: cellular_component unknown; EXPRESSED IN: 22 plant structures; EXPRESSED DURING: 13 growth stages; CONTAINS InterPro DOMAIN/s: Transcription factor jumonji/aspartyl beta-hydroxylase (InterPro:IPR003347), Zinc finger, RING-type (InterPro:IPR001841), WRC (InterP…
AT1G65280	Chr1:24245295-24248762	20.2157	28.0829	0.474215	0.00994315	protein_coding	heat shock protein binding		heat shock protein binding; FUNCTIONS IN: heat shock protein binding; INVOLVED IN: protein folding; EXPRESSED IN: 22 plant structures; EXPRESSED DURING: 13 growth stages; CONTAINS InterPro DOMAIN/s: Heat shock protein DnaJ, N-terminal (InterPro:IPR001623); BEST Arabidopsis thaliana protein match is: DNAJ heat shock N-terminal domain-containing protein (TAIR:AT5G22080.1); Has 22647 Blast hits to 1…
AT1G78380	Chr1:29486412-29487906	437.32	606.809	0.472554	0.0216114	protein_coding	ATGSTU19 (GLUTATHIONE S-TRANSFERASE TAU 19); glutathione binding / glutathione transferase	Encodes a glutathione transferase that is a member of Tau GST gene family. Expression is induced by drought stress, oxidative stress, and high doses of auxin and cytokinin. naming convention according to Wagner et al. (2002) The expression of this gene is upregulated by herbicide safeners such as benoxacor and fenclorim.	GLUTATHIONE S-TRANSFERASE TAU 19 (ATGSTU19); FUNCTIONS IN: glutathione transferase activity, glutathione binding; INVOLVED IN: response to oxidative stress, response to cadmium ion, response to cyclopentenone, cellular response to water deprivation, toxin catabolic process; LOCATED IN: chloroplast, plasma membrane, chloroplast stroma, cytoplasm; EXPRESSED IN: 25 plant structures; EXPRESSED DURING…
AT1G55325	Chr1:20637436-20647219	8.31893	11.5391	0.472066	0.00815106	protein_coding			FUNCTIONS IN: molecular_function unknown; INVOLVED IN: biological_process unknown; LOCATED IN: cellular_component unknown; EXPRESSED IN: 23 plant structures; EXPRESSED DURING: 13 growth stages; CONTAINS InterPro DOMAIN/s: TRAP240 (InterPro:IPR009401); Has 190 Blast hits to 182 proteins in 65 species: Archae - 0; Bacteria - 45; Metazoa - 113; Fungi - 3; Plants - 23; Viruses - 0; Other Eukaryotes -…
AT4G33060	Chr4:15948489-15952223	12.6822	17.5896	0.471919	0.0264704	protein_coding	peptidyl-prolyl cis-trans isomerase cyclophilin-type family protein		peptidyl-prolyl cis-trans isomerase cyclophilin-type family protein; FUNCTIONS IN: peptidyl-prolyl cis-trans isomerase activity; INVOLVED IN: protein folding; LOCATED IN: cellular_component unknown; CONTAINS InterPro DOMAIN/s: Cyclophilin-like (InterPro:IPR015891), Peptidyl-prolyl cis-trans isomerase, cyclophilin-type (InterPro:IPR002130); BEST Arabidopsis thaliana protein match is: CYP71 (CYCLOP…
AT5G37350	Chr5:14792983-14796027	12.556	17.4007	0.470762	0.0279573	protein_coding	RIO1 family protein		RIO1 family protein; FUNCTIONS IN: protein serine/threonine kinase activity, catalytic activity, ATP binding; CONTAINS InterPro DOMAIN/s: RIO-like kinase (InterPro:IPR018934), Serine/threonine-protein kinase Rio1 (InterPro:IPR017407), RIO kinase (InterPro:IPR000687), RIO kinase, conserved site (InterPro:IPR018935), Protein kinase-like (InterPro:IPR011009); BEST Arabidopsis thaliana protein match …
AT1G02110	Chr1:392938-395554	8.15202	11.2881	0.46957	0.0426545	protein_coding	proline-rich family protein		proline-rich family protein; FUNCTIONS IN: molecular_function unknown; INVOLVED IN: N-terminal protein myristoylation; LOCATED IN: plasma membrane; EXPRESSED IN: 22 plant structures; EXPRESSED DURING: 14 growth stages; CONTAINS InterPro DOMAIN/s: Protein of unknown function DUF630 (InterPro:IPR006868), Protein of unknown function DUF632 (InterPro:IPR006867); BEST Arabidopsis thaliana protein matc…
AT1G53785	Chr1:20077797-20079002	21.7617	30.1312	0.469465	0.0292463	protein_coding	unknown protein		unknown protein; FUNCTIONS IN: molecular_function unknown; INVOLVED IN: biological_process unknown; LOCATED IN: mitochondrion; Has 2 Blast hits to 2 proteins in 1 species: Archae - 0; Bacteria - 0; Metazoa - 0; Fungi - 0; Plants - 2; Viruses - 0; Other Eukaryotes - 0 (source: NCBI BLink).
AT2G04230	Chr2:1446863-1449100	9.64695	13.3509	0.468795	0.0397353	protein_coding	F-box family protein		F-box family protein; FUNCTIONS IN: molecular_function unknown; INVOLVED IN: biological_process unknown; LOCATED IN: cellular_component unknown; EXPRESSED IN: 23 plant structures; EXPRESSED DURING: 14 growth stages; CONTAINS InterPro DOMAIN/s: Cyclin-like F-box (InterPro:IPR001810), FBD (InterPro:IPR013596), FBD-like (InterPro:IPR006566), Leucine-rich repeat 2 (InterPro:IPR013101); BEST Arabidops…
AT1G47570	Chr1:17478654-17483502	8.73396	12.0869	0.468742	0.0455162	protein_coding	zinc finger (C3HC4-type RING finger) family protein		zinc finger (C3HC4-type RING finger) family protein; FUNCTIONS IN: protein binding, zinc ion binding; EXPRESSED IN: 21 plant structures; EXPRESSED DURING: 10 growth stages; CONTAINS InterPro DOMAIN/s: Zinc finger, RING-type (InterPro:IPR001841), Zinc finger, RING/FYVE/PHD-type (InterPro:IPR013083); Has 925 Blast hits to 922 proteins in 107 species: Archae - 0; Bacteria - 0; Metazoa - 678; Fungi -…
AT2G28470	Chr2:12166572-12173570	40.2807	55.7392	0.468604	0.00773337	protein_coding	BGAL8 (beta-galactosidase 8); beta-galactosidase/ catalytic/ cation binding / sugar binding	putative beta-galactosidase (BGAL8 gene)	beta-galactosidase 8 (BGAL8); FUNCTIONS IN: cation binding, sugar binding, beta-galactosidase activity, catalytic activity; INVOLVED IN: carbohydrate metabolic process; LOCATED IN: cell wall; EXPRESSED IN: 26 plant structures; EXPRESSED DURING: 13 growth stages; CONTAINS InterPro DOMAIN/s: Glycoside hydrolase, family 35 (InterPro:IPR001944), D-galactoside/L-rhamnose binding SUEL lectin (InterPro:…
AT5G57350	Chr5:23230878-23236572	77.7957	107.62	0.46819	0.0117919	protein_coding	AHA3; ATPase/ hydrogen-exporting ATPase, phosphorylative mechanism	member of Plasma membrane H+-ATPase family	AHA3; FUNCTIONS IN: ATPase activity, hydrogen-exporting ATPase activity, phosphorylative mechanism; INVOLVED IN: cation transport, metabolic process, ATP biosynthetic process; LOCATED IN: plasma membrane, membrane; EXPRESSED IN: 25 plant structures; EXPRESSED DURING: 13 growth stages; CONTAINS InterPro DOMAIN/s: ATPase, P-type, ATPase-associated region (InterPro:IPR008250), ATPase, P-type cation-…
AT2G24762	Chr2:10559383-10560175	30.1673	41.6996	0.467049	0.0364306	protein_coding	AtGDU4 (Arabidopsis thaliana GLUTAMINE DUMPER 4)		Arabidopsis thaliana GLUTAMINE DUMPER 4 (AtGDU4); FUNCTIONS IN: molecular_function unknown; INVOLVED IN: biological_process unknown; LOCATED IN: cellular_component unknown; EXPRESSED IN: 12 plant structures; EXPRESSED DURING: 7 growth stages; BEST Arabidopsis thaliana protein match is: GDU1 (GLUTAMINE DUMPER 1) (TAIR:AT4G31730.1); Has 64 Blast hits to 64 proteins in 6 species: Archae - 0; Bacteri…
AT5G17930	Chr5:5939997-5944430	11.5975	16.023	0.466324	0.0173165	protein_coding	binding / protein binding		binding / protein binding; FUNCTIONS IN: protein binding, binding; INVOLVED IN: RNA metabolic process; LOCATED IN: cellular_component unknown; EXPRESSED IN: 22 plant structures; EXPRESSED DURING: 13 growth stages; CONTAINS InterPro DOMAIN/s: Initiation factor eIF-4 gamma, MA3 (InterPro:IPR003891), Armadillo-type fold (InterPro:IPR016024), MIF4G-like, type 3 (InterPro:IPR003890); BEST Arabidopsis …
AT1G06700	Chr1:2052480-2055548	53.553	73.9807	0.46618	0.0122032	protein_coding	serine/threonine protein kinase, putative		serine/threonine protein kinase, putative; FUNCTIONS IN: protein tyrosine kinase activity, protein kinase activity, kinase activity, ATP binding; INVOLVED IN: protein amino acid phosphorylation; LOCATED IN: plasma membrane; EXPRESSED IN: 25 plant structures; EXPRESSED DURING: 15 growth stages; CONTAINS InterPro DOMAIN/s: Protein kinase, ATP binding site (InterPro:IPR017441), Protein kinase, core …
AT2G25310	Chr2:10777100-10779226	41.0817	56.7187	0.465327	0.0129039	protein_coding	carbohydrate binding		carbohydrate binding; FUNCTIONS IN: carbohydrate binding; INVOLVED IN: biological_process unknown; LOCATED IN: endomembrane system; EXPRESSED IN: 22 plant structures; EXPRESSED DURING: 13 growth stages; CONTAINS InterPro DOMAIN/s: Carbohydrate-binding-like fold (InterPro:IPR013784); BEST Arabidopsis thaliana protein match is: carbohydrate binding (TAIR:AT4G32130.1); Has 218 Blast hits to 218 prot…
AT3G19510	Chr3:6762763-6766588	6.72193	9.27464	0.464415	0.0395738	protein_coding	HAT3.1; DNA binding / sequence-specific DNA binding / transcription activator/ transcription factor	Encodes a member of the PHD-finger homeodomain protein family. The HAT3.1 homeodomain is highly divergent in sequence even at positions that are almost invariable among homeodomains. HAT3.1 shows a preference for the sequence T(A/G)(A/C)ACCA, different from those bound by other homeodomains.	HAT3.1; FUNCTIONS IN: transcription factor activity, sequence-specific DNA binding, transcription activator activity, DNA binding; INVOLVED IN: positive regulation of transcription, regulation of transcription, DNA-dependent; LOCATED IN: nucleus; EXPRESSED IN: 22 plant structures; EXPRESSED DURING: 12 growth stages; CONTAINS InterPro DOMAIN/s: Zinc finger, PHD-type (InterPro:IPR001965), Homeobox …
AT1G63490	Chr1:23544655-23552030	7.25623	10.0051	0.463444	0.0211345	protein_coding	transcription factor jumonji (jmjC) domain-containing protein		transcription factor jumonji (jmjC) domain-containing protein; FUNCTIONS IN: transcription factor activity; LOCATED IN: nucleus; EXPRESSED IN: 21 plant structures; EXPRESSED DURING: 14 growth stages; CONTAINS InterPro DOMAIN/s: Transcription factor jumonji/aspartyl beta-hydroxylase (InterPro:IPR003347), PLU-1-like (InterPro:IPR013637), Zinc finger, C5HC2-type (InterPro:IPR004198), Zinc finger, RI…
AT2G40830	Chr2:17042651-17044859	25.9595	35.7491	0.461647	0.0252839	protein_coding	RHC1A; protein binding / zinc ion binding	Encodes a putative RING-H2 finger protein RHC1a.	RHC1A; FUNCTIONS IN: protein binding, zinc ion binding; LOCATED IN: cell wall; EXPRESSED IN: 22 plant structures; EXPRESSED DURING: 13 growth stages; CONTAINS InterPro DOMAIN/s: Zinc finger, RING-type (InterPro:IPR001841), Zinc finger, RING/FYVE/PHD-type (InterPro:IPR013083); BEST Arabidopsis thaliana protein match is: zinc finger (C3HC4-type RING finger) family protein (TAIR:AT3G56580.3); Has 72…
AT4G37280	Chr4:17546583-17549424	23.1236	31.8391	0.461432	0.0260616	protein_coding	MRG family protein		MRG family protein; FUNCTIONS IN: chromatin binding; INVOLVED IN: chromatin assembly or disassembly; LOCATED IN: chromatin, nucleus; EXPRESSED IN: 25 plant structures; EXPRESSED DURING: 15 growth stages; CONTAINS InterPro DOMAIN/s: Histone H4 acetyltransferase, NuA4 complex, Eaf3/MRG15 subunit (InterPro:IPR017398), MRG (InterPro:IPR008676), Chromo domain (InterPro:IPR000953); BEST Arabidopsis tha…
AT3G47080	Chr3:17338105-17340396	13.1914	18.1281	0.458628	0.0252318	protein_coding	binding		binding; FUNCTIONS IN: binding; EXPRESSED IN: 24 plant structures; EXPRESSED DURING: 15 growth stages; CONTAINS InterPro DOMAIN/s: Tetratricopeptide-like helical (InterPro:IPR011990), Tetratricopeptide region (InterPro:IPR013026); BEST Arabidopsis thaliana protein match is: binding (TAIR:AT2G29670.1); Has 258 Blast hits to 170 proteins in 23 species: Archae - 8; Bacteria - 77; Metazoa - 1; Fungi …
AT4G22220	Chr4:11759154-11760960	168.564	231.319	0.456586	0.00884131	protein_coding	ISU1; structural molecule	Encodes a mitochondrial protein similar to E.coli IscU. In bacteria, IscU is a scaffold protein accepting sulfur and iron to build a transient Fe-S cluster,which is subsequently transferred to a target apoprotein.	ISU1; FUNCTIONS IN: structural molecule activity; INVOLVED IN: iron-sulfur cluster assembly; LOCATED IN: mitochondrion; EXPRESSED IN: 24 plant structures; EXPRESSED DURING: 15 growth stages; CONTAINS InterPro DOMAIN/s: NIF system FeS cluster assembly, NifU, N-terminal (InterPro:IPR002871), ISC system FeS cluster assembly, IscU scaffold (InterPro:IPR011339); BEST Arabidopsis thaliana protein match…
AT3G25120	Chr3:9149543-9151123	27.6223	37.9037	0.456503	0.0395866	protein_coding	mitochondrial import inner membrane translocase subunit Tim17/Tim22/Tim23 family protein		mitochondrial import inner membrane translocase subunit Tim17/Tim22/Tim23 family protein; FUNCTIONS IN: protein transporter activity, P-P-bond-hydrolysis-driven protein transmembrane transporter activity; INVOLVED IN: protein transport; LOCATED IN: mitochondrial inner membrane, mitochondrial inner membrane presequence translocase complex; EXPRESSED IN: 22 plant structures; EXPRESSED DURING: 13 gr…
AT5G21222	Chr5:7208642-7213894	20.8032	28.5416	0.456258	0.00996777	protein_coding	protein kinase family protein		protein kinase family protein; FUNCTIONS IN: protein serine/threonine kinase activity, protein kinase activity, ATP binding; INVOLVED IN: protein amino acid phosphorylation; LOCATED IN: cellular_component unknown; CONTAINS InterPro DOMAIN/s: Protein kinase, core (InterPro:IPR000719), Pentatricopeptide repeat (InterPro:IPR002885), Serine/threonine protein kinase (InterPro:IPR002290), Serine/threon…
AT4G09150	Chr4:5828616-5833660	27.1188	37.1926	0.455721	0.00879944	protein_coding	T-complex protein 11		T-complex protein 11; FUNCTIONS IN: phosphopantetheine binding; INVOLVED IN: biological_process unknown; LOCATED IN: cellular_component unknown; EXPRESSED IN: 24 plant structures; EXPRESSED DURING: 15 growth stages; CONTAINS InterPro DOMAIN/s: T-complex 11 (InterPro:IPR008862), Phosphopantetheine attachment site (InterPro:IPR006162); BEST Arabidopsis thaliana protein match is: T-complex protein 1…
AT3G08030	Chr3:2564032-2566002	81.3513	111.57	0.455715	0.00951905	protein_coding	unknown protein		unknown protein; FUNCTIONS IN: molecular_function unknown; INVOLVED IN: biological_process unknown; LOCATED IN: cell wall; EXPRESSED IN: 22 plant structures; EXPRESSED DURING: 14 growth stages; CONTAINS InterPro DOMAIN/s: Protein of unknown function DUF642 (InterPro:IPR006946); BEST Arabidopsis thaliana protein match is: unknown protein (TAIR:AT2G41800.1); Has 178 Blast hits to 157 proteins in 12…
AT3G63180	Chr3:23334351-23340317	9.5252	13.0621	0.455561	0.00932555	protein_coding	TKL (TIC-LIKE)		TIC-LIKE (TKL); EXPRESSED IN: 23 plant structures; EXPRESSED DURING: 13 growth stages; BEST Arabidopsis thaliana protein match is: TIC (TIME FOR COFFEE) (TAIR:AT3G22380.2); Has 1844 Blast hits to 1172 proteins in 185 species: Archae - 0; Bacteria - 124; Metazoa - 714; Fungi - 278; Plants - 64; Viruses - 3; Other Eukaryotes - 661 (source: NCBI BLink).
AT5G64330	Chr5:25727336-25733313	26.6338	36.4864	0.454097	0.0190176	protein_coding	NPH3 (NON-PHOTOTROPIC HYPOCOTYL 3); protein binding / signal transducer	Involved in blue light response signaling pathway; interacts with the blue light photoreceptor NPH1.Null mutations abolish phototrophic responses of etiolated seedlings to low fluence blue light. Protein contains multiple protein-protein interaction domains.	NON-PHOTOTROPIC HYPOCOTYL 3 (NPH3); FUNCTIONS IN: protein binding, signal transducer activity; INVOLVED IN: phototropism, response to light stimulus, blue light signaling pathway; LOCATED IN: plasma membrane; EXPRESSED IN: 23 plant structures; EXPRESSED DURING: 13 growth stages; CONTAINS InterPro DOMAIN/s: NPH3 (InterPro:IPR004249), BTB/POZ fold (InterPro:IPR011333), BTB/POZ-like (InterPro:IPR000…
AT2G15050	Chr2:6518839-6520160	152.277	208.328	0.452153	0.0311345	protein_coding	LTP; lipid binding	Predicted to encode a PR (pathogenesis-related) protein. Belongs to the lipid transfer protein (PR-14) family with the following members: At2g38540/LTP1, At2g38530/LTP2, At5g59320/LTP3, At5g59310/LTP4, At3g51600/LTP5, At3g08770/LTP6, At2g15050/LTP7, At2g18370/LTP8, At2g15325/LTP9, At5g01870/LTP10, At4g33355/LTP11, At3g51590/LTP12, At5g44265/LTP13, At5g62065/LTP14, At4g08530/LTP15.	LTP; FUNCTIONS IN: lipid binding; INVOLVED IN: lipid transport; LOCATED IN: endomembrane system; EXPRESSED IN: 20 plant structures; EXPRESSED DURING: 13 growth stages; CONTAINS InterPro DOMAIN/s: Bifunctional inhibitor/plant lipid transfer protein/seed storage (InterPro:IPR016140), Plant lipid transfer protein/seed storage/trypsin-alpha amylase inhibitor (InterPro:IPR003612), Plant lipid transfer…
AT1G19870	Chr1:6895014-6898725	23.9518	32.767	0.452105	0.0100215	protein_coding	iqd32 (IQ-domain 32); calmodulin binding		IQ-domain 32 (iqd32); FUNCTIONS IN: calmodulin binding; INVOLVED IN: biological_process unknown; LOCATED IN: cytosol, nucleus, plasma membrane, chloroplast envelope; EXPRESSED IN: 24 plant structures; EXPRESSED DURING: 13 growth stages; CONTAINS InterPro DOMAIN/s: IQ calmodulin-binding region (InterPro:IPR000048); BEST Arabidopsis thaliana protein match is: IQD31 (IQ-domain 31); calmodulin bindin…
AT5G51660	Chr5:20980214-20989427	10.6099	14.5009	0.450728	0.0128185	protein_coding	CPSF160; nucleic acid binding		CPSF160; FUNCTIONS IN: nucleic acid binding; INVOLVED IN: mRNA cleavage, mRNA polyadenylation; LOCATED IN: nucleus; EXPRESSED IN: 21 plant structures; EXPRESSED DURING: 13 growth stages; CONTAINS InterPro DOMAIN/s: Cleavage and polyadenylation specificity factor, A subunit, C-terminal (InterPro:IPR004871); BEST Arabidopsis thaliana protein match is: DDB1B (Damaged DNA Binding Protein 1 B); damage…
AT1G15200	Chr1:5228335-5231061	40.0993	54.8038	0.4507	0.0119539	protein_coding	protein-protein interaction regulator family protein		protein-protein interaction regulator family protein; FUNCTIONS IN: molecular_function unknown; INVOLVED IN: biological_process unknown; LOCATED IN: cellular_component unknown; EXPRESSED IN: 22 plant structures; EXPRESSED DURING: 13 growth stages; CONTAINS InterPro DOMAIN/s: Pinin/SDK/memA protein (InterPro:IPR006786); Has 5080 Blast hits to 3694 proteins in 299 species: Archae - 6; Bacteria - 21…
AT1G70310	Chr1:26485305-26487435	72.485	99.0347	0.450252	0.010051	protein_coding	SPDS2 (spermidine synthase 2); spermidine synthase	Spermidine synthase.	spermidine synthase 2 (SPDS2); FUNCTIONS IN: spermidine synthase activity; INVOLVED IN: spermidine biosynthetic process; LOCATED IN: plasma membrane; EXPRESSED IN: 25 plant structures; EXPRESSED DURING: 13 growth stages; CONTAINS InterPro DOMAIN/s: Spermine synthase (InterPro:IPR001045); BEST Arabidopsis thaliana protein match is: SPDS1 (spermidine synthase 1); spermidine synthase (TAIR:AT1G23820…
AT1G33230	Chr1:12046640-12050066	22.2762	30.4319	0.450083	0.0211044	protein_coding			FUNCTIONS IN: molecular_function unknown; INVOLVED IN: biological_process unknown; LOCATED IN: integral to membrane; EXPRESSED IN: 22 plant structures; EXPRESSED DURING: 13 growth stages; CONTAINS InterPro DOMAIN/s: TMPIT-like (InterPro:IPR012926); BEST Arabidopsis thaliana protein match is: unknown protein (TAIR:AT4G10430.3); Has 198 Blast hits to 198 proteins in 60 species: Archae - 0; Bacteria…
AT3G17040	Chr3:5809265-5812677	45.7314	62.4718	0.450021	0.00978197	protein_coding	HCF107 (HIGH CHLOROPHYLL FLUORESCENT 107); binding	It is a RNA tetratricopeptide repeat-containing protein required for normal processing of transcripts from the polycistronic chloroplast psbB-psbT-psbH-petB-petD operon coding for proteins of the photosystem II and cytochrome b6/f complexes. Localizes to the chloroplast membrane. Involved in regulating plastidial gene expression and biogenesis.	HIGH CHLOROPHYLL FLUORESCENT 107 (HCF107); FUNCTIONS IN: binding; INVOLVED IN: plastid organization, regulation of translation, RNA processing; LOCATED IN: chloroplast, plasma membrane, chloroplast envelope; EXPRESSED IN: 22 plant structures; EXPRESSED DURING: 13 growth stages; CONTAINS InterPro DOMAIN/s: RNA-processing protein, HAT helix (InterPro:IPR003107), Tetratricopeptide-like helical (Inte…
AT4G09900	Chr4:6221663-6224134	21.3536	29.1542	0.449219	0.0271972	protein_coding	MES12 (METHYL ESTERASE 12); hydrolase	Encodes a protein predicted to act as a carboxylesterase. It has similarity to the SABP2 methyl salicylate esterase from tobacco. This protein does not act on methyl IAA, methyl JA, MeSA, MeGA4, or MEGA9 in vitro.	METHYL ESTERASE 12 (MES12); FUNCTIONS IN: hydrolase activity; EXPRESSED IN: 21 plant structures; EXPRESSED DURING: 13 growth stages; CONTAINS InterPro DOMAIN/s: Alpha/beta hydrolase fold-1 (InterPro:IPR000073); BEST Arabidopsis thaliana protein match is: MES14 (METHYL ESTERASE 14); hydrolase (TAIR:AT1G33990.1); Has 1511 Blast hits to 1511 proteins in 314 species: Archae - 4; Bacteria - 726; Metaz…
AT1G79280	Chr1:29819175-29832978	21.2651	29.012	0.448161	0.0108639	protein_coding	NUA (NUCLEAR PORE ANCHOR)	Encodes a 237-kDA protein with similarity to vertebrate Tpr, a long coiled-coil proteins of nuclear pore inner basket filaments. It is localized to the inner surface of the nuclear envelope and is a component of the nuclear pore-associated steps of sumoylation and mRNA export in plants. Mutations affect flowering time regulation and other developmental processes. Probably acts in the same pathway…	NUCLEAR PORE ANCHOR (NUA); FUNCTIONS IN: molecular_function unknown; INVOLVED IN: stamen development, poly(A)+ mRNA export from nucleus, negative regulation of protein sumoylation, negative regulation of flower development; LOCATED IN: cytosol, nuclear envelope, nucleolus, chloroplast; EXPRESSED IN: 26 plant structures; EXPRESSED DURING: 14 growth stages; CONTAINS InterPro DOMAIN/s: Tetratricopep…
AT1G12470	Chr1:4251031-4259300	16.3463	22.2847	0.447094	0.0172447	protein_coding	Pep3/Vps18/deep orange family protein		Pep3/Vps18/deep orange family protein; FUNCTIONS IN: protein binding, zinc ion binding; EXPRESSED IN: 24 plant structures; EXPRESSED DURING: 13 growth stages; CONTAINS InterPro DOMAIN/s: Pep3/Vps18/deep orange (InterPro:IPR007810), Zinc finger, RING-type (InterPro:IPR001841); Has 373 Blast hits to 361 proteins in 148 species: Archae - 0; Bacteria - 2; Metazoa - 154; Fungi - 106; Plants - 17; Viru…
AT1G77800	Chr1:29253395-29263113	15.4123	21.0101	0.447005	0.017401	protein_coding	PHD finger family protein		PHD finger family protein; FUNCTIONS IN: protein binding, zinc ion binding; EXPRESSED IN: 24 plant structures; EXPRESSED DURING: 15 growth stages; CONTAINS InterPro DOMAIN/s: Zinc finger, RING/FYVE/PHD-type (InterPro:IPR013083), Zinc finger, PHD-type (InterPro:IPR001965), Zinc finger, FYVE/PHD-type (InterPro:IPR011011); BEST Arabidopsis thaliana protein match is: ATX1 (ARABIDOPSIS HOMOLOGUE OF TR…
AT4G36780	Chr4:17332516-17334349	28.0759	38.2526	0.446221	0.0186662	protein_coding	transcription regulator		transcription regulator; FUNCTIONS IN: transcription regulator activity; INVOLVED IN: biological_process unknown; LOCATED IN: cellular_component unknown; EXPRESSED IN: 22 plant structures; EXPRESSED DURING: 13 growth stages; CONTAINS InterPro DOMAIN/s: BZR1, transcriptional repressor (InterPro:IPR008540); BEST Arabidopsis thaliana protein match is: BES1 (BRI1-EMS-SUPPRESSOR 1); protein binding / …
AT5G11430	Chr5:3647958-3652404	7.56284	10.3025	0.44599	0.0397482	protein_coding	zinc ion binding		zinc ion binding; FUNCTIONS IN: zinc ion binding; INVOLVED IN: transcription; LOCATED IN: nucleus; EXPRESSED IN: 22 plant structures; EXPRESSED DURING: 12 growth stages; CONTAINS InterPro DOMAIN/s: Spen paralogue and orthologue C-terminal (InterPro:IPR012921), Transcription elongation factor S-IIM (InterPro:IPR017890), Transcription elongation factor S-II, central region (InterPro:IPR003618); BES…
AT1G13120	Chr1:4469180-4473213	10.7051	14.5828	0.445965	0.0302559	protein_coding	emb1745 (embryo defective 1745)		embryo defective 1745 (emb1745); FUNCTIONS IN: molecular_function unknown; INVOLVED IN: embryonic development ending in seed dormancy; LOCATED IN: nuclear pore; EXPRESSED IN: 24 plant structures; EXPRESSED DURING: 14 growth stages; CONTAINS InterPro DOMAIN/s: GLE1-like (InterPro:IPR012476); BEST Arabidopsis thaliana protein match is: unknown protein (TAIR:AT4G05523.1); Has 32122 Blast hits to 202…
AT1G63110	Chr1:23404820-23408052	18.4087	25.0678	0.445446	0.0424925	protein_coding	cell division cycle protein-related		cell division cycle protein-related; INVOLVED IN: GPI anchor biosynthetic process; LOCATED IN: plasma membrane; EXPRESSED IN: 22 plant structures; EXPRESSED DURING: 14 growth stages; CONTAINS InterPro DOMAIN/s: GPI transamidase subunit PIG-U (InterPro:IPR009600); BEST Arabidopsis thaliana protein match is: cell division cycle protein-related (TAIR:AT1G12730.1); Has 295 Blast hits to 291 proteins …
AT5G54510	Chr5:22131092-22133678	18.3757	25.0029	0.444298	0.0240121	protein_coding	DFL1 (DWARF IN LIGHT 1); indole-3-acetic acid amido synthetase	Encodes an IAA-amido synthase that conjugates Ala, Asp, Phe, and Trp to auxin. Lines overexpressing this gene accumulate IAA-ASP and are hypersensitive to several auxins. Identified as a dominant mutation that displays shorter hypocotyls in light grown plants when compared to wild type siblings. Protein is similar to auxin inducible gene from pea (GH3).	DWARF IN LIGHT 1 (DFL1); FUNCTIONS IN: indole-3-acetic acid amido synthetase activity; INVOLVED IN: auxin homeostasis, auxin mediated signaling pathway, response to auxin stimulus, unidimensional cell growth; LOCATED IN: chloroplast, cytoplasm; EXPRESSED IN: 19 plant structures; EXPRESSED DURING: 12 growth stages; CONTAINS InterPro DOMAIN/s: GH3 auxin-responsive promoter (InterPro:IPR004993); BES…
AT1G20100	Chr1:6969106-6970956	46.7551	63.6168	0.444286	0.0135161	protein_coding	unknown protein		unknown protein; FUNCTIONS IN: molecular_function unknown; INVOLVED IN: biological_process unknown; EXPRESSED IN: 24 plant structures; EXPRESSED DURING: 15 growth stages; BEST Arabidopsis thaliana protein match is: unknown protein (TAIR:AT1G75860.1); Has 414 Blast hits to 390 proteins in 79 species: Archae - 0; Bacteria - 9; Metazoa - 214; Fungi - 37; Plants - 53; Viruses - 1; Other Eukaryotes - …
AT5G07970	Chr5:2543867-2548723	10.9776	14.9357	0.444206	0.0165335	protein_coding	dentin sialophosphoprotein-related		dentin sialophosphoprotein-related; FUNCTIONS IN: molecular_function unknown; INVOLVED IN: biological_process unknown; LOCATED IN: cellular_component unknown; BEST Arabidopsis thaliana protein match is: dentin sialophosphoprotein-related (TAIR:AT5G07980.1); Has 597 Blast hits to 418 proteins in 73 species: Archae - 0; Bacteria - 68; Metazoa - 170; Fungi - 26; Plants - 66; Viruses - 0; Other Eukar…
AT4G15180	Chr4:8651405-8662587	10.588	14.4055	0.444186	0.0108193	protein_coding	SDG2 (SET DOMAIN-CONTAINING PROTEIN 2)		SET DOMAIN-CONTAINING PROTEIN 2 (SDG2); EXPRESSED IN: male gametophyte, cultured cell; EXPRESSED DURING: M germinated pollen stage; CONTAINS InterPro DOMAIN/s: SET (InterPro:IPR001214), GYF (InterPro:IPR003169); BEST Arabidopsis thaliana protein match is: EFS (EARLY FLOWERING IN SHORT DAYS); histone methyltransferase(H3-K36 specific) / histone methyltransferase(H3-K4 specific) (TAIR:AT1G77300.2);…
AT3G19840	Chr3:6891128-6897227	9.13711	12.4303	0.444055	0.0353277	protein_coding	FF domain-containing protein / WW domain-containing protein		FF domain-containing protein / WW domain-containing protein; FUNCTIONS IN: protein binding; INVOLVED IN: biological_process unknown; LOCATED IN: cellular_component unknown; EXPRESSED IN: 22 plant structures; EXPRESSED DURING: 13 growth stages; CONTAINS InterPro DOMAIN/s: FF (InterPro:IPR002713), WW/Rsp5/WWP (InterPro:IPR001202); BEST Arabidopsis thaliana protein match is: protein binding (TAIR:AT…
AT4G29790	Chr4:14582987-14590575	8.75511	11.9095	0.443912	0.0176764	protein_coding	unknown protein		unknown protein; FUNCTIONS IN: molecular_function unknown; EXPRESSED IN: 24 plant structures; EXPRESSED DURING: 15 growth stages; BEST Arabidopsis thaliana protein match is: unknown protein (TAIR:AT2G19390.1); Has 439 Blast hits to 240 proteins in 73 species: Archae - 0; Bacteria - 21; Metazoa - 128; Fungi - 45; Plants - 66; Viruses - 2; Other Eukaryotes - 177 (source: NCBI BLink).
AT5G23590	Chr5:7953528-7955640	17.996	24.471	0.443397	0.0428041	protein_coding	DNAJ heat shock N-terminal domain-containing protein		DNAJ heat shock N-terminal domain-containing protein; FUNCTIONS IN: unfolded protein binding, heat shock protein binding; INVOLVED IN: protein folding; LOCATED IN: cellular_component unknown; EXPRESSED IN: male gametophyte; EXPRESSED DURING: M germinated pollen stage; CONTAINS InterPro DOMAIN/s: Molecular chaperone, heat shock protein, Hsp40, DnaJ (InterPro:IPR015609), Heat shock protein DnaJ, N-…
AT2G03140	Chr2:941999-950034	10.3799	14.1074	0.442654	0.0122884	protein_coding	CAAX amino terminal protease family protein		CAAX amino terminal protease family protein; INVOLVED IN: proteolysis; LOCATED IN: nucleus; EXPRESSED IN: 23 plant structures; EXPRESSED DURING: 14 growth stages; CONTAINS InterPro DOMAIN/s: Abortive infection protein (InterPro:IPR003675); BEST Arabidopsis thaliana protein match is: late embryogenesis abundant protein, putative / LEA protein, putative (TAIR:AT3G50790.1); Has 23018 Blast hits to 1…
AT3G20630	Chr3:7202772-7208402	19.772	26.8709	0.442584	0.0139831	protein_coding	UBP14 (UBIQUITIN-SPECIFIC PROTEASE 14); ubiquitin-specific protease	Encodes a ubiquitin-specific protease. Identical to TTN6. Loss of function mutations are embryo lethals, having development arrested at the preglobular/globular stage.	UBIQUITIN-SPECIFIC PROTEASE 14 (UBP14); FUNCTIONS IN: ubiquitin-specific protease activity; INVOLVED IN: embryonic development ending in seed dormancy, protein deubiquitination; LOCATED IN: cellular_component unknown; EXPRESSED IN: 22 plant structures; EXPRESSED DURING: 13 growth stages; CONTAINS InterPro DOMAIN/s: Zinc finger, UBP-type (InterPro:IPR001607), Ubiquitin-associated/translation elong…
AT2G42160	Chr2:17572368-17577463	12.5402	17.0412	0.44247	0.0443154	protein_coding	zinc finger (ubiquitin-hydrolase) domain-containing protein		zinc finger (ubiquitin-hydrolase) domain-containing protein; FUNCTIONS IN: protein binding, catalytic activity, zinc ion binding; EXPRESSED IN: 22 plant structures; EXPRESSED DURING: 13 growth stages; CONTAINS InterPro DOMAIN/s: BRCA1-associated 2 (InterPro:IPR011422), Zinc finger, UBP-type (InterPro:IPR001607), Zinc finger, RING-type (InterPro:IPR001841); BEST Arabidopsis thaliana protein match …
AT4G16845	Chr4:9476142-9479878	16.0893	21.8575	0.442029	0.0342458	protein_coding	VRN2 (REDUCED VERNALIZATION RESPONSE 2); transcription factor	The VERNALIZATION2 (VRN2) gene mediates vernalization and encodes a nuclear-localized zinc finger protein with similarity to Polycomb group (PcG) proteins of plants and animals. In wild-type Arabidopsis, vernalization results in the stable reduction of the levels of the floral repressor FLC. In vrn2 mutants, FLC expression is downregulated normally in response to vernalization, but instead of rem…	REDUCED VERNALIZATION RESPONSE 2 (VRN2); FUNCTIONS IN: transcription factor activity; INVOLVED IN: genetic imprinting, response to cold, vernalization response; LOCATED IN: nucleus; EXPRESSED IN: 24 plant structures; EXPRESSED DURING: 14 growth stages; BEST Arabidopsis thaliana protein match is: EMF2 (EMBRYONIC FLOWER 2); DNA binding / transcription factor (TAIR:AT5G51230.3); Has 15764 Blast hits…
AT1G75100	Chr1:28190815-28193800	9.3884	12.7518	0.441747	0.0440784	protein_coding	JAC1 (J-DOMAIN PROTEIN REQUIRED FOR CHLOROPLAST ACCUMULATION RESPONSE 1); heat shock protein binding	Contains a J-domain at the C-terminus which is similar to the J-domain of auxilin, a clathrin-uncoating factor in cow, yeast and worm. Arabidopsis contains 6 other proteins similar to auxilin. Expressed in leaves and stems, but not in roots. Localized in the cytoplasm. Required for the chloroplast accumulation response, but not for the avoidance response. No molecular function known.	J-DOMAIN PROTEIN REQUIRED FOR CHLOROPLAST ACCUMULATION RESPONSE 1 (JAC1); FUNCTIONS IN: heat shock protein binding; INVOLVED IN: chloroplast avoidance movement, chloroplast accumulation movement; LOCATED IN: cytoplasm; EXPRESSED IN: 22 plant structures; EXPRESSED DURING: 13 growth stages; CONTAINS InterPro DOMAIN/s: Heat shock protein DnaJ, N-terminal (InterPro:IPR001623); BEST Arabidopsis thalia…
AT4G11560	Chr4:6999895-7003493	19.2888	26.1449	0.43877	0.0202789	protein_coding	bromo-adjacent homology (BAH) domain-containing protein		bromo-adjacent homology (BAH) domain-containing protein; FUNCTIONS IN: DNA binding; INVOLVED IN: transcription; LOCATED IN: cellular_component unknown; EXPRESSED IN: 26 plant structures; EXPRESSED DURING: 15 growth stages; CONTAINS InterPro DOMAIN/s: Bromo adjacent region (InterPro:IPR001025), Transcription elongation factor S-II, central region (InterPro:IPR003618); BEST Arabidopsis thaliana pro…
AT5G24350	Chr5:8301104-8310895	9.47422	12.8373	0.438264	0.0125156	protein_coding			FUNCTIONS IN: molecular_function unknown; INVOLVED IN: biological_process unknown; LOCATED IN: cellular_component unknown; EXPRESSED IN: 23 plant structures; EXPRESSED DURING: 13 growth stages; CONTAINS InterPro DOMAIN/s: Secretory pathway Sec39 (InterPro:IPR013244); Has 170 Blast hits to 130 proteins in 45 species: Archae - 0; Bacteria - 5; Metazoa - 90; Fungi - 13; Plants - 54; Viruses - 0; Oth…
AT5G13730	Chr5:4427782-4430837	49.6356	67.2271	0.437667	0.0349321	protein_coding	SIG4 (SIGMA FACTOR 4); DNA binding / DNA-directed RNA polymerase/ sigma factor/ transcription factor	Encodes sigma 4 factor, involved in regulating the activity of the plastid-encoded RNA polymerase PEP. Regulates the overall quantity of NDH complexes and thus influences NDH activity.	SIGMA FACTOR 4 (SIG4); FUNCTIONS IN: DNA-directed RNA polymerase activity, transcription factor activity, sigma factor activity, DNA binding; INVOLVED IN: regulation of transcription, DNA-dependent, transcription initiation; LOCATED IN: chloroplast; EXPRESSED IN: 20 plant structures; EXPRESSED DURING: 13 growth stages; CONTAINS InterPro DOMAIN/s: RNA polymerase sigma factor, region 2 (InterPro:IP…
AT1G70890	Chr1:26725625-26726544	162.159	219.579	0.437329	0.0124165	protein_coding	MLP43 (MLP-LIKE PROTEIN 43)		MLP-LIKE PROTEIN 43 (MLP43); FUNCTIONS IN: molecular_function unknown; INVOLVED IN: response to biotic stimulus, defense response; LOCATED IN: chloroplast; EXPRESSED IN: 17 plant structures; EXPRESSED DURING: 10 growth stages; CONTAINS InterPro DOMAIN/s: Bet v I allergen (InterPro:IPR000916); BEST Arabidopsis thaliana protein match is: MLP28 (MLP-LIKE PROTEIN 28) (TAIR:AT1G70830.5); Has 263 Blast…
AT2G46080	Chr2:18948116-18950105	18.2377	24.6689	0.43577	0.0362977	protein_coding			INVOLVED IN: biological_process unknown; EXPRESSED IN: 23 plant structures; EXPRESSED DURING: 13 growth stages; BEST Arabidopsis thaliana protein match is: BPS1 (BYPASS 1) (TAIR:AT1G01550.2); Has 94 Blast hits to 83 proteins in 14 species: Archae - 0; Bacteria - 2; Metazoa - 1; Fungi - 0; Plants - 91; Viruses - 0; Other Eukaryotes - 0 (source: NCBI BLink).
AT1G17820	Chr1:6130024-6135345	7.68877	10.3995	0.435687	0.0468498	protein_coding	phosphoinositide binding		phosphoinositide binding; FUNCTIONS IN: phosphoinositide binding; INVOLVED IN: signal transduction; LOCATED IN: endomembrane system; CONTAINS InterPro DOMAIN/s: Pleckstrin homology (InterPro:IPR001849); BEST Arabidopsis thaliana protein match is: phosphoinositide binding (TAIR:AT1G73200.1); Has 444 Blast hits to 309 proteins in 108 species: Archae - 0; Bacteria - 7; Metazoa - 132; Fungi - 162; Pl…
AT1G72640	Chr1:27346260-27348256	58.2719	78.7685	0.434818	0.0398527	protein_coding	binding / catalytic		binding / catalytic; FUNCTIONS IN: binding, catalytic activity; INVOLVED IN: metabolic process; LOCATED IN: chloroplast thylakoid membrane, chloroplast; CONTAINS InterPro DOMAIN/s: NAD(P)-binding (InterPro:IPR016040); BEST Arabidopsis thaliana protein match is: binding / catalytic (TAIR:AT4G31530.1); Has 346 Blast hits to 341 proteins in 86 species: Archae - 4; Bacteria - 214; Metazoa - 5; Fungi …
AT3G10525	Chr3:3281361-3282032	40.7496	55.067	0.434405	0.0487879	protein_coding			FUNCTIONS IN: molecular_function unknown; INVOLVED IN: biological_process unknown; LOCATED IN: cellular_component unknown; EXPRESSED IN: 22 plant structures; EXPRESSED DURING: 13 growth stages; BEST Arabidopsis thaliana protein match is: SIM (SIAMESE); cyclin-dependent protein kinase inhibitor (TAIR:AT5G04470.1); Has 23 Blast hits to 23 proteins in 6 species: Archae - 0; Bacteria - 0; Metazoa - 0…
AT4G18810	Chr4:10322437-10325770	54.1637	73.1859	0.434239	0.0129234	protein_coding	binding / catalytic/ transcription repressor		binding / catalytic/ transcription repressor; FUNCTIONS IN: transcription repressor activity, binding, catalytic activity; INVOLVED IN: regulation of nitrogen utilization, metabolic process; LOCATED IN: chloroplast, vacuole; EXPRESSED IN: 22 plant structures; EXPRESSED DURING: 13 growth stages; CONTAINS InterPro DOMAIN/s: NAD(P)-binding (InterPro:IPR016040), NADH:ubiquinone oxidoreductase complex…
AT2G46020	Chr2:18923303-18931934	17.5859	23.7535	0.433722	0.0263175	protein_coding	transcription regulatory protein SNF2, putative	Encodes a SWI/SNF chromatin remodeling ATPase that upregulates transcription of all three CUC genes and is involved in the formation and/or maintenance of boundary cells during embryogenesis. Also mediates repression of expression of seed storage proteins in vegetative tissues. Interacts strongly with AtSWI3C, also with AtSWI3B, but not with AtSWI3A or AtSWI3D.	BRAHMA (BRM); FUNCTIONS IN: transcription regulator activity, helicase activity, DNA binding, ATP binding; INVOLVED IN: ATP-dependent chromatin remodeling, organ boundary specification between lateral organs and the meristem, regulation of gene expression, epigenetic; LOCATED IN: cytosol, nucleus, chromatin remodeling complex; EXPRESSED IN: 31 plant structures; EXPRESSED DURING: 15 growth stages;…
AT2G40930	Chr2:17076311-17082433	10.2859	13.8932	0.433712	0.0243785	protein_coding	UBP5 (UBIQUITIN-SPECIFIC PROTEASE 5); ubiquitin-specific protease	Encodes ubiquitin-specific protease with nuclear localization signals that is likely to be involved in ubiquitin-mediated protein degradation.	UBIQUITIN-SPECIFIC PROTEASE 5 (UBP5); FUNCTIONS IN: ubiquitin-specific protease activity; INVOLVED IN: ubiquitin-dependent protein catabolic process; LOCATED IN: nucleus; EXPRESSED IN: 23 plant structures; EXPRESSED DURING: 13 growth stages; CONTAINS InterPro DOMAIN/s: Peptidase C19, ubiquitin carboxyl-terminal hydrolase 2, conserved site (InterPro:IPR018200), Peptidase C19, ubiquitin-specific pe…
AT2G34620	Chr2:14577173-14578288	43.1777	58.2879	0.432908	0.0220616	protein_coding	mitochondrial transcription termination factor-related / mTERF-related		mitochondrial transcription termination factor-related / mTERF-related; FUNCTIONS IN: molecular_function unknown; INVOLVED IN: biological_process unknown; EXPRESSED IN: 21 plant structures; EXPRESSED DURING: 13 growth stages; CONTAINS InterPro DOMAIN/s: Mitochodrial transcription termination factor-related (InterPro:IPR003690); BEST Arabidopsis thaliana protein match is: mitochondrial transcripti…
AT3G15220	Chr3:5126596-5132306	9.66548	13.045	0.432587	0.0380908	protein_coding	protein kinase, putative		protein kinase, putative; FUNCTIONS IN: protein serine/threonine kinase activity, protein kinase activity, kinase activity, ATP binding; INVOLVED IN: protein amino acid phosphorylation; LOCATED IN: spindle, cytoplasm; EXPRESSED IN: 21 plant structures; EXPRESSED DURING: 11 growth stages; CONTAINS InterPro DOMAIN/s: Protein kinase, ATP binding site (InterPro:IPR017441), Protein kinase, core (Inter…
AT5G56040	Chr5:22694877-22698628	14.8575	20.0471	0.432206	0.0168734	protein_coding	leucine-rich repeat protein kinase, putative		leucine-rich repeat protein kinase, putative; FUNCTIONS IN: protein serine/threonine kinase activity, kinase activity, ATP binding; INVOLVED IN: transmembrane receptor protein tyrosine kinase signaling pathway, protein amino acid phosphorylation; LOCATED IN: endomembrane system; EXPRESSED IN: 22 plant structures; EXPRESSED DURING: 13 growth stages; CONTAINS InterPro DOMAIN/s: Protein kinase, ATP …
AT5G43130	Chr5:17315448-17321163	18.5445	25.0181	0.431979	0.0176496	protein_coding	TAF4 (TBP-ASSOCIATED FACTOR 4); transcription initiation factor		TBP-ASSOCIATED FACTOR 4 (TAF4); FUNCTIONS IN: transcription initiation factor activity; INVOLVED IN: transcription initiation; LOCATED IN: transcription factor TFIID complex; EXPRESSED IN: 25 plant structures; EXPRESSED DURING: 15 growth stages; CONTAINS InterPro DOMAIN/s: Transcription initiation factor TFIID component TAF4 (InterPro:IPR007900); BEST Arabidopsis thaliana protein match is: TAF4B …
AT2G26430	Chr2:11243218-11246035	18.2024	24.5482	0.431486	0.0420372	protein_coding	RCY1 (ARGININE-RICH CYCLIN 1); cyclin-dependent protein kinase regulator	Encodes an ania-6a type arginine-rich cyclin which confers tolerance to LiCl and NaCl when expressed in yeast.	ARGININE-RICH CYCLIN 1 (RCY1); FUNCTIONS IN: cyclin-dependent protein kinase regulator activity; INVOLVED IN: regulation of cell cycle, response to salt stress, regulation of transcription; EXPRESSED IN: 24 plant structures; EXPRESSED DURING: 15 growth stages; CONTAINS InterPro DOMAIN/s: Cyclin L (InterPro:IPR017060), Cyclin-like (InterPro:IPR011028), Cyclin-related (InterPro:IPR013763), Transcri…
AT2G31820	Chr2:13530349-13532562	19.8755	26.788	0.430592	0.0227637	protein_coding	ankyrin repeat family protein		ankyrin repeat family protein; FUNCTIONS IN: protein binding; LOCATED IN: plasma membrane; EXPRESSED IN: 22 plant structures; EXPRESSED DURING: 13 growth stages; CONTAINS InterPro DOMAIN/s: Ankyrin (InterPro:IPR002110); BEST Arabidopsis thaliana protein match is: ankyrin repeat family protein (TAIR:AT1G05640.1); Has 55766 Blast hits to 22319 proteins in 769 species: Archae - 46; Bacteria - 3999; …
AT5G60160	Chr5:24223715-24226883	24.8874	33.5356	0.430277	0.0215457	protein_coding	aspartyl aminopeptidase, putative		aspartyl aminopeptidase, putative; FUNCTIONS IN: aminopeptidase activity, zinc ion binding; INVOLVED IN: response to cadmium ion, proteolysis; LOCATED IN: plasma membrane, vacuole; EXPRESSED IN: 26 plant structures; EXPRESSED DURING: 15 growth stages; CONTAINS InterPro DOMAIN/s: Peptidase M18, aminopeptidase I (InterPro:IPR001948); BEST Arabidopsis thaliana protein match is: aspartyl aminopeptida…
AT5G16260	Chr5:5311206-5315767	16.1967	21.8211	0.430025	0.0290314	protein_coding	RNA recognition motif (RRM)-containing protein		RNA recognition motif (RRM)-containing protein; FUNCTIONS IN: RNA binding, nucleotide binding, nucleic acid binding; EXPRESSED IN: 25 plant structures; EXPRESSED DURING: 15 growth stages; CONTAINS InterPro DOMAIN/s: RNA recognition motif, RNP-1 (InterPro:IPR000504), Nucleotide-binding, alpha-beta plait (InterPro:IPR012677), GYF (InterPro:IPR003169); Has 1767 Blast hits to 1758 proteins in 207 spe…
AT2G29210	Chr2:12558050-12562348	23.8685	32.1497	0.429695	0.0150622	protein_coding	splicing factor PWI domain-containing protein		splicing factor PWI domain-containing protein; INVOLVED IN: RNA splicing; EXPRESSED IN: 23 plant structures; EXPRESSED DURING: 13 growth stages; CONTAINS InterPro DOMAIN/s: Splicing factor PWI (InterPro:IPR002483); Has 142243 Blast hits to 70953 proteins in 1843 species: Archae - 141; Bacteria - 12024; Metazoa - 66362; Fungi - 19459; Plants - 11660; Viruses - 2650; Other Eukaryotes - 29947 (sourc…
AT1G68820	Chr1:25865659-25868985	13.9798	18.8228	0.429136	0.0424925	protein_coding	membrane protein, putative		membrane protein, putative; FUNCTIONS IN: protein binding, zinc ion binding; EXPRESSED IN: 22 plant structures; EXPRESSED DURING: 13 growth stages; CONTAINS InterPro DOMAIN/s: Zinc finger, RING-type (InterPro:IPR001841); BEST Arabidopsis thaliana protein match is: zinc finger (C3HC4-type RING finger) family protein (TAIR:AT1G73950.1); Has 2228 Blast hits to 2189 proteins in 182 species: Archae - …
AT2G34357	Chr2:14499235-14505727	18.2814	24.6034	0.428479	0.0149621	protein_coding	binding		binding; FUNCTIONS IN: binding; INVOLVED IN: biological_process unknown; LOCATED IN: cellular_component unknown; EXPRESSED IN: 20 plant structures; EXPRESSED DURING: 13 growth stages; CONTAINS InterPro DOMAIN/s: Armadillo-type fold (InterPro:IPR016024), Region of unknown function, NUC173 (InterPro:IPR012978); BEST Arabidopsis thaliana protein match is: binding (TAIR:AT4G23540.1); Has 2560 Blast h…
AT2G32970	Chr2:13991583-13995749	12.5015	16.8166	0.427777	0.0314215	protein_coding	unknown protein		unknown protein; FUNCTIONS IN: molecular_function unknown; INVOLVED IN: biological_process unknown; LOCATED IN: cellular_component unknown; EXPRESSED IN: 24 plant structures; EXPRESSED DURING: 15 growth stages; Has 76 Blast hits to 74 proteins in 38 species: Archae - 0; Bacteria - 16; Metazoa - 0; Fungi - 0; Plants - 21; Viruses - 28; Other Eukaryotes - 11 (source: NCBI BLink).
AT3G15120	Chr3:5088365-5095482	6.31251	8.48598	0.426867	0.0232208	protein_coding	AAA-type ATPase family protein		AAA-type ATPase family protein; FUNCTIONS IN: nucleoside-triphosphatase activity, ATPase activity, nucleotide binding, ATP binding; EXPRESSED IN: 22 plant structures; EXPRESSED DURING: 13 growth stages; CONTAINS InterPro DOMAIN/s: ATPase, AAA-type, core (InterPro:IPR003959), ATPase, AAA+ type, core (InterPro:IPR003593), ATPase, AAA-type, conserved site (InterPro:IPR003960); BEST Arabidopsis thali…
AT5G12400	Chr5:4013812-4020909	7.40722	9.95711	0.426794	0.0251847	protein_coding	PHD finger transcription factor, putative		PHD finger transcription factor, putative; FUNCTIONS IN: protein binding, DNA binding, zinc ion binding; INVOLVED IN: regulation of transcription, DNA-dependent; LOCATED IN: nucleus; EXPRESSED IN: 18 plant structures; EXPRESSED DURING: 9 growth stages; CONTAINS InterPro DOMAIN/s: DDT superfamily (InterPro:IPR018501), AT hook, DNA-binding, conserved site (InterPro:IPR017956), DDT family (InterPro:…
AT2G23950	Chr2:10187042-10190412	8.95862	12.0418	0.426707	0.0478203	protein_coding	leucine-rich repeat family protein / protein kinase family protein		leucine-rich repeat family protein / protein kinase family protein; FUNCTIONS IN: kinase activity; INVOLVED IN: protein amino acid phosphorylation; LOCATED IN: endomembrane system; EXPRESSED IN: hypocotyl, flower; EXPRESSED DURING: petal differentiation and expansion stage; CONTAINS InterPro DOMAIN/s: Protein kinase, ATP binding site (InterPro:IPR017441), Protein kinase, core (InterPro:IPR000719)…
AT1G58060	Chr1:21489284-21501811	7.86524	10.5692	0.426301	0.0247656	protein_coding	helicase domain-containing protein		helicase domain-containing protein; FUNCTIONS IN: helicase activity, nucleic acid binding, ATP binding; INVOLVED IN: biological_process unknown; LOCATED IN: chloroplast; CONTAINS InterPro DOMAIN/s: Helicase-associated region (InterPro:IPR007502), Region of unknown function DUF1605 (InterPro:IPR011709), DEAD-like helicase, N-terminal (InterPro:IPR014001), DNA/RNA helicase, C-terminal (InterPro:IPR…
AT3G10800	Chr3:3379253-3381621	14.7388	19.7897	0.425124	0.0294809	protein_coding	BZIP28; DNA binding / transcription factor	Encodes bZIP28, a putative membrane-tethered transcriptional factor. Up-regulated in response to heat; a bZIP28 null mutant has a heat-sensitive phenotype. bZIP28 has a similar domain structure to the mammalian ATF6 protein involved in the unfolded protein response (UPR), and shares a bZIP domain, transmembrane domain, and a canonical S1P cleavage site. The bZIP28 seems to be glycosylated in vivo…	BZIP28; FUNCTIONS IN: transcription factor activity, DNA binding; INVOLVED IN: response to heat, response to unfolded protein, regulation of transcription, DNA-dependent, positive regulation of gene-specific transcription involved in unfolded protein response; LOCATED IN: in 7 components; EXPRESSED IN: 24 plant structures; EXPRESSED DURING: 15 growth stages; CONTAINS InterPro DOMAIN/s: Basic-leuc…
AT1G77440	Chr1:29096019-29098450	38.6654	51.8914	0.424451	0.0390802	protein_coding	PBC2; peptidase/ threonine-type endopeptidase	Encodes beta subunit of 20s proteosome complex which is involved in protein degradation.	PBC2; FUNCTIONS IN: peptidase activity, threonine-type endopeptidase activity; INVOLVED IN: ubiquitin-dependent protein catabolic process; LOCATED IN: proteasome core complex; EXPRESSED IN: 24 plant structures; EXPRESSED DURING: 13 growth stages; CONTAINS InterPro DOMAIN/s: Proteasome, beta-type subunit, conserved site (InterPro:IPR016050), 20S proteasome, A and B subunits (InterPro:IPR001353); B…
AT1G67440	Chr1:25263803-25265719	15.5175	20.8159	0.423796	0.0477079	protein_coding	emb1688 (embryo defective 1688); GTP binding / GTPase		embryo defective 1688 (emb1688); FUNCTIONS IN: GTP binding, GTPase activity; INVOLVED IN: embryonic development ending in seed dormancy; EXPRESSED IN: 22 plant structures; EXPRESSED DURING: 13 growth stages; CONTAINS InterPro DOMAIN/s: Nucleic acid-binding, OB-fold-like (InterPro:IPR016027), EngC GTPase (InterPro:IPR010914), GTPase EngC (InterPro:IPR004881); BEST Arabidopsis thaliana protein matc…
AT3G11590	Chr3:3660376-3663986	17.9744	24.0749	0.421584	0.0260657	protein_coding	unknown protein		unknown protein; LOCATED IN: plasma membrane; EXPRESSED IN: 22 plant structures; EXPRESSED DURING: 13 growth stages; BEST Arabidopsis thaliana protein match is: unknown protein (TAIR:AT5G22310.1); Has 18950 Blast hits to 12386 proteins in 794 species: Archae - 267; Bacteria - 1381; Metazoa - 9845; Fungi - 1311; Plants - 683; Viruses - 61; Other Eukaryotes - 5402 (source: NCBI BLink).
AT2G39930	Chr2:16666022-16675748	35.138	46.9702	0.418714	0.0405561	protein_coding	ISA1 (ISOAMYLASE 1); alpha-amylase/ isoamylase	Encodes an isoamylase-type debranching enzyme. Mutations in this gene cause the loss of detectable isoamylase activity and the disruption of normal starch structure. Mutants have reduced starch content and abnormally structured amylopectins and phytoglycogens. It has been postulated that AtISA1 interacts with AtISA2 to form the Iso1 complex.	ISOAMYLASE 1 (ISA1); FUNCTIONS IN: isoamylase activity, alpha-amylase activity; INVOLVED IN: amylopectin biosynthetic process, carbohydrate metabolic process; LOCATED IN: chloroplast, chloroplast isoamylase complex; EXPRESSED IN: 22 plant structures; EXPRESSED DURING: 13 growth stages; CONTAINS InterPro DOMAIN/s: Immunoglobulin-like fold (InterPro:IPR013783), Glycoside hydrolase, family 13, N-ter…
AT5G67320	Chr5:26857153-26861119	27.5838	36.8626	0.418339	0.0201033	protein_coding	HOS15 (high expression of osmotically responsive genes 15)	Encodes a WD-40 protein involved in histone deacetylation in response to abiotic stress.Identified in a screen for mutations with altered expression of stress induced genes. Functions as a repressor of cold tolerance induced genes. Loss of function mutants are hypersensitive to freezing.	high expression of osmotically responsive genes 15 (HOS15); INVOLVED IN: response to cold, histone deacetylation; LOCATED IN: nucleus, CUL4 RING ubiquitin ligase complex, heterotrimeric G-protein complex; EXPRESSED IN: 24 plant structures; EXPRESSED DURING: 15 growth stages; CONTAINS InterPro DOMAIN/s: LisH dimerisation motif, subgroup (InterPro:IPR013720), WD40 repeat-like (InterPro:IPR011046), …
AT1G27320	Chr1:9487779-9492572	28.0922	37.5223	0.417576	0.017092	protein_coding	AHK3 (ARABIDOPSIS HISTIDINE KINASE 3); cytokinin receptor/ osmosensor/ protein histidine kinase	Encodes a histidine kinases, a cytokinin receptor that controls cytokinin-mediated leaf longevity through a specific phosphorylation of the response regulator, ARR2.	ARABIDOPSIS HISTIDINE KINASE 3 (AHK3); FUNCTIONS IN: osmosensor activity, cytokinin receptor activity, protein histidine kinase activity; INVOLVED IN: in 10 processes; LOCATED IN: plasma membrane; EXPRESSED IN: 22 plant structures; EXPRESSED DURING: 13 growth stages; CONTAINS InterPro DOMAIN/s: Signal transduction histidine kinase, homodimeric (InterPro:IPR009082), CHASE (InterPro:IPR006189), Sig…
AT3G19860	Chr3:6903832-6906128	31.4928	42.0097	0.415699	0.0267948	protein_coding	basic helix-loop-helix (bHLH) family protein		basic helix-loop-helix (bHLH) family protein; FUNCTIONS IN: transcription factor activity, DNA binding; INVOLVED IN: regulation of transcription; LOCATED IN: nucleus; EXPRESSED IN: 22 plant structures; EXPRESSED DURING: 15 growth stages; CONTAINS InterPro DOMAIN/s: Basic helix-loop-helix dimerisation region bHLH (InterPro:IPR001092), Helix-loop-helix DNA-binding (InterPro:IPR011598); BEST Arabido…
AT2G22430	Chr2:9526094-9527830	195.294	260.504	0.415659	0.028508	protein_coding	ATHB6; DNA binding / protein binding / sequence-specific DNA binding / transcription activator/ transcription factor	Encodes a homeodomain leucine zipper class I (HD-Zip I) protein that is a target of the protein phosphatase ABI1 and regulates hormone responses in Arabidopsis.	ATHB6; FUNCTIONS IN: protein binding, transcription factor activity, sequence-specific DNA binding, transcription activator activity, DNA binding; INVOLVED IN: response to water deprivation, positive regulation of transcription, negative regulation of abscisic acid mediated signaling, abscisic acid mediated signaling, regulation of transcription, DNA-dependent; LOCATED IN: nucleus; EXPRESSED IN: …
AT5G15810	Chr5:5157797-5161358	16.1819	21.5848	0.41564	0.0300159	protein_coding	N2,N2-dimethylguanosine tRNA methyltransferase family protein		N2,N2-dimethylguanosine tRNA methyltransferase family protein; FUNCTIONS IN: RNA binding, tRNA (guanine-N2-)-methyltransferase activity; INVOLVED IN: tRNA processing; LOCATED IN: cellular_component unknown; EXPRESSED IN: 23 plant structures; EXPRESSED DURING: 14 growth stages; CONTAINS InterPro DOMAIN/s: N2,N2-dimethylguanosine tRNA methyltransferase (InterPro:IPR002905); BEST Arabidopsis thalian…
AT5G61140	Chr5:24589998-24603514	11.7479	15.6384	0.412686	0.0189636	protein_coding	DEAD box RNA helicase, putative	Encodes a predicted protein with 30% identity with MER3/RCK.	DEAD box RNA helicase, putative; FUNCTIONS IN: in 6 functions; EXPRESSED IN: 24 plant structures; EXPRESSED DURING: 13 growth stages; CONTAINS InterPro DOMAIN/s: ATPase, AAA+ type, core (InterPro:IPR003593), DNA/RNA helicase, DEAD/DEAH box type, N-terminal (InterPro:IPR011545), Sec63 domain (InterPro:IPR004179), Sec63 domain, subgroup (InterPro:IPR018127), DEAD-like helicase, N-terminal (InterPro…
AT2G32170	Chr2:13666455-13671754	14.9895	19.9479	0.412284	0.0365097	protein_coding			LOCATED IN: cellular_component unknown; EXPRESSED IN: 24 plant structures; EXPRESSED DURING: 15 growth stages; CONTAINS InterPro DOMAIN/s: N2227-like (InterPro:IPR012901); BEST Arabidopsis thaliana protein match is: unknown protein (TAIR:AT2G32160.3); Has 362 Blast hits to 319 proteins in 141 species: Archae - 0; Bacteria - 0; Metazoa - 132; Fungi - 130; Plants - 25; Viruses - 0; Other Eukaryotes…
AT1G17210	Chr1:5880129-5884756	17.6899	23.5243	0.411221	0.0218909	protein_coding	zinc ion binding		zinc ion binding; FUNCTIONS IN: zinc ion binding; LOCATED IN: cytosol, nucleus, phragmoplast; EXPRESSED IN: 23 plant structures; EXPRESSED DURING: 13 growth stages; CONTAINS InterPro DOMAIN/s: Zinc finger, C3HC-like (InterPro:IPR012935), Proteinase inhibitor I32, inhibitor of apoptosis (InterPro:IPR001370); BEST Arabidopsis thaliana protein match is: zinc ion binding (TAIR:AT1G48950.1); Has 388 B…
AT1G53210	Chr1:19844631-19847836	135.809	180.481	0.410267	0.0337052	protein_coding	sodium/calcium exchanger family protein / calcium-binding EF hand family protein		sodium/calcium exchanger family protein / calcium-binding EF hand family protein; FUNCTIONS IN: calcium ion binding; LOCATED IN: vacuolar membrane, plasma membrane, vacuole, membrane, plant-type vacuole; EXPRESSED IN: 27 plant structures; EXPRESSED DURING: 16 growth stages; CONTAINS InterPro DOMAIN/s: EF-HAND 1 (InterPro:IPR018247), EF-HAND 2 (InterPro:IPR018249), Sodium/calcium exchanger membran…
AT3G44110	Chr3:15868793-15871256	153.97	204.349	0.408389	0.0351875	protein_coding	ATJ3; protein binding	homologous to the co-chaperon DNAJ protein from E coli	ATJ3; FUNCTIONS IN: protein binding; INVOLVED IN: protein folding; LOCATED IN: nucleolus, cell wall, plasma membrane; EXPRESSED IN: 26 plant structures; EXPRESSED DURING: 15 growth stages; CONTAINS InterPro DOMAIN/s: Molecular chaperone, heat shock protein, Hsp40, DnaJ (InterPro:IPR015609), HSP40/DnaJ peptide-binding (InterPro:IPR008971), Chaperone DnaJ, C-terminal (InterPro:IPR002939), Heat shoc…
AT3G63510	Chr3:23450535-23452794	20.5125	27.2219	0.40826	0.0496055	protein_coding	FAD binding / catalytic/ tRNA dihydrouridine synthase		FAD binding / catalytic/ tRNA dihydrouridine synthase; FUNCTIONS IN: tRNA dihydrouridine synthase activity, FAD binding, catalytic activity; INVOLVED IN: regulation of nitrogen utilization, tRNA processing, oxidation reduction, metabolic process; EXPRESSED IN: 18 plant structures; EXPRESSED DURING: 13 growth stages; CONTAINS InterPro DOMAIN/s: Aldolase-type TIM barrel (InterPro:IPR013785), tRNA-d…
AT4G37440	Chr4:17601221-17604086	24.0504	31.9122	0.408044	0.0292864	protein_coding	unknown protein		unknown protein; LOCATED IN: cellular_component unknown; BEST Arabidopsis thaliana protein match is: unknown protein (TAIR:AT3G59670.1); Has 166 Blast hits to 154 proteins in 41 species: Archae - 0; Bacteria - 5; Metazoa - 46; Fungi - 9; Plants - 44; Viruses - 3; Other Eukaryotes - 59 (source: NCBI BLink).
AT1G14280	Chr1:4877626-4879149	31.5937	41.9101	0.40766	0.0279492	protein_coding	PKS2 (PHYTOCHROME KINASE SUBSTRATE 2)	Encodes phytochrome kinase substrate 2. PKS proteins are critical for hypocotyl phototropism.	PHYTOCHROME KINASE SUBSTRATE 2 (PKS2); FUNCTIONS IN: molecular_function unknown; INVOLVED IN: phototropism; LOCATED IN: chloroplast; EXPRESSED IN: 21 plant structures; EXPRESSED DURING: 10 growth stages; BEST Arabidopsis thaliana protein match is: PKS1 (PHYTOCHROME KINASE SUBSTRATE 1); protein binding (TAIR:AT2G02950.1); Has 111 Blast hits to 97 proteins in 23 species: Archae - 0; Bacteria - 2; M…
AT1G32530	Chr1:11759458-11762607	14.6001	19.3603	0.407124	0.0354812	protein_coding	zinc finger (C3HC4-type RING finger) family protein		zinc finger (C3HC4-type RING finger) family protein; FUNCTIONS IN: protein binding, zinc ion binding; EXPRESSED IN: 23 plant structures; EXPRESSED DURING: 14 growth stages; CONTAINS InterPro DOMAIN/s: Zinc finger, RING-type (InterPro:IPR001841); BEST Arabidopsis thaliana protein match is: protein binding / zinc ion binding (TAIR:AT2G35330.1); Has 33581 Blast hits to 21216 proteins in 1196 species…
AT1G18160	Chr1:6248792-6254039	18.0648	23.9416	0.406334	0.0230495	protein_coding	protein kinase family protein		protein kinase family protein; FUNCTIONS IN: protein serine/threonine/tyrosine kinase activity, kinase activity; INVOLVED IN: protein amino acid phosphorylation; LOCATED IN: plasma membrane; EXPRESSED IN: 22 plant structures; EXPRESSED DURING: 13 growth stages; CONTAINS InterPro DOMAIN/s: Protein kinase, ATP binding site (InterPro:IPR017441), Protein kinase, core (InterPro:IPR000719), Serine/thre…
AT3G04490	Chr3:1200641-1209869	8.7543	11.5988	0.405908	0.0390742	protein_coding	unknown protein		unknown protein; INVOLVED IN: biological_process unknown; LOCATED IN: cellular_component unknown; BEST Arabidopsis thaliana protein match is: unknown protein (TAIR:AT4G38092.1); Has 206 Blast hits to 170 proteins in 50 species: Archae - 0; Bacteria - 0; Metazoa - 139; Fungi - 6; Plants - 37; Viruses - 0; Other Eukaryotes - 24 (source: NCBI BLink).
AT5G02240	Chr5:451422-453157	249.819	330.81	0.405119	0.0275729	protein_coding	binding / catalytic/ coenzyme binding	Protein is tyrosine-phosphorylated and its phosphorylation state is modulated in response to ABA in Arabidopsis thaliana seeds.	binding / catalytic/ coenzyme binding; FUNCTIONS IN: coenzyme binding, binding, catalytic activity; INVOLVED IN: response to abscisic acid stimulus; LOCATED IN: apoplast, plasma membrane; EXPRESSED IN: 26 plant structures; EXPRESSED DURING: 14 growth stages; CONTAINS InterPro DOMAIN/s: NAD-dependent epimerase/dehydratase (InterPro:IPR001509), NAD(P)-binding (InterPro:IPR016040); BEST Arabidopsis …
AT2G13370	Chr2:5544180-5556464	15.8257	20.9527	0.404869	0.0211345	protein_coding	CHR5 (chromatin remodeling 5); ATP binding / DNA binding / chromatin binding / helicase/ nucleic acid binding		chromatin remodeling 5 (CHR5); FUNCTIONS IN: chromatin binding, helicase activity, DNA binding, nucleic acid binding, ATP binding; INVOLVED IN: chromatin assembly or disassembly; LOCATED IN: chromatin, nucleus; EXPRESSED IN: 26 plant structures; EXPRESSED DURING: 15 growth stages; CONTAINS InterPro DOMAIN/s: Homeodomain-like (InterPro:IPR009057), DEAD-like helicase, N-terminal (InterPro:IPR014001…
AT1G27150	Chr1:9429046-9432274	16.9361	22.4207	0.40473	0.0468002	protein_coding	binding		binding; FUNCTIONS IN: binding; INVOLVED IN: biological_process unknown; LOCATED IN: cellular_component unknown; EXPRESSED IN: 23 plant structures; EXPRESSED DURING: 13 growth stages; CONTAINS InterPro DOMAIN/s: Tetratricopeptide-like helical (InterPro:IPR011990); BEST Arabidopsis thaliana protein match is: binding (TAIR:AT1G27110.1); Has 297 Blast hits to 297 proteins in 82 species: Archae - 4; …
AT5G54870	Chr5:22289134-22291799	23.6573	31.3144	0.404543	0.0319011	protein_coding	unknown protein		unknown protein; FUNCTIONS IN: molecular_function unknown; INVOLVED IN: biological_process unknown; LOCATED IN: vacuole; EXPRESSED IN: 24 plant structures; EXPRESSED DURING: 15 growth stages; BEST Arabidopsis thaliana protein match is: unknown protein (TAIR:AT4G27020.1); Has 70 Blast hits to 70 proteins in 12 species: Archae - 0; Bacteria - 0; Metazoa - 0; Fungi - 0; Plants - 53; Viruses - 0; Oth…
AT1G71220	Chr1:26841629-26851919	28.9445	38.3105	0.404451	0.0230898	protein_coding	EBS1 (EMS-mutagenized bri1 suppressor 1); UDP-glucose:glycoprotein glucosyltransferase/ transferase, transferring glycosyl groups / transferase, transferring hexosyl groups		EMS-mutagenized bri1 suppressor 1 (EBS1); FUNCTIONS IN: transferase activity, transferring hexosyl groups, transferase activity, transferring glycosyl groups, UDP-glucose:glycoprotein glucosyltransferase activity; INVOLVED IN: carbohydrate biosynthetic process, protein amino acid glycosylation; LOCATED IN: endoplasmic reticulum; EXPRESSED IN: guard cell, callus; CONTAINS InterPro DOMAIN/s: UDP-gl…
AT1G55020	Chr1:20525707-20530273	10.6554	14.1	0.404113	0.0454388	protein_coding	LOX1; lipoxygenase	lipoxygenase, a defense gene conferring resistance Xanthomonas campestris	LIPOXYGENASE 1 (LOX1); FUNCTIONS IN: lipoxygenase activity; INVOLVED IN: in 9 processes; LOCATED IN: cellular_component unknown; EXPRESSED IN: 22 plant structures; EXPRESSED DURING: 10 growth stages; CONTAINS InterPro DOMAIN/s: Lipoxygenase, LH2 (InterPro:IPR001024), Lipase/lipooxygenase, PLAT/LH2 (InterPro:IPR008976), Lipoxygenase, C-terminal (InterPro:IPR013819), Lipoxygenase (InterPro:IPR00090…
AT1G54570	Chr1:20380477-20385125	11.9753	15.8437	0.403847	0.0488739	protein_coding	esterase/lipase/thioesterase family protein		esterase/lipase/thioesterase family protein; FUNCTIONS IN: transferase activity, transferring acyl groups other than amino-acyl groups, catalytic activity; LOCATED IN: chloroplast, plastoglobule; EXPRESSED IN: 22 plant structures; EXPRESSED DURING: 13 growth stages; CONTAINS InterPro DOMAIN/s: Diacylglycerol acyltransferase (InterPro:IPR007130); BEST Arabidopsis thaliana protein match is: esteras…
AT2G47960	Chr2:19625613-19629183	26.4745	35.0076	0.403063	0.0319295	protein_coding	unknown protein		unknown protein; FUNCTIONS IN: molecular_function unknown; INVOLVED IN: biological_process unknown; EXPRESSED IN: 24 plant structures; EXPRESSED DURING: 15 growth stages; CONTAINS InterPro DOMAIN/s: Protein of unknown function DUF974 (InterPro:IPR010378); Has 215 Blast hits to 214 proteins in 92 species: Archae - 0; Bacteria - 0; Metazoa - 131; Fungi - 46; Plants - 18; Viruses - 0; Other Eukaryot…
AT2G35260	Chr2:14849535-14851969	193.32	255.528	0.402496	0.0361042	protein_coding	unknown protein		unknown protein; FUNCTIONS IN: molecular_function unknown; INVOLVED IN: biological_process unknown; LOCATED IN: chloroplast; EXPRESSED IN: 21 plant structures; EXPRESSED DURING: 13 growth stages; BEST Arabidopsis thaliana protein match is: unknown protein (TAIR:AT4G17840.1); Has 21 Blast hits to 21 proteins in 7 species: Archae - 0; Bacteria - 0; Metazoa - 0; Fungi - 0; Plants - 21; Viruses - 0; …
AT1G16320	Chr1:5580854-5582143	45.4117	60.0245	0.402488	0.0299105	protein_coding	unknown protein		unknown protein; FUNCTIONS IN: molecular_function unknown; INVOLVED IN: biological_process unknown; LOCATED IN: chloroplast; CONTAINS InterPro DOMAIN/s: Protein of unknown function DUF2358 (InterPro:IPR018790); BEST Arabidopsis thaliana protein match is: unknown protein (TAIR:AT1G79510.2); Has 187 Blast hits to 187 proteins in 61 species: Archae - 0; Bacteria - 61; Metazoa - 72; Fungi - 0; Plants…
AT2G41140	Chr2:17150386-17153690	18.62	24.5802	0.400643	0.0348358	protein_coding	CRK1 (CDPK-RELATED KINASE 1); calcium ion binding / calcium-dependent protein serine/threonine phosphatase/ calmodulin-dependent protein kinase/ kinase	Encodes CDPK-related kinase 1 (CRK1).	CDPK-RELATED KINASE 1 (CRK1); FUNCTIONS IN: calmodulin-dependent protein kinase activity, calcium-dependent protein serine/threonine phosphatase activity, kinase activity, calcium ion binding; INVOLVED IN: protein amino acid phosphorylation, N-terminal protein myristoylation; LOCATED IN: plasma membrane; EXPRESSED IN: 22 plant structures; EXPRESSED DURING: 13 growth stages; CONTAINS InterPro DOMA…
AT1G10450	Chr1:3432159-3438370	8.99763	11.8744	0.400242	0.0388659	protein_coding	SNL6 (SIN3-LIKE 6)	Encodes SIN3-like 6, a homolog of the transcriptional repressor SIN3 (AT1G24190).	SIN3-LIKE 6 (SNL6); INVOLVED IN: regulation of transcription, DNA-dependent; LOCATED IN: nucleus; EXPRESSED IN: cultured cell; CONTAINS InterPro DOMAIN/s: Histone deacetylase interacting (InterPro:IPR013194), Paired amphipathic helix (InterPro:IPR003822); BEST Arabidopsis thaliana protein match is: SNL5 (SIN3-LIKE 5) (TAIR:AT1G59890.1); Has 1728 Blast hits to 713 proteins in 151 species: Archae -…
AT4G22750	Chr4:11949179-11951424	33.2176	43.8336	0.400088	0.041108	protein_coding	zinc finger (DHHC type) family protein		zinc finger (DHHC type) family protein; FUNCTIONS IN: zinc ion binding; LOCATED IN: endomembrane system; EXPRESSED IN: 24 plant structures; EXPRESSED DURING: 15 growth stages; CONTAINS InterPro DOMAIN/s: Zinc finger, DHHC-type (InterPro:IPR001594); BEST Arabidopsis thaliana protein match is: zinc finger (DHHC type) family protein (TAIR:AT3G60800.1); Has 3975 Blast hits to 3973 proteins in 184 spe…
AT3G56190	Chr3:20844666-20848534	97.1924	128.091	0.398254	0.0253162	protein_coding	ALPHA-SNAP2 (ALPHA-SOLUBLE NSF ATTACHMENT PROTEIN 2); binding / soluble NSF attachment protein	Encodes one of two alpha-SNAPs (soluble NSF attachment protein) in Arabidopsis	ALPHA-SOLUBLE NSF ATTACHMENT PROTEIN 2 (ALPHA-SNAP2); FUNCTIONS IN: soluble NSF attachment protein activity, binding; INVOLVED IN: intracellular protein transport; LOCATED IN: plasma membrane, vacuole, membrane; EXPRESSED IN: male gametophyte, cultured cell, pollen tube, leaf; EXPRESSED DURING: L mature pollen stage, M germinated pollen stage; CONTAINS InterPro DOMAIN/s: NSF attachment protein (I…
AT4G29490	Chr4:14487893-14491525	24.3932	32.0985	0.396029	0.0366612	protein_coding	aminopeptidase/ manganese ion binding		aminopeptidase/ manganese ion binding; FUNCTIONS IN: manganese ion binding, aminopeptidase activity; INVOLVED IN: cellular process; LOCATED IN: chloroplast; EXPRESSED IN: 22 plant structures; EXPRESSED DURING: 13 growth stages; CONTAINS InterPro DOMAIN/s: Peptidase M24B, X-Pro dipeptidase/aminopeptidase P N-terminal (InterPro:IPR007865), Peptidase M24, structural domain (InterPro:IPR000994); BEST…
AT2G36250	Chr2:15197368-15200603	62.7655	82.5848	0.395903	0.0293658	protein_coding	FTSZ2-1; protein binding / structural molecule	Encodes one of two FtsZ proteins, tubulin-like proteins, in Arabidopsis. It is involved in chloroplast division.	FTSZ2-1; FUNCTIONS IN: protein binding, structural molecule activity; INVOLVED IN: chloroplast fission; LOCATED IN: chloroplast stroma, chloroplast; EXPRESSED IN: 23 plant structures; EXPRESSED DURING: 13 growth stages; CONTAINS InterPro DOMAIN/s: Cell division protein FtsZ, N-terminal (InterPro:IPR000158), Tubulin/FtsZ, GTPase (InterPro:IPR003008), Tubulin/FtsZ, C-terminal (InterPro:IPR008280), …
AT1G58250	Chr1:21587041-21601621	10.6486	13.998	0.394568	0.0250593	protein_coding	SAB (SABRE)	SABRE, putative gene of unknown function, homologous to maize apt1 gene. Required for normal cell expansion in the root cortex. The sabre mutation results in abnormal cell expansion. Encodes a rare message; very low level of expression was detected in roots and shoots.	SABRE (SAB); INVOLVED IN: response to ethylene stimulus, multidimensional cell growth, cell growth; LOCATED IN: plasma membrane; EXPRESSED IN: 23 plant structures; EXPRESSED DURING: 13 growth stages; BEST Arabidopsis thaliana protein match is: cell expansion protein, putative (TAIR:AT5G49680.2); Has 172 Blast hits to 127 proteins in 47 species: Archae - 0; Bacteria - 0; Metazoa - 99; Fungi - 11; …
AT5G20380	Chr5:6887724-6892432	19.7546	25.9569	0.393927	0.042778	protein_coding	PHT4;5; inorganic phosphate transmembrane transporter	Encodes an inorganic phosphate transporter (PHT4;5).	PHT4;5; FUNCTIONS IN: inorganic phosphate transmembrane transporter activity; LOCATED IN: plastid, membrane; EXPRESSED IN: 22 plant structures; EXPRESSED DURING: 13 growth stages; CONTAINS InterPro DOMAIN/s: Major facilitator superfamily MFS-1 (InterPro:IPR011701), Major facilitator superfamily, general substrate transporter (InterPro:IPR016196); BEST Arabidopsis thaliana protein match is: ANTR2;…
AT1G13640	Chr1:4677026-4679812	16.0413	21.0745	0.393703	0.0387679	protein_coding	phosphatidylinositol 3- and 4-kinase family protein		phosphatidylinositol 3- and 4-kinase family protein; FUNCTIONS IN: inositol or phosphatidylinositol kinase activity, phosphotransferase activity, alcohol group as acceptor; LOCATED IN: cellular_component unknown; EXPRESSED IN: 22 plant structures; EXPRESSED DURING: 15 growth stages; CONTAINS InterPro DOMAIN/s: Phosphatidylinositol 3- and 4-kinase, catalytic (InterPro:IPR000403); BEST Arabidopsis …
AT5G48620	Chr5:19716475-19721452	36.3259	47.7005	0.393007	0.0269549	protein_coding	disease resistance protein (CC-NBS-LRR class), putative		disease resistance protein (CC-NBS-LRR class), putative; FUNCTIONS IN: ATP binding; INVOLVED IN: defense response, apoptosis; LOCATED IN: plasma membrane; EXPRESSED IN: cultured cell; CONTAINS InterPro DOMAIN/s: NB-ARC (InterPro:IPR002182); BEST Arabidopsis thaliana protein match is: RPP8 (RECOGNITION OF PERONOSPORA PARASITICA 8); nucleotide binding (TAIR:AT5G43470.2); Has 10016 Blast hits to 948…
AT4G12340	Chr4:7321277-7322477	48.4827	63.5962	0.391469	0.0473569	protein_coding			FUNCTIONS IN: molecular_function unknown; INVOLVED IN: biological_process unknown; LOCATED IN: cellular_component unknown; EXPRESSED IN: 22 plant structures; EXPRESSED DURING: 14 growth stages; CONTAINS InterPro DOMAIN/s: CHCH (InterPro:IPR010625); Has 33 Blast hits to 31 proteins in 15 species: Archae - 0; Bacteria - 0; Metazoa - 12; Fungi - 0; Plants - 21; Viruses - 0; Other Eukaryotes - 0 (sou…
AT4G39520	Chr4:18370967-18374204	41.1346	53.911	0.390227	0.0296057	protein_coding	GTP-binding protein, putative		GTP-binding protein, putative; FUNCTIONS IN: GTP binding; LOCATED IN: intracellular; EXPRESSED IN: 24 plant structures; EXPRESSED DURING: 15 growth stages; CONTAINS InterPro DOMAIN/s: Small GTP-binding protein (InterPro:IPR005225), TGS (InterPro:IPR004095), GTP1/OBG (InterPro:IPR006073), GTP1/OBG, conserved site (InterPro:IPR006074), GTP-binding protein, HSR1-related (InterPro:IPR002917); BEST Ar…
AT5G59710	Chr5:24057406-24061918	14.3689	18.828	0.38993	0.039793	protein_coding	VIP2 (VIRE2 INTERACTING PROTEIN2); protein binding / transcription regulator	Encodes a nuclear-localized NOT (negative on TATA-less) domain-containing protein that interacts with the Agrobacterium VirE2 protein and is required for Agrobacterium-mediated plant transformation. It likely facilitates T-DNA integration into plant chromosomes and may play a role as a transcriptional regulator.	VIRE2 INTERACTING PROTEIN2 (VIP2); FUNCTIONS IN: protein binding, transcription regulator activity; INVOLVED IN: DNA integration, negative regulation of transcription; LOCATED IN: nucleus; EXPRESSED IN: 23 plant structures; EXPRESSED DURING: 13 growth stages; CONTAINS InterPro DOMAIN/s: NOT2/NOT3/NOT5 (InterPro:IPR007282); BEST Arabidopsis thaliana protein match is: transcription regulator (TAIR:…
AT3G58970	Chr3:21789331-21791359	18.7217	24.5091	0.388607	0.0487432	protein_coding	magnesium transporter CorA-like family protein		magnesium transporter CorA-like family protein; FUNCTIONS IN: metal ion transmembrane transporter activity; INVOLVED IN: metal ion transport; LOCATED IN: plasma membrane, membrane; EXPRESSED IN: 23 plant structures; EXPRESSED DURING: 13 growth stages; CONTAINS InterPro DOMAIN/s: Mg2+ transporter protein, CorA-like (InterPro:IPR002523); BEST Arabidopsis thaliana protein match is: magnesium transpo…
AT2G22360	Chr2:9497594-9500615	34.2302	44.7681	0.387203	0.0342785	protein_coding	DNAJ heat shock family protein		DNAJ heat shock family protein; FUNCTIONS IN: unfolded protein binding, heat shock protein binding, ATP binding; INVOLVED IN: protein folding, response to heat; LOCATED IN: chloroplast thylakoid membrane, chloroplast; EXPRESSED IN: 23 plant structures; EXPRESSED DURING: 13 growth stages; CONTAINS InterPro DOMAIN/s: Molecular chaperone, heat shock protein, Hsp40, DnaJ (InterPro:IPR015609), HSP40/D…
AT1G10910	Chr1:3639877-3644162	24.2969	31.7383	0.385452	0.0356202	protein_coding			INVOLVED IN: biological_process unknown; EXPRESSED IN: 22 plant structures; EXPRESSED DURING: 13 growth stages; CONTAINS InterPro DOMAIN/s: Pentatricopeptide repeat (InterPro:IPR002885); BEST Arabidopsis thaliana protein match is: PTAC2 (PLASTID TRANSCRIPTIONALLY ACTIVE2) (TAIR:AT1G74850.1); Has 17570 Blast hits to 5782 proteins in 175 species: Archae - 1; Bacteria - 18; Metazoa - 305; Fungi - 26…
AT4G04920	Chr4:2497930-2505535	8.05472	10.4984	0.382262	0.0490732	protein_coding	SFR6 (SENSITIVE TO FREEZING 6)	Encodes a nuclear targeted protein that plays a role in the CBF pathway -downstream of CBF translation. Mutants have impaired cold responses, reduced levels of cold induced RNA transcripts, are sensitive to osmotic stress.	SENSITIVE TO FREEZING 6 (SFR6); FUNCTIONS IN: molecular_function unknown; INVOLVED IN: cold acclimation, circadian regulation of gene expression, regulation of long-day photoperiodism, flowering, response to osmotic stress; LOCATED IN: nucleus; EXPRESSED IN: 19 plant structures; EXPRESSED DURING: 9 growth stages; Has 144 Blast hits to 60 proteins in 28 species: Archae - 0; Bacteria - 2; Metazoa -…
AT1G71010	Chr1:26782838-26788970	13.7198	17.88	0.382086	0.0320828	protein_coding	phosphatidylinositol-4-phosphate 5-kinase family protein		phosphatidylinositol-4-phosphate 5-kinase family protein; FUNCTIONS IN: 1-phosphatidylinositol-4-phosphate 5-kinase activity, protein binding, phosphatidylinositol phosphate kinase activity, ATP binding; INVOLVED IN: phosphatidylinositol metabolic process, cellular protein metabolic process; LOCATED IN: cellular_component unknown; EXPRESSED IN: 22 plant structures; EXPRESSED DURING: 13 growth sta…
AT2G01670	Chr2:296509-298101	61.5385	80.1019	0.380347	0.0339716	protein_coding	atnudt17 (Arabidopsis thaliana Nudix hydrolase homolog 17); hydrolase		Arabidopsis thaliana Nudix hydrolase homolog 17 (atnudt17); FUNCTIONS IN: hydrolase activity; INVOLVED IN: biological_process unknown; EXPRESSED IN: 23 plant structures; EXPRESSED DURING: 15 growth stages; CONTAINS InterPro DOMAIN/s: NUDIX (InterPro:IPR015797), NUDIX hydrolase, core (InterPro:IPR000086); BEST Arabidopsis thaliana protein match is: atnudt18 (Arabidopsis thaliana Nudix hydrolase ho…
AT2G18160	Chr2:7898011-7899242	61.6518	80.1159	0.377946	0.0348722	protein_coding	ATBZIP2 (ARABIDOPSIS THALIANA BASIC LEUCINE-ZIPPER 2); DNA binding / protein heterodimerization/ transcription factor	Encodes a b-ZIP transcription factor.	ARABIDOPSIS THALIANA BASIC LEUCINE-ZIPPER 2 (ATBZIP2); FUNCTIONS IN: transcription factor activity, protein heterodimerization activity, DNA binding; INVOLVED IN: regulation of transcription, DNA-dependent; LOCATED IN: nucleus, chloroplast; EXPRESSED IN: male gametophyte, pollen tube; EXPRESSED DURING: L mature pollen stage, M germinated pollen stage; CONTAINS InterPro DOMAIN/s: Basic-leucine zip…
AT5G41260	Chr5:16503773-16507475	35.3571	45.9295	0.377422	0.034289	protein_coding	protein kinase family protein		protein kinase family protein; FUNCTIONS IN: protein tyrosine kinase activity, binding, protein kinase activity, kinase activity, ATP binding; INVOLVED IN: protein amino acid phosphorylation, N-terminal protein myristoylation; LOCATED IN: plasma membrane; EXPRESSED IN: 22 plant structures; EXPRESSED DURING: 13 growth stages; CONTAINS InterPro DOMAIN/s: Protein kinase, ATP binding site (InterPro:I…
AT1G33470	Chr1:12144514-12147208	52.8499	68.6251	0.376836	0.0284476	protein_coding	RNA recognition motif (RRM)-containing protein		RNA recognition motif (RRM)-containing protein; FUNCTIONS IN: RNA binding, nucleotide binding, nucleic acid binding; INVOLVED IN: biological_process unknown; LOCATED IN: cellular_component unknown; CONTAINS InterPro DOMAIN/s: RNA recognition motif, RNP-1 (InterPro:IPR000504), Nucleotide-binding, alpha-beta plait (InterPro:IPR012677); BEST Arabidopsis thaliana protein match is: RNA recognition mot…
AT3G48780	Chr3:18089060-18093088	16.3618	21.2411	0.376526	0.0489475	protein_coding	SPT1 (SERINE PALMITOYLTRANSFERASE 1); serine C-palmitoyltransferase	Encodes one of the two LCB2 subunits (LCB2a and LCB2b) of serine palmitoyltransferase, an enzyme involved in sphingolipid biosynthesis. LCB2a and LCB2b are functional redundant. Double mutants are gametophytic lethal.	SERINE PALMITOYLTRANSFERASE 1 (SPT1); FUNCTIONS IN: serine C-palmitoyltransferase activity; INVOLVED IN: photomorphogenesis, pollen development, sphingolipid biosynthetic process; LOCATED IN: endomembrane system; CONTAINS InterPro DOMAIN/s: Aminotransferase, class I and II (InterPro:IPR004839), Pyridoxal phosphate-dependent transferase, major region (InterPro:IPR015424), Aminotransferase, class-I…
AT3G50000	Chr3:18534458-18536970	38.7192	50.241	0.375814	0.0405424	protein_coding	CKA2 (CASEIN KINASE II, ALPHA CHAIN 2); kinase	casein kinase II catalytic subunit alpha	CASEIN KINASE II, ALPHA CHAIN 2 (CKA2); FUNCTIONS IN: kinase activity; INVOLVED IN: protein amino acid phosphorylation; LOCATED IN: plasma membrane; EXPRESSED IN: 24 plant structures; EXPRESSED DURING: 15 growth stages; CONTAINS InterPro DOMAIN/s: Protein kinase, ATP binding site (InterPro:IPR017441), Protein kinase, core (InterPro:IPR000719), Serine/threonine protein kinase (InterPro:IPR002290),…
AT2G36460	Chr2:15296700-15298514	142.19	184.448	0.375399	0.043971	protein_coding	fructose-bisphosphate aldolase, putative		fructose-bisphosphate aldolase, putative; FUNCTIONS IN: fructose-bisphosphate aldolase activity, catalytic activity; INVOLVED IN: response to cadmium ion, response to salt stress, pentose-phosphate shunt; LOCATED IN: mitochondrion, plasma membrane, membrane; EXPRESSED IN: 24 plant structures; EXPRESSED DURING: 14 growth stages; CONTAINS InterPro DOMAIN/s: Aldolase-type TIM barrel (InterPro:IPR013…
AT3G48200	Chr3:17832772-17837514	33.5431	43.4969	0.374899	0.034874	protein_coding	unknown protein		unknown protein; FUNCTIONS IN: molecular_function unknown; INVOLVED IN: biological_process unknown; LOCATED IN: endomembrane system; EXPRESSED IN: 21 plant structures; EXPRESSED DURING: 13 growth stages; Has 140 Blast hits to 100 proteins in 24 species: Archae - 0; Bacteria - 73; Metazoa - 0; Fungi - 0; Plants - 23; Viruses - 0; Other Eukaryotes - 44 (source: NCBI BLink).
AT3G14010	Chr3:4636364-4640981	26.0196	33.6915	0.372789	0.0396685	protein_coding	CID4 (CTC-Interacting Domain 4); protein binding	hydroxyproline-rich glycoprotein family protein, similar to Mrs16p (GI:2737884) (Saccharomyces cerevisiae); weak similarity to ataxin-2 related protein (GI:1679686) (Homo sapiens). Included in a family of CTC interacting domain proteins found to interact with PAB2.	CTC-Interacting Domain 4 (CID4); FUNCTIONS IN: protein binding; EXPRESSED IN: 22 plant structures; EXPRESSED DURING: 13 growth stages; CONTAINS InterPro DOMAIN/s: LsmAD domain (InterPro:IPR009604); BEST Arabidopsis thaliana protein match is: CID3 (CTC-Interacting Domain 3) (TAIR:AT1G54170.1); Has 12346 Blast hits to 5786 proteins in 527 species: Archae - 9; Bacteria - 1099; Metazoa - 3559; Fungi …
AT5G19330	Chr5:6507793-6512759	35.4523	45.8961	0.372492	0.0405999	protein_coding	armadillo/beta-catenin repeat family protein / BTB/POZ domain-containing protein		armadillo/beta-catenin repeat family protein / BTB/POZ domain-containing protein; FUNCTIONS IN: protein binding, binding; LOCATED IN: plasma membrane; EXPRESSED IN: 22 plant structures; EXPRESSED DURING: 15 growth stages; CONTAINS InterPro DOMAIN/s: BTB/POZ (InterPro:IPR013069), Armadillo-like helical (InterPro:IPR011989), BTB/POZ fold (InterPro:IPR011333), Armadillo (InterPro:IPR000225), BTB/POZ…
AT3G03380	Chr3:799614-808522	30.8355	39.8979	0.371718	0.0358802	protein_coding	DegP7 (DegP protease 7); catalytic/ protein binding / serine-type endopeptidase/ serine-type peptidase	Encodes a putative DegP protease.	DegP protease 7 (DegP7); FUNCTIONS IN: serine-type peptidase activity, protein binding, catalytic activity, serine-type endopeptidase activity; INVOLVED IN: proteolysis; LOCATED IN: cellular_component unknown; EXPRESSED IN: 23 plant structures; EXPRESSED DURING: 13 growth stages; CONTAINS InterPro DOMAIN/s: Peptidase, trypsin-like serine and cysteine (InterPro:IPR009003), Peptidase S1C, HrtA/DegP…
AT5G25520	Chr5:8885087-8889620	17.8532	23.0962	0.371474	0.0417712	protein_coding	transcription elongation factor-related		transcription elongation factor-related; INVOLVED IN: transcription; EXPRESSED IN: 24 plant structures; EXPRESSED DURING: 13 growth stages; CONTAINS InterPro DOMAIN/s: Spen paralogue and orthologue C-terminal (InterPro:IPR012921), Transcription elongation factor S-II, central region (InterPro:IPR003618); BEST Arabidopsis thaliana protein match is: zinc ion binding (TAIR:AT5G11430.1); Has 1685 Bla…
AT3G06670	Chr3:2105458-2113421	23.3995	30.2484	0.370381	0.0377385	protein_coding	binding		binding; FUNCTIONS IN: binding; INVOLVED IN: biological_process unknown; LOCATED IN: cellular_component unknown; EXPRESSED IN: 23 plant structures; EXPRESSED DURING: 13 growth stages; CONTAINS InterPro DOMAIN/s: Armadillo-type fold (InterPro:IPR016024), Protein of unknown function DUF625 (InterPro:IPR006887); BEST Arabidopsis thaliana protein match is: unknown protein (TAIR:AT5G49390.1); Has 2798…
AT2G22540	Chr2:9579873-9583893	67.5301	87.0537	0.366375	0.03935	protein_coding	SVP (SHORT VEGETATIVE PHASE); transcription factor/ translation repressor, nucleic acid binding	Encodes a nuclear protein that acts as a floral repressor and that functions within the thermosensory pathway. SVP represses FT expression via direct binding to the vCArG III motif in the FT promoter.	SHORT VEGETATIVE PHASE (SVP); FUNCTIONS IN: transcription factor activity, translation repressor activity, nucleic acid binding; INVOLVED IN: in 6 processes; LOCATED IN: nucleus; EXPRESSED IN: 22 plant structures; EXPRESSED DURING: 12 growth stages; CONTAINS InterPro DOMAIN/s: Transcription factor, MADS-box (InterPro:IPR002100), Transcription factor, K-box (InterPro:IPR002487); BEST Arabidopsis t…
AT5G40910	Chr5:16395506-16399129	19.099	24.5965	0.364957	0.0432763	protein_coding	disease resistance protein (TIR-NBS-LRR class), putative		disease resistance protein (TIR-NBS-LRR class), putative; FUNCTIONS IN: transmembrane receptor activity, protein binding, nucleoside-triphosphatase activity, nucleotide binding, ATP binding; INVOLVED IN: signal transduction, defense response, apoptosis, innate immune response; LOCATED IN: intrinsic to membrane; EXPRESSED IN: 21 plant structures; EXPRESSED DURING: 13 growth stages; CONTAINS InterP…
AT5G61670	Chr5:24783503-24785945	52.3539	67.3866	0.364165	0.0499897	protein_coding		Encodes a close homolog of the Cauliflower OR (Orange) protein. The function of OR is to induce the differentiation of proplastids or other noncolored plastids into chromoplasts for carotenoid accumulation. Both proteins contain a Cysteine-rich zinc finger domain that is highly specific to DnaJ-like molecular chaperons.	INVOLVED IN: chromoplast organization, carotene biosynthetic process; LOCATED IN: plastid; EXPRESSED IN: 22 plant structures; EXPRESSED DURING: 13 growth stages; BEST Arabidopsis thaliana protein match is: chaperone protein dnaJ-related (TAIR:AT5G06130.2); Has 70 Blast hits to 70 proteins in 15 species: Archae - 0; Bacteria - 4; Metazoa - 3; Fungi - 0; Plants - 61; Viruses - 0; Other Eukaryotes -…
AT3G48890	Chr3:18129600-18131573	89.3495	114.817	0.361808	0.0437973	protein_coding	ATMP2; heme binding	putative progesterone-binding protein homolog (Atmp2) mRNA,	ATMP2; FUNCTIONS IN: heme binding; LOCATED IN: chloroplast thylakoid membrane, nucleus; EXPRESSED IN: 24 plant structures; EXPRESSED DURING: 13 growth stages; CONTAINS InterPro DOMAIN/s: Cytochrome b5, heme-binding site (InterPro:IPR018506), Cytochrome b5 (InterPro:IPR001199); BEST Arabidopsis thaliana protein match is: MSBP1 (membrane steroid binding protein 1); steroid binding (TAIR:AT5G52240.1…
AT5G44090	Chr5:17742765-17748396	23.7482	30.5075	0.361347	0.0479381	protein_coding	calcium-binding EF hand family protein, putative / protein phosphatase 2A 62 kDa B'' regulatory subunit, putative		calcium-binding EF hand family protein, putative / protein phosphatase 2A 62 kDa B'' regulatory subunit, putative; FUNCTIONS IN: calcium ion binding; INVOLVED IN: biological_process unknown; LOCATED IN: mitochondrion; EXPRESSED IN: 22 plant structures; EXPRESSED DURING: 13 growth stages; CONTAINS InterPro DOMAIN/s: EF-HAND 1 (InterPro:IPR018247), EF-HAND 2 (InterPro:IPR018249), EF-Hand type (Inte…
AT5G58040	Chr5:23488747-23494000	17.3062	22.2246	0.360873	0.0459516	protein_coding	ATFIP1[V] (Arabidopsis homolog of yeast Fip1 [V]); RNA binding / protein binding	Encodes a subunit of the polyadenylation apparatus that interacts with and stimulates the activity of poly(A) polymerase. Additionally , it interacts with several polyadenylation factor subunits and is an RNA-binding protein. It is suggested that this protein coordinates a number of polyadenylation factor subunits with PAP and with RNA.	Arabidopsis homolog of yeast Fip1 [V] (ATFIP1[V]); FUNCTIONS IN: protein binding, RNA binding; INVOLVED IN: biological_process unknown; LOCATED IN: cellular_component unknown; EXPRESSED IN: 24 plant structures; EXPRESSED DURING: 15 growth stages; CONTAINS InterPro DOMAIN/s: Fip1 (InterPro:IPR007854); BEST Arabidopsis thaliana protein match is: unknown protein (TAIR:AT3G28770.1); Has 16933 Blast h…
AT2G35630	Chr2:14966677-14980606	19.5623	25.0954	0.359352	0.0437896	protein_coding	MOR1 (MICROTUBULE ORGANIZATION 1); microtubule binding	Member of the MAP215 family of microtubule-associated proteins required to establish interphase arrays of cortical microtubules.Mutants have defects in cytokinesis during pollen development. Vegetative phenotypes observed in temperature sensitive mutants include left-handed organ twisting, isotropic cell expansion and impairment of root hair polarity.	MICROTUBULE ORGANIZATION 1 (MOR1); FUNCTIONS IN: microtubule binding; INVOLVED IN: microtubule cytoskeleton organization, cell plate formation involved in plant-type cell wall biogenesis, cytokinesis; LOCATED IN: cortical microtubule cytoskeleton, microtubule, preprophase band, spindle, phragmoplast; EXPRESSED IN: 24 plant structures; EXPRESSED DURING: 15 growth stages; CONTAINS InterPro DOMAIN/s…
AT5G35560	Chr5:13742108-13748312	19.4396	24.931	0.35894	0.0499074	protein_coding	DENN (AEX-3) domain-containing protein		DENN (AEX-3) domain-containing protein; FUNCTIONS IN: molecular_function unknown; INVOLVED IN: biological_process unknown; EXPRESSED IN: 23 plant structures; EXPRESSED DURING: 13 growth stages; CONTAINS InterPro DOMAIN/s: uDENN (InterPro:IPR005113), dDENN (InterPro:IPR005112), DENN (InterPro:IPR001194); BEST Arabidopsis thaliana protein match is: unknown protein (TAIR:AT2G20320.1); Has 1240 Blast…
AT4G31570	Chr4:15297045-15306036	9.79164	12.531	0.355875	0.046027	protein_coding	unknown protein		unknown protein; FUNCTIONS IN: molecular_function unknown; INVOLVED IN: biological_process unknown; LOCATED IN: cellular_component unknown; EXPRESSED IN: seed; EXPRESSED DURING: E expanded cotyledon stage; BEST Arabidopsis thaliana protein match is: unknown protein (TAIR:AT1G24460.1); Has 149725 Blast hits to 50120 proteins in 2064 species: Archae - 2358; Bacteria - 20690; Metazoa - 73457; Fungi …
AT1G72970	Chr1:27452765-27455964	46.1468	58.8979	0.351987	0.0492767	protein_coding	HTH (HOTHEAD); FAD binding / aldehyde-lyase/ mandelonitrile lyase	Originally identified as a mutation that causes floral organs to fuse together. About 10-20% of mutants also have defects in ovules. Mutants have reduced fertility most likely as because of fusions that pistil emergence. The protein has similarity to the mandelonitrile lyase family of FAD containing oxidoreductases and is predicted to be secreted (SignalP).It is expressed in all tissue layers of …	HOTHEAD (HTH); FUNCTIONS IN: aldehyde-lyase activity, FAD binding, mandelonitrile lyase activity; INVOLVED IN: fatty acid omega-oxidation, embryo sac development, cell-cell signaling; LOCATED IN: extracellular region; EXPRESSED IN: 24 plant structures; EXPRESSED DURING: 13 growth stages; CONTAINS InterPro DOMAIN/s: Glucose-methanol-choline oxidoreductase, N-terminal (InterPro:IPR000172), Glucose-…
AT5G15020	Chr5:4859126-4866031	16.825	21.4568	0.350831	0.0498078	protein_coding	SNL2 (SIN3-LIKE 2)	Encodes a homolog of the transcriptional repressor SIN3 (AT1G24190).	SIN3-LIKE 2 (SNL2); FUNCTIONS IN: molecular_function unknown; INVOLVED IN: regulation of transcription, DNA-dependent; LOCATED IN: nucleus; EXPRESSED IN: 24 plant structures; EXPRESSED DURING: 13 growth stages; CONTAINS InterPro DOMAIN/s: Histone deacetylase interacting (InterPro:IPR013194), Paired amphipathic helix (InterPro:IPR003822); BEST Arabidopsis thaliana protein match is: SNL1 (SIN3-LIKE…
AT1G18330	Chr1:6305965-6308013	3.9	7.18438	0.882987	0.00687801	protein_coding	EPR1 (EARLY-PHYTOCHROME-RESPONSIVE1); DNA binding / transcription factor	EARLY-PHYTOCHROME-RESPONSIVE1	EARLY-PHYTOCHROME-RESPONSIVE1 (EPR1); FUNCTIONS IN: transcription factor activity, DNA binding; INVOLVED IN: response to cadmium ion, response to ethylene stimulus, response to salt stress, regulation of transcription; EXPRESSED IN: 22 plant structures; EXPRESSED DURING: 13 growth stages; CONTAINS InterPro DOMAIN/s: SANT, DNA-binding (InterPro:IPR001005), Homeodomain-like (InterPro:IPR009057), My…
AT1G69530	Chr1:26141831-26143500	135.534	187.474	0.468032	0.00242026	protein_coding	ATEXPA1 (ARABIDOPSIS THALIANA EXPANSIN A1)	Member of Alpha-Expansin Gene Family. Naming convention from the Expansin Working Group (Kende et al, Plant Mol Bio). Involved in the formation of nematode-induced syncytia in roots of Arabidopsis thaliana.	ARABIDOPSIS THALIANA EXPANSIN A1 (ATEXPA1); INVOLVED IN: response to gibberellin stimulus, syncytium formation, response to red light, unidimensional cell growth, plant-type cell wall loosening; LOCATED IN: plant-type cell wall; EXPRESSED IN: 25 plant structures; EXPRESSED DURING: 13 growth stages; CONTAINS InterPro DOMAIN/s: Pollen allergen, N-terminal (InterPro:IPR014734), Rare lipoprotein A (I…
