# Supplementary material for: ABA Is Required for Plant Acclimation to a Combination of Salt and Heat Stress
Source: PLoS One. 2016 Jan 29;11(1):e0147625. doi: 10.1371/journal.pone.0147625 (PMC4733103; doi:10.1371/journal.pone.0147625)
Supplement: S4 Table — (XLSX) [file pone.0147625.s014.xlsx]

## Sheet: S4 Table
S4 Table Transcripts siginificantly up-regulated in response to salt and heat stress
gene_id	locus	FPKM_Control	FPKM_Salt	FPKM_Heat	log2(fold_change) for Control, Salt	log2(fold_change) for Control, Heat	q_value for Control, Salt	q_value for Control, Heat	Type	Short_description	Curator summary	Description
AT3G21750	Chr3:7664344-7666195	22.4595	28.914	29.2466	0.411488	0.380945	0.0494918	0.0473409	protein_coding	UGT71B1 (UDP-GLUCOSYL TRANSFERASE 71B1); UDP-glycosyltransferase/ quercetin 3-O-glucosyltransferase/ transferase, transferring glycosyl groups		UDP-GLUCOSYL TRANSFERASE 71B1 (UGT71B1); FUNCTIONS IN: quercetin 3-O-glucosyltransferase activity, UDP-glycosyltransferase activity, transferase activity, transferring glycosyl groups; INVOLVED IN: metabolic process; LOCATED IN: cellular_component unknown; EXPRESSED IN: 21 plant structures; EXPRESSED DURING: 13 growth stages; CONTAINS InterPro DOMAIN/s: UDP-glucuronosyl/UDP-glucosyltransferase (I…
