# Supplementary material for: ABA Is Required for Plant Acclimation to a Combination of Salt and Heat Stress
Source: PLoS One. 2016 Jan 29;11(1):e0147625. doi: 10.1371/journal.pone.0147625 (PMC4733103; doi:10.1371/journal.pone.0147625)
Supplement: S5 Table — (XLSX) [file pone.0147625.s015.xlsx]

## Sheet: S5 Table
S5 Table Transcripts significantly up-regulated in response to salt and a combination of salt and heat stress
gene_id	locus	FPKM_Control	FPKM_Salt	FPKM_Salt+Heat	log2(fold_change) for Control, Salt	log2(fold_change) for Control, Salt+Heat	q_value for Control, Salt	q_value for Control, Salt+Heat	Type	Short_description	Curator summary	Description
AT2G39800	Chr2:16598163-16603319	40.2484	103.809	109.45	1.32148	1.44327	8.1e-10	0	protein_coding	P5CS1 (DELTA1-PYRROLINE-5-CARBOXYLATE SYNTHASE 1); delta1-pyrroline-5-carboxylate synthetase	encodes a delta1-pyrroline-5-carboxylate synthase that catalyzes the rate-limiting enzyme in the biosynthesis of proline. Gene is expressed in reproductive organs and tissues under non-stress conditions but in the whole plant under water-limiting condition. Expression is also induced by abscisic acid and salt stress in a light-dependent manner. P5CS1 appears to be involved in salt stress response…	DELTA1-PYRROLINE-5-CARBOXYLATE SYNTHASE 1 (P5CS1); FUNCTIONS IN: delta1-pyrroline-5-carboxylate synthetase activity; INVOLVED IN: in 9 processes; LOCATED IN: chloroplast, membrane, cytoplasm; EXPRESSED IN: 6 plant structures; EXPRESSED DURING: C globular stage, E expanded cotyledon stage, D bilateral stage; CONTAINS InterPro DOMAIN/s: Glutamate 5-kinase (InterPro:IPR001057), Aspartate/glutamate/u…
AT1G54160	Chr1:20215431-20219452	2.23204	6.35069	5.38315	1.46311	1.27009	0.00159235	0.0191356	protein_coding	NF-YA5 (NUCLEAR FACTOR Y, SUBUNIT A5); specific transcriptional repressor/ transcription factor	Encodes a member of the CCAAT-binding transcription factor (CBF-B/NF-YA) family. Expression is upregulated in response to ABA and drought. This regulation appears to be mediated by MIR169A which is downregulated in response to drought. NFYA5 is a target of MIR169A. Loss of function mutations are hypersensitive to drought.	NUCLEAR FACTOR Y, SUBUNIT A5 (NF-YA5); FUNCTIONS IN: transcription factor activity, specific transcriptional repressor activity; INVOLVED IN: response to water deprivation, negative regulation of gene-specific transcription, regulation of transcription, DNA-dependent; LOCATED IN: CCAAT-binding factor complex, nucleus; EXPRESSED IN: 10 plant structures; EXPRESSED DURING: 4 anthesis, LP.04 four lea…
AT4G30410	Chr4:14871108-14872176	6.85927	14.6504	15.7503	1.04936	1.19926	0.0235812	0.0269426	protein_coding	transcription factor		transcription factor; FUNCTIONS IN: transcription factor activity; EXPRESSED IN: 6 plant structures; EXPRESSED DURING: 4 anthesis, petal differentiation and expansion stage; BEST Arabidopsis thaliana protein match is: unknown protein (TAIR:AT5G57780.1); Has 76 Blast hits to 76 proteins in 8 species: Archae - 0; Bacteria - 0; Metazoa - 0; Fungi - 0; Plants - 75; Viruses - 0; Other Eukaryotes - 1 (…
AT1G02205	Chr1:418766-422438	44.8627	133.094	102.65	1.52342	1.19415	0	0	protein_coding	CER1 (ECERIFERUM 1); octadecanal decarbonylase	Expression of the CER1 gene associated with production of stem epicuticular wax and pollen fertility. Biochemical studies showed that cer1 mutants are blocked in the conversion of stem wax C30 aldehydes to C29 alkanes, and they also lack the secondary alcohols and ketones. These suggested the CER1 protein is a aldehyde decarbonylase.	ECERIFERUM 1 (CER1); FUNCTIONS IN: octadecanal decarbonylase activity; INVOLVED IN: wax biosynthetic process, cuticle development; LOCATED IN: endomembrane system, endoplasmic reticulum; EXPRESSED IN: 18 plant structures; EXPRESSED DURING: 13 growth stages; CONTAINS InterPro DOMAIN/s: Fatty acid hydroxylase (InterPro:IPR006694); BEST Arabidopsis thaliana protein match is: CER1 protein, putative (…
AT1G18710	Chr1:6450593-6453114	4.85808	8.29045	9.84549	0.72562	1.01908	0.04879	0.00762187	protein_coding	AtMYB47 (myb domain protein 47); DNA binding / transcription factor	Member of the R2R3 factor gene family.	myb domain protein 47 (AtMYB47); FUNCTIONS IN: transcription factor activity, DNA binding; INVOLVED IN: response to jasmonic acid stimulus, response to salt stress, regulation of transcription, DNA-dependent; LOCATED IN: nucleus, cytoplasm; EXPRESSED IN: leaf lamina base, stem, leaf whorl, leaf; EXPRESSED DURING: LP.06 six leaves visible, LP.04 four leaves visible, LP.08 eight leaves visible; CON…
AT1G74670	Chr1:28053285-28054149	263.259	431.996	514.406	0.669089	0.966425	0.000119897	7.31e-14	protein_coding	gibberellin-responsive protein, putative		gibberellin-responsive protein, putative; FUNCTIONS IN: molecular_function unknown; INVOLVED IN: response to fructose stimulus, response to gibberellin stimulus, response to sucrose stimulus, gibberellic acid mediated signaling, response to glucose stimulus; LOCATED IN: endomembrane system; EXPRESSED IN: 21 plant structures; EXPRESSED DURING: 13 growth stages; CONTAINS InterPro DOMAIN/s: Gibberel…
AT3G16800	Chr3:5721019-5723185	6.34628	14.2296	12.1902	1.11947	0.941742	0.000130587	0.0111405	protein_coding	protein phosphatase 2C, putative / PP2C, putative		protein phosphatase 2C, putative / PP2C, putative; FUNCTIONS IN: protein serine/threonine phosphatase activity, catalytic activity; INVOLVED IN: biological_process unknown; LOCATED IN: nucleus, cytoplasm; EXPRESSED IN: 12 plant structures; EXPRESSED DURING: 6 growth stages; CONTAINS InterPro DOMAIN/s: Protein phosphatase 2C-related (InterPro:IPR001932), Protein phosphatase 2C (InterPro:IPR015655)…
AT2G19810	Chr2:8550312-8551858	12.0957	19.3406	22.2702	0.63169	0.880616	0.00385626	7.74e-06	protein_coding	zinc finger (CCCH-type) family protein		zinc finger (CCCH-type) family protein; FUNCTIONS IN: transcription factor activity, nucleic acid binding; INVOLVED IN: regulation of transcription; EXPRESSED IN: 22 plant structures; EXPRESSED DURING: 13 growth stages; CONTAINS InterPro DOMAIN/s: Zinc finger, CCCH-type (InterPro:IPR000571); BEST Arabidopsis thaliana protein match is: zinc finger (CCCH-type) family protein (TAIR:AT4G29190.1); Has…
AT5G66080	Chr5:26423418-26425406	3.31252	5.61672	6.08431	0.716355	0.877163	0.0417217	0.0270526	protein_coding	protein phosphatase 2C family protein / PP2C family protein		protein phosphatase 2C family protein / PP2C family protein; FUNCTIONS IN: protein serine/threonine phosphatase activity, catalytic activity; INVOLVED IN: protein amino acid dephosphorylation; LOCATED IN: protein serine/threonine phosphatase complex; EXPRESSED IN: 16 plant structures; EXPRESSED DURING: 10 growth stages; CONTAINS InterPro DOMAIN/s: Protein phosphatase 2C, manganese/magnesium aspar…
AT5G15230	Chr5:4944899-4946216	366.162	828.698	652.111	1.13292	0.832636	2.62e-10	3.84e-10	protein_coding	GASA4 (GAST1 PROTEIN HOMOLOG 4)	gibberellin-regulated (GASA4)	GAST1 PROTEIN HOMOLOG 4 (GASA4); FUNCTIONS IN: molecular_function unknown; INVOLVED IN: response to gibberellin stimulus, gibberellic acid mediated signaling; LOCATED IN: endomembrane system; EXPRESSED IN: 23 plant structures; EXPRESSED DURING: 14 growth stages; CONTAINS InterPro DOMAIN/s: Gibberellin regulated protein (InterPro:IPR003854); BEST Arabidopsis thaliana protein match is: gibberellin-…
AT5G66400	Chr5:26518276-26519242	16.371	40.8059	28.314	1.27219	0.790369	3.43e-08	0.0026626	protein_coding	RAB18 (RESPONSIVE TO ABA 18)	Belongs to the dehydrin protein family, which contains highly conserved stretches of 7-17 residues that are repetitively scattered in their sequences, the K-, S-, Y- and lysine rich segments. ABA- and drought-induced glycine-rice dehydrin protein. The ABA-induced expression of RAB18 was reduced following ACC application, indicating that ethylene inhibits the ABA signaling pathway. RAB18 is also e…	RESPONSIVE TO ABA 18 (RAB18); FUNCTIONS IN: molecular_function unknown; INVOLVED IN: cold acclimation, response to 1-Aminocyclopropane-1-carboxylic Acid, response to water deprivation, response to abscisic acid stimulus, response to stress; LOCATED IN: cellular_component unknown; EXPRESSED IN: 17 plant structures; EXPRESSED DURING: 10 growth stages; CONTAINS InterPro DOMAIN/s: Dehydrin (InterPro:…
AT4G22490	Chr4:11849700-11850331	28.14	60.2879	48.3501	1.0538	0.780895	2.63e-06	0.00109674	protein_coding	protease inhibitor/seed storage/lipid transfer protein (LTP) family protein		protease inhibitor/seed storage/lipid transfer protein (LTP) family protein; FUNCTIONS IN: lipid binding; INVOLVED IN: lipid transport; LOCATED IN: endomembrane system; EXPRESSED IN: 22 plant structures; EXPRESSED DURING: 13 growth stages; CONTAINS InterPro DOMAIN/s: Bifunctional inhibitor/plant lipid transfer protein/seed storage (InterPro:IPR016140), Plant lipid transfer protein/seed storage/tr…
AT4G39800	Chr4:18469347-18471967	78.5287	166.783	130.313	1.04124	0.730687	1.77e-09	5.08e-08	protein_coding	MIPS1 (MYO-INOSITOL-1-PHOSTPATE SYNTHASE 1); inositol-3-phosphate synthase	** Referred to as MIPS2 in Mitsuhashi et al 2008. myo-inositol-1-phosphate synthase isoform 1.Expressed in leaf, root and silique. Immunolocaliazation experiments with an antibody recognizing MIPS1, MIPS2, and MIPS3 showed endosperm localization.	MYO-INOSITOL-1-PHOSTPATE SYNTHASE 1 (MIPS1); FUNCTIONS IN: inositol-3-phosphate synthase activity; INVOLVED IN: myo-inositol hexakisphosphate biosynthetic process, inositol biosynthetic process, phospholipid biosynthetic process; LOCATED IN: cellular_component unknown; EXPRESSED IN: 24 plant structures; EXPRESSED DURING: 14 growth stages; CONTAINS InterPro DOMAIN/s: Myo-inositol-1-phosphate synth…
AT2G41820	Chr2:17446743-17450071	12.9526	17.5235	21.3287	0.390608	0.719552	0.0366043	3.58e-06	protein_coding	leucine-rich repeat transmembrane protein kinase, putative		leucine-rich repeat transmembrane protein kinase, putative; FUNCTIONS IN: protein serine/threonine kinase activity, kinase activity, ATP binding; INVOLVED IN: transmembrane receptor protein tyrosine kinase signaling pathway, protein amino acid phosphorylation; LOCATED IN: plasma membrane; EXPRESSED IN: 20 plant structures; EXPRESSED DURING: 13 growth stages; CONTAINS InterPro DOMAIN/s: Protein ki…
AT2G39850	Chr2:16630472-16634253	13.3583	21.1831	21.9133	0.619736	0.714071	0.000744218	1.51e-05	protein_coding	identical protein binding / serine-type endopeptidase		identical protein binding / serine-type endopeptidase; FUNCTIONS IN: identical protein binding, serine-type endopeptidase activity; INVOLVED IN: proteolysis, negative regulation of catalytic activity; LOCATED IN: plant-type cell wall; EXPRESSED IN: 20 plant structures; EXPRESSED DURING: 10 growth stages; CONTAINS InterPro DOMAIN/s: Peptidase S8 and S53, subtilisin, kexin, sedolisin (InterPro:IPR0…
AT1G77580	Chr1:29144024-29147584	5.98504	9.17861	9.78375	0.571469	0.709026	0.0148627	0.00175549	protein_coding	myosin heavy chain-related		myosin heavy chain-related; EXPRESSED IN: 16 plant structures; EXPRESSED DURING: 7 growth stages; CONTAINS InterPro DOMAIN/s: Protein of unknown function DUF869, plant (InterPro:IPR008587); BEST Arabidopsis thaliana protein match is: unknown protein (TAIR:AT1G21810.1); Has 138948 Blast hits to 65578 proteins in 2174 species: Archae - 1714; Bacteria - 19447; Metazoa - 67171; Fungi - 10395; Plants …
AT3G27870	Chr3:10330949-10335305	3.60079	6.24097	5.87519	0.748012	0.70632	0.00157747	0.00499929	protein_coding	haloacid dehalogenase-like hydrolase family protein		haloacid dehalogenase-like hydrolase family protein; FUNCTIONS IN: ATPase activity, coupled to transmembrane movement of ions, phosphorylative mechanism; INVOLVED IN: metabolic process, ATP biosynthetic process, phospholipid transport; LOCATED IN: integral to membrane, membrane; EXPRESSED IN: 22 plant structures; EXPRESSED DURING: 14 growth stages; CONTAINS InterPro DOMAIN/s: Haloacid dehalogenas…
AT2G18230	Chr2:7931922-7934329	15.7309	29.6945	25.3538	0.87115	0.688601	0.000123402	0.00551449	protein_coding	AtPPa2 (Arabidopsis thaliana pyrophosphorylase 2); inorganic diphosphatase/ pyrophosphatase	Encodes a protein that might have inorganic pyrophosphatase activity.	Arabidopsis thaliana pyrophosphorylase 2 (AtPPa2); FUNCTIONS IN: inorganic diphosphatase activity, pyrophosphatase activity; INVOLVED IN: phosphate metabolic process, metabolic process; LOCATED IN: membrane, cytoplasm; EXPRESSED IN: 22 plant structures; EXPRESSED DURING: 13 growth stages; CONTAINS InterPro DOMAIN/s: Inorganic pyrophosphatase (InterPro:IPR008162); BEST Arabidopsis thaliana protein…
AT3G05030	Chr3:1393295-1396784	15.5641	26.4508	24.6101	0.719645	0.661032	0.000156216	0.000336376	protein_coding	NHX2 (SODIUM HYDROGEN EXCHANGER 2); sodium ion transmembrane transporter/ sodium:hydrogen antiporter	member of Sodium proton exchanger family	SODIUM HYDROGEN EXCHANGER 2 (NHX2); FUNCTIONS IN: sodium:hydrogen antiporter activity, sodium ion transmembrane transporter activity; INVOLVED IN: cation transport, sodium ion transport, regulation of pH; LOCATED IN: endomembrane system, integral to membrane; EXPRESSED IN: 26 plant structures; EXPRESSED DURING: 15 growth stages; CONTAINS InterPro DOMAIN/s: Na+/H+ exchanger, subfamily (InterPro:IP…
AT4G00440	Chr4:193878-198579	11.8856	19.3677	18.7859	0.658993	0.660438	0.000200222	0.00071701	protein_coding	unknown protein		unknown protein; FUNCTIONS IN: molecular_function unknown; INVOLVED IN: biological_process unknown; LOCATED IN: mitochondrion; EXPRESSED IN: 22 plant structures; EXPRESSED DURING: 13 growth stages; BEST Arabidopsis thaliana protein match is: unknown protein (TAIR:AT2G45900.1); Has 1063 Blast hits to 879 proteins in 125 species: Archae - 0; Bacteria - 56; Metazoa - 239; Fungi - 55; Plants - 138; V…
AT4G01460	Chr4:620758-622945	12.8615	18.9851	19.9721	0.516366	0.634924	0.0231188	0.00573689	protein_coding	basic helix-loop-helix (bHLH) family protein		basic helix-loop-helix (bHLH) family protein; FUNCTIONS IN: transcription factor activity, DNA binding; INVOLVED IN: regulation of transcription; LOCATED IN: nucleus; EXPRESSED IN: 16 plant structures; EXPRESSED DURING: 11 growth stages; CONTAINS InterPro DOMAIN/s: Basic helix-loop-helix dimerisation region bHLH (InterPro:IPR001092), Helix-loop-helix DNA-binding (InterPro:IPR011598); BEST Arabido…
AT5G15960	Chr5:5209897-5210727	30.7818	80.5493	46.9594	1.34235	0.609335	1.91e-08	0.048973	protein_coding	KIN1	cold and ABA inducible protein kin1, possibly functions as an anti-freeze protein. Transcript level of this gene is induced by cold, ABA, dehydration and osmoticum (mannitol). However, protein activity of GUS fused to the promoter of this gene is inhibited by cold treatment, suggesting an inhibition of the protein by increased transcript level.	KIN1; FUNCTIONS IN: molecular_function unknown; INVOLVED IN: in 6 processes; LOCATED IN: cellular_component unknown; BEST Arabidopsis thaliana protein match is: KIN2 (TAIR:AT5G15970.1); Has 52 Blast hits to 52 proteins in 14 species: Archae - 0; Bacteria - 0; Metazoa - 0; Fungi - 0; Plants - 52; Viruses - 0; Other Eukaryotes - 0 (source: NCBI BLink).
AT5G47640	Chr5:19309226-19312438	53.9895	96.0243	80.1621	0.785277	0.570242	1.92e-05	0.00181257	protein_coding	NF-YB2 (NUCLEAR FACTOR Y, SUBUNIT B2); transcription factor		NUCLEAR FACTOR Y, SUBUNIT B2 (NF-YB2); FUNCTIONS IN: transcription factor activity; INVOLVED IN: regulation of transcription, DNA-dependent; LOCATED IN: nucleus, intracellular; EXPRESSED IN: 23 plant structures; EXPRESSED DURING: 13 growth stages; CONTAINS InterPro DOMAIN/s: Transcription factor, CBFA/NFYB, DNA topoisomerase (InterPro:IPR003957), Transcription factor CBF/NF-Y/archaeal histone (In…
AT4G18270	Chr4:10099207-10101897	14.2316	20.0508	20.6456	0.449122	0.536741	0.0363136	0.0169787	protein_coding	ATTRANS11; P-P-bond-hydrolysis-driven protein transmembrane transporter/ catalytic	Encodes protein similar to similar to bacterial translocase I (mra Y). Expressed during flower bud development.	ATTRANS11; FUNCTIONS IN: P-P-bond-hydrolysis-driven protein transmembrane transporter activity, catalytic activity; INVOLVED IN: protein amino acid glycosylation, lipid metabolic process; LOCATED IN: membrane; EXPRESSED IN: 22 plant structures; EXPRESSED DURING: 9 growth stages; CONTAINS InterPro DOMAIN/s: Phospho-N-acetylmuramoyl-pentapeptide transferase (InterPro:IPR003524), Phospho-N-acetylmur…
AT5G15780	Chr5:5144726-5146403	42.1496	60.0576	60.1962	0.465383	0.514152	0.00861319	0.00166927	protein_coding	pollen Ole e 1 allergen and extensin family protein		pollen Ole e 1 allergen and extensin family protein; FUNCTIONS IN: molecular_function unknown; INVOLVED IN: biological_process unknown; LOCATED IN: endomembrane system; EXPRESSED IN: 14 plant structures; EXPRESSED DURING: 10 growth stages; CONTAINS InterPro DOMAIN/s: Pollen Ole e 1 allergen and extensin (InterPro:IPR006041); Has 75182 Blast hits to 31819 proteins in 1369 species: Archae - 252; Ba…
AT3G10940	Chr3:3422077-3423445	36.8885	55.1501	52.6699	0.534747	0.513806	0.00416253	0.00619103	protein_coding	protein phosphatase-related		protein phosphatase-related; FUNCTIONS IN: phosphatase activity, protein tyrosine/serine/threonine phosphatase activity; INVOLVED IN: protein amino acid dephosphorylation, dephosphorylation; LOCATED IN: chloroplast; EXPRESSED IN: 22 plant structures; EXPRESSED DURING: 13 growth stages; CONTAINS InterPro DOMAIN/s: Protein-tyrosine phosphatase (InterPro:IPR000387), Protein-tyrosine phosphatase, dua…
AT4G14270	Chr4:8218377-8219322	162.737	366.164	225.178	1.12451	0.468526	5.32e-11	0.00427705	protein_coding		Protein containing PAM2 motif which mediates interaction with the PABC domain of polyadenyl binding proteins.	FUNCTIONS IN: molecular_function unknown; INVOLVED IN: biological_process unknown; LOCATED IN: cellular_component unknown; EXPRESSED IN: 25 plant structures; EXPRESSED DURING: 15 growth stages; BEST Arabidopsis thaliana protein match is: ERD15 (EARLY RESPONSIVE TO DEHYDRATION 15); protein binding (TAIR:AT2G41430.4); Has 126 Blast hits to 126 proteins in 19 species: Archae - 0; Bacteria - 0; Metaz…
AT2G26330	Chr2:11208182-11213971	35.1279	53.5327	45.38	0.56236	0.369442	0.00104241	0.0378174	protein_coding	ER (ERECTA); transmembrane receptor protein kinase	Homologous to receptor protein kinases. Involved in specification of organs originating from the shoot apical meristem. Contains a cytoplasmic protein kinase catalytic domain, a transmembrane region, and an extracellular leucine-rich repeat. ER has been identified as a quantitative trait locus for transpiration efficiency by influencing epidermal and mesophyll development, stomatal density and po…	ERECTA (ER); FUNCTIONS IN: transmembrane receptor protein kinase activity; INVOLVED IN: in 7 processes; LOCATED IN: mitochondrion; EXPRESSED IN: 22 plant structures; EXPRESSED DURING: 13 growth stages; CONTAINS InterPro DOMAIN/s: Protein kinase, ATP binding site (InterPro:IPR017441), Protein kinase, core (InterPro:IPR000719), Leucine-rich repeat, N-terminal (InterPro:IPR013210), Leucine-rich repe…
