# Supplementary material for: ABA Is Required for Plant Acclimation to a Combination of Salt and Heat Stress
Source: PLoS One. 2016 Jan 29;11(1):e0147625. doi: 10.1371/journal.pone.0147625 (PMC4733103; doi:10.1371/journal.pone.0147625)
Supplement: S6 Table — (XLSX) [file pone.0147625.s016.xlsx]

## Sheet: S6 Table
S6 Table Trancripts significantly up-regulated in response to heat and a combination of salt and heat stress
gene_id	locus	FPKM_Control	FPKM_Heat	FPKM_Salt+Heat	log2(fold_change) for Control, Heat	log2(fold_change) for Control, Salt+Heat	q_value for Control, Heat	q_value for Control, Salt+Heat	Type	Short_description	Curator summary	Description
AT5G23110	Chr5:7758306-7775671	7.01085	8.95203	10.286	0.352625	0.554615	0.0485145	0.00119656	protein_coding	zinc finger (C3HC4-type RING finger) family protein		zinc finger (C3HC4-type RING finger) family protein; FUNCTIONS IN: protein binding, zinc ion binding, ATP binding; EXPRESSED IN: 22 plant structures; EXPRESSED DURING: 13 growth stages; CONTAINS InterPro DOMAIN/s: Zinc finger, RING-type (InterPro:IPR001841), Zinc finger, RING/FYVE/PHD-type (InterPro:IPR013083), ATP-binding region, ATPase-like (InterPro:IPR003594); BEST Arabidopsis thaliana protei…
AT1G52980	Chr1:19737431-19740348	45.3657	58.1207	62.5474	0.357448	0.464944	0.0461523	0.00752003	protein_coding	GTP-binding family protein		GTP-binding family protein; FUNCTIONS IN: GTP binding; INVOLVED IN: biological_process unknown; LOCATED IN: intracellular; EXPRESSED IN: 23 plant structures; EXPRESSED DURING: 13 growth stages; CONTAINS InterPro DOMAIN/s: GTP-binding (InterPro:IPR005289), GTP1/OBG (InterPro:IPR006073), GTP-binding protein, HSR1-related (InterPro:IPR002917), NGP1, N-terminal (InterPro:IPR012971); BEST Arabidopsis …
AT5G13800	Chr5:4451836-4454623	44.3289	56.9067	62.599	0.36035	0.49949	0.0430152	0.0145838	protein_coding	hydrolase, alpha/beta fold family protein		hydrolase, alpha/beta fold family protein; FUNCTIONS IN: hydrolase activity, pheophytinase activity; INVOLVED IN: chlorophyll catabolic process; LOCATED IN: chloroplast; EXPRESSED IN: 23 plant structures; EXPRESSED DURING: 13 growth stages; CONTAINS InterPro DOMAIN/s: Alpha/beta hydrolase fold-1 (InterPro:IPR000073); BEST Arabidopsis thaliana protein match is: hydrolase, alpha/beta fold family pr…
AT3G17930	Chr3:6142128-6143310	148.386	190.757	194.699	0.36238	0.393487	0.0416901	0.0254494	protein_coding	unknown protein		unknown protein; FUNCTIONS IN: molecular_function unknown; INVOLVED IN: biological_process unknown; LOCATED IN: chloroplast thylakoid membrane; EXPRESSED IN: 22 plant structures; EXPRESSED DURING: 13 growth stages; Has 195 Blast hits to 195 proteins in 62 species: Archae - 0; Bacteria - 98; Metazoa - 0; Fungi - 0; Plants - 22; Viruses - 0; Other Eukaryotes - 75 (source: NCBI BLink).
AT5G16620	Chr5:5450695-5454535	88.4432	113.842	117.887	0.364215	0.416179	0.0406305	0.0188743	protein_coding	TIC40	chloroplast protein import (Tic40)	TIC40; INVOLVED IN: protein import into chloroplast stroma, chloroplast organization; LOCATED IN: in 6 components; EXPRESSED IN: 22 plant structures; EXPRESSED DURING: 13 growth stages; CONTAINS InterPro DOMAIN/s: Heat shock chaperonin-binding (InterPro:IPR006636); Has 692 Blast hits to 302 proteins in 90 species: Archae - 0; Bacteria - 9; Metazoa - 155; Fungi - 65; Plants - 49; Viruses - 0; Othe…
AT5G08610	Chr5:2790294-2794215	41.6277	53.6043	53.6119	0.364805	0.366605	0.0404694	0.0397032	protein_coding	DEAD box RNA helicase (RH26)		DEAD box RNA helicase (RH26); FUNCTIONS IN: helicase activity, nucleic acid binding, ATP binding, ATP-dependent helicase activity; LOCATED IN: chloroplast; EXPRESSED IN: 25 plant structures; EXPRESSED DURING: 15 growth stages; CONTAINS InterPro DOMAIN/s: RNA helicase, DEAD-box type, Q motif (InterPro:IPR014014), DNA/RNA helicase, DEAD/DEAH box type, N-terminal (InterPro:IPR011545), RNA helicase, …
AT1G23180	Chr1:8215720-8219584	20.6524	26.6026	28.8788	0.365255	0.485296	0.0450977	0.00596099	protein_coding	armadillo/beta-catenin repeat family protein		armadillo/beta-catenin repeat family protein; FUNCTIONS IN: binding; INVOLVED IN: biological_process unknown; LOCATED IN: chloroplast; EXPRESSED IN: 22 plant structures; EXPRESSED DURING: 13 growth stages; CONTAINS InterPro DOMAIN/s: Armadillo-like helical (InterPro:IPR011989), Armadillo (InterPro:IPR000225), Armadillo-type fold (InterPro:IPR016024); BEST Arabidopsis thaliana protein match is: ar…
AT1G74920	Chr1:28139008-28142744	89.8098	115.861	115.879	0.367449	0.369275	0.0391634	0.0403676	protein_coding	ALDH10A8; 3-chloroallyl aldehyde dehydrogenase/ oxidoreductase	Arabidopsis thaliana similar to betaine aldehyde dehydrogenase	ALDH10A8; FUNCTIONS IN: 3-chloroallyl aldehyde dehydrogenase activity, oxidoreductase activity; INVOLVED IN: glycine betaine biosynthetic process from choline, metabolic process; LOCATED IN: cell wall; EXPRESSED IN: 23 plant structures; EXPRESSED DURING: 13 growth stages; CONTAINS InterPro DOMAIN/s: Aldehyde/histidinol dehydrogenase (InterPro:IPR016161), Aldehyde dehydrogenase (InterPro:IPR015590…
AT5G44190	Chr5:17798368-17800824	55.4612	71.6126	79.1875	0.368735	0.515392	0.041135	0.00303468	protein_coding	GLK2 (GOLDEN2-LIKE 2); DNA binding / transcription factor/ transcription regulator	Encodes GLK2, Golden2-like 2, one of a pair of partially redundant nuclear transcription factors that regulate chloroplast development in a cell-autonomous manner. GLK1, Golden2-like 1, is encoded by At2g20570. GLK1 and GLK2 regulate the expression of the photosynthetic apparatus.	GOLDEN2-LIKE 2 (GLK2); FUNCTIONS IN: transcription factor activity, transcription regulator activity, DNA binding; INVOLVED IN: chloroplast organization, positive regulation of transcription, negative regulation of flower development; LOCATED IN: nucleus; EXPRESSED IN: 23 plant structures; EXPRESSED DURING: 13 growth stages; CONTAINS InterPro DOMAIN/s: Homeodomain-like (InterPro:IPR009057), Myb, …
AT1G27630	Chr1:9611102-9614336	33.467	43.2702	45.082	0.370635	0.431409	0.0477237	0.0182719	protein_coding	CYCT1;3 (CYCLIN T 1;3); cyclin-dependent protein kinase		CYCLIN T 1;3 (CYCT1;3); FUNCTIONS IN: cyclin-dependent protein kinase activity; INVOLVED IN: regulation of cell cycle; LOCATED IN: nucleus; EXPRESSED IN: 23 plant structures; EXPRESSED DURING: 15 growth stages; CONTAINS InterPro DOMAIN/s: Cyclin-like (InterPro:IPR011028), Transcription regulator cyclin (InterPro:IPR015429), Cyclin-related (InterPro:IPR013763), Cyclin, N-terminal (InterPro:IPR0066…
AT1G80480	Chr1:30258075-30260679	115.751	149.665	150.14	0.370713	0.37688	0.0381296	0.0376765	protein_coding	PTAC17 (PLASTID TRANSCRIPTIONALLY ACTIVE17)		PLASTID TRANSCRIPTIONALLY ACTIVE17 (PTAC17); LOCATED IN: plastid chromosome, chloroplast stroma, chloroplast, nucleoid; EXPRESSED IN: 23 plant structures; EXPRESSED DURING: 13 growth stages; CONTAINS InterPro DOMAIN/s: Cobalamin (vitamin B12) biosynthesis CobW-like (InterPro:IPR003495), Cobalamin (vitamin B12) biosynthesis CobW-like, C-terminal (InterPro:IPR011629); BEST Arabidopsis thaliana prot…
AT3G26290	Chr3:9632681-9634470	33.8406	43.9574	49.9289	0.377351	0.562717	0.0415179	0.00148973	protein_coding	CYP71B26; electron carrier/ heme binding / iron ion binding / monooxygenase/ oxygen binding	putative cytochrome P450	CYP71B26; FUNCTIONS IN: electron carrier activity, monooxygenase activity, iron ion binding, oxygen binding, heme binding; LOCATED IN: endomembrane system; EXPRESSED IN: 22 plant structures; EXPRESSED DURING: 13 growth stages; CONTAINS InterPro DOMAIN/s: Cytochrome P450 (InterPro:IPR001128), Cytochrome P450, C-terminal region (InterPro:IPR017973), Cytochrome P450, E-class, group I (InterPro:IPR00…
AT5G10690	Chr5:3374392-3377451	35.9279	46.7837	46.8769	0.380901	0.385371	0.0346222	0.0316109	protein_coding	pentatricopeptide (PPR) repeat-containing protein / CBS domain-containing protein		pentatricopeptide (PPR) repeat-containing protein / CBS domain-containing protein; INVOLVED IN: biological_process unknown; LOCATED IN: chloroplast; EXPRESSED IN: 23 plant structures; EXPRESSED DURING: 13 growth stages; CONTAINS InterPro DOMAIN/s: Pentatricopeptide repeat (InterPro:IPR002885), Cystathionine beta-synthase, core (InterPro:IPR000644); BEST Arabidopsis thaliana protein match is: unkn…
AT5G22080	Chr5:7310377-7313619	41.6846	54.3326	68.9826	0.382305	0.728317	0.0476421	5.15e-05	protein_coding	DNAJ heat shock N-terminal domain-containing protein		DNAJ heat shock N-terminal domain-containing protein; FUNCTIONS IN: heat shock protein binding; INVOLVED IN: protein folding; LOCATED IN: cellular_component unknown; CONTAINS InterPro DOMAIN/s: Heat shock protein DnaJ, N-terminal (InterPro:IPR001623); BEST Arabidopsis thaliana protein match is: heat shock protein binding (TAIR:AT1G65280.1); Has 5549 Blast hits to 4474 proteins in 561 species: Arc…
AT5G46420	Chr5:18829954-18832953	83.6976	109.094	119.556	0.382309	0.516032	0.0314803	0.00344063	protein_coding	16S rRNA processing protein RimM family		16S rRNA processing protein RimM family; FUNCTIONS IN: ribosome binding, nucleotidyltransferase activity; INVOLVED IN: metabolic process, rRNA processing, ribosome biogenesis; LOCATED IN: chloroplast; EXPRESSED IN: 22 plant structures; EXPRESSED DURING: 13 growth stages; CONTAINS InterPro DOMAIN/s: PRC-barrel (InterPro:IPR007903), UTP--glucose-1-phosphate uridylyltransferase (InterPro:IPR002618),…
AT4G24520	Chr4:12662840-12667161	57.5075	74.9667	83.2072	0.382501	0.534556	0.0304865	0.00213681	protein_coding	ATR1 (ARABIDOPSIS P450 REDUCTASE 1); NADPH-hemoprotein reductase	Encodes a cyp450 reductase likely to be involved in phenylpropanoid metabolism.	ARABIDOPSIS P450 REDUCTASE 1 (ATR1); FUNCTIONS IN: NADPH-hemoprotein reductase activity; INVOLVED IN: phenylpropanoid metabolic process, response to oxidative stress; LOCATED IN: endoplasmic reticulum; EXPRESSED IN: 24 plant structures; EXPRESSED DURING: 15 growth stages; CONTAINS InterPro DOMAIN/s: Ferredoxin reductase-type FAD-binding domain (InterPro:IPR017927), Flavodoxin-like (InterPro:IPR00…
AT4G21620	Chr4:11491482-11492167	84.4703	110.125	133.468	0.382623	0.661577	0.0427652	0.000185356	protein_coding	glycine-rich protein		glycine-rich protein; FUNCTIONS IN: molecular_function unknown; INVOLVED IN: biological_process unknown; LOCATED IN: endomembrane system; EXPRESSED IN: 22 plant structures; EXPRESSED DURING: 13 growth stages; BEST Arabidopsis thaliana protein match is: unknown protein (TAIR:AT1G61255.1); Has 5875 Blast hits to 3191 proteins in 401 species: Archae - 1; Bacteria - 936; Metazoa - 2612; Fungi - 297; …
AT4G11110	Chr4:6771604-6777225	11.3078	14.744	15.4133	0.382805	0.448452	0.0408523	0.0141277	protein_coding	SPA2 (SPA1-RELATED 2); protein binding / signal transducer	Encodes a member of the SPA (suppressor of phyA-105) protein family (SPA1-SPA4). SPA proteins contain an N-terminal serine/threonine kinase-like motif followed by a coiled-coil structure and a C-terminal WD-repeat domain. SPA proteins function redundantly in suppressing photomorphogenesis in dark- and light-grown seedlings. SPA2 primarily regulates seedling development in darkness and has little …	SPA1-RELATED 2 (SPA2); FUNCTIONS IN: protein binding, signal transducer activity; INVOLVED IN: protein amino acid phosphorylation; LOCATED IN: CUL4 RING ubiquitin ligase complex, heterotrimeric G-protein complex; EXPRESSED IN: 23 plant structures; EXPRESSED DURING: 14 growth stages; CONTAINS InterPro DOMAIN/s: WD40 repeat (InterPro:IPR001680), Serine/threonine protein kinase-related (InterPro:IPR…
AT5G06130	Chr5:1853431-1855888	53.2721	69.5133	69.1904	0.383908	0.378789	0.0356075	0.0378231	protein_coding	chaperone protein dnaJ-related		chaperone protein dnaJ-related; EXPRESSED IN: 22 plant structures; EXPRESSED DURING: 13 growth stages; BEST Arabidopsis thaliana protein match is: unknown protein (TAIR:AT5G61670.2); Has 65 Blast hits to 65 proteins in 13 species: Archae - 0; Bacteria - 2; Metazoa - 0; Fungi - 0; Plants - 62; Viruses - 0; Other Eukaryotes - 1 (source: NCBI BLink).
AT4G18970	Chr4:10389110-10390917	65.2383	85.1669	91.4712	0.384574	0.489196	0.0304703	0.00485837	protein_coding	GDSL-motif lipase/hydrolase family protein		GDSL-motif lipase/hydrolase family protein; FUNCTIONS IN: hydrolase activity, acting on ester bonds, carboxylesterase activity; INVOLVED IN: lipid metabolic process; LOCATED IN: endomembrane system; EXPRESSED IN: 19 plant structures; EXPRESSED DURING: 13 growth stages; CONTAINS InterPro DOMAIN/s: Lipase, GDSL (InterPro:IPR001087); BEST Arabidopsis thaliana protein match is: GDSL-motif lipase/hydr…
AT4G25880	Chr4:13154707-13159382	21.4983	28.0824	30.4772	0.385443	0.505105	0.0428061	0.00842517	protein_coding	APUM6 (Arabidopsis Pumilio 6); RNA binding / binding		Arabidopsis Pumilio 6 (APUM6); FUNCTIONS IN: RNA binding, binding; LOCATED IN: chloroplast; EXPRESSED IN: 24 plant structures; EXPRESSED DURING: 13 growth stages; CONTAINS InterPro DOMAIN/s: Pumilio RNA-binding region (InterPro:IPR001313), Armadillo-like helical (InterPro:IPR011989), Armadillo-type fold (InterPro:IPR016024); BEST Arabidopsis thaliana protein match is: APUM5 (Arabidopsis Pumilio 5…
AT2G33210	Chr2:14074906-14078731	32.871	43.0008	42.2196	0.38755	0.362697	0.0317904	0.0442539	protein_coding	HSP60-2 (HEAT SHOCK PROTEIN 60-2); ATP binding		HEAT SHOCK PROTEIN 60-2 (HSP60-2); FUNCTIONS IN: ATP binding; INVOLVED IN: response to salt stress, inflammatory response; LOCATED IN: mitochondrion, plasma membrane, chloroplast; EXPRESSED IN: 23 plant structures; EXPRESSED DURING: 14 growth stages; CONTAINS InterPro DOMAIN/s: Chaperonin Cpn60/TCP-1 (InterPro:IPR002423), Chaperonin Cpn60, conserved site (InterPro:IPR018370), Chaperonin Cpn60 (In…
AT1G59990	Chr1:22090237-22093060	31.2027	40.8851	42.0457	0.389906	0.431888	0.0313169	0.015254	protein_coding	DEAD/DEAH box helicase, putative (RH22)		DEAD/DEAH box helicase, putative (RH22); FUNCTIONS IN: helicase activity, ATP-dependent helicase activity, nucleic acid binding, ATP binding; INVOLVED IN: biological_process unknown; LOCATED IN: chloroplast; EXPRESSED IN: 21 plant structures; EXPRESSED DURING: 13 growth stages; CONTAINS InterPro DOMAIN/s: RNA helicase, DEAD-box type, Q motif (InterPro:IPR014014), DNA/RNA helicase, DEAD/DEAH box t…
AT3G02300	Chr3:461147-464174	24.393	31.996	34.8485	0.391428	0.51623	0.0379042	0.00459314	protein_coding	regulator of chromosome condensation (RCC1) family protein		regulator of chromosome condensation (RCC1) family protein; FUNCTIONS IN: Ran GTPase binding; INVOLVED IN: biological_process unknown; LOCATED IN: cellular_component unknown; EXPRESSED IN: 24 plant structures; EXPRESSED DURING: 15 growth stages; CONTAINS InterPro DOMAIN/s: Regulator of chromosome condensation/beta-lactamase-inhibitor protein II (InterPro:IPR009091), Regulator of chromosome conden…
AT3G01320	Chr3:106654-113618	11.2391	14.754	18.7052	0.392586	0.736518	0.0329078	1.81e-05	protein_coding	SNL1 (SIN3-LIKE 1)	Encodes SIN3-like 1, a homolog of the transcriptional repressor SIN3 (AT1G24190).	SIN3-LIKE 1 (SNL1); FUNCTIONS IN: molecular_function unknown; INVOLVED IN: regulation of transcription, DNA-dependent; LOCATED IN: nucleus; EXPRESSED IN: 25 plant structures; EXPRESSED DURING: 14 growth stages; CONTAINS InterPro DOMAIN/s: Histone deacetylase interacting (InterPro:IPR013194), Paired amphipathic helix (InterPro:IPR003822); BEST Arabidopsis thaliana protein match is: SNL2 (SIN3-LIKE…
AT4G27130	Chr4:13604557-13606448	180.33	236.756	293.098	0.392765	0.702343	0.0260705	3.77e-05	protein_coding	eukaryotic translation initiation factor SUI1, putative		eukaryotic translation initiation factor SUI1, putative; FUNCTIONS IN: translation initiation factor activity; INVOLVED IN: translational initiation, translation; LOCATED IN: cellular_component unknown; EXPRESSED IN: 24 plant structures; EXPRESSED DURING: 15 growth stages; CONTAINS InterPro DOMAIN/s: Translation initiation factor SUI1 (InterPro:IPR001950), Eukaryotic translation initiation factor…
AT4G38430	Chr4:17986465-17988807	34.8137	45.7534	47.4772	0.394223	0.449177	0.0282226	0.010821	protein_coding	ROPGEF1; Rho guanyl-nucleotide exchange factor/ protein binding	Member of the RopGEF (guanine nucleotide exchange factor) family, containing the novel PRONE domain (plant-specific Rop nucleotide exchanger), which is exclusively active towards members of the Rop subfamily, also known as DUF315). Interacts with ROP1 but the whole protein lacks Rho guanyl-nucleotide exchange factor activity in vitro. The DUF315/PRONE domain is sufficient to confer RopGEF catalyt…	ROPGEF1; FUNCTIONS IN: protein binding, Rho guanyl-nucleotide exchange factor activity; INVOLVED IN: pollen tube growth; LOCATED IN: apical plasma membrane; EXPRESSED IN: 23 plant structures; EXPRESSED DURING: 14 growth stages; CONTAINS InterPro DOMAIN/s: Rop nucleotide exchanger, PRONE (InterPro:IPR005512); BEST Arabidopsis thaliana protein match is: ROPGEF7; Rho guanyl-nucleotide exchange facto…
AT1G13090	Chr1:4461805-4463543	50.6881	66.6363	66.2169	0.394663	0.38715	0.0262767	0.0290228	protein_coding	CYP71B28; electron carrier/ heme binding / iron ion binding / monooxygenase/ oxygen binding	putative cytochrome P450	CYP71B28; FUNCTIONS IN: electron carrier activity, monooxygenase activity, iron ion binding, oxygen binding, heme binding; EXPRESSED IN: 23 plant structures; EXPRESSED DURING: 13 growth stages; CONTAINS InterPro DOMAIN/s: Cytochrome P450 (InterPro:IPR001128), Cytochrome P450, C-terminal region (InterPro:IPR017973), Cytochrome P450, E-class, group I (InterPro:IPR002401), Cytochrome P450, conserved…
AT2G02160	Chr2:553109-556113	46.1696	60.7001	75.5258	0.394757	0.711623	0.024971	2.7e-05	protein_coding	zinc finger (CCCH-type) family protein		zinc finger (CCCH-type) family protein; FUNCTIONS IN: zinc ion binding, nucleic acid binding; INVOLVED IN: biological_process unknown; LOCATED IN: cellular_component unknown; EXPRESSED IN: 24 plant structures; EXPRESSED DURING: 13 growth stages; CONTAINS InterPro DOMAIN/s: Zinc finger, CCCH-type (InterPro:IPR000571); Has 10894 Blast hits to 6834 proteins in 394 species: Archae - 15; Bacteria - 29…
AT5G46190	Chr5:18723115-18726200	14.586	19.1786	20.6264	0.394912	0.501503	0.0426241	0.00803406	protein_coding	KH domain-containing protein		KH domain-containing protein; FUNCTIONS IN: RNA binding, nucleic acid binding; INVOLVED IN: biological_process unknown; EXPRESSED IN: 22 plant structures; EXPRESSED DURING: 13 growth stages; CONTAINS InterPro DOMAIN/s: K Homology, type 1, subgroup (InterPro:IPR018111), K Homology (InterPro:IPR004087), K Homology, type 1 (InterPro:IPR004088); BEST Arabidopsis thaliana protein match is: KH domain-c…
AT3G11964	Chr3:3793956-3806626	14.3618	18.8874	22.3349	0.395186	0.638663	0.027331	0.000170228	protein_coding	RNA binding		RNA binding; FUNCTIONS IN: RNA binding; INVOLVED IN: mRNA processing, RNA processing; LOCATED IN: nucleolus, plasma membrane; EXPRESSED IN: 22 plant structures; EXPRESSED DURING: 13 growth stages; CONTAINS InterPro DOMAIN/s: Nucleic acid-binding, OB-fold-like (InterPro:IPR016027), Nucleic acid-binding, OB-fold (InterPro:IPR012340), RNA-processing protein, HAT helix (InterPro:IPR003107), S1, RNA b…
AT2G34660	Chr2:14602699-14612565	9.41964	12.3907	15.927	0.395517	0.759331	0.0305343	9.31e-06	protein_coding	ATMRP2 (ARABIDOPSIS THALIANA MULTIDRUG RESISTANCE-ASSOCIATED PROTEIN 2); ATPase, coupled to transmembrane movement of substances	encodes a multidrug resistance-associated protein that is MgATP-energized glutathione S-conjugate pump. The expression of this gene is upregulated by herbicide safeners such as benoxacor and fenclorim.	ARABIDOPSIS THALIANA MULTIDRUG RESISTANCE-ASSOCIATED PROTEIN 2 (ATMRP2); FUNCTIONS IN: ATPase activity, coupled to transmembrane movement of substances; INVOLVED IN: response to cyclopentenone; LOCATED IN: vacuolar membrane, plasma membrane, vacuole, plant-type vacuole; EXPRESSED IN: 26 plant structures; EXPRESSED DURING: 14 growth stages; CONTAINS InterPro DOMAIN/s: ATPase, AAA+ type, core (Inte…
AT3G48500	Chr3:17962162-17965613	49.9384	65.7473	66.1603	0.396781	0.407413	0.0202804	0.017587	protein_coding	RNA binding		PIGMENT DEFECTIVE 312 (PDE312); FUNCTIONS IN: RNA binding; LOCATED IN: plastid chromosome, chloroplast, nucleoid; EXPRESSED IN: 24 plant structures; EXPRESSED DURING: 13 growth stages; CONTAINS InterPro DOMAIN/s: Nucleic acid-binding, OB-fold-like (InterPro:IPR016027), S1, RNA binding (InterPro:IPR003029); Has 76 Blast hits to 74 proteins in 29 species: Archae - 0; Bacteria - 6; Metazoa - 7; Fung…
AT1G33780	Chr1:12244584-12246188	35.7903	47.1264	48.3099	0.396965	0.434347	0.0343727	0.0186019	protein_coding	unknown protein		unknown protein; LOCATED IN: chloroplast thylakoid lumen, chloroplast; EXPRESSED IN: 23 plant structures; EXPRESSED DURING: 14 growth stages; CONTAINS InterPro DOMAIN/s: Protein of unknown function DUF179 (InterPro:IPR003774); BEST Arabidopsis thaliana protein match is: unknown protein (TAIR:AT3G29240.2); Has 1773 Blast hits to 1773 proteins in 611 species: Archae - 0; Bacteria - 1186; Metazoa - …
AT5G03340	Chr5:809947-813228	18.9927	25.0221	25.0257	0.397756	0.39956	0.0309091	0.0291673	protein_coding	cell division cycle protein 48, putative / CDC48, putative		cell division cycle protein 48, putative / CDC48, putative; FUNCTIONS IN: in 6 functions; LOCATED IN: cell wall; EXPRESSED IN: 24 plant structures; EXPRESSED DURING: 13 growth stages; CONTAINS InterPro DOMAIN/s: ATPase, AAA+ type, core (InterPro:IPR003593), ATPase, AAA-type, core (InterPro:IPR003959), ATPase, AAA-type, conserved site (InterPro:IPR003960), Aspartate decarboxylase-like fold (InterP…
AT3G01520	Chr3:208438-211804	83.5319	110.086	115.462	0.398228	0.468611	0.0293205	0.00875811	protein_coding	universal stress protein (USP) family protein		universal stress protein (USP) family protein; FUNCTIONS IN: molecular_function unknown; INVOLVED IN: N-terminal protein myristoylation, response to stress; LOCATED IN: plasma membrane; EXPRESSED IN: 24 plant structures; EXPRESSED DURING: 15 growth stages; CONTAINS InterPro DOMAIN/s: UspA (InterPro:IPR006016), Rossmann-like alpha/beta/alpha sandwich fold (InterPro:IPR014729), Universal stress pro…
AT3G15970	Chr3:5408796-5411143	18.542	24.4557	26.7249	0.39938	0.52899	0.0448192	0.00606092	protein_coding	Ran-binding protein 1 domain-containing protein / RanBP1 domain-containing protein		Ran-binding protein 1 domain-containing protein / RanBP1 domain-containing protein; FUNCTIONS IN: molecular_function unknown; INVOLVED IN: intracellular transport; LOCATED IN: cellular_component unknown; EXPRESSED IN: 23 plant structures; EXPRESSED DURING: 13 growth stages; CONTAINS InterPro DOMAIN/s: Ran Binding Protein 1 (InterPro:IPR000156), Pleckstrin homology-type (InterPro:IPR011993), NUP50…
AT4G19500	Chr4:10625658-10630395	16.7552	22.1091	23.3338	0.400032	0.479412	0.0247118	0.00596474	protein_coding	ATP binding / nucleoside-triphosphatase/ nucleotide binding / protein binding / transmembrane receptor		ATP binding / nucleoside-triphosphatase/ nucleotide binding / protein binding / transmembrane receptor; FUNCTIONS IN: protein binding, transmembrane receptor activity, nucleoside-triphosphatase activity, nucleotide binding, ATP binding; INVOLVED IN: signal transduction, defense response, apoptosis, innate immune response; LOCATED IN: intrinsic to membrane; EXPRESSED IN: 23 plant structures; EXPRE…
AT3G29180	Chr3:11148214-11151560	20.8804	27.5569	32.2085	0.400264	0.626888	0.0346546	0.000484134	protein_coding	unknown protein		unknown protein; FUNCTIONS IN: molecular_function unknown; INVOLVED IN: N-terminal protein myristoylation; LOCATED IN: plasma membrane; EXPRESSED IN: 24 plant structures; EXPRESSED DURING: 15 growth stages; CONTAINS InterPro DOMAIN/s: Protein of unknown function DUF1336 (InterPro:IPR009769); BEST Arabidopsis thaliana protein match is: unknown protein (TAIR:AT5G39430.1); Has 151 Blast hits to 151 …
AT5G04830	Chr5:1402044-1403961	58.8594	77.6867	81.4869	0.400394	0.470893	0.0373555	0.0123421	protein_coding	unknown protein		unknown protein; FUNCTIONS IN: molecular_function unknown; INVOLVED IN: biological_process unknown; LOCATED IN: cellular_component unknown; EXPRESSED IN: 24 plant structures; EXPRESSED DURING: 15 growth stages; Has 53 Blast hits to 51 proteins in 20 species: Archae - 0; Bacteria - 2; Metazoa - 6; Fungi - 21; Plants - 23; Viruses - 0; Other Eukaryotes - 1 (source: NCBI BLink).
AT4G40050	Chr4:18560859-18563838	18.3601	24.2359	23.8124	0.400573	0.376736	0.0343276	0.0472666	protein_coding	signal transducer		signal transducer; FUNCTIONS IN: signal transducer activity; INVOLVED IN: biological_process unknown; LOCATED IN: cellular_component unknown; EXPRESSED IN: 22 plant structures; EXPRESSED DURING: 13 growth stages; CONTAINS InterPro DOMAIN/s: Uncharacterised conserved protein UCP013022 (InterPro:IPR016607), Regulator of G protein signalling (InterPro:IPR000342); BEST Arabidopsis thaliana protein ma…
AT4G19490	Chr4:10615795-10623521	17.3516	22.9202	25.529	0.401557	0.558669	0.0215821	0.00163171	protein_coding	protein binding	Putative homolog of yeast Vps54. Thought to associate with POK and ATVPS53 in a plant GARP-like complex involved in the membrane trafficking system.	VPS54; FUNCTIONS IN: protein binding; INVOLVED IN: retrograde transport, endosome to Golgi; LOCATED IN: chloroplast; EXPRESSED IN: male gametophyte; EXPRESSED DURING: L mature pollen stage; CONTAINS InterPro DOMAIN/s: Vps54-like (InterPro:IPR012501); Has 345 Blast hits to 277 proteins in 117 species: Archae - 2; Bacteria - 6; Metazoa - 151; Fungi - 115; Plants - 23; Viruses - 0; Other Eukaryotes …
AT5G13010	Chr5:4122409-4128861	17.7026	23.3945	28.7446	0.402214	0.700928	0.0242559	3.32e-05	protein_coding	EMB3011 (embryo defective 3011); ATP binding / RNA helicase/ helicase/ nucleic acid binding		embryo defective 3011 (EMB3011); FUNCTIONS IN: RNA helicase activity, helicase activity, nucleic acid binding, ATP binding; INVOLVED IN: embryonic development ending in seed dormancy; LOCATED IN: cellular_component unknown; EXPRESSED IN: 25 plant structures; EXPRESSED DURING: 15 growth stages; CONTAINS InterPro DOMAIN/s: Helicase-associated region (InterPro:IPR007502), Region of unknown function …
AT5G45360	Chr5:18384520-18386785	26.0646	34.4525	37.0565	0.402515	0.509231	0.0417958	0.00811458	protein_coding	F-box family protein		F-box family protein; FUNCTIONS IN: molecular_function unknown; INVOLVED IN: biological_process unknown; LOCATED IN: cellular_component unknown; EXPRESSED IN: 22 plant structures; EXPRESSED DURING: 13 growth stages; CONTAINS InterPro DOMAIN/s: Cyclin-like F-box (InterPro:IPR001810); Has 132 Blast hits to 132 proteins in 38 species: Archae - 0; Bacteria - 2; Metazoa - 76; Fungi - 0; Plants - 44; V…
AT2G31060	Chr2:13213171-13218585	24.7856	32.7981	31.8861	0.404114	0.365022	0.0261091	0.0453544	protein_coding	elongation factor family protein		elongation factor family protein; FUNCTIONS IN: GTP binding, translation elongation factor activity, GTPase activity; LOCATED IN: intracellular; EXPRESSED IN: 20 plant structures; EXPRESSED DURING: 13 growth stages; CONTAINS InterPro DOMAIN/s: Translation elongation factor EFTu/EF1A, domain 2 (InterPro:IPR004161), Translation elongation factor EFG/EF2, C-terminal (InterPro:IPR000640), GTP-binding…
AT1G17690	Chr1:6082754-6088340	11.7317	15.5292	16.4558	0.404568	0.489782	0.043972	0.0122935	protein_coding	unknown protein		unknown protein; FUNCTIONS IN: molecular_function unknown; INVOLVED IN: biological_process unknown; LOCATED IN: cellular_component unknown; EXPRESSED IN: 24 plant structures; EXPRESSED DURING: 13 growth stages; CONTAINS InterPro DOMAIN/s: Protein of unknown function DUF1253 (InterPro:IPR010678); Has 24487 Blast hits to 12385 proteins in 666 species: Archae - 70; Bacteria - 4843; Metazoa - 8327; F…
AT1G80790	Chr1:30359722-30363307	21.047	27.881	33.9466	0.405664	0.691245	0.0291094	7.56e-05	protein_coding	XH/XS domain-containing protein / XS zinc finger domain-containing protein		XH/XS domain-containing protein / XS zinc finger domain-containing protein; LOCATED IN: cellular_component unknown; EXPRESSED IN: 23 plant structures; EXPRESSED DURING: 14 growth stages; CONTAINS InterPro DOMAIN/s: Region of unknown function XS (InterPro:IPR005380), Region of unknown function XH (InterPro:IPR005379), Region of unknown function, putative Zinc finger, XS and XH (InterPro:IPR005381)…
AT1G53780	Chr1:20073995-20077713	24.7168	32.8081	40.1303	0.408561	0.700798	0.0253937	4.56e-05	protein_coding	ATP binding / ATPase/ hydrolase/ nucleoside-triphosphatase/ nucleotide binding / peptidyl-prolyl cis-trans isomerase		ATP binding / ATPase/ hydrolase/ nucleoside-triphosphatase/ nucleotide binding / peptidyl-prolyl cis-trans isomerase; FUNCTIONS IN: in 6 functions; INVOLVED IN: protein catabolic process; LOCATED IN: membrane; EXPRESSED IN: leaf; CONTAINS InterPro DOMAIN/s: ATPase, AAA-type, core (InterPro:IPR003959), ATPase, AAA+ type, core (InterPro:IPR003593), Cyclophilin-like (InterPro:IPR015891), Peptidyl-pr…
AT4G00340	Chr4:148813-151686	20.2103	26.8734	27.1757	0.411088	0.428826	0.0234633	0.0168998	protein_coding	RLK4 (RECEPTOR-LIKE PROTEIN KINASE 4); protein kinase/ sugar binding	Encodes a receptor-like protein kinase that is expressed in roots.	RECEPTOR-LIKE PROTEIN KINASE 4 (RLK4); FUNCTIONS IN: sugar binding, protein kinase activity; INVOLVED IN: protein amino acid phosphorylation; LOCATED IN: plasma membrane, membrane; EXPRESSED IN: 7 plant structures; EXPRESSED DURING: 4 anthesis, C globular stage, petal differentiation and expansion stage, E expanded cotyledon stage; CONTAINS InterPro DOMAIN/s: Curculin-like (mannose-binding) lecti…
AT5G16710	Chr5:5483287-5485081	212.181	282.147	302.192	0.411157	0.511772	0.0203754	0.00378926	protein_coding	DHAR3 (dehydroascorbate reductase 1); glutathione dehydrogenase (ascorbate)	The protein undergoes thiolation following treatment with the oxidant tert-butylhydroperoxide.	dehydroascorbate reductase 1 (DHAR3); FUNCTIONS IN: glutathione dehydrogenase (ascorbate) activity; INVOLVED IN: tRNA aminoacylation for protein translation; LOCATED IN: chloroplast stroma, chloroplast, chloroplast envelope; EXPRESSED IN: 23 plant structures; EXPRESSED DURING: 14 growth stages; CONTAINS InterPro DOMAIN/s: Thioredoxin fold (InterPro:IPR012335), Glutathione S-transferase, C-termina…
AT1G08980	Chr1:2884410-2886620	76.8629	102.29	102.495	0.412312	0.416794	0.0189277	0.017401	protein_coding	AMI1 (AMIDASE 1); amidase/ hydrolase, acting on carbon-nitrogen (but not peptide) bonds / indoleacetamide hydrolase	Encodes an enzyme with similarity to bacterial acylamidohydrolases and exhibits indole-3-acetamide amidohydrolase activity in vitro. This enzyme may be involved in the in vivo biosynthesis of indole-acetic acid from indole-3-acetamide, a native metabolite of A. thaliana. It appears to exist as a monomer.	AMIDASE 1 (AMI1); FUNCTIONS IN: hydrolase activity, acting on carbon-nitrogen (but not peptide) bonds, amidase activity, indoleacetamide hydrolase activity; INVOLVED IN: indoleacetic acid biosynthetic process; LOCATED IN: cytoplasm; EXPRESSED IN: 25 plant structures; EXPRESSED DURING: 13 growth stages; CONTAINS InterPro DOMAIN/s: Amidase signature enzyme (InterPro:IPR000120); BEST Arabidopsis tha…
AT2G03150	Chr2:951932-959188	16.934	22.552	29.5812	0.413338	0.806356	0.0229482	1.46e-06	protein_coding	emb1579 (embryo defective 1579); binding / calcium ion binding		embryo defective 1579 (emb1579); FUNCTIONS IN: binding, calcium ion binding; INVOLVED IN: embryonic development ending in seed dormancy; LOCATED IN: cytosol; EXPRESSED IN: 24 plant structures; EXPRESSED DURING: 14 growth stages; CONTAINS InterPro DOMAIN/s: EF-HAND 2 (InterPro:IPR018249), EF-Hand type (InterPro:IPR011992); Has 125920 Blast hits to 56296 proteins in 2267 species: Archae - 286; Bact…
AT1G35115	Chr1:12842157-12845455	9.54751	12.7266	17.973	0.414654	0.914231	0.044529	4.22e-07	transposable_element_gene	transposable element gene		copia-like retrotransposon family, has a 1.1e-168 P-value blast match to gb|AAO73527.1| gag-pol polyprotein (Glycine max) (SIRE1) (Ty1_Copia-family)
AT1G31970	Chr1:11479865-11482890	50.331	67.1365	75.0559	0.41565	0.578115	0.0184406	0.00074799	protein_coding	STRS1 (STRESS RESPONSE SUPPRESSOR 1); ATP binding / ATP-dependent helicase/ helicase/ nucleic acid binding		STRESS RESPONSE SUPPRESSOR 1 (STRS1); FUNCTIONS IN: helicase activity, nucleic acid binding, ATP-dependent helicase activity, ATP binding; EXPRESSED IN: 24 plant structures; EXPRESSED DURING: 13 growth stages; CONTAINS InterPro DOMAIN/s: RNA helicase, DEAD-box type, Q motif (InterPro:IPR014014), DNA/RNA helicase, DEAD/DEAH box type, N-terminal (InterPro:IPR011545), RNA helicase, ATP-dependent, DE…
AT3G01370	Chr3:139010-143706	41.7537	55.7068	62.0777	0.41595	0.573768	0.0184157	0.000890645	protein_coding	ATCFM2 (CRM FAMILY MEMBER 2); RNA binding	Encodes a protein containing a CRM domain that is involved in group I and group II intron splicing.	CRM FAMILY MEMBER 2 (ATCFM2); FUNCTIONS IN: RNA binding; INVOLVED IN: Group I intron splicing, Group II intron splicing; LOCATED IN: chloroplast; EXPRESSED IN: 22 plant structures; EXPRESSED DURING: 13 growth stages; CONTAINS InterPro DOMAIN/s: RNA-binding, CRM domain (InterPro:IPR001890); BEST Arabidopsis thaliana protein match is: RNA binding (TAIR:AT3G23070.1); Has 957 Blast hits to 690 protei…
AT4G32020	Chr4:15487943-15489450	161.268	215.238	244.1	0.416474	0.599616	0.0209978	0.000923795	protein_coding	unknown protein		unknown protein; FUNCTIONS IN: molecular_function unknown; INVOLVED IN: biological_process unknown; LOCATED IN: chloroplast; EXPRESSED IN: 24 plant structures; EXPRESSED DURING: 15 growth stages; BEST Arabidopsis thaliana protein match is: unknown protein (TAIR:AT2G25250.1); Has 34 Blast hits to 34 proteins in 12 species: Archae - 0; Bacteria - 0; Metazoa - 1; Fungi - 5; Plants - 28; Viruses - 0;…
AT2G43970	Chr2:18205234-18208218	320.795	428.177	450.65	0.416553	0.49195	0.0486863	0.0284351	protein_coding	La domain-containing protein		La domain-containing protein; FUNCTIONS IN: RNA binding, nucleic acid binding; INVOLVED IN: RNA processing; LOCATED IN: ribonucleoprotein complex, nucleus, chloroplast; EXPRESSED IN: 22 plant structures; EXPRESSED DURING: 13 growth stages; CONTAINS InterPro DOMAIN/s: Winged helix repressor DNA-binding (InterPro:IPR011991), RNA-binding protein Lupus La (InterPro:IPR006630), Lupus La protein (Inter…
AT5G01270	Chr5:107728-112295	11.5996	15.4831	16.5703	0.416618	0.516118	0.0324516	0.00650537	protein_coding	CPL2; double-stranded RNA binding / phosphatase	Encodes CPL2, a carboxyl-terminal domain (CTD) phosphatase that dephosphorylates CTD Ser5-PO4 of the RNA polymerase II complex. Regulates plant growth, stress and auxin responses.	CPL2; FUNCTIONS IN: phosphatase activity, double-stranded RNA binding; LOCATED IN: intracellular; EXPRESSED IN: 24 plant structures; EXPRESSED DURING: 14 growth stages; CONTAINS InterPro DOMAIN/s: Double-stranded RNA binding (InterPro:IPR001159), Double-stranded RNA-binding-like (InterPro:IPR014720), NLI interacting factor (InterPro:IPR004274); BEST Arabidopsis thaliana protein match is: CPL1 (C-…
AT2G41630	Chr2:17355330-17357598	36.4815	48.7078	50.0079	0.416988	0.456588	0.0246501	0.0124587	protein_coding	TFIIB (TRANSCRIPTION FACTOR II B); RNA polymerase II transcription factor/ protein binding / transcription regulator/ translation initiation factor/ zinc ion binding	Encodes the transcription factor TFIIB.	TRANSCRIPTION FACTOR II B (TFIIB); FUNCTIONS IN: protein binding, RNA polymerase II transcription factor activity, transcription regulator activity, zinc ion binding, translation initiation factor activity; INVOLVED IN: translational initiation, regulation of transcription, DNA-dependent, transcription initiation, regulation of transcription; LOCATED IN: transcription factor complex, nucleus; EXP…
AT4G27830	Chr4:13861717-13864500	15.8887	21.2177	23.7524	0.417269	0.581674	0.0459419	0.00401303	protein_coding	BGLU10 (BETA GLUCOSIDASE 10); catalytic/ cation binding / hydrolase, hydrolyzing O-glycosyl compounds		BETA GLUCOSIDASE 10 (BGLU10); FUNCTIONS IN: cation binding, hydrolase activity, hydrolyzing O-glycosyl compounds, catalytic activity; INVOLVED IN: carbohydrate metabolic process; LOCATED IN: vacuole; EXPRESSED IN: 22 plant structures; EXPRESSED DURING: 13 growth stages; CONTAINS InterPro DOMAIN/s: Glycoside hydrolase, family 1 (InterPro:IPR001360), Glycoside hydrolase, family 1, active site (Inte…
AT2G23930	Chr2:10182250-10183240	113.969	152.218	148.238	0.417491	0.380867	0.0264446	0.0437896	protein_coding	SNRNP-G (PROBABLE SMALL NUCLEAR RIBONUCLEOPROTEIN G)		PROBABLE SMALL NUCLEAR RIBONUCLEOPROTEIN G (SNRNP-G); FUNCTIONS IN: molecular_function unknown; LOCATED IN: small nucleolar ribonucleoprotein complex, nucleus; EXPRESSED IN: 22 plant structures; EXPRESSED DURING: 13 growth stages; CONTAINS InterPro DOMAIN/s: Like-Sm ribonucleoprotein, core (InterPro:IPR001163), Like-Sm ribonucleoprotein-related, core (InterPro:IPR010920), Like-Sm ribonucleoprotei…
AT1G72440	Chr1:27268164-27273596	19.1602	25.6141	26.5454	0.418826	0.471948	0.0199261	0.00742267	protein_coding	EDA25 (embryo sac development arrest 25)		embryo sac development arrest 25 (EDA25); INVOLVED IN: polar nucleus fusion; LOCATED IN: endomembrane system; EXPRESSED IN: 23 plant structures; EXPRESSED DURING: 13 growth stages; CONTAINS InterPro DOMAIN/s: CCAAT-binding factor (InterPro:IPR005612); Has 15186 Blast hits to 7963 proteins in 492 species: Archae - 75; Bacteria - 4575; Metazoa - 3576; Fungi - 1830; Plants - 546; Viruses - 293; Othe…
AT5G56360	Chr5:22823301-22828025	37.9145	50.7023	59.7097	0.419301	0.656811	0.0180837	0.000104594	protein_coding	calmodulin-binding protein		calmodulin-binding protein; FUNCTIONS IN: calmodulin binding; LOCATED IN: endomembrane system; EXPRESSED IN: 23 plant structures; EXPRESSED DURING: 13 growth stages; CONTAINS InterPro DOMAIN/s: Low density lipoprotein-receptor, class A, cysteine-rich (InterPro:IPR002172), Mannose-6-phosphate receptor, binding (InterPro:IPR009011), Glucosidase II beta subunit-like (InterPro:IPR012913); BEST Arabid…
AT1G01710	Chr1:262827-267771	16.5801	22.1868	24.5878	0.420244	0.570082	0.025576	0.00166796	protein_coding	acyl-CoA thioesterase family protein		acyl-CoA thioesterase family protein; FUNCTIONS IN: cyclic nucleotide binding, acyl-CoA thioesterase activity; INVOLVED IN: acyl-CoA metabolic process; LOCATED IN: peroxisome; EXPRESSED IN: 22 plant structures; EXPRESSED DURING: 14 growth stages; CONTAINS InterPro DOMAIN/s: Cyclic nucleotide-binding (InterPro:IPR000595), Cyclic nucleotide-binding-like (InterPro:IPR018490), Acyl-CoA thioesterase (…
AT1G33390	Chr1:12099481-12104108	6.1135	8.1832	8.5431	0.420666	0.484359	0.0426241	0.0183116	protein_coding	helicase domain-containing protein		helicase domain-containing protein; FUNCTIONS IN: helicase activity, ATP binding, ATP-dependent helicase activity, nucleic acid binding; INVOLVED IN: biological_process unknown; LOCATED IN: cellular_component unknown; EXPRESSED IN: 19 plant structures; EXPRESSED DURING: 8 growth stages; CONTAINS InterPro DOMAIN/s: Helicase-associated region (InterPro:IPR007502), Region of unknown function DUF1605…
AT5G58350	Chr5:23584788-23587801	8.93248	11.9587	13.4678	0.420928	0.59398	0.0484049	0.00423328	protein_coding	WNK4 (WITH NO K (=LYSINE) 4); kinase/ protein kinase	Encodes a member of the WNK family (9 members in all) of protein kinases, the structural design of which is clearly distinct from those of other known protein kinases, such as receptor-like kinases and mitogen-activated protein kinases. Its transcription is under the control of circadian rhythms.	WITH NO K (=LYSINE) 4 (WNK4); FUNCTIONS IN: protein kinase activity, kinase activity; INVOLVED IN: protein amino acid phosphorylation; LOCATED IN: nucleus, cytoplasm; EXPRESSED IN: 22 plant structures; EXPRESSED DURING: 13 growth stages; CONTAINS InterPro DOMAIN/s: Protein kinase, ATP binding site (InterPro:IPR017441), Protein kinase, core (InterPro:IPR000719), Serine/threonine protein kinase-rel…
AT4G34480	Chr4:16480933-16483995	47.4197	63.5303	61.7573	0.42196	0.382721	0.0176429	0.0321309	protein_coding	catalytic/ cation binding / hydrolase, hydrolyzing O-glycosyl compounds		catalytic/ cation binding / hydrolase, hydrolyzing O-glycosyl compounds; FUNCTIONS IN: cation binding, hydrolase activity, hydrolyzing O-glycosyl compounds, catalytic activity; INVOLVED IN: carbohydrate metabolic process; LOCATED IN: endomembrane system; EXPRESSED IN: 22 plant structures; EXPRESSED DURING: 13 growth stages; CONTAINS InterPro DOMAIN/s: X8 (InterPro:IPR012946), Glycoside hydrolase,…
AT1G60640	Chr1:22337374-22339672	22.3251	29.9105	38.615	0.421983	0.792092	0.0460829	3.85e-05	protein_coding	unknown protein		unknown protein; FUNCTIONS IN: molecular_function unknown; INVOLVED IN: biological_process unknown; LOCATED IN: cellular_component unknown; BEST Arabidopsis thaliana protein match is: unknown protein (TAIR:AT2G22795.1); Has 39659 Blast hits to 19740 proteins in 927 species: Archae - 23; Bacteria - 5275; Metazoa - 16770; Fungi - 3207; Plants - 1181; Viruses - 285; Other Eukaryotes - 12918 (source:…
AT1G74230	Chr1:27914698-27917083	59.5226	79.7541	86.4966	0.422121	0.540803	0.0187534	0.00192842	protein_coding	GR-RBP5 (glycine-rich RNA-binding protein 5); ATP binding / RNA binding	encodes a glycine-rich RNA binding protein.	glycine-rich RNA-binding protein 5 (GR-RBP5); FUNCTIONS IN: RNA binding, ATP binding; INVOLVED IN: biological_process unknown; LOCATED IN: mitochondrion; EXPRESSED IN: 23 plant structures; EXPRESSED DURING: 14 growth stages; CONTAINS InterPro DOMAIN/s: RNA recognition motif, glycine rich protein (InterPro:IPR015465), RNA recognition motif, RNP-1 (InterPro:IPR000504), Nucleotide-binding, alpha-bet…
AT5G58740	Chr5:23725773-23727614	52.4666	70.3067	74.6287	0.422264	0.509928	0.033939	0.0090115	protein_coding	nuclear movement family protein		nuclear movement family protein; FUNCTIONS IN: molecular_function unknown; INVOLVED IN: biological_process unknown; LOCATED IN: cellular_component unknown; EXPRESSED IN: 23 plant structures; EXPRESSED DURING: 15 growth stages; CONTAINS InterPro DOMAIN/s: CS domain (InterPro:IPR007052), HSP20-like chaperone (InterPro:IPR008978), CS (InterPro:IPR017447); BEST Arabidopsis thaliana protein match is: …
AT5G09920	Chr5:3096182-3097575	53.7563	72.1592	71.5481	0.424749	0.414076	0.0329078	0.0387924	protein_coding	NRPB4; DNA-directed RNA polymerase	Non-catalytic subunit specific to DNA-dependent RNA polymerase II; the ortholog of budding yeast RPB4)	NRPB4; FUNCTIONS IN: DNA-directed RNA polymerase activity; INVOLVED IN: transcription from RNA polymerase II promoter; LOCATED IN: DNA-directed RNA polymerase II, core complex; EXPRESSED IN: 24 plant structures; EXPRESSED DURING: 15 growth stages; CONTAINS InterPro DOMAIN/s: HRDC-like (InterPro:IPR010997), RNA polymerase II, Rpb4 (InterPro:IPR005574), RNA polymerase II, Rpb4, core (InterPro:IPR00…
AT2G32260	Chr2:13697515-13700641	32.4259	43.5369	44.8942	0.425093	0.470983	0.0214184	0.00957742	protein_coding	cholinephosphate cytidylyltransferase, putative / phosphorylcholine transferase, putative / CTP:phosphocholine cytidylyltransferase, putative		PHOSPHORYLCHOLINE CYTIDYLYLTRANSFERASE (CCT1); FUNCTIONS IN: choline-phosphate cytidylyltransferase activity, catalytic activity, nucleotidyltransferase activity; INVOLVED IN: biosynthetic process; EXPRESSED IN: 24 plant structures; EXPRESSED DURING: 15 growth stages; CONTAINS InterPro DOMAIN/s: Rossmann-like alpha/beta/alpha sandwich fold (InterPro:IPR014729), Cytidyltransferase-related (InterPr…
AT1G62040	Chr1:22932900-22934439	50.5113	67.8329	73.3179	0.425378	0.539155	0.0329596	0.005541	protein_coding	ATG8C (autophagy 8c); microtubule binding		autophagy 8c (ATG8C); FUNCTIONS IN: microtubule binding; INVOLVED IN: autophagy; EXPRESSED IN: 24 plant structures; EXPRESSED DURING: 15 growth stages; CONTAINS InterPro DOMAIN/s: Light chain 3 (LC3) (InterPro:IPR004241); BEST Arabidopsis thaliana protein match is: autophagy 8d (APG8d) (TAIR:AT2G05630.1); Has 1161 Blast hits to 1159 proteins in 200 species: Archae - 0; Bacteria - 0; Metazoa - 579…
AT3G01440	Chr3:168434-172022	54.0353	72.6115	71.6825	0.426295	0.409316	0.0315604	0.0387924	protein_coding	oxygen evolving enhancer 3 (PsbQ) family protein		oxygen evolving enhancer 3 (PsbQ) family protein; FUNCTIONS IN: calcium ion binding; INVOLVED IN: photosynthesis, light reaction; LOCATED IN: chloroplast thylakoid membrane, chloroplast photosystem II, chloroplast thylakoid lumen, chloroplast, oxygen evolving complex; EXPRESSED IN: 20 plant structures; EXPRESSED DURING: 13 growth stages; CONTAINS InterPro DOMAIN/s: Photosystem II oxygen evolving …
AT1G48570	Chr1:17952864-17957719	26.3413	35.44	35.1157	0.428055	0.41639	0.031981	0.0353649	protein_coding	zinc finger (Ran-binding) family protein		zinc finger (Ran-binding) family protein; FUNCTIONS IN: binding, zinc ion binding; LOCATED IN: intracellular, chloroplast; EXPRESSED IN: 22 plant structures; EXPRESSED DURING: 13 growth stages; CONTAINS InterPro DOMAIN/s: Zinc finger, RanBP2-type (InterPro:IPR001876); BEST Arabidopsis thaliana protein match is: zinc finger (Ran-binding) family protein (TAIR:AT1G70650.1); Has 1117 Blast hits to 65…
AT1G05170	Chr1:1491110-1494248	11.6185	15.6394	18.6959	0.428758	0.687893	0.0459665	0.00084629	protein_coding	galactosyltransferase family protein		galactosyltransferase family protein; FUNCTIONS IN: transferase activity, transferring hexosyl groups, transferase activity, transferring glycosyl groups; INVOLVED IN: protein amino acid glycosylation; LOCATED IN: membrane; EXPRESSED IN: 14 plant structures; EXPRESSED DURING: 4 anthesis, C globular stage, 4 leaf senescence stage, petal differentiation and expansion stage, E expanded cotyledon sta…
AT3G12080	Chr3:3847791-3852138	62.9576	84.7556	85.8785	0.428927	0.449514	0.0143055	0.0103933	protein_coding	emb2738 (embryo defective 2738); GTP binding		embryo defective 2738 (emb2738); FUNCTIONS IN: GTP binding; INVOLVED IN: embryonic development ending in seed dormancy; LOCATED IN: chloroplast; EXPRESSED IN: 21 plant structures; EXPRESSED DURING: 13 growth stages; CONTAINS InterPro DOMAIN/s: GTP-binding (InterPro:IPR005289), Small GTP-binding protein (InterPro:IPR005225), GTP1/OBG (InterPro:IPR006073), GTP-binding protein, HSR1-related (InterPr…
AT1G07080	Chr1:2169981-2172194	65.9686	88.8139	86.7866	0.429005	0.39729	0.0155694	0.0252699	protein_coding	gamma interferon responsive lysosomal thiol reductase family protein / GILT family protein		gamma interferon responsive lysosomal thiol reductase family protein / GILT family protein; FUNCTIONS IN: catalytic activity; INVOLVED IN: biological_process unknown; LOCATED IN: vacuole; EXPRESSED IN: 23 plant structures; EXPRESSED DURING: 15 growth stages; CONTAINS InterPro DOMAIN/s: Gamma interferon inducible lysosomal thiol reductase GILT (InterPro:IPR004911), Thioredoxin-like fold (InterPro:…
AT5G56900	Chr5:23019325-23022670	14.9417	20.1172	19.8936	0.429085	0.414556	0.0360345	0.0439807	protein_coding	CwfJ-like family protein / zinc finger (CCCH-type) family protein		CwfJ-like family protein / zinc finger (CCCH-type) family protein; FUNCTIONS IN: zinc ion binding, catalytic activity, nucleic acid binding; INVOLVED IN: biological_process unknown; LOCATED IN: cellular_component unknown; EXPRESSED IN: 22 plant structures; EXPRESSED DURING: 13 growth stages; CONTAINS InterPro DOMAIN/s: Zinc finger, CCCH-type (InterPro:IPR000571), Histidine triad-like motif (Inter…
AT3G16310	Chr3:5526413-5528602	17.1809	23.1341	24.9524	0.429215	0.53997	0.0464986	0.0108494	protein_coding	mitotic phosphoprotein N' end (MPPN) family protein		mitotic phosphoprotein N' end (MPPN) family protein; FUNCTIONS IN: molecular_function unknown; INVOLVED IN: biological_process unknown; EXPRESSED IN: 24 plant structures; EXPRESSED DURING: 15 growth stages; CONTAINS InterPro DOMAIN/s: MPPN (InterPro:IPR007846), Nucleoporin, NUP53 (InterPro:IPR017389); Has 170 Blast hits to 170 proteins in 62 species: Archae - 0; Bacteria - 0; Metazoa - 124; Fungi…
AT3G54360	Chr3:20128304-20131854	72.3339	97.4186	99.5967	0.429525	0.463023	0.0138564	0.00765305	protein_coding	protein binding / zinc ion binding		protein binding / zinc ion binding; FUNCTIONS IN: protein binding, zinc ion binding; EXPRESSED IN: 23 plant structures; EXPRESSED DURING: 15 growth stages; CONTAINS InterPro DOMAIN/s: Zinc finger, RING-type, conserved site (InterPro:IPR017907), Zinc finger, RING-type (InterPro:IPR001841), Zinc finger, RING/FYVE/PHD-type (InterPro:IPR013083); Has 679 Blast hits to 624 proteins in 99 species: Archa…
AT2G24270	Chr2:10327049-10329941	113.09	152.35	161.797	0.429909	0.518302	0.0431214	0.0189531	protein_coding	ALDH11A3; 3-chloroallyl aldehyde dehydrogenase/ glyceraldehyde-3-phosphate dehydrogenase (NADP+)	Encodes a protein with non-phosphorylating NADP-dependent glyceraldehyde-3-phosphate dehydrogenase activity. The activity of the enzyme was determined from leaf extracts; the enzyme has not been purified to confirm activity.	ALDH11A3; FUNCTIONS IN: 3-chloroallyl aldehyde dehydrogenase activity, glyceraldehyde-3-phosphate dehydrogenase (NADP+) activity; INVOLVED IN: metabolic process; EXPRESSED IN: 25 plant structures; EXPRESSED DURING: 14 growth stages; CONTAINS InterPro DOMAIN/s: Aldehyde/histidinol dehydrogenase (InterPro:IPR016161), Aldehyde dehydrogenase (InterPro:IPR015590), Aldehyde dehydrogenase, N-terminal (I…
AT1G22860	Chr1:8083399-8089236	6.56033	8.84003	9.25507	0.430282	0.498073	0.0439169	0.0187643	protein_coding	unknown protein		unknown protein; FUNCTIONS IN: molecular_function unknown; INVOLVED IN: biological_process unknown; LOCATED IN: cellular_component unknown; EXPRESSED IN: 22 plant structures; EXPRESSED DURING: 13 growth stages; Has 284 Blast hits to 266 proteins in 98 species: Archae - 0; Bacteria - 2; Metazoa - 148; Fungi - 62; Plants - 34; Viruses - 0; Other Eukaryotes - 38 (source: NCBI BLink).
AT1G52590	Chr1:19587636-19590273	37.2577	50.2429	55.7223	0.431381	0.582315	0.0419342	0.00480131	protein_coding			FUNCTIONS IN: molecular_function unknown; INVOLVED IN: biological_process unknown; LOCATED IN: plastoglobule; EXPRESSED IN: 22 plant structures; EXPRESSED DURING: 13 growth stages; CONTAINS InterPro DOMAIN/s: Putative thiol-disulphide oxidoreductase DCC (InterPro:IPR007263); BEST Arabidopsis thaliana protein match is: RNase H domain-containing protein (TAIR:AT1G24090.1); Has 622 Blast hits to 622…
AT1G68140	Chr1:25538986-25541740	19.0093	25.6535	30.7436	0.432446	0.695176	0.0298997	0.00211226	protein_coding			FUNCTIONS IN: molecular_function unknown; INVOLVED IN: biological_process unknown; EXPRESSED IN: 23 plant structures; EXPRESSED DURING: 13 growth stages; CONTAINS InterPro DOMAIN/s: Protein of unknown function DUF1644 (InterPro:IPR012866); BEST Arabidopsis thaliana protein match is: protein binding / zinc ion binding (TAIR:AT4G08460.2); Has 145 Blast hits to 136 proteins in 7 species: Archae - 0;…
AT1G70370	Chr1:26512721-26515188	68.0693	91.8913	94.5626	0.432923	0.475861	0.0139415	0.007022	protein_coding	BURP domain-containing protein / polygalacturonase, putative		BURP domain-containing protein / polygalacturonase, putative; FUNCTIONS IN: polygalacturonase activity; INVOLVED IN: biological_process unknown; LOCATED IN: endomembrane system; EXPRESSED IN: 23 plant structures; EXPRESSED DURING: 13 growth stages; CONTAINS InterPro DOMAIN/s: BURP (InterPro:IPR004873); BEST Arabidopsis thaliana protein match is: JP630; polygalacturonase (TAIR:AT1G23760.1); Has 25…
AT1G75280	Chr1:28251959-28253619	50.4791	68.1759	70.1351	0.433575	0.476047	0.0161191	0.00748088	protein_coding	isoflavone reductase, putative	isoflavone reductase, putative, identical to SP:P52577 Isoflavone reductase homolog P3 (EC 1.3.1.-) {Arabidopsis thaliana}; contains Pfam profile PF02716: isoflavone reductase. Involved in response to oxidative stress.	isoflavone reductase, putative; FUNCTIONS IN: transcription repressor activity, binding, catalytic activity; INVOLVED IN: response to oxidative stress, response to cadmium ion, response to cyclopentenone; LOCATED IN: plasma membrane; EXPRESSED IN: 26 plant structures; EXPRESSED DURING: 13 growth stages; CONTAINS InterPro DOMAIN/s: NAD(P)-binding (InterPro:IPR016040), NmrA-like (InterPro:IPR008030…
AT3G53960	Chr3:19978121-19980959	10.4263	14.0945	14.3582	0.4349	0.463237	0.0443058	0.0329116	protein_coding	proton-dependent oligopeptide transport (POT) family protein		proton-dependent oligopeptide transport (POT) family protein; FUNCTIONS IN: transporter activity; INVOLVED IN: oligopeptide transport; LOCATED IN: plasma membrane, membrane; EXPRESSED IN: 22 plant structures; EXPRESSED DURING: 13 growth stages; CONTAINS InterPro DOMAIN/s: TGF-beta receptor, type I/II extracellular region, conserved site (InterPro:IPR018456), TGF-beta receptor, type I/II extracell…
AT5G12410	Chr5:4021814-4023988	24.937	33.7457	35.4792	0.436415	0.510286	0.0270423	0.0085894	protein_coding	THUMP domain-containing protein		THUMP domain-containing protein; FUNCTIONS IN: molecular_function unknown; INVOLVED IN: biological_process unknown; LOCATED IN: cellular_component unknown; EXPRESSED IN: 23 plant structures; EXPRESSED DURING: 13 growth stages; CONTAINS InterPro DOMAIN/s: THUMP (InterPro:IPR004114); Has 2926 Blast hits to 1988 proteins in 205 species: Archae - 10; Bacteria - 67; Metazoa - 1296; Fungi - 226; Plants…
AT5G42030	Chr5:16811383-16813183	88.6602	120.007	131.936	0.436764	0.57508	0.012981	0.000770878	protein_coding	ABIL4 (ABL INTERACTOR-LIKE PROTEIN 4)		ABL INTERACTOR-LIKE PROTEIN 4 (ABIL4); FUNCTIONS IN: molecular_function unknown; INVOLVED IN: biological_process unknown; LOCATED IN: cellular_component unknown; EXPRESSED IN: 22 plant structures; EXPRESSED DURING: 13 growth stages; BEST Arabidopsis thaliana protein match is: ABIL3 (ABL INTERACTOR-LIKE PROTEIN 3) (TAIR:AT5G24310.1); Has 101 Blast hits to 101 proteins in 8 species: Archae - 0; Bac…
AT4G34160	Chr4:16357638-16359555	15.5331	21.0341	25.928	0.437386	0.740763	0.0352854	0.000155838	protein_coding	CYCD3;1 (CYCLIN D3;1); cyclin-dependent protein kinase regulator/ protein binding	encodes a cyclin D-type protein involved in the switch from cell proliferation to the final stages of differentiation. The gene is transcriptionally regulated by cytokinin and brassinosteroid. Protein interacts with cyclin-dependent kinase inhibitor ICK1.	CYCLIN D3;1 (CYCD3;1); FUNCTIONS IN: protein binding, cyclin-dependent protein kinase regulator activity; INVOLVED IN: in 8 processes; LOCATED IN: nucleus; EXPRESSED IN: 23 plant structures; EXPRESSED DURING: 13 growth stages; CONTAINS InterPro DOMAIN/s: Cyclin, C-terminal (InterPro:IPR004367), Cyclin D (InterPro:IPR015451), Cyclin-like (InterPro:IPR011028), Cyclin-related (InterPro:IPR013763), C…
AT1G44820	Chr1:16926323-16928704	21.3605	28.9311	27.9788	0.437678	0.390989	0.0231961	0.0453151	protein_coding	aminoacylase, putative / N-acyl-L-amino-acid amidohydrolase, putative		aminoacylase, putative / N-acyl-L-amino-acid amidohydrolase, putative; FUNCTIONS IN: metallopeptidase activity, aminoacylase activity; INVOLVED IN: amino acid metabolic process, proteolysis; LOCATED IN: endomembrane system, cytoplasm; EXPRESSED IN: guard cell; CONTAINS InterPro DOMAIN/s: Peptidase M20 (InterPro:IPR002933), N-acyl-L-amino-acid amidohydrolase (InterPro:IPR010159); BEST Arabidopsis …
AT4G14990	Chr4:8565621-8569814	13.6776	18.5293	17.8621	0.437997	0.38669	0.0176703	0.0376977	protein_coding	unknown protein		unknown protein; FUNCTIONS IN: molecular_function unknown; INVOLVED IN: biological_process unknown; LOCATED IN: cellular_component unknown; EXPRESSED IN: 22 plant structures; EXPRESSED DURING: 13 growth stages; BEST Arabidopsis thaliana protein match is: unknown protein (TAIR:AT3G22270.1); Has 248 Blast hits to 216 proteins in 61 species: Archae - 0; Bacteria - 0; Metazoa - 121; Fungi - 18; Plant…
AT3G03630	Chr3:877927-880446	30.0186	40.6846	40.1564	0.438629	0.42137	0.0172645	0.0221971	protein_coding	CS26; cysteine synthase	O-acetylserine (thiol) lyase	CS26; FUNCTIONS IN: cysteine synthase activity; INVOLVED IN: cysteine biosynthetic process from serine, cysteine biosynthetic process, metabolic process; LOCATED IN: chloroplast; EXPRESSED IN: 19 plant structures; EXPRESSED DURING: 12 growth stages; CONTAINS InterPro DOMAIN/s: Cysteine synthase/cystathionine beta-synthase P-phosphate-binding site (InterPro:IPR001216), Cysteine synthase A (InterPr…
AT1G58200	Chr1:21548186-21553127	33.4099	45.2864	46.4365	0.438802	0.47658	0.0199414	0.0129234	protein_coding	MSL3 (MscS-LIKE 3); ion channel	A member of MscS-like gene family, structurally very similar to MSL2, comprising of an N-terminal chloroplast transit peptide, five trans-membrane helices and a C-terminal cytoplasmic domain. Mutant plants showed abnormalities in the size and shape of plastids. MSL3-GFP was localized to discrete foci on the plastid envelope and co-localize with the plastid division protein AtMinE. MSL3 was capabl…	MscS-LIKE 3 (MSL3); FUNCTIONS IN: ion channel activity; INVOLVED IN: plastid organization, response to osmotic stress; LOCATED IN: membrane, plastid envelope; EXPRESSED IN: 26 plant structures; EXPRESSED DURING: 15 growth stages; CONTAINS InterPro DOMAIN/s: Mechanosensitive ion channel MscS (InterPro:IPR006685), Like-Sm ribonucleoprotein-related, core (InterPro:IPR010920); BEST Arabidopsis thalia…
AT5G57610	Chr5:23325306-23329347	11.5588	15.6769	16.3229	0.439648	0.499502	0.0192829	0.00675767	protein_coding	protein kinase family protein		protein kinase family protein; FUNCTIONS IN: protein serine/threonine/tyrosine kinase activity, protein kinase activity; INVOLVED IN: protein amino acid phosphorylation; LOCATED IN: cellular_component unknown; EXPRESSED IN: 24 plant structures; EXPRESSED DURING: 15 growth stages; CONTAINS InterPro DOMAIN/s: Octicosapeptide/Phox/Bem1p (InterPro:IPR000270), Protein kinase, ATP binding site (InterPr…
AT3G45010	Chr3:16466289-16470153	28.4689	38.6192	40.1415	0.43993	0.497305	0.0200061	0.00806559	protein_coding	scpl48 (serine carboxypeptidase-like 48); serine-type carboxypeptidase		serine carboxypeptidase-like 48 (scpl48); FUNCTIONS IN: serine-type carboxypeptidase activity; INVOLVED IN: proteolysis; LOCATED IN: endomembrane system; EXPRESSED IN: 24 plant structures; EXPRESSED DURING: 13 growth stages; CONTAINS InterPro DOMAIN/s: Peptidase S10, serine carboxypeptidase (InterPro:IPR001563), Peptidase S10, serine carboxypeptidase, active site (InterPro:IPR018202); BEST Arabid…
AT2G47710	Chr2:19554833-19556065	102.406	139	145.811	0.440785	0.511393	0.013415	0.00344169	protein_coding	universal stress protein (USP) family protein		universal stress protein (USP) family protein; FUNCTIONS IN: molecular_function unknown; INVOLVED IN: response to stress; LOCATED IN: vacuole; EXPRESSED IN: 23 plant structures; EXPRESSED DURING: 13 growth stages; CONTAINS InterPro DOMAIN/s: UspA (InterPro:IPR006016), Rossmann-like alpha/beta/alpha sandwich fold (InterPro:IPR014729), Universal stress protein A (InterPro:IPR006015); BEST Arabidops…
AT5G51290	Chr5:20843997-20848340	11.7934	16.0139	19.4971	0.441345	0.726878	0.0308514	0.000157077	protein_coding	ceramide kinase-related		ceramide kinase-related; FUNCTIONS IN: diacylglycerol kinase activity; INVOLVED IN: activation of protein kinase C activity by G-protein coupled receptor protein signaling pathway; LOCATED IN: cellular_component unknown; EXPRESSED IN: 12 plant structures; EXPRESSED DURING: 6 growth stages; CONTAINS InterPro DOMAIN/s: Diacylglycerol kinase, catalytic region (InterPro:IPR001206); BEST Arabidopsis t…
AT2G24520	Chr2:10415431-10419783	6.30862	8.56995	8.82421	0.441963	0.485739	0.048137	0.0303551	protein_coding	AHA5 (Arabidopsis H(+)-ATPase 5); ATPase		Arabidopsis H(+)-ATPase 5 (AHA5); FUNCTIONS IN: ATPase activity; INVOLVED IN: cation transport, metabolic process, ATP biosynthetic process; LOCATED IN: plasma membrane; EXPRESSED IN: 23 plant structures; EXPRESSED DURING: 14 growth stages; CONTAINS InterPro DOMAIN/s: ATPase, P-type, ATPase-associated region (InterPro:IPR008250), ATPase, P-type, H+ transporting proton pump (InterPro:IPR000695), A…
AT2G45030	Chr2:18572410-18576970	12.3252	16.7436	16.597	0.441998	0.430906	0.0249342	0.0299939	protein_coding	mitochondrial elongation factor, putative		mitochondrial elongation factor, putative; FUNCTIONS IN: translation factor activity, nucleic acid binding, GTP binding, translation elongation factor activity, GTPase activity; INVOLVED IN: response to cadmium ion; LOCATED IN: mitochondrion; EXPRESSED IN: cultured cell; CONTAINS InterPro DOMAIN/s: Protein synthesis factor, GTP-binding (InterPro:IPR000795), Translation elongation factor EFG/EF2, …
AT3G14595	Chr3:4908947-4910476	47.9614	65.2494	79.1006	0.444091	0.723412	0.0270198	0.000139517	protein_coding	unknown protein		unknown protein; FUNCTIONS IN: molecular_function unknown; INVOLVED IN: biological_process unknown; LOCATED IN: cellular_component unknown; EXPRESSED IN: 24 plant structures; EXPRESSED DURING: 15 growth stages; BEST Arabidopsis thaliana protein match is: unknown protein (TAIR:AT1G17080.1); Has 81 Blast hits to 81 proteins in 12 species: Archae - 0; Bacteria - 2; Metazoa - 0; Fungi - 0; Plants - 7…
AT3G52850	Chr3:19587820-19592767	72.2571	98.3299	102.25	0.444492	0.502485	0.0131524	0.00550308	protein_coding	VSR1 (VACUOLAR SORTING RECEPTOR HOMOLOG 1); amino-terminal vacuolar sorting propeptide binding	Encodes the Vacuolar Sorting Receptor-1 (VSR-1)/Epidermal Growth Factor Receptor-like protein1(VSR-1/ATELP1). Binds vacuolar targeting signals. Involved in sorting seed storage proteins into vacuoles.	VACUOLAR SORTING RECEPTOR HOMOLOG 1 (VSR1); FUNCTIONS IN: amino-terminal vacuolar sorting propeptide binding; INVOLVED IN: vacuolar transport, Golgi to vacuole transport, protein targeting to vacuole; LOCATED IN: trans-Golgi network, Golgi apparatus, plasma membrane, integral to plasma membrane, Golgi transport complex; EXPRESSED IN: 24 plant structures; EXPRESSED DURING: 13 growth stages; CONTAI…
AT4G37330	Chr4:17562344-17564596	13.9738	19.0189	21.2241	0.444715	0.604576	0.0344255	0.00312408	protein_coding	CYP81D4; electron carrier/ heme binding / iron ion binding / monooxygenase/ oxygen binding	member of CYP81D	CYP81D4; FUNCTIONS IN: electron carrier activity, monooxygenase activity, iron ion binding, oxygen binding, heme binding; LOCATED IN: endoplasmic reticulum; EXPRESSED IN: 23 plant structures; EXPRESSED DURING: 13 growth stages; CONTAINS InterPro DOMAIN/s: Cytochrome P450 (InterPro:IPR001128), Cytochrome P450, C-terminal region (InterPro:IPR017973), Cytochrome P450, conserved site (InterPro:IPR017…
AT1G10940	Chr1:3655776-3658578	50.8212	69.2237	77.06	0.445835	0.602149	0.0109272	0.000404142	protein_coding	SNRK2.4 (SNF1-RELATED PROTEIN KINASE 2.4); kinase	Encodes a plant protein kinase similar to the calcium/calmodulin-dependent protein kinase subfamily and the SNF1 kinase subfamily (SnRK2) whose activity is activated by ionic (salt) and non-ionic (mannitol) osmotic stress. Kinase activity of its homolog in tobacco is induced by hyperosmotic condition within 1 minute.	SNF1-RELATED PROTEIN KINASE 2.4 (SNRK2.4); FUNCTIONS IN: kinase activity; INVOLVED IN: response to salt stress, response to osmotic stress; LOCATED IN: nucleus; EXPRESSED IN: 24 plant structures; EXPRESSED DURING: 16 growth stages; CONTAINS InterPro DOMAIN/s: Protein kinase, ATP binding site (InterPro:IPR017441), Protein kinase, core (InterPro:IPR000719), Serine/threonine protein kinase (InterPro…
AT1G79920	Chr1:30057219-30062744	57.1451	77.841	86.0708	0.4459	0.592491	0.0105224	0.000843478	protein_coding	ATP binding		ATP binding; FUNCTIONS IN: ATP binding; LOCATED IN: cell wall, plasma membrane; EXPRESSED IN: male gametophyte, guard cell, cultured cell, pollen tube; EXPRESSED DURING: L mature pollen stage, M germinated pollen stage; CONTAINS InterPro DOMAIN/s: Heat shock protein Hsp70 (InterPro:IPR001023), Heat shock protein 70 (InterPro:IPR013126); BEST Arabidopsis thaliana protein match is: HSP91; ATP bindi…
AT4G00800	Chr4:336944-345714	12.6406	17.225	19.6346	0.446441	0.636933	0.0113976	0.000174871	protein_coding	binding / protein binding / zinc ion binding		binding / protein binding / zinc ion binding; FUNCTIONS IN: protein binding, binding, zinc ion binding; INVOLVED IN: biological_process unknown; LOCATED IN: cellular_component unknown; EXPRESSED IN: 13 plant structures; EXPRESSED DURING: 4 anthesis, F mature embryo stage, petal differentiation and expansion stage, D bilateral stage, E expanded cotyledon stage; CONTAINS InterPro DOMAIN/s: WD40 rep…
AT5G55896	Chr5:22628016-22633342	10.8514	14.7944	14.39	0.44717	0.408785	0.0170261	0.0300341	transposable_element_gene	transposable element gene		non-LTR retrotransposon family (LINE), has a 1.7e-49 P-value blast match to GB:NP_038603 L1 repeat, Tf subfamily, member 23 (LINE-element) (Mus musculus)
AT5G03460	Chr5:864280-865678	120.091	163.743	158.047	0.447307	0.397826	0.015539	0.0327236	protein_coding	unknown protein		unknown protein; FUNCTIONS IN: molecular_function unknown; INVOLVED IN: biological_process unknown; LOCATED IN: endomembrane system; EXPRESSED IN: 24 plant structures; EXPRESSED DURING: 15 growth stages; Has 16 Blast hits to 16 proteins in 8 species: Archae - 0; Bacteria - 0; Metazoa - 0; Fungi - 0; Plants - 16; Viruses - 0; Other Eukaryotes - 0 (source: NCBI BLink).
AT2G21130	Chr2:9055397-9056232	51.2046	69.8219	78.7261	0.447407	0.622165	0.0199406	0.000779645	protein_coding	peptidyl-prolyl cis-trans isomerase / cyclophilin (CYP2) / rotamase		peptidyl-prolyl cis-trans isomerase / cyclophilin (CYP2) / rotamase; FUNCTIONS IN: peptidyl-prolyl cis-trans isomerase activity; INVOLVED IN: protein folding; LOCATED IN: plasma membrane; EXPRESSED IN: 26 plant structures; EXPRESSED DURING: 15 growth stages; CONTAINS InterPro DOMAIN/s: Cyclophilin-like (InterPro:IPR015891), Peptidyl-prolyl cis-trans isomerase, cyclophilin-type (InterPro:IPR002130…
AT1G67080	Chr1:25045224-25046860	52.1217	71.0883	76.3646	0.447727	0.552616	0.0152167	0.00204211	protein_coding	ABA4 (abscisic acid (ABA)-deficient 4); intramolecular oxidoreductase	Involved in the photoprotection of PSII. aba4-1 mutant completely lacks neoxanthin,a component of the chromophore of the peripheral antenna system in PSII. Expresses neoxanthin synthase activity involved in the neoxanthin biosynthesis, an intermediary in the abscisic acid biosynthesis.	abscisic acid (ABA)-deficient 4 (ABA4); FUNCTIONS IN: intramolecular oxidoreductase activity; INVOLVED IN: regulation of superoxide release, abscisic acid biosynthetic process, xanthophyll metabolic process, photoprotection; LOCATED IN: PSII associated light-harvesting complex II, chloroplast envelope; EXPRESSED IN: 23 plant structures; EXPRESSED DURING: 13 growth stages; Has 662 Blast hits to 66…
AT3G06430	Chr3:1956408-1958299	31.5588	43.0578	49.2297	0.448232	0.643085	0.013499	0.000216266	protein_coding	EMB2750 (embryo defective 2750)		embryo defective 2750 (EMB2750); INVOLVED IN: embryonic development ending in seed dormancy, pollen tube development; LOCATED IN: chloroplast; CONTAINS InterPro DOMAIN/s: Pentatricopeptide repeat (InterPro:IPR002885); BEST Arabidopsis thaliana protein match is: unknown protein (TAIR:AT3G53170.1); Has 13889 Blast hits to 5167 proteins in 165 species: Archae - 3; Bacteria - 14; Metazoa - 269; Fungi…
AT1G17940	Chr1:6169340-6173222	10.338	14.1094	19.0771	0.4487	0.885476	0.0496503	2.97e-05	protein_coding			FUNCTIONS IN: molecular_function unknown; INVOLVED IN: N-terminal protein myristoylation; LOCATED IN: cellular_component unknown; CONTAINS InterPro DOMAIN/s: BRO1 (InterPro:IPR004328); BEST Arabidopsis thaliana protein match is: unknown protein (TAIR:AT1G73390.3); Has 75 Blast hits to 75 proteins in 21 species: Archae - 0; Bacteria - 0; Metazoa - 0; Fungi - 22; Plants - 53; Viruses - 0; Other Euk…
AT5G02250	Chr5:454782-459527	16.4871	22.512	23.8434	0.449355	0.533848	0.0142745	0.00286468	protein_coding	EMB2730 (EMBRYO DEFECTIVE 2730); 3'-5'-exoribonuclease/ RNA binding / ribonuclease	Encodes a exoribonuclease involved in rRNA processing in mitochondria and chloroplasts.Loss of function mutations are pale green and require supplementation with sucrose for germination and early development. Plants are pale green due to defects in chloroplast biogenesis.	EMBRYO DEFECTIVE 2730 (EMB2730); FUNCTIONS IN: ribonuclease activity, 3'-5'-exoribonuclease activity, RNA binding; INVOLVED IN: embryonic development ending in seed dormancy, chloroplast organization, rRNA processing; LOCATED IN: mitochondrion, chloroplast; EXPRESSED IN: 22 plant structures; EXPRESSED DURING: 13 growth stages; CONTAINS InterPro DOMAIN/s: Ribonuclease II and R (InterPro:IPR001900)…
AT2G45590	Chr2:18786657-18788988	24.6279	33.6392	32.6728	0.449851	0.409395	0.0126256	0.0238181	protein_coding	protein kinase family protein		protein kinase family protein; FUNCTIONS IN: protein serine/threonine kinase activity, protein kinase activity, ATP binding; INVOLVED IN: protein amino acid phosphorylation; LOCATED IN: cellular_component unknown; EXPRESSED IN: 22 plant structures; EXPRESSED DURING: 13 growth stages; CONTAINS InterPro DOMAIN/s: Protein kinase, ATP binding site (InterPro:IPR017441), Protein kinase, core (InterPro:…
AT5G47370	Chr5:19216311-19217909	17.9086	24.4666	26.5768	0.450161	0.571109	0.0365641	0.00709594	protein_coding	HAT2; DNA binding / transcription factor/ transcription repressor	homeobox-leucine zipper genes induced by auxin, but not by other phytohormones. Plays opposite roles in the shoot and root tissues in regulating auxin-mediated morphogenesis.	HAT2; FUNCTIONS IN: transcription repressor activity, transcription factor activity, DNA binding; INVOLVED IN: auxin mediated signaling pathway, response to auxin stimulus, regulation of transcription, DNA-dependent, shade avoidance, unidimensional cell growth; LOCATED IN: nucleus; EXPRESSED IN: 21 plant structures; EXPRESSED DURING: 13 growth stages; CONTAINS InterPro DOMAIN/s: HD-ZIP protein, N…
AT5G67130	Chr5:26791345-26795303	28.4782	38.9152	40.9778	0.450475	0.526582	0.0170094	0.00432728	protein_coding	phospholipase C/ phosphoric diester hydrolase		phospholipase C/ phosphoric diester hydrolase; FUNCTIONS IN: phospholipase C activity, phosphoric diester hydrolase activity; INVOLVED IN: intracellular signaling cascade, lipid metabolic process; LOCATED IN: anchored to plasma membrane, plasma membrane; EXPRESSED IN: 23 plant structures; EXPRESSED DURING: 13 growth stages; CONTAINS InterPro DOMAIN/s: Phospholipase C, phosphatidylinositol-specifi…
AT1G78610	Chr1:29569029-29572126	12.7349	17.404	21.094	0.450638	0.729645	0.0185285	5.59e-05	protein_coding	MSL6 (MECHANOSENSITIVE CHANNEL OF SMALL CONDUCTANCE-LIKE 6)		MECHANOSENSITIVE CHANNEL OF SMALL CONDUCTANCE-LIKE 6 (MSL6); LOCATED IN: plasma membrane, membrane; EXPRESSED IN: 23 plant structures; EXPRESSED DURING: 13 growth stages; CONTAINS InterPro DOMAIN/s: Membrane protein, At2g17000, predicted (InterPro:IPR016688), Mechanosensitive ion channel MscS (InterPro:IPR006685), Like-Sm ribonucleoprotein-related, core (InterPro:IPR010920); BEST Arabidopsis thal…
AT5G04600	Chr5:1323635-1326928	74.3979	101.696	103.318	0.450923	0.475358	0.0139103	0.00862494	protein_coding	RNA recognition motif (RRM)-containing protein		RNA recognition motif (RRM)-containing protein; FUNCTIONS IN: RNA binding, nucleotide binding, nucleic acid binding; INVOLVED IN: biological_process unknown; LOCATED IN: nucleolus; EXPRESSED IN: 22 plant structures; EXPRESSED DURING: 13 growth stages; CONTAINS InterPro DOMAIN/s: RNA recognition motif, RNP-1 (InterPro:IPR000504), Nucleotide-binding, alpha-beta plait (InterPro:IPR012677); BEST Arab…
AT3G43240	Chr3:15209935-15214742	14.1017	19.2761	20.8348	0.450947	0.564723	0.0174764	0.00220697	protein_coding	ARID/BRIGHT DNA-binding domain-containing protein		ARID/BRIGHT DNA-binding domain-containing protein; FUNCTIONS IN: protein binding, DNA binding, zinc ion binding; LOCATED IN: intracellular; EXPRESSED IN: 21 plant structures; EXPRESSED DURING: 13 growth stages; CONTAINS InterPro DOMAIN/s: Zinc finger, PHD-type (InterPro:IPR001965), Zinc finger, FYVE/PHD-type (InterPro:IPR011011), AT-rich interaction region (InterPro:IPR001606); Has 87 Blast hits …
AT2G45640	Chr2:18799609-18801383	54.5297	74.5421	72.0293	0.451014	0.403139	0.0192396	0.0383199	protein_coding	SAP18 (SIN3 ASSOCIATED POLYPEPTIDE P18); protein binding / transcription regulator	Involved in the regulation of salt stress. Expression of AtSAP18 is induced by NaCl, cold, drought, ABA, and ethylene treatment. AtSAP18 and HDA19 associate with ERF3 and ERF4 both in vitro and in vivo.	SIN3 ASSOCIATED POLYPEPTIDE P18 (SAP18); FUNCTIONS IN: protein binding, transcription regulator activity; INVOLVED IN: response to salt stress, response to abscisic acid stimulus; LOCATED IN: nucleolus; EXPRESSED IN: 22 plant structures; EXPRESSED DURING: 13 growth stages; CONTAINS InterPro DOMAIN/s: Sin3 associated polypeptide p18 (InterPro:IPR010516), Histone deacetylase complex, SAP18 subunit …
AT3G03920	Chr3:1006841-1010480	83.6948	114.423	111.821	0.451168	0.419581	0.0127814	0.0211044	protein_coding	Gar1 RNA-binding region family protein		Gar1 RNA-binding region family protein; FUNCTIONS IN: RNA binding, rRNA binding; INVOLVED IN: rRNA processing; LOCATED IN: chloroplast thylakoid membrane, nucleolus; EXPRESSED IN: 23 plant structures; EXPRESSED DURING: 13 growth stages; CONTAINS InterPro DOMAIN/s: Gar1 protein RNA-binding region (InterPro:IPR007504); BEST Arabidopsis thaliana protein match is: Gar1 RNA-binding region family prote…
AT5G05560	Chr5:1641451-1654756	4.51927	6.18083	8.01205	0.451713	0.827679	0.0293022	1.88e-05	protein_coding	EMB2771 (EMBRYO DEFECTIVE 2771); ubiquitin-protein ligase	Arabidopsis thaliana E3 ubiquitin ligase	EMBRYO DEFECTIVE 2771 (EMB2771); FUNCTIONS IN: ubiquitin-protein ligase activity; INVOLVED IN: ubiquitin-dependent protein catabolic process; LOCATED IN: ubiquitin ligase complex; EXPRESSED IN: 14 plant structures; EXPRESSED DURING: 7 growth stages; CONTAINS InterPro DOMAIN/s: Proteasome/cyclosome, regulatory subunit (InterPro:IPR002015); Has 285 Blast hits to 257 proteins in 128 species: Archae …
AT1G76490	Chr1:28695759-28698793	120.042	164.217	177.54	0.452065	0.566204	0.0139902	0.00300827	protein_coding	HMG1 (HYDROXY METHYLGLUTARYL COA REDUCTASE 1); hydroxymethylglutaryl-CoA reductase	Encodes a 3-hydroxy-3-methylglutaryl coenzyme A reductase, which is involved in melavonate biosynthesis and performs the first committed step in isoprenoid biosynthesis. Expression is activated in dark in leaf tissue but not controlled by light in the root (confine	HYDROXY METHYLGLUTARYL COA REDUCTASE 1 (HMG1); FUNCTIONS IN: hydroxymethylglutaryl-CoA reductase activity; INVOLVED IN: triterpenoid biosynthetic process, isoprenoid biosynthetic process, sterol biosynthetic process; LOCATED IN: endoplasmic reticulum, peroxisome, plastid, membrane; EXPRESSED IN: 27 plant structures; EXPRESSED DURING: 16 growth stages; CONTAINS InterPro DOMAIN/s: Hydroxymethylglut…
AT1G08910	Chr1:2856226-2861170	8.1014	11.0838	11.4658	0.452206	0.50269	0.0309033	0.0158865	protein_coding	EMB3001 (embryo defective 3001); zinc ion binding		embryo defective 3001 (EMB3001); FUNCTIONS IN: zinc ion binding; INVOLVED IN: embryonic development ending in seed dormancy; LOCATED IN: cellular_component unknown; CONTAINS InterPro DOMAIN/s: Zinc finger, MIZ-type (InterPro:IPR004181); BEST Arabidopsis thaliana protein match is: zinc ion binding (TAIR:AT5G41580.1); Has 798 Blast hits to 781 proteins in 145 species: Archae - 0; Bacteria - 21; Met…
AT4G23890	Chr4:12419393-12421464	110.96	151.837	172.025	0.45248	0.634173	0.0145338	0.00042373	protein_coding	unknown protein		unknown protein; FUNCTIONS IN: molecular_function unknown; INVOLVED IN: biological_process unknown; LOCATED IN: chloroplast thylakoid membrane, chloroplast; EXPRESSED IN: 22 plant structures; EXPRESSED DURING: 13 growth stages; Has 252 Blast hits to 252 proteins in 67 species: Archae - 0; Bacteria - 101; Metazoa - 15; Fungi - 4; Plants - 21; Viruses - 0; Other Eukaryotes - 111 (source: NCBI BLink…
AT1G21680	Chr1:7613004-7615339	87.8968	120.296	118.895	0.452709	0.437404	0.0106777	0.015836	protein_coding			FUNCTIONS IN: molecular_function unknown; INVOLVED IN: biological_process unknown; LOCATED IN: plasma membrane, vacuole, plant-type cell wall; EXPRESSED IN: 25 plant structures; EXPRESSED DURING: 13 growth stages; CONTAINS InterPro DOMAIN/s: WD40-like Beta Propeller (InterPro:IPR011659), Six-bladed beta-propeller, TolB-like (InterPro:IPR011042); BEST Arabidopsis thaliana protein match is: unknown…
AT1G73170	Chr1:27511660-27514797	31.1914	42.7049	43.6036	0.453252	0.484896	0.0276764	0.0148848	protein_coding	ATP binding / ATP-dependent peptidase/ nucleoside-triphosphatase/ nucleotide binding / serine-type endopeptidase		ATP binding / ATP-dependent peptidase/ nucleoside-triphosphatase/ nucleotide binding / serine-type endopeptidase; FUNCTIONS IN: nucleoside-triphosphatase activity, ATP-dependent peptidase activity, nucleotide binding, serine-type endopeptidase activity, ATP binding; INVOLVED IN: proteolysis; LOCATED IN: chloroplast; EXPRESSED IN: 23 plant structures; EXPRESSED DURING: 15 growth stages; CONTAINS I…
AT1G66240	Chr1:24686255-24687332	211.507	289.834	275.517	0.454521	0.383029	0.0101482	0.0310825	protein_coding	ATX1 (ARABIDOPSIS HOMOLOG OF ANTI-OXIDANT 1); metal ion binding		ARABIDOPSIS HOMOLOG OF ANTI-OXIDANT 1 (ATX1); FUNCTIONS IN: metal ion binding; INVOLVED IN: metal ion transport; LOCATED IN: endomembrane system; EXPRESSED IN: 22 plant structures; EXPRESSED DURING: 13 growth stages; CONTAINS InterPro DOMAIN/s: Heavy metal transport/detoxification protein (InterPro:IPR006121); BEST Arabidopsis thaliana protein match is: CCH (COPPER CHAPERONE); copper chaperone (T…
AT1G11910	Chr1:4016783-4020983	241.405	330.966	339.715	0.455226	0.494465	0.0183424	0.0155279	protein_coding	aspartyl protease family protein		aspartyl protease family protein; FUNCTIONS IN: aspartic-type endopeptidase activity; INVOLVED IN: proteolysis, response to salt stress; LOCATED IN: vacuole; EXPRESSED IN: 25 plant structures; EXPRESSED DURING: 16 growth stages; CONTAINS InterPro DOMAIN/s: Saposin-like (InterPro:IPR011001), Peptidase aspartic, catalytic (InterPro:IPR009007), Saposin-like type B, 1 (InterPro:IPR007856), Saposin-li…
AT3G10740	Chr3:3360887-3365414	31.5934	43.3269	42.2779	0.455641	0.421879	0.00953735	0.0167622	protein_coding	ASD1 (ALPHA-L-ARABINOFURANOSIDASE 1); alpha-N-arabinofuranosidase/ hydrolase, acting on glycosyl bonds / xylan 1,4-beta-xylosidase	Encodes a bifunctional alpha-l-arabinofuranosidase/beta-d-xylosidase that belongs to family 51 of glycoside hydrolases. It may be involved in cell wall modification.	ALPHA-L-ARABINOFURANOSIDASE 1 (ASD1); FUNCTIONS IN: hydrolase activity, acting on glycosyl bonds, xylan 1,4-beta-xylosidase activity, alpha-N-arabinofuranosidase activity; INVOLVED IN: xylan catabolic process; LOCATED IN: apoplast, vacuole, plant-type cell wall; EXPRESSED IN: 23 plant structures; EXPRESSED DURING: 13 growth stages; CONTAINS InterPro DOMAIN/s: Alpha-L-arabinofuranosidase, C-termin…
AT5G52530	Chr5:21317139-21321236	27.4686	37.678	35.6802	0.455938	0.378935	0.00783532	0.0291341	protein_coding	dentin sialophosphoprotein-related		dentin sialophosphoprotein-related; FUNCTIONS IN: molecular_function unknown; INVOLVED IN: biological_process unknown; EXPRESSED IN: 23 plant structures; EXPRESSED DURING: 15 growth stages; Has 844 Blast hits to 659 proteins in 152 species: Archae - 4; Bacteria - 71; Metazoa - 376; Fungi - 111; Plants - 49; Viruses - 5; Other Eukaryotes - 228 (source: NCBI BLink).
AT1G04350	Chr1:1165164-1166768	26.9237	36.9533	38.4505	0.456831	0.515723	0.0164911	0.00588027	protein_coding	2-oxoglutarate-dependent dioxygenase, putative	encodes a protein whose sequence is similar to 2-oxoglutarate-dependent dioxygenase	2-oxoglutarate-dependent dioxygenase, putative; FUNCTIONS IN: 2-oxoglutarate-dependent dioxygenase activity; INVOLVED IN: biological_process unknown; LOCATED IN: cellular_component unknown; EXPRESSED IN: 22 plant structures; EXPRESSED DURING: 13 growth stages; CONTAINS InterPro DOMAIN/s: 2OG-Fe(II) oxygenase (InterPro:IPR005123); BEST Arabidopsis thaliana protein match is: oxidoreductase, 2OG-Fe(…
AT3G63310	Chr3:23387855-23388985	36.2618	49.797	52.756	0.45761	0.542485	0.0224068	0.00605886	protein_coding	glutamate binding		glutamate binding; FUNCTIONS IN: glutamate binding; EXPRESSED IN: 24 plant structures; EXPRESSED DURING: 15 growth stages; CONTAINS InterPro DOMAIN/s: Uncharacterised protein family UPF0005 (InterPro:IPR006214); BEST Arabidopsis thaliana protein match is: glutamate binding (TAIR:AT1G03070.1); Has 3660 Blast hits to 3660 proteins in 893 species: Archae - 0; Bacteria - 1631; Metazoa - 704; Fungi - …
AT1G80180	Chr1:30156825-30157584	78.2224	107.442	114.671	0.457907	0.553449	0.0125917	0.00196501	protein_coding	unknown protein		unknown protein; FUNCTIONS IN: molecular_function unknown; INVOLVED IN: biological_process unknown; LOCATED IN: plasma membrane; EXPRESSED IN: 21 plant structures; EXPRESSED DURING: 10 growth stages; BEST Arabidopsis thaliana protein match is: unknown protein (TAIR:AT1G15400.3); Has 46 Blast hits to 46 proteins in 6 species: Archae - 0; Bacteria - 0; Metazoa - 0; Fungi - 0; Plants - 46; Viruses -…
AT2G40860	Chr2:17053567-17057182	8.67741	11.9218	13.5483	0.458269	0.644374	0.037585	0.00261811	protein_coding	protein kinase family protein / protein phosphatase 2C ( PP2C) family protein		protein kinase family protein / protein phosphatase 2C ( PP2C) family protein; FUNCTIONS IN: protein serine/threonine kinase activity, protein serine/threonine phosphatase activity, protein kinase activity, catalytic activity, ATP binding; INVOLVED IN: protein amino acid phosphorylation; LOCATED IN: cellular_component unknown; EXPRESSED IN: 14 plant structures; EXPRESSED DURING: 6 growth stages; …
AT5G15090	Chr5:4889294-4891494	97.5766	134.091	128.518	0.458606	0.398963	0.00821011	0.0234686	protein_coding	VDAC3 (VOLTAGE DEPENDENT ANION CHANNEL 3); voltage-gated anion channel	Encodes a voltage-dependent anion channel (VDAC: AT3G01280/VDAC1, AT5G67500/VDAC2, AT5G15090/VDAC3, AT5G57490/VDAC4, AT5G15090/VDAC5). VDACs are reported to be porin-type, beta-barrel diffusion pores. They are prominently localized in the outer mitochondrial membrane and are involved in metabolite exchange between the organelle and the cytosol.	VOLTAGE DEPENDENT ANION CHANNEL 3 (VDAC3); FUNCTIONS IN: voltage-gated anion channel activity; INVOLVED IN: defense response to bacterium, response to bacterium, anion transport; LOCATED IN: in 10 components; EXPRESSED IN: 26 plant structures; EXPRESSED DURING: 14 growth stages; CONTAINS InterPro DOMAIN/s: Porin, eukaryotic type (InterPro:IPR001925); BEST Arabidopsis thaliana protein match is: VD…
AT5G42750	Chr5:17142819-17144160	13.1971	18.1414	18.4281	0.459065	0.483287	0.0473351	0.040409	protein_coding	BKI1 (BRI1 kinase inhibitor 1); protein heterodimerization	Encodes a plasma-membrane associated phosphoprotein that interacts directly with the kinase domain of BRI1. It interferes with the interaction between BRI1 with its signalling partner, the plasma membrane localised LRR-receptor kinase BAK1.	BRI1 kinase inhibitor 1 (BKI1); FUNCTIONS IN: protein heterodimerization activity; INVOLVED IN: negative regulation of brassinosteroid biosynthetic process; LOCATED IN: cytosol, plasma membrane; EXPRESSED IN: 20 plant structures; EXPRESSED DURING: 9 growth stages; Has 208 Blast hits to 145 proteins in 43 species: Archae - 0; Bacteria - 67; Metazoa - 45; Fungi - 7; Plants - 36; Viruses - 0; Other …
AT4G00270	Chr4:117151-118577	21.6514	29.7805	30.2027	0.459903	0.481812	0.0227187	0.0170011	protein_coding	DNA-binding storekeeper protein-related		DNA-binding storekeeper protein-related; FUNCTIONS IN: transcription regulator activity; INVOLVED IN: biological_process unknown; LOCATED IN: chloroplast; EXPRESSED IN: 22 plant structures; EXPRESSED DURING: 13 growth stages; CONTAINS InterPro DOMAIN/s: Protein of unknown function DUF573 (InterPro:IPR007592); BEST Arabidopsis thaliana protein match is: DNA-binding storekeeper protein-related (TAI…
AT5G67360	Chr5:26871890-26874579	52.5925	72.416	68.748	0.46145	0.388057	0.00808969	0.0293508	protein_coding	ARA12; serine-type endopeptidase	Encodes a subtilisin-like serine protease essential for mucilage release from seed coats.	ARA12; FUNCTIONS IN: serine-type endopeptidase activity; INVOLVED IN: seed coat development, proteolysis, mucilage metabolic process during seed coat development, mucilage extrusion from seed coat; LOCATED IN: extracellular region, apoplast, cell wall, plant-type cell wall; EXPRESSED IN: 26 plant structures; EXPRESSED DURING: 16 growth stages; CONTAINS InterPro DOMAIN/s: Protease-associated PA (I…
AT3G09850	Chr3:3023210-3025851	22.7752	31.3664	32.6579	0.461758	0.521567	0.00966018	0.0029833	protein_coding	D111/G-patch domain-containing protein		D111/G-patch domain-containing protein; FUNCTIONS IN: nucleic acid binding; INVOLVED IN: biological_process unknown; LOCATED IN: intracellular, chloroplast; EXPRESSED IN: 25 plant structures; EXPRESSED DURING: 14 growth stages; CONTAINS InterPro DOMAIN/s: D111/G-patch (InterPro:IPR000467); Has 3479 Blast hits to 2376 proteins in 234 species: Archae - 15; Bacteria - 783; Metazoa - 1588; Fungi - 37…
AT3G05040	Chr3:1401270-1408197	6.35762	8.75725	9.04218	0.461992	0.509782	0.023194	0.0117365	protein_coding	HST (HASTY); nucleocytoplasmic transporter	Encodes member of importin/exportin family. Involved in timing of shoot maturation. Involved in miRNA transport. Mutants flower early and have small, curled leaves and reduced abundance of certain miRNA species.	HASTY (HST); FUNCTIONS IN: nucleocytoplasmic transporter activity; INVOLVED IN: in 6 processes; LOCATED IN: nuclear envelope; EXPRESSED IN: 22 plant structures; EXPRESSED DURING: 12 growth stages; CONTAINS InterPro DOMAIN/s: Exportin-1/Importin-beta-like (InterPro:IPR013598), Armadillo-type fold (InterPro:IPR016024); Has 361 Blast hits to 291 proteins in 97 species: Archae - 0; Bacteria - 0; Meta…
AT5G45160	Chr5:18264716-18270283	11.4185	15.7309	16.2726	0.462227	0.512673	0.0167412	0.007079	protein_coding	root hair defective 3 GTP-binding (RHD3) family protein		root hair defective 3 GTP-binding (RHD3) family protein; FUNCTIONS IN: GTP binding; LOCATED IN: endoplasmic reticulum; EXPRESSED IN: 24 plant structures; EXPRESSED DURING: 13 growth stages; CONTAINS InterPro DOMAIN/s: Root hair defective 3 GTP-binding (InterPro:IPR008803); BEST Arabidopsis thaliana protein match is: RHD3 (ROOT HAIR DEFECTIVE 3); GTP binding (TAIR:AT3G13870.1); Has 315 Blast hits …
AT1G51400	Chr1:19050343-19053534	1328.06	1829.92	1845.43	0.462457	0.476233	0.020539	0.0275177	protein_coding	photosystem II 5 kD protein		photosystem II 5 kD protein; FUNCTIONS IN: molecular_function unknown; INVOLVED IN: response to UV-B, response to wounding, response to ozone; LOCATED IN: chloroplast thylakoid membrane, chloroplast photosystem II, chloroplast thylakoid lumen; EXPRESSED IN: 22 plant structures; EXPRESSED DURING: 13 growth stages; BEST Arabidopsis thaliana protein match is: PSBTN (photosystem II subunit T) (TAIR:A…
AT5G64420	Chr5:25756331-25761341	16.1921	22.3255	21.8822	0.463396	0.43606	0.0085667	0.0134358	protein_coding	DNA polymerase V family		DNA polymerase V family; FUNCTIONS IN: DNA-directed DNA polymerase activity, DNA binding; INVOLVED IN: DNA replication, transcription; LOCATED IN: cellular_component unknown; EXPRESSED IN: 23 plant structures; EXPRESSED DURING: 13 growth stages; CONTAINS InterPro DOMAIN/s: DNA polymerase V (InterPro:IPR007015); Has 2876 Blast hits to 1503 proteins in 203 species: Archae - 0; Bacteria - 276; Metaz…
AT3G45190	Chr3:16541672-16548278	23.6541	32.6157	36.2959	0.463475	0.619313	0.00864136	0.000295492	protein_coding	SIT4 phosphatase-associated family protein		SIT4 phosphatase-associated family protein; INVOLVED IN: biological_process unknown; LOCATED IN: cellular_component unknown; EXPRESSED IN: 25 plant structures; EXPRESSED DURING: 13 growth stages; CONTAINS InterPro DOMAIN/s: SIT4 phosphatase-associated protein (InterPro:IPR007587); BEST Arabidopsis thaliana protein match is: SIT4 phosphatase-associated family protein (TAIR:AT1G07990.1); Has 913 Bl…
AT3G04670	Chr3:1266241-1268350	12.9758	17.9138	26.7773	0.465242	1.04678	0.0328021	1.48e-07	protein_coding	WRKY39; calmodulin binding / transcription factor	member of WRKY Transcription Factor; Group II-d	WRKY39; FUNCTIONS IN: transcription factor activity, calmodulin binding; INVOLVED IN: regulation of transcription, DNA-dependent, regulation of transcription; LOCATED IN: nucleus; EXPRESSED IN: 22 plant structures; EXPRESSED DURING: 13 growth stages; CONTAINS InterPro DOMAIN/s: DNA-binding WRKY (InterPro:IPR003657), Transcription factor, WRKY, Zn-cluster (InterPro:IPR018872); BEST Arabidopsis tha…
AT1G12220	Chr1:4144934-4147817	7.83816	10.8258	12.3038	0.465883	0.652113	0.0260595	0.00126173	protein_coding	RPS5 (RESISTANT TO P. SYRINGAE 5); nucleotide binding	Resistance gene, mediates resistance against the bacterial pathogen Pseudomonas syringae. Contains a putative nucleotide binding site composed of kinase-1a (or P-loop), kinase-2a, and putative kinase-3a domains, 13 imperfect leucine-rich repeats, a potential leucine zipper, and two uncharacterized motifs that are well conserved in products of previously isolated R genes. Confers resistance to Pse…	RESISTANT TO P. SYRINGAE 5 (RPS5); FUNCTIONS IN: nucleotide binding; INVOLVED IN: defense response to bacterium, incompatible interaction, N-terminal protein myristoylation, plant-type hypersensitive response, defense response; LOCATED IN: intracellular; EXPRESSED IN: 19 plant structures; EXPRESSED DURING: 12 growth stages; CONTAINS InterPro DOMAIN/s: Leucine-rich repeat-containing protein (Inter…
AT1G27470	Chr1:9540112-9544292	11.1356	15.3805	14.9895	0.465918	0.430367	0.0171542	0.0295883	protein_coding	transducin-related / WD-40 repeat protein-related		transducin-related / WD-40 repeat protein-related; FUNCTIONS IN: nucleotide binding; INVOLVED IN: biological_process unknown; LOCATED IN: cellular_component unknown; CONTAINS InterPro DOMAIN/s: WD40 repeat-like (InterPro:IPR011046), Cytochrome cd1-nitrite reductase-like, C-terminal haem d1 (InterPro:IPR011048), WD40 repeat, region (InterPro:IPR017986), WD40 repeat (InterPro:IPR001680), WD40/YVTN …
AT1G02890	Chr1:645091-651906	25.2724	34.9134	38.5496	0.466219	0.61075	0.00742026	0.000335835	protein_coding	AAA-type ATPase family protein		AAA-type ATPase family protein; FUNCTIONS IN: nucleoside-triphosphatase activity, ATPase activity, nucleotide binding, ATP binding; LOCATED IN: chloroplast; EXPRESSED IN: 25 plant structures; EXPRESSED DURING: 15 growth stages; CONTAINS InterPro DOMAIN/s: ATPase, AAA+ type, core (InterPro:IPR003593), ATPase, AAA-type, core (InterPro:IPR003959), SMAD/FHA domain (InterPro:IPR008984), ATPase, AAA-ty…
AT5G48655	Chr5:19731149-19733043	21.5862	29.822	32.8456	0.466269	0.607188	0.0433122	0.00666747	protein_coding	zinc finger (C3HC4-type RING finger) family protein		zinc finger (C3HC4-type RING finger) family protein; FUNCTIONS IN: protein binding, zinc ion binding; INVOLVED IN: response to chitin; EXPRESSED IN: 24 plant structures; EXPRESSED DURING: 15 growth stages; CONTAINS InterPro DOMAIN/s: Zinc finger, RING-type, conserved site (InterPro:IPR017907), Zinc finger, RING-type (InterPro:IPR001841), Zinc finger, RING/FYVE/PHD-type (InterPro:IPR013083); BEST …
AT4G36730	Chr4:17307768-17312488	39.334	54.3529	63.4515	0.466581	0.691476	0.0262535	5.17e-05	protein_coding	GBF1; sequence-specific DNA binding / transcription factor	member of a gene family encoding basic leucine zipper proteins (GBFs) which bind the G-box	GBF1; FUNCTIONS IN: transcription factor activity, sequence-specific DNA binding; INVOLVED IN: transcription, DNA-dependent, regulation of transcription, DNA-dependent, regulation of transcription; LOCATED IN: cytoplasm; EXPRESSED IN: 22 plant structures; EXPRESSED DURING: 13 growth stages; CONTAINS InterPro DOMAIN/s: Basic-leucine zipper (bZIP) transcription factor (InterPro:IPR004827), G-box bi…
AT2G35130	Chr2:14807448-14810164	11.7698	16.2697	17.918	0.467093	0.607911	0.0276764	0.00334878	protein_coding	pentatricopeptide (PPR) repeat-containing protein		pentatricopeptide (PPR) repeat-containing protein; FUNCTIONS IN: molecular_function unknown; INVOLVED IN: biological_process unknown; LOCATED IN: endomembrane system; CONTAINS InterPro DOMAIN/s: Pentatricopeptide repeat (InterPro:IPR002885); BEST Arabidopsis thaliana protein match is: pentatricopeptide (PPR) repeat-containing protein (TAIR:AT5G02860.1); Has 23205 Blast hits to 6013 proteins in 18…
AT5G41700	Chr5:16675777-16677509	328.578	454.225	528.411	0.46717	0.68702	0.0130318	0.000336144	protein_coding	UBC8 (UBIQUITIN CONJUGATING ENZYME 8); protein binding / ubiquitin-protein ligase	One of the polypeptides that constitute the ubiquitin-conjugating enzyme E2	UBIQUITIN CONJUGATING ENZYME 8 (UBC8); FUNCTIONS IN: ubiquitin-protein ligase activity, protein binding; INVOLVED IN: ubiquitin-dependent protein catabolic process; LOCATED IN: nucleus, cytoplasm; EXPRESSED IN: 23 plant structures; EXPRESSED DURING: 15 growth stages; CONTAINS InterPro DOMAIN/s: Ubiquitin-conjugating enzyme/RWD-like (InterPro:IPR016135), Ubiquitin-conjugating enzyme, E2 (InterPro:…
AT2G25970	Chr2:11071650-11075669	56.6792	78.3619	81.6987	0.467333	0.529091	0.00703097	0.00217073	protein_coding	KH domain-containing protein		KH domain-containing protein; FUNCTIONS IN: RNA binding, nucleic acid binding; EXPRESSED IN: 23 plant structures; EXPRESSED DURING: 13 growth stages; CONTAINS InterPro DOMAIN/s: K Homology, type 1, subgroup (InterPro:IPR018111), K Homology (InterPro:IPR004087), K Homology, type 1 (InterPro:IPR004088); BEST Arabidopsis thaliana protein match is: KH domain-containing protein (TAIR:AT4G10070.1); Has…
AT3G10410	Chr3:3235290-3238113	111.165	153.765	162.374	0.46802	0.548207	0.00792814	0.00210801	protein_coding	scpl49 (serine carboxypeptidase-like 49); serine-type carboxypeptidase		serine carboxypeptidase-like 49 (scpl49); FUNCTIONS IN: serine-type carboxypeptidase activity; INVOLVED IN: proteolysis; LOCATED IN: vacuole; EXPRESSED IN: 25 plant structures; EXPRESSED DURING: 15 growth stages; CONTAINS InterPro DOMAIN/s: Peptidase S10, serine carboxypeptidase (InterPro:IPR001563), Peptidase S10, serine carboxypeptidase, active site (InterPro:IPR018202); BEST Arabidopsis thalia…
AT4G30240	Chr4:14807918-14809985	17.0463	23.5797	26.4878	0.468083	0.637463	0.0238999	0.00149093	protein_coding	protein binding		protein binding; FUNCTIONS IN: protein binding; INVOLVED IN: Golgi vesicle transport, vesicle-mediated transport; LOCATED IN: endomembrane system, membrane; CONTAINS InterPro DOMAIN/s: t-SNARE (InterPro:IPR010989), Syntaxin 6, N-terminal (InterPro:IPR015260); BEST Arabidopsis thaliana protein match is: syntaxin family protein (TAIR:AT2G18860.1); Has 70 Blast hits to 70 proteins in 12 species: Arc…
AT2G32880	Chr2:13948749-13950556	25.0853	34.7088	37.8742	0.468456	0.595967	0.0197028	0.00227782	protein_coding	meprin and TRAF homology domain-containing protein / MATH domain-containing protein		meprin and TRAF homology domain-containing protein / MATH domain-containing protein; FUNCTIONS IN: molecular_function unknown; INVOLVED IN: biological_process unknown; LOCATED IN: cellular_component unknown; CONTAINS InterPro DOMAIN/s: TRAF-like (InterPro:IPR008974), MATH (InterPro:IPR002083), TRAF-type (InterPro:IPR013322); BEST Arabidopsis thaliana protein match is: meprin and TRAF homology dom…
AT5G37720	Chr5:14981637-14984606	23.3217	32.2688	31.86	0.46847	0.451672	0.0212754	0.0282921	protein_coding	RNA and export factor-binding protein, putative		RNA and export factor-binding protein, putative; FUNCTIONS IN: nucleotide binding, nucleic acid binding; INVOLVED IN: biological_process unknown; LOCATED IN: nucleolus; CONTAINS InterPro DOMAIN/s: RNA recognition motif, RNP-1 (InterPro:IPR000504), Nucleotide-binding, alpha-beta plait (InterPro:IPR012677); BEST Arabidopsis thaliana protein match is: RNA and export factor-binding protein, putative …
AT3G59210	Chr3:21889570-21891776	8.72161	12.0722	14.3146	0.469017	0.716417	0.0380382	0.000970301	protein_coding	F-box family protein		F-box family protein; FUNCTIONS IN: molecular_function unknown; INVOLVED IN: biological_process unknown; LOCATED IN: cellular_component unknown; CONTAINS InterPro DOMAIN/s: Cyclin-like F-box (InterPro:IPR001810), FBD-like (InterPro:IPR006566), Leucine-rich repeat 2 (InterPro:IPR013101); BEST Arabidopsis thaliana protein match is: F-box family protein (TAIR:AT3G59230.1); Has 1281 Blast hits to 124…
AT5G06350	Chr5:1938780-1944357	8.03072	11.1167	11.2903	0.469127	0.49308	0.024581	0.0187761	protein_coding	binding		binding; FUNCTIONS IN: binding; INVOLVED IN: biological_process unknown; LOCATED IN: cellular_component unknown; CONTAINS InterPro DOMAIN/s: Armadillo-type fold (InterPro:IPR016024); BEST Arabidopsis thaliana protein match is: binding (TAIR:AT5G27010.1); Has 221 Blast hits to 213 proteins in 103 species: Archae - 0; Bacteria - 0; Metazoa - 100; Fungi - 83; Plants - 22; Viruses - 0; Other Eukaryot…
AT3G18600	Chr3:6399570-6403348	19.851	27.4893	26.4873	0.469655	0.417683	0.0124523	0.0276516	protein_coding	DEAD/DEAH box helicase, putative		DEAD/DEAH box helicase, putative; FUNCTIONS IN: helicase activity, ATP binding, ATP-dependent helicase activity, nucleic acid binding; LOCATED IN: nucleolus; EXPRESSED IN: 21 plant structures; EXPRESSED DURING: 13 growth stages; CONTAINS InterPro DOMAIN/s: RNA helicase, DEAD-box type, Q motif (InterPro:IPR014014), DNA/RNA helicase, DEAD/DEAH box type, N-terminal (InterPro:IPR011545), RNA helicase…
AT2G02090	Chr2:523283-527012	13.0395	18.0632	18.3334	0.470163	0.493179	0.0141478	0.00964786	protein_coding	ETL1; ATP binding / DNA binding / helicase/ nucleic acid binding		ETL1; FUNCTIONS IN: helicase activity, DNA binding, ATP binding, nucleic acid binding; LOCATED IN: chloroplast; EXPRESSED IN: 24 plant structures; EXPRESSED DURING: 15 growth stages; CONTAINS InterPro DOMAIN/s: DEAD-like helicase, N-terminal (InterPro:IPR014001), DNA/RNA helicase, C-terminal (InterPro:IPR001650), Helicase, superfamily 1 and 2, ATP-binding (InterPro:IPR014021), SNF2-related (Inter…
AT5G40190	Chr5:16069176-16069948	24.6507	34.1507	36.3161	0.470286	0.56058	0.046392	0.0176735	protein_coding	calmodulin-binding protein	Identified in a screen for calmodulin-binding proteins obtained from an auxin treated cDNA library.	calmodulin-binding protein; FUNCTIONS IN: calmodulin binding; INVOLVED IN: RNA metabolic process; LOCATED IN: intracellular; EXPRESSED IN: 22 plant structures; EXPRESSED DURING: 13 growth stages; CONTAINS InterPro DOMAIN/s: RNA ligase/cyclic nucleotide phosphodiesterase (InterPro:IPR009097); BEST Arabidopsis thaliana protein match is: calmodulin-binding protein (TAIR:AT3G28140.1); Has 82 Blast hi…
AT5G46030	Chr5:18670116-18671373	74.2135	102.833	97.3267	0.470556	0.392752	0.0110167	0.0364589	protein_coding	unknown protein		unknown protein; FUNCTIONS IN: molecular_function unknown; INVOLVED IN: biological_process unknown; LOCATED IN: cellular_component unknown; EXPRESSED IN: 24 plant structures; EXPRESSED DURING: 15 growth stages; CONTAINS InterPro DOMAIN/s: Protein of unknown function DUF701, zinc-binding putative (InterPro:IPR007808); Has 2456 Blast hits to 1418 proteins in 196 species: Archae - 2; Bacteria - 26; …
AT4G16760	Chr4:9424632-9428864	37.8982	52.5345	50.2829	0.471138	0.409537	0.00665126	0.0223329	protein_coding	ACX1 (ACYL-COA OXIDASE 1); acyl-CoA oxidase	Encodes a medium to long-chain acyl-CoA oxidase. Catalyzes the first step of fatty acid beta-oxidation. Involved in jasmonate biosynthesis. Gene expression is induced by wounding, drought stress, abscisic acid, and jasmonate.	ACYL-COA OXIDASE 1 (ACX1); FUNCTIONS IN: acyl-CoA oxidase activity; INVOLVED IN: response to cadmium ion, fatty acid beta-oxidation, long-chain fatty acid metabolic process, response to wounding; LOCATED IN: peroxisome; EXPRESSED IN: 25 plant structures; EXPRESSED DURING: 15 growth stages; CONTAINS InterPro DOMAIN/s: Acyl-CoA oxidase/dehydrogenase, type1/2, C-terminal (InterPro:IPR013764), Acyl-C…
AT2G45000	Chr2:18564110-18567735	11.0625	15.337	15.9045	0.471333	0.525353	0.0199545	0.00891653	protein_coding	EMB2766 (EMBRYO DEFECTIVE 2766); structural constituent of nuclear pore		EMBRYO DEFECTIVE 2766 (EMB2766); FUNCTIONS IN: structural constituent of nuclear pore; INVOLVED IN: biological_process unknown; LOCATED IN: chloroplast, nuclear pore; CONTAINS InterPro DOMAIN/s: Nucleoporin, Nsp1-like, C-terminal (InterPro:IPR007758); Has 196388 Blast hits to 74057 proteins in 2349 species: Archae - 657; Bacteria - 41194; Metazoa - 62656; Fungi - 37422; Plants - 6443; Viruses - 2…
AT4G04885	Chr4:2471971-2475981	11.2335	15.5741	16.1328	0.471337	0.523784	0.0133596	0.00529114	protein_coding	PCFS4 (PCF11P-SIMILAR PROTEIN 4); zinc ion binding	Encodes PCFS4 (Pcf11p-similar protein 4), a homolog of yeast polyadenylation factor Protein 1 of Cleavage Factor (Pcf11p). Regulates FCA (AT4G16280) mRNA polyadenylation. Promotes flowering time.	PCF11P-SIMILAR PROTEIN 4 (PCFS4); FUNCTIONS IN: zinc ion binding; INVOLVED IN: positive regulation of flower development, mRNA polyadenylation; LOCATED IN: nucleus, cytoplasm; EXPRESSED IN: 7 plant structures; CONTAINS InterPro DOMAIN/s: Protein of unknown function DUF618 (InterPro:IPR006903), Regulation of nuclear pre-mRNA protein (InterPro:IPR006569), Zinc finger, C2H2-type (InterPro:IPR007087)…
AT5G09820	Chr5:3055778-3057447	18.3335	25.4198	24.9482	0.471471	0.446056	0.029518	0.0447758	protein_coding	plastid-lipid associated protein PAP / fibrillin family protein		plastid-lipid associated protein PAP / fibrillin family protein; FUNCTIONS IN: structural molecule activity; INVOLVED IN: biological_process unknown; LOCATED IN: chloroplast; EXPRESSED IN: 23 plant structures; EXPRESSED DURING: 15 growth stages; CONTAINS InterPro DOMAIN/s: PAP fibrillin (InterPro:IPR006843); BEST Arabidopsis thaliana protein match is: plastid-lipid associated protein PAP, putativ…
AT3G56040	Chr3:20791248-20797572	39.347	54.5577	58.5758	0.471528	0.575649	0.00840605	0.00103439	protein_coding	UGP3 (UDP-GLUCOSE PYROPHOSPHORYLASE 3)		UDP-GLUCOSE PYROPHOSPHORYLASE 3 (UGP3); INVOLVED IN: biological_process unknown; LOCATED IN: chloroplast; EXPRESSED IN: 22 plant structures; EXPRESSED DURING: 13 growth stages; Has 118 Blast hits to 116 proteins in 55 species: Archae - 0; Bacteria - 6; Metazoa - 10; Fungi - 36; Plants - 45; Viruses - 0; Other Eukaryotes - 21 (source: NCBI BLink).
AT4G19900	Chr4:10786947-10791433	5.13857	7.12594	7.52002	0.471714	0.550969	0.0278073	0.00969445	protein_coding	glycosyl transferase-related		glycosyl transferase-related; FUNCTIONS IN: transferase activity, transferring glycosyl groups; INVOLVED IN: biological_process unknown; LOCATED IN: mitochondrion, Golgi stack; EXPRESSED IN: flower, seed; EXPRESSED DURING: petal differentiation and expansion stage, E expanded cotyledon stage; CONTAINS InterPro DOMAIN/s: Pentatricopeptide repeat (InterPro:IPR002885), Alpha 1,4-glycosyltransferase …
AT1G02140	Chr1:403189-404456	152.905	212.053	196.364	0.47179	0.362487	0.00662003	0.0417047	protein_coding	MAGO (MAGO NASHI); protein binding		MAGO NASHI (MAGO); FUNCTIONS IN: protein binding; INVOLVED IN: embryonic development ending in seed dormancy, pollen tube guidance, sex determination; LOCATED IN: in 6 components; EXPRESSED IN: 25 plant structures; EXPRESSED DURING: 15 growth stages; CONTAINS InterPro DOMAIN/s: Mago nashi protein (InterPro:IPR004023); Has 348 Blast hits to 348 proteins in 146 species: Archae - 0; Bacteria - 0; Me…
AT4G16310	Chr4:9218635-9225264	7.42071	10.2935	11.0898	0.47211	0.581197	0.0109994	0.00127487	protein_coding	LDL3 (LSD1-LIKE3); amine oxidase/ electron carrier/ oxidoreductase		LSD1-LIKE3 (LDL3); FUNCTIONS IN: electron carrier activity, amine oxidase activity, oxidoreductase activity; EXPRESSED IN: cultured cell; CONTAINS InterPro DOMAIN/s: Amine oxidase (InterPro:IPR002937), Adrenodoxin reductase (InterPro:IPR000759), SWIRM (InterPro:IPR007526); BEST Arabidopsis thaliana protein match is: LDL2 (LSD1-LIKE2); amine oxidase/ electron carrier/ oxidoreductase (TAIR:AT3G1368…
AT4G02400	Chr4:1054198-1059671	14.0901	19.5456	21.1746	0.472159	0.589249	0.0244329	0.00319965	protein_coding			FUNCTIONS IN: molecular_function unknown; INVOLVED IN: rRNA processing; LOCATED IN: small-subunit processome; EXPRESSED IN: 23 plant structures; EXPRESSED DURING: 13 growth stages; CONTAINS InterPro DOMAIN/s: Small-subunit processome, Utp14 (InterPro:IPR006709); BEST Arabidopsis thaliana protein match is: U3 ribonucleoprotein (Utp) family protein (TAIR:AT5G08600.1); Has 7412 Blast hits to 4272 pr…
AT3G44880	Chr3:16382218-16386312	52.5816	72.9612	70.1052	0.472571	0.416562	0.006432	0.0187483	protein_coding	ACD1 (ACCELERATED CELL DEATH 1); iron-sulfur cluster binding / pheophorbide a oxygenase	Encodes a pheide a oxygenase (PAO). Accelerated cell death (acd1) mutants show rapid, spreading necrotic responses to both virulent and avirulent Pseudomonas syringae pv. maculicola or pv. tomato pathogens and to ethylene.	ACCELERATED CELL DEATH 1 (ACD1); FUNCTIONS IN: iron-sulfur cluster binding, pheophorbide a oxygenase activity; INVOLVED IN: flower development, defense response to bacterium, incompatible interaction, chlorophyll catabolic process, cell death, fruit development; LOCATED IN: chloroplast, chloroplast inner membrane; EXPRESSED IN: 22 plant structures; EXPRESSED DURING: 13 growth stages; CONTAINS Int…
AT1G77550	Chr1:29138298-29143011	9.22741	12.8068	13.5514	0.472914	0.556039	0.0194679	0.00531283	protein_coding	protein binding / tubulin-tyrosine ligase		protein binding / tubulin-tyrosine ligase; FUNCTIONS IN: protein binding, tubulin-tyrosine ligase activity; INVOLVED IN: protein modification process; LOCATED IN: chloroplast; EXPRESSED IN: 18 plant structures; EXPRESSED DURING: 8 growth stages; CONTAINS InterPro DOMAIN/s: Tubulin-tyrosine ligase (InterPro:IPR004344); Has 1667 Blast hits to 1575 proteins in 108 species: Archae - 0; Bacteria - 4; …
AT4G03415	Chr4:1503707-1506500	23.8914	33.1661	39.6044	0.473219	0.730769	0.0115454	3.97e-05	protein_coding	catalytic/ protein serine/threonine phosphatase		catalytic/ protein serine/threonine phosphatase; FUNCTIONS IN: protein serine/threonine phosphatase activity, catalytic activity; LOCATED IN: plasma membrane; CONTAINS InterPro DOMAIN/s: Protein phosphatase 2C-related (InterPro:IPR001932), Protein phosphatase 2C (InterPro:IPR015655), Protein phosphatase 2C, N-terminal (InterPro:IPR014045); BEST Arabidopsis thaliana protein match is: catalytic/ pr…
AT2G44900	Chr2:18511718-18516408	8.50087	11.8052	12.4655	0.473738	0.553855	0.0167282	0.00446315	protein_coding	armadillo/beta-catenin repeat family protein / F-box family protein	ARABIDILLO-1 and its homolog, ARABIDILLO -2, are unique among Arabidopsis Arm-repeat proteins in having an F-box motif and fall into a phylogenetically distinct subgroup from other plant Arm-repeat proteins Similar to arm repeat protein in rice and armadillo/beta-catenin repeat family protein / F-box family protein in Dictyostelium. ARABIDILLO-1 promote lateral root development. Mutant plants for…	armadillo/beta-catenin repeat family protein / F-box family protein; FUNCTIONS IN: ubiquitin-protein ligase activity, binding; INVOLVED IN: lateral root development, ubiquitin-dependent protein catabolic process; LOCATED IN: nucleus; EXPRESSED IN: 26 plant structures; EXPRESSED DURING: 15 growth stages; CONTAINS InterPro DOMAIN/s: Cyclin-like F-box (InterPro:IPR001810), Armadillo-like helical (In…
AT5G41020	Chr5:16425882-16427797	15.528	21.5663	25.132	0.473903	0.69625	0.018735	0.000244525	protein_coding	myb family transcription factor		myb family transcription factor; FUNCTIONS IN: transcription factor activity, DNA binding; CONTAINS InterPro DOMAIN/s: SANT, DNA-binding (InterPro:IPR001005), Homeodomain-like (InterPro:IPR009057), MYB-like (InterPro:IPR017877), Myb transcription factor (InterPro:IPR015495); Has 98187 Blast hits to 47692 proteins in 1520 species: Archae - 162; Bacteria - 7831; Metazoa - 42063; Fungi - 10642; Plan…
AT4G21710	Chr4:11535524-11542268	18.7333	26.021	28.2423	0.474074	0.593852	0.0069607	0.000525044	protein_coding	NRPB2; DNA binding / DNA-directed RNA polymerase	Encodes the unique second-largest subunit of DNA-dependent RNA polymerase II; the ortholog of budding yeast RPB2 and a homolog of the E. coli RNA polymerase beta subunit.	NRPB2; FUNCTIONS IN: DNA-directed RNA polymerase activity, DNA binding; INVOLVED IN: embryonic development ending in seed dormancy, transcription; LOCATED IN: DNA-directed RNA polymerase II, core complex, DNA-directed RNA polymerase II, holoenzyme; EXPRESSED IN: 24 plant structures; EXPRESSED DURING: 15 growth stages; CONTAINS InterPro DOMAIN/s: DNA-directed RNA polymerase, subunit 2, domain 6 (I…
AT5G25080	Chr5:8643671-8647817	24.6718	34.2975	38.1868	0.47524	0.631807	0.0329245	0.00357836	protein_coding			FUNCTIONS IN: molecular_function unknown; INVOLVED IN: biological_process unknown; LOCATED IN: cellular_component unknown; EXPRESSED IN: 22 plant structures; EXPRESSED DURING: 13 growth stages; CONTAINS InterPro DOMAIN/s: Sas10/Utp3/C1D (InterPro:IPR007146), Exosome-associated factor Rrp47/DNA strand repair C1D (InterPro:IPR011082); Has 137 Blast hits to 137 proteins in 56 species: Archae - 0; Ba…
AT4G02020	Chr4:886599-891955	14.7548	20.5575	23.2873	0.478482	0.659956	0.0100641	0.000203815	protein_coding	SWN (SWINGER); transcription factor	Encodes a polycomb group protein. Forms part of a large protein complex that can include VRN2 (VERNALIZATION 2), VIN3 (VERNALIZATION INSENSITIVE 3) and polycomb group proteins FERTILIZATION INDEPENDENT ENDOSPERM (FIE) and CURLY LEAF (CLF). The complex has a role in establishing FLC (FLOWERING LOCUS C) repression during vernalization. Performs a partially redundant role to MEA in controlling seed …	SWINGER (SWN); FUNCTIONS IN: transcription factor activity; INVOLVED IN: genetic imprinting, vernalization response, endosperm development; LOCATED IN: nucleus; EXPRESSED IN: 23 plant structures; EXPRESSED DURING: 17 growth stages; CONTAINS InterPro DOMAIN/s: SANT, DNA-binding (InterPro:IPR001005), SET (InterPro:IPR001214), SANT, eukarya (InterPro:IPR017884); BEST Arabidopsis thaliana protein mat…
AT1G54340	Chr1:20283479-20286786	27.8767	38.8548	38.8802	0.479032	0.481573	0.0098083	0.00898595	protein_coding	ICDH (ISOCITRATE DEHYDROGENASE); isocitrate dehydrogenase (NADP+)/ oxidoreductase, acting on the CH-OH group of donors, NAD or NADP as acceptor	NADP-specific isocitrate dehydrogenase (ICDH)	ISOCITRATE DEHYDROGENASE (ICDH); FUNCTIONS IN: isocitrate dehydrogenase (NADP+) activity, oxidoreductase activity, acting on the CH-OH group of donors, NAD or NADP as acceptor; INVOLVED IN: isocitrate metabolic process, metabolic process; LOCATED IN: peroxisome, plasma membrane; EXPRESSED IN: 22 plant structures; EXPRESSED DURING: 13 growth stages; CONTAINS InterPro DOMAIN/s: Isocitrate/isopropyl…
AT5G05140	Chr5:1519912-1522667	12.9364	18.0347	17.8258	0.479335	0.46412	0.0168068	0.0225714	protein_coding	transcription elongation factor-related		transcription elongation factor-related; FUNCTIONS IN: protein binding, transcription regulator activity, DNA binding; INVOLVED IN: transcription; LOCATED IN: nucleus; EXPRESSED IN: 24 plant structures; EXPRESSED DURING: 15 growth stages; CONTAINS InterPro DOMAIN/s: TFIIS N-terminal (InterPro:IPR017923), Transcription elongation factor, TFIIS/CRSP70, N-terminal (InterPro:IPR014765), Transcription…
AT5G11330	Chr5:3617214-3618897	62.1147	86.6235	87.7742	0.479823	0.500458	0.00594912	0.00386467	protein_coding	monooxygenase family protein		monooxygenase family protein; FUNCTIONS IN: oxidoreductase activity, monooxygenase activity; INVOLVED IN: metabolic process; LOCATED IN: endomembrane system; CONTAINS InterPro DOMAIN/s: Aromatic-ring hydroxylase-like (InterPro:IPR003042), Monooxygenase, FAD-binding (InterPro:IPR002938); BEST Arabidopsis thaliana protein match is: CTF2B; monooxygenase/ oxidoreductase (TAIR:AT2G29720.1); Has 2280 B…
AT4G21790	Chr4:11569764-11572549	59.4049	82.8604	82.3377	0.4801	0.472568	0.00596781	0.00665118	protein_coding	TOM1 (TOBAMOVIRUS MULTIPLICATION 1); protein binding	encodes a host factor that is required for TMV virus multiplication.	TOBAMOVIRUS MULTIPLICATION 1 (TOM1); FUNCTIONS IN: protein binding; INVOLVED IN: viral replication complex formation and maintenance; LOCATED IN: vacuolar membrane, plasma membrane; EXPRESSED IN: 24 plant structures; EXPRESSED DURING: 15 growth stages; CONTAINS InterPro DOMAIN/s: Protein of unknown function DUF1084 (InterPro:IPR009457); BEST Arabidopsis thaliana protein match is: TOM3; protein bi…
AT1G53380	Chr1:19913075-19916517	15.8255	22.0854	28.0495	0.480838	0.827317	0.0291294	0.000262849	protein_coding	unknown protein		unknown protein; FUNCTIONS IN: molecular_function unknown; INVOLVED IN: biological_process unknown; LOCATED IN: cellular_component unknown; EXPRESSED IN: 22 plant structures; EXPRESSED DURING: 13 growth stages; CONTAINS InterPro DOMAIN/s: Protein of unknown function DUF641, plant (InterPro:IPR006943); BEST Arabidopsis thaliana protein match is: unknown protein (TAIR:AT3G14870.3); Has 197 Blast hi…
AT2G37410	Chr2:15697833-15699275	91.5354	127.799	124.348	0.481472	0.443579	0.00613778	0.00854403	protein_coding	ATTIM17-2; P-P-bond-hydrolysis-driven protein transmembrane transporter/ protein transporter	Mitochondrial inner membrane translocase. Together with AtTIM17-1, TIM17-2 has a long C-terminal extension not present in other TIMs. The extension is located in the outer membrane and so TIM17-2 links the inner and outer mitochondrial membranes. The C-terminal region is essential for protein import into mitochondria via the general import pathway but is not necessary for import via the carrier p…	ATTIM17-2; FUNCTIONS IN: protein transporter activity, P-P-bond-hydrolysis-driven protein transmembrane transporter activity; INVOLVED IN: protein transport, protein import into mitochondrial inner membrane; LOCATED IN: mitochondrial outer membrane, mitochondrion, mitochondrial inner membrane, mitochondrial inner membrane presequence translocase complex; EXPRESSED IN: 25 plant structures; EXPRESS…
AT5G34853	Chr5:13103677-13107090	7.16733	10.0128	10.9797	0.482342	0.61693	0.0179591	0.00192857	transposable_element_gene	transposable element gene		Mutator-like transposase family, has a 2.7e-48 P-value blast match to GB:AAA21566 mudrA of transposon="MuDR" (MuDr-element) (Zea mays)
AT3G46610	Chr3:17160004-17162475	13.4133	18.7401	18.9809	0.482464	0.502478	0.012189	0.00858746	protein_coding	pentatricopeptide (PPR) repeat-containing protein		pentatricopeptide (PPR) repeat-containing protein; FUNCTIONS IN: molecular_function unknown; INVOLVED IN: biological_process unknown; LOCATED IN: cellular_component unknown; CONTAINS InterPro DOMAIN/s: Pentatricopeptide repeat (InterPro:IPR002885); BEST Arabidopsis thaliana protein match is: unknown protein (TAIR:AT5G14350.1); Has 16155 Blast hits to 5026 proteins in 163 species: Archae - 3; Bact…
AT5G49430	Chr5:20037337-20045454	6.57532	9.18743	10.4627	0.482599	0.671724	0.0116148	0.000248689	protein_coding	transducin family protein / WD-40 repeat family protein		transducin family protein / WD-40 repeat family protein; FUNCTIONS IN: nucleotide binding; INVOLVED IN: biological_process unknown; LOCATED IN: CUL4 RING ubiquitin ligase complex; EXPRESSED IN: 17 plant structures; EXPRESSED DURING: 6 growth stages; CONTAINS InterPro DOMAIN/s: WD40 repeat-like (InterPro:IPR011046), WD40 repeat, region (InterPro:IPR017986), WD40/YVTN repeat-like (InterPro:IPR01594…
AT1G04950	Chr1:1400907-1407501	12.2248	17.0838	17.2018	0.482813	0.494341	0.0499876	0.0346038	protein_coding	TAF6 (TBP-ASSOCIATED FACTOR 6); DNA binding / RNA polymerase II transcription factor/ transcription initiation factor	Encodes one of two Arabidopsis proteins with significant similarity to the histone fold TBP-associated factor TAF6. Mutants are embryo lethal and transmission of the mutant allele through the male gametophyte is significantly reduced. This is due to reduced pollen tube growth of the mutant.	TBP-ASSOCIATED FACTOR 6 (TAF6); FUNCTIONS IN: RNA polymerase II transcription factor activity, transcription initiation factor activity, DNA binding; INVOLVED IN: pollen tube growth, transcription initiation; LOCATED IN: nucleus; EXPRESSED IN: 25 plant structures; EXPRESSED DURING: 13 growth stages; CONTAINS InterPro DOMAIN/s: Protein of unknown function DUF1546 (InterPro:IPR011442), Histone-fold…
AT4G33910	Chr4:16256732-16258771	27.2897	38.1375	38.3703	0.482854	0.493229	0.0135448	0.0114912	protein_coding	oxidoreductase, 2OG-Fe(II) oxygenase family protein		oxidoreductase, 2OG-Fe(II) oxygenase family protein; FUNCTIONS IN: oxidoreductase activity, acting on paired donors, with incorporation or reduction of molecular oxygen, 2-oxoglutarate as one donor, and incorporation of one atom each of oxygen into both donors, oxidoreductase activity, iron ion binding; INVOLVED IN: protein metabolic process, peptidyl-proline hydroxylation to 4-hydroxy-L-proline;…
AT1G67340	Chr1:25230264-25231840	10.4871	14.6566	18.7419	0.482934	0.839255	0.0479313	0.000266249	protein_coding	zinc finger (MYND type) family protein / F-box family protein		zinc finger (MYND type) family protein / F-box family protein; FUNCTIONS IN: binding, zinc ion binding; INVOLVED IN: biological_process unknown; LOCATED IN: nucleus; EXPRESSED IN: 23 plant structures; EXPRESSED DURING: 13 growth stages; CONTAINS InterPro DOMAIN/s: Cyclin-like F-box (InterPro:IPR001810), Zinc finger, MYND-type (InterPro:IPR002893), Tetratricopeptide-like helical (InterPro:IPR01199…
AT1G78280	Chr1:29452554-29459400	9.74658	13.6232	13.7864	0.483092	0.501872	0.026347	0.0192098	protein_coding	transferase, transferring glycosyl groups		transferase, transferring glycosyl groups; FUNCTIONS IN: transferase activity, transferring glycosyl groups; INVOLVED IN: cell surface receptor linked signal transduction; LOCATED IN: cellular_component unknown; EXPRESSED IN: 24 plant structures; EXPRESSED DURING: 15 growth stages; CONTAINS InterPro DOMAIN/s: Cyclin-like F-box (InterPro:IPR001810), Transcription factor jumonji/aspartyl beta-hydro…
AT5G17900	Chr5:5924706-5926901	14.7878	20.6712	27.4766	0.483211	0.89539	0.0191211	3.18e-06	protein_coding			FUNCTIONS IN: molecular_function unknown; INVOLVED IN: biological_process unknown; LOCATED IN: extracellular region; CONTAINS InterPro DOMAIN/s: Micro-fibrillar-associated 1, C-terminal (InterPro:IPR009730); BEST Arabidopsis thaliana protein match is: unknown protein (TAIR:AT4G08580.1); Has 36643 Blast hits to 21191 proteins in 1090 species: Archae - 183; Bacteria - 2726; Metazoa - 17629; Fungi -…
AT1G50730	Chr1:18795274-18803263	11.5452	16.1427	18.336	0.483585	0.668978	0.0108164	0.00024475	protein_coding	unknown protein		unknown protein; EXPRESSED IN: 22 plant structures; EXPRESSED DURING: 13 growth stages; Has 182 Blast hits to 175 proteins in 62 species: Archae - 0; Bacteria - 0; Metazoa - 134; Fungi - 2; Plants - 11; Viruses - 0; Other Eukaryotes - 35 (source: NCBI BLink).
AT2G17990	Chr2:7826816-7828754	35.8941	50.1888	56.9349	0.483618	0.667164	0.00790371	0.000144407	protein_coding			LOCATED IN: cellular_component unknown; EXPRESSED IN: 23 plant structures; EXPRESSED DURING: 15 growth stages; BEST Arabidopsis thaliana protein match is: kinectin-related (TAIR:AT5G66250.3); Has 6110 Blast hits to 4860 proteins in 486 species: Archae - 160; Bacteria - 541; Metazoa - 3188; Fungi - 404; Plants - 270; Viruses - 41; Other Eukaryotes - 1506 (source: NCBI BLink).
AT5G64940	Chr5:25948972-25953823	78.0518	109.146	123.149	0.483755	0.659494	0.0101155	0.00151782	protein_coding	ATATH13; transporter	Encodes a member of ATH subfamily of ATP-binding cassette (ABC) proteins.	ATATH13; FUNCTIONS IN: transporter activity; INVOLVED IN: transport; LOCATED IN: chloroplast, chloroplast envelope; EXPRESSED IN: 22 plant structures; EXPRESSED DURING: 13 growth stages; CONTAINS InterPro DOMAIN/s: ABC-1 (InterPro:IPR004147), Protein kinase-like (InterPro:IPR011009); BEST Arabidopsis thaliana protein match is: ABC1 family protein (TAIR:AT3G07700.2); Has 7504 Blast hits to 7466 pr…
AT4G00830	Chr4:352022-355233	32.1296	44.9295	46.8115	0.483759	0.544558	0.0109994	0.00394926	protein_coding	RNA recognition motif (RRM)-containing protein		RNA recognition motif (RRM)-containing protein; FUNCTIONS IN: RNA binding, nucleotide binding, nucleic acid binding; INVOLVED IN: biological_process unknown; LOCATED IN: cellular_component unknown; EXPRESSED IN: 23 plant structures; EXPRESSED DURING: 15 growth stages; CONTAINS InterPro DOMAIN/s: RNA recognition motif, RNP-1 (InterPro:IPR000504), Nucleotide-binding, alpha-beta plait (InterPro:IPR0…
AT4G32980	Chr4:15914721-15918044	10.5519	14.7569	20.2476	0.483896	0.941849	0.0193249	8.49e-07	protein_coding	ATH1 (ARABIDOPSIS THALIANA HOMEOBOX GENE 1); DNA binding / sequence-specific DNA binding / transcription factor	Encodes transcription factor involved in photomorphogenesis. Regulates gibberellin biosynthesis. Activated by AGAMOUS in a cal-1, ap1-1 background. Expressed at low levels in developing stamens. Increased levels of ATH1 severely delay flowering in the C24 accession. Most remarkably, ectopically expressed ATH1 hardly had an effect on flowering time in the Col-0 and Ler accessions. ATH1 physically …	ARABIDOPSIS THALIANA HOMEOBOX GENE 1 (ATH1); FUNCTIONS IN: transcription factor activity, sequence-specific DNA binding, DNA binding; INVOLVED IN: in 7 processes; LOCATED IN: nucleus; EXPRESSED IN: 26 plant structures; EXPRESSED DURING: 14 growth stages; CONTAINS InterPro DOMAIN/s: Homeobox, conserved site (InterPro:IPR017970), Homeobox (InterPro:IPR001356), Homeodomain-like (InterPro:IPR009057),…
AT1G76110	Chr1:28555041-28557586	21.1505	29.5851	29.2195	0.484175	0.467832	0.0155402	0.0207176	protein_coding	high mobility group (HMG1/2) family protein / ARID/BRIGHT DNA-binding domain-containing protein		high mobility group (HMG1/2) family protein / ARID/BRIGHT DNA-binding domain-containing protein; FUNCTIONS IN: transcription factor activity; INVOLVED IN: regulation of transcription; LOCATED IN: intracellular, nucleus; EXPRESSED IN: 20 plant structures; EXPRESSED DURING: 14 growth stages; CONTAINS InterPro DOMAIN/s: High mobility group, superfamily (InterPro:IPR009071), High mobility group, HMG1…
AT2G36130	Chr2:15166772-15168497	36.5767	51.1994	57.0183	0.485202	0.642098	0.0175745	0.0012276	protein_coding	peptidyl-prolyl cis-trans isomerase, putative / cyclophilin, putative / rotamase, putative		peptidyl-prolyl cis-trans isomerase, putative / cyclophilin, putative / rotamase, putative; FUNCTIONS IN: peptidyl-prolyl cis-trans isomerase activity; INVOLVED IN: protein folding; LOCATED IN: cellular_component unknown; EXPRESSED IN: 24 plant structures; EXPRESSED DURING: 13 growth stages; CONTAINS InterPro DOMAIN/s: Cyclophilin-like (InterPro:IPR015891), Peptidyl-prolyl cis-trans isomerase, cy…
AT4G01000	Chr4:431962-433849	58.6079	82.0594	86.3432	0.485575	0.560585	0.00512405	0.00105153	protein_coding	ubiquitin family protein		ubiquitin family protein; FUNCTIONS IN: molecular_function unknown; INVOLVED IN: protein modification process; LOCATED IN: cellular_component unknown; EXPRESSED IN: cultured cell; CONTAINS InterPro DOMAIN/s: Ubiquitin (InterPro:IPR000626); BEST Arabidopsis thaliana protein match is: splicing factor-related (TAIR:AT3G06455.1); Has 6590 Blast hits to 3359 proteins in 562 species: Archae - 0; Bacter…
AT2G37230	Chr2:15637045-15639522	14.1167	19.7819	19.6366	0.486777	0.477745	0.0105807	0.0120693	protein_coding	pentatricopeptide (PPR) repeat-containing protein		pentatricopeptide (PPR) repeat-containing protein; INVOLVED IN: biological_process unknown; LOCATED IN: chloroplast thylakoid membrane; EXPRESSED DURING: seedling growth; CONTAINS InterPro DOMAIN/s: Pentatricopeptide repeat (InterPro:IPR002885); BEST Arabidopsis thaliana protein match is: pentatricopeptide (PPR) repeat-containing protein (TAIR:AT1G02060.1); Has 17936 Blast hits to 5762 proteins i…
AT4G01560	Chr4:677053-679237	27.9853	39.223	37.9046	0.48703	0.4393	0.0110034	0.0230931	protein_coding	MEE49 (maternal effect embryo arrest 49)		maternal effect embryo arrest 49 (MEE49); FUNCTIONS IN: molecular_function unknown; INVOLVED IN: embryonic development ending in seed dormancy; LOCATED IN: cellular_component unknown; EXPRESSED IN: 22 plant structures; EXPRESSED DURING: 13 growth stages; CONTAINS InterPro DOMAIN/s: Brix domain (InterPro:IPR007109); BEST Arabidopsis thaliana protein match is: IMP4 (TAIR:AT1G63780.1); Has 636 Blast…
AT5G53070	Chr5:21518592-21520421	15.0581	21.1094	21.9484	0.48735	0.545177	0.0438482	0.0260798	protein_coding	ribosomal protein L9 family protein		ribosomal protein L9 family protein; FUNCTIONS IN: structural constituent of ribosome; INVOLVED IN: translation, ribosome biogenesis; LOCATED IN: ribosome, intracellular; EXPRESSED IN: 19 plant structures; EXPRESSED DURING: 13 growth stages; CONTAINS InterPro DOMAIN/s: Ribosomal protein L9 (InterPro:IPR000244), Ribosomal protein L9 N-terminal-like (InterPro:IPR009027); Has 1336 Blast hits to 1336…
AT1G45332	Chr1:17172321-17176821	8.17356	11.4747	11.5989	0.489418	0.506554	0.0213295	0.0179405	protein_coding	mitochondrial elongation factor, putative		mitochondrial elongation factor, putative; FUNCTIONS IN: translation factor activity, nucleic acid binding, translation elongation factor activity, ATP binding; INVOLVED IN: translational elongation; LOCATED IN: mitochondrion; CONTAINS InterPro DOMAIN/s: Protein synthesis factor, GTP-binding (InterPro:IPR000795), Translation elongation factor EFG/EF2, domain IV (InterPro:IPR005517), Small GTP-bin…
AT5G55040	Chr5:22327194-22331813	16.1654	22.699	25.586	0.48972	0.66404	0.00780433	0.000131333	protein_coding	DNA binding		DNA binding; FUNCTIONS IN: DNA binding; INVOLVED IN: biological_process unknown; LOCATED IN: mitochondrion; EXPRESSED IN: 23 plant structures; EXPRESSED DURING: 13 growth stages; CONTAINS InterPro DOMAIN/s: Bromodomain, conserved site (InterPro:IPR018359), Bromodomain (InterPro:IPR001487); BEST Arabidopsis thaliana protein match is: DNA-binding bromodomain-containing protein (TAIR:AT1G20670.1); H…
AT1G21920	Chr1:7704254-7706140	25.2263	35.4228	34.67	0.489747	0.460353	0.00808124	0.0128667	protein_coding	MORN (Membrane Occupation and Recognition Nexus) repeat-containing protein /phosphatidylinositol-4-phosphate 5-kinase-related		MORN (Membrane Occupation and Recognition Nexus) repeat-containing protein /phosphatidylinositol-4-phosphate 5-kinase-related; FUNCTIONS IN: molecular_function unknown; INVOLVED IN: biological_process unknown; EXPRESSED IN: 22 plant structures; EXPRESSED DURING: 13 growth stages; CONTAINS InterPro DOMAIN/s: MORN motif (InterPro:IPR003409); BEST Arabidopsis thaliana protein match is: MORN (Membran…
AT2G02570	Chr2:697950-700917	85.8221	120.53	145.675	0.48997	0.764927	0.0177233	0.000246046	protein_coding	nucleic acid binding		nucleic acid binding; FUNCTIONS IN: nucleic acid binding; EXPRESSED IN: 24 plant structures; EXPRESSED DURING: 14 growth stages; CONTAINS InterPro DOMAIN/s: Tudor subgroup (InterPro:IPR018351), Tudor (InterPro:IPR002999); Has 231 Blast hits to 231 proteins in 107 species: Archae - 0; Bacteria - 5; Metazoa - 106; Fungi - 55; Plants - 29; Viruses - 0; Other Eukaryotes - 36 (source: NCBI BLink).
AT1G68220	Chr1:25570230-25571712	27.0441	37.987	41.9322	0.49019	0.634339	0.0251424	0.00320881	protein_coding	unknown protein		unknown protein; FUNCTIONS IN: molecular_function unknown; INVOLVED IN: biological_process unknown; LOCATED IN: plasma membrane; EXPRESSED IN: 22 plant structures; EXPRESSED DURING: 13 growth stages; CONTAINS InterPro DOMAIN/s: Protein of unknown function DUF1218 (InterPro:IPR009606); BEST Arabidopsis thaliana protein match is: unknown protein (TAIR:AT1G13380.1); Has 145 Blast hits to 145 protein…
AT5G19590	Chr5:6610729-6612103	172.152	241.903	236.324	0.490741	0.45868	0.00482944	0.00833817	protein_coding	unknown protein		unknown protein; FUNCTIONS IN: molecular_function unknown; INVOLVED IN: biological_process unknown; LOCATED IN: endomembrane system; EXPRESSED IN: 22 plant structures; EXPRESSED DURING: 13 growth stages; CONTAINS InterPro DOMAIN/s: Protein of unknown function DUF538 (InterPro:IPR007493); BEST Arabidopsis thaliana protein match is: unknown protein (TAIR:AT4G02360.1); Has 213 Blast hits to 213 prot…
AT1G66130	Chr1:24614961-24616930	20.0624	28.1971	27.2343	0.491054	0.442532	0.0155162	0.0329116	protein_coding	oxidoreductase N-terminal domain-containing protein		oxidoreductase N-terminal domain-containing protein; FUNCTIONS IN: oxidoreductase activity, binding, catalytic activity; INVOLVED IN: metabolic process; EXPRESSED IN: 20 plant structures; EXPRESSED DURING: 13 growth stages; CONTAINS InterPro DOMAIN/s: Oxidoreductase, N-terminal (InterPro:IPR000683), NAD(P)-binding (InterPro:IPR016040); BEST Arabidopsis thaliana protein match is: oxidoreductase fa…
AT1G03140	Chr1:754370-756303	33.4868	47.071	55.0956	0.491247	0.719943	0.00731989	4.03e-05	protein_coding	splicing factor Prp18 family protein		splicing factor Prp18 family protein; INVOLVED IN: RNA splicing; LOCATED IN: spliceosome; EXPRESSED IN: male gametophyte, cultured cell, pollen tube; EXPRESSED DURING: L mature pollen stage, M germinated pollen stage; CONTAINS InterPro DOMAIN/s: Pre-mRNA processing factor 4 (PRP4) like (InterPro:IPR014906), Splicing factor motif (InterPro:IPR003648), Prp18 (InterPro:IPR004098); BEST Arabidopsis t…
AT1G69510	Chr1:26126349-26127961	100.315	141.019	148.772	0.491355	0.570167	0.00863863	0.000981726	protein_coding			FUNCTIONS IN: molecular_function unknown; INVOLVED IN: biological_process unknown; LOCATED IN: cellular_component unknown; EXPRESSED IN: 23 plant structures; EXPRESSED DURING: 15 growth stages; CONTAINS InterPro DOMAIN/s: Lg106-like (InterPro:IPR012482); BEST Arabidopsis thaliana protein match is: unknown protein (TAIR:AT5G64130.1); Has 92 Blast hits to 92 proteins in 12 species: Archae - 0; Bact…
AT5G65260	Chr5:26080230-26083017	42.0461	59.1212	59.6903	0.491701	0.507121	0.00974829	0.00727415	protein_coding	polyadenylate-binding protein family protein / PABP family protein		polyadenylate-binding protein family protein / PABP family protein; FUNCTIONS IN: RNA binding, nucleotide binding, nucleic acid binding; INVOLVED IN: biological_process unknown; LOCATED IN: cellular_component unknown; EXPRESSED IN: 23 plant structures; EXPRESSED DURING: 13 growth stages; CONTAINS InterPro DOMAIN/s: RNA recognition motif, RNP-1 (InterPro:IPR000504), Nucleotide-binding, alpha-beta …
AT5G10180	Chr5:3193143-3197120	59.4309	83.5781	88.6349	0.491911	0.578259	0.00470741	0.000836111	protein_coding	AST68; sulfate transmembrane transporter	Encodes a low-affinity sulfate transporter expressed in the root cap and central cylinder, where it is induced by sulfur starvation. Expression in the shoot vascular system is not induced by sulfur starvation.	AST68; FUNCTIONS IN: sulfate transmembrane transporter activity; INVOLVED IN: sulfate transport; LOCATED IN: integral to membrane, membrane; EXPRESSED IN: 23 plant structures; EXPRESSED DURING: 10 growth stages; CONTAINS InterPro DOMAIN/s: Sulphate transporter (InterPro:IPR011547), Sulphate transporter/antisigma-factor antagonist STAS (InterPro:IPR002645), Sulphate anion transporter, conserved si…
AT5G27350	Chr5:9648666-9654426	25.3951	35.7156	36.0648	0.492003	0.507638	0.00665456	0.00517121	protein_coding	SFP1; carbohydrate transmembrane transporter/ sugar:hydrogen symporter	Encodes a sugar-porter family protein that is induced during leaf senescence. The increase in its gene expression during leaf senescence is paralleled by an accumulation of monosaccharides.	SFP1; FUNCTIONS IN: carbohydrate transmembrane transporter activity, sugar:hydrogen symporter activity; INVOLVED IN: response to nematode; LOCATED IN: integral to membrane, membrane; EXPRESSED IN: 21 plant structures; EXPRESSED DURING: 10 growth stages; CONTAINS InterPro DOMAIN/s: Sugar transporter, conserved site (InterPro:IPR005829), General substrate transporter (InterPro:IPR005828), Sugar/ino…
AT1G42440	Chr1:15895284-15900055	21.3071	29.9675	30.241	0.49206	0.506768	0.00572939	0.00406469	protein_coding			FUNCTIONS IN: molecular_function unknown; INVOLVED IN: ribosome biogenesis; LOCATED IN: nucleus; EXPRESSED IN: 22 plant structures; EXPRESSED DURING: 13 growth stages; CONTAINS InterPro DOMAIN/s: AARP2CN (InterPro:IPR012948), Protein of unknown function DUF663 (InterPro:IPR007034); BEST Arabidopsis thaliana protein match is: unknown protein (TAIR:AT1G06720.1); Has 2447 Blast hits to 1812 proteins…
AT2G13970	Chr2:5862535-5864801	9.56827	13.4588	14.1088	0.492214	0.561865	0.02031	0.00754933	transposable_element_gene	transposable element gene		Mutator-like transposase family, has a 4.1e-39 P-value blast match to GB:AAA21566 mudrA of transposon="MuDR" (MuDr-element) (Zea mays)
AT2G25950	Chr2:11068643-11071287	41.4523	58.3355	63.2426	0.492922	0.611044	0.0183134	0.00254722	protein_coding	unknown protein		unknown protein; FUNCTIONS IN: molecular_function unknown; INVOLVED IN: biological_process unknown; LOCATED IN: cellular_component unknown; EXPRESSED IN: 23 plant structures; EXPRESSED DURING: 13 growth stages; CONTAINS InterPro DOMAIN/s: Protein of unknown function DUF1000 (InterPro:IPR010400); BEST Arabidopsis thaliana protein match is: unknown protein (TAIR:AT3G04780.1); Has 429 Blast hits to …
AT1G03960	Chr1:1013714-1017929	7.42016	10.4462	11.7926	0.493457	0.669955	0.0267858	0.00225142	protein_coding	calcium-binding EF hand family protein		calcium-binding EF hand family protein; FUNCTIONS IN: calcium ion binding; INVOLVED IN: biological_process unknown; LOCATED IN: cellular_component unknown; EXPRESSED IN: 22 plant structures; EXPRESSED DURING: 14 growth stages; CONTAINS InterPro DOMAIN/s: EF-HAND 1 (InterPro:IPR018247), EF-HAND 2 (InterPro:IPR018249), EF-Hand type (InterPro:IPR011992), EF hand (InterPro:IPR018248); BEST Arabidopsi…
AT1G73080	Chr1:27484512-27488201	7.59424	10.699	11.292	0.494492	0.573923	0.0128896	0.00349693	protein_coding	PEPR1 (PEP1 receptor 1); ATP binding / kinase/ protein binding / protein serine/threonine kinase	Encodes a leucine-rich repeat receptor kinase. Functions as a receptor for AtPep1 to amplify innate immunity response to pathogen attacks.	PEP1 receptor 1 (PEPR1); FUNCTIONS IN: protein binding, protein serine/threonine kinase activity, kinase activity, ATP binding; INVOLVED IN: transmembrane receptor protein tyrosine kinase signaling pathway, protein amino acid phosphorylation, innate immune response; LOCATED IN: plasma membrane; EXPRESSED IN: 24 plant structures; EXPRESSED DURING: 13 growth stages; CONTAINS InterPro DOMAIN/s: Prot…
AT5G51410	Chr5:20880740-20883704	18.8889	26.6114	28.0999	0.494508	0.574628	0.0167018	0.0138617	protein_coding	LUC7 N_terminus domain-containing protein		LUC7 N_terminus domain-containing protein; FUNCTIONS IN: RNA binding; INVOLVED IN: biological_process unknown; LOCATED IN: cellular_component unknown; EXPRESSED IN: 22 plant structures; EXPRESSED DURING: 13 growth stages; CONTAINS InterPro DOMAIN/s: LUC7 related (InterPro:IPR004882); BEST Arabidopsis thaliana protein match is: UNE6 (unfertilized embryo sac 6) (TAIR:AT3G03340.1); Has 10808 Blast h…
AT5G37190	Chr5:14723143-14726694	7.63754	10.7611	10.7502	0.494643	0.494776	0.0192655	0.0199452	protein_coding	CIP4 (COP1-interacting protein 4); transcription cofactor	COP1-interacting protein 4, a nuclear-localized positive regulator of arabidopsis photomorphogenesis	COP1-interacting protein 4 (CIP4); FUNCTIONS IN: transcription cofactor activity; INVOLVED IN: photomorphogenesis; LOCATED IN: nucleus; EXPRESSED IN: cultured cell; BEST Arabidopsis thaliana protein match is: CIP4.1 (TAIR:AT4G00930.1); Has 19244 Blast hits to 13426 proteins in 860 species: Archae - 60; Bacteria - 2734; Metazoa - 6213; Fungi - 1668; Plants - 561; Viruses - 102; Other Eukaryotes - …
AT2G47410	Chr2:19448306-19457265	11.4273	16.1084	20.4706	0.495329	0.842661	0.00528143	5.62e-07	protein_coding	nucleotide binding		nucleotide binding; FUNCTIONS IN: nucleotide binding; LOCATED IN: CUL4 RING ubiquitin ligase complex; EXPRESSED IN: 24 plant structures; EXPRESSED DURING: 15 growth stages; CONTAINS InterPro DOMAIN/s: WD40 repeat-like (InterPro:IPR011046), WD40 repeat, region (InterPro:IPR017986), WD40/YVTN repeat-like (InterPro:IPR015943), WD40 repeat (InterPro:IPR001680), Bromodomain (InterPro:IPR001487); BEST …
AT4G30200	Chr4:14786632-14790503	21.0465	29.6682	33.289	0.495334	0.663058	0.0165437	0.00107816	protein_coding		Encodes a protein with similarity to VRN5 and VIN3.Contains both a fibronectin III and PHD finger domain. VEL1 is a part of a polycomb repressive complex (PRC2) that is involved in epigenetic silencing of the FLC flowering locus.	VERNALIZATION5/VIN3-LIKE (VEL1); FUNCTIONS IN: molecular_function unknown; INVOLVED IN: vegetative to reproductive phase transition; LOCATED IN: PcG protein complex; EXPRESSED IN: 24 plant structures; EXPRESSED DURING: 15 growth stages; CONTAINS InterPro DOMAIN/s: Fibronectin, type III-like fold (InterPro:IPR008957), Fibronectin, type III (InterPro:IPR003961); BEST Arabidopsis thaliana protein ma…
AT3G62330	Chr3:23062818-23065419	11.7552	16.5716	20.6978	0.495417	0.817779	0.0213994	5.83e-05	protein_coding	zinc knuckle (CCHC-type) family protein		zinc knuckle (CCHC-type) family protein; FUNCTIONS IN: zinc ion binding, nucleic acid binding; INVOLVED IN: biological_process unknown; LOCATED IN: cellular_component unknown; EXPRESSED IN: 22 plant structures; EXPRESSED DURING: 13 growth stages; CONTAINS InterPro DOMAIN/s: Zinc finger, CCHC-type (InterPro:IPR001878); Has 1197 Blast hits to 1065 proteins in 118 species: Archae - 0; Bacteria - 10;…
AT3G22590	Chr3:8003933-8005579	14.1274	19.928	19.5594	0.4963	0.470965	0.0230453	0.0357902	protein_coding	RNA pol II accessory factor Cdc73 family protein		RNA pol II accessory factor Cdc73 family protein; FUNCTIONS IN: molecular_function unknown; INVOLVED IN: biological_process unknown; LOCATED IN: cellular_component unknown; EXPRESSED IN: 23 plant structures; EXPRESSED DURING: 13 growth stages; CONTAINS InterPro DOMAIN/s: RNA polymerase II accessory factor, Cdc73 (InterPro:IPR007852); Has 392 Blast hits to 300 proteins in 144 species: Archae - 0; …
AT1G56290	Chr1:21075285-21078778	6.89604	9.72946	9.95324	0.496591	0.530995	0.0295756	0.0214781	protein_coding	CwfJ-like family protein		CwfJ-like family protein; LOCATED IN: cellular_component unknown; EXPRESSED IN: 23 plant structures; EXPRESSED DURING: 13 growth stages; CONTAINS InterPro DOMAIN/s: Protein similar to CwfJ, C-terminal 1 (InterPro:IPR006768), Protein similar to CwfJ, C-terminal 2 (InterPro:IPR006767); BEST Arabidopsis thaliana protein match is: CwfJ-like family protein / zinc finger (CCCH-type) family protein (TAI…
AT5G01820	Chr5:313192-315000	15.6555	22.0901	39.0113	0.496731	1.31882	0.012808	3.42e-13	protein_coding	ATSR1 (ARABIDOPSIS THALIANA SERINE/THREONINE PROTEIN KINASE 1); ATP binding / kinase/ protein kinase/ protein serine/threonine kinase	Encodes a CBL-interacting serine/threonine protein kinase.	ARABIDOPSIS THALIANA SERINE/THREONINE PROTEIN KINASE 1 (ATSR1); FUNCTIONS IN: protein serine/threonine kinase activity, protein kinase activity, kinase activity, ATP binding; INVOLVED IN: signal transduction, protein amino acid phosphorylation; LOCATED IN: vacuole; EXPRESSED IN: 23 plant structures; EXPRESSED DURING: 15 growth stages; CONTAINS InterPro DOMAIN/s: Protein kinase, ATP binding site (…
AT1G77180	Chr1:28999607-29002135	48.8488	68.9533	75.2245	0.497297	0.624477	0.0104176	0.000404535	protein_coding	chromatin protein family	Encodes a protein with a putative role in mRNA splicing.	chromatin protein family; FUNCTIONS IN: protein binding; INVOLVED IN: RNA splicing; LOCATED IN: nucleolus, nucleus; EXPRESSED IN: 26 plant structures; EXPRESSED DURING: 15 growth stages; CONTAINS InterPro DOMAIN/s: SKI-interacting protein, SKIP (InterPro:IPR017862), SKI-interacting protein SKIP, SNW domain (InterPro:IPR004015); Has 9448 Blast hits to 6184 proteins in 359 species: Archae - 12; Bac…
AT1G21450	Chr1:7508968-7511801	12.0704	17.0396	16.6377	0.497418	0.464576	0.0123354	0.021065	protein_coding	SCL1 (SCARECROW-LIKE 1); transcription factor	Encodes a scarecrow-like protein (SCL1). Member of GRAS gene family.	SCARECROW-LIKE 1 (SCL1); FUNCTIONS IN: transcription factor activity; INVOLVED IN: regulation of transcription; EXPRESSED IN: 22 plant structures; EXPRESSED DURING: 14 growth stages; CONTAINS InterPro DOMAIN/s: GRAS transcription factor (InterPro:IPR005202); BEST Arabidopsis thaliana protein match is: PAT1 (phytochrome a signal transduction 1); signal transducer/ transcription factor (TAIR:AT5G48…
AT1G20560	Chr1:7119675-7121817	15.2947	21.594	21.3678	0.497602	0.484009	0.0126256	0.0136156	protein_coding	AAE1 (ACYL ACTIVATING ENZYME 1); AMP binding		ACYL ACTIVATING ENZYME 1 (AAE1); FUNCTIONS IN: AMP binding; INVOLVED IN: metabolic process; EXPRESSED IN: 22 plant structures; EXPRESSED DURING: 13 growth stages; CONTAINS InterPro DOMAIN/s: AMP-dependent synthetase and ligase (InterPro:IPR000873); BEST Arabidopsis thaliana protein match is: AMP-dependent synthetase and ligase family protein (TAIR:AT2G17650.1); Has 51225 Blast hits to 47390 prote…
AT1G04440	Chr1:1202254-1205803	36.4526	51.4937	57.2336	0.498374	0.652436	0.0043136	0.000128271	protein_coding	CKL13 (CASEIN KINASE LIKE 13); ATP binding / kinase/ protein kinase/ protein serine/threonine kinase		CASEIN KINASE LIKE 13 (CKL13); FUNCTIONS IN: protein serine/threonine kinase activity, protein kinase activity, kinase activity, ATP binding; INVOLVED IN: protein amino acid phosphorylation; LOCATED IN: cellular_component unknown; EXPRESSED IN: 22 plant structures; EXPRESSED DURING: 12 growth stages; CONTAINS InterPro DOMAIN/s: Protein kinase, ATP binding site (InterPro:IPR017441), Protein kinase…
AT1G72330	Chr1:27233484-27236788	15.2818	21.5877	20.5475	0.498396	0.428748	0.0114771	0.0321942	protein_coding	ALAAT2 (ALANINE AMINOTRANSFERASE 2); ATP binding / L-alanine:2-oxoglutarate aminotransferase	Encodes for alanine aminotransferase ALAAT2.	ALANINE AMINOTRANSFERASE 2 (ALAAT2); FUNCTIONS IN: L-alanine:2-oxoglutarate aminotransferase activity, ATP binding; INVOLVED IN: biosynthetic process, L-alanine biosynthetic process from pyruvate, anaerobic glycolysis, L-alanine catabolic process, by transamination; LOCATED IN: mitochondrion; CONTAINS InterPro DOMAIN/s: 1-aminocyclopropane-1-carboxylate synthase (InterPro:IPR001176), Aminotransfe…
AT1G07910	Chr1:2445469-2454645	7.83014	11.0647	13.2779	0.498852	0.763512	0.011712	6.84e-05	protein_coding	RNL (RNA LIGASE); 2',3'-cyclic-nucleotide 3'-phosphodiesterase/ RNA ligase (ATP)/ polynucleotide kinase	Encodes a tRNA ligase that resembles the yeast Trl1 RNA ligase in structure and function but very different in sequence. Like Trl1, AtRNL consists of two domains ∙ an N-terminal ligase component and a C-terminal 5'-kinase/2',3'-cyclic phosphodiesterase (CPD) component∙ that can function in tRNA splicing in vivo when expressed as separate polypeptides. Requires a 2'-PO4 end for tRNA splicing in vi…	RNA LIGASE (RNL); FUNCTIONS IN: polynucleotide kinase activity, RNA ligase (ATP) activity, 2',3'-cyclic-nucleotide 3'-phosphodiesterase activity; INVOLVED IN: tRNA splicing, via endonucleolytic cleavage and ligation; EXPRESSED IN: 22 plant structures; EXPRESSED DURING: 15 growth stages; Has 40 Blast hits to 33 proteins in 8 species: Archae - 0; Bacteria - 0; Metazoa - 0; Fungi - 0; Plants - 36; V…
AT5G42400	Chr5:16954468-16960671	6.87576	9.71687	12.944	0.498972	0.914284	0.0108246	4.99e-07	protein_coding	SDG25 (SET DOMAIN PROTEIN 25)		SET DOMAIN PROTEIN 25 (SDG25); EXPRESSED IN: 22 plant structures; EXPRESSED DURING: 13 growth stages; CONTAINS InterPro DOMAIN/s: SET (InterPro:IPR001214), GYF (InterPro:IPR003169); BEST Arabidopsis thaliana protein match is: ATX1 (ARABIDOPSIS HOMOLOGUE OF TRITHORAX); histone-lysine N-methyltransferase/ phosphatidylinositol-5-phosphate binding (TAIR:AT2G31650.1); Has 4578 Blast hits to 4436 prote…
AT1G17470	Chr1:6002911-6006405	59.514	84.1152	86.5786	0.499137	0.542379	0.00394893	0.00158269	protein_coding	ATDRG1 (ARABIDOPSIS THALIANA DEVELOPMENTALLY REGULATED G-PROTEIN 1); GTP binding / GTPase	Encodes a member of the DRG (developmentally regulated G-protein) family expressed throughout the plant, with highest expression in actively growing tissues.	ARABIDOPSIS THALIANA DEVELOPMENTALLY REGULATED G-PROTEIN 1 (ATDRG1); FUNCTIONS IN: GTP binding, GTPase activity; LOCATED IN: cytoplasmic membrane-bounded vesicle; EXPRESSED IN: 25 plant structures; EXPRESSED DURING: 15 growth stages; CONTAINS InterPro DOMAIN/s: Small GTP-binding protein (InterPro:IPR005225), TGS (InterPro:IPR004095), GTP1/OBG (InterPro:IPR006073), GTP1/OBG, conserved site (InterP…
AT4G10930	Chr4:6705146-6708846	7.32519	10.355	12.75	0.499384	0.801161	0.0186261	5.46e-05	protein_coding	unknown protein		unknown protein; LOCATED IN: cellular_component unknown; EXPRESSED IN: 23 plant structures; EXPRESSED DURING: 14 growth stages; Has 713 Blast hits to 520 proteins in 141 species: Archae - 0; Bacteria - 95; Metazoa - 282; Fungi - 134; Plants - 28; Viruses - 0; Other Eukaryotes - 174 (source: NCBI BLink).
AT5G55310	Chr5:22430175-22435076	18.5202	26.1944	33.3644	0.50016	0.850806	0.00516908	4.9e-07	protein_coding	TOP1BETA (DNA TOPOISOMERASE 1 BETA); DNA topoisomerase type I	Encodes one of two Arabidopsis type-I DNA topoisomerase I genes. Reducing the level of expression of this gene in a top1alpha (At5g55300) mutant background causes seedling lethality.	DNA TOPOISOMERASE 1 BETA (TOP1BETA); FUNCTIONS IN: DNA topoisomerase type I activity; INVOLVED IN: DNA topological change; LOCATED IN: membrane; EXPRESSED IN: 26 plant structures; EXPRESSED DURING: 15 growth stages; CONTAINS InterPro DOMAIN/s: DNA topoisomerase I, DNA binding, mixed alpha/beta motif, eukaryotic-type (InterPro:IPR013030), DNA topoisomerase I, DNA binding, eukaryotic-type (InterPro…
AT5G11240	Chr5:3582539-3586986	12.9279	18.2858	18.9889	0.500235	0.556267	0.0111884	0.00442529	protein_coding	transducin family protein / WD-40 repeat family protein		transducin family protein / WD-40 repeat family protein; FUNCTIONS IN: nucleotide binding; INVOLVED IN: biological_process unknown; LOCATED IN: endomembrane system; EXPRESSED IN: 21 plant structures; EXPRESSED DURING: 13 growth stages; CONTAINS InterPro DOMAIN/s: WD40 repeat-like (InterPro:IPR011046), Protein of unknown function NUC189, C-terminal (InterPro:IPR012979), WD40 repeat, region (InterP…
AT1G17145	Chr1:5860118-5862682	14.8988	21.0774	25.5352	0.500506	0.77889	0.0205101	0.000158459	protein_coding	protein binding / zinc ion binding		protein binding / zinc ion binding; FUNCTIONS IN: protein binding, zinc ion binding; INVOLVED IN: biological_process unknown; LOCATED IN: cellular_component unknown; EXPRESSED IN: 24 plant structures; EXPRESSED DURING: 15 growth stages; CONTAINS InterPro DOMAIN/s: Zinc finger, RING-type (InterPro:IPR001841); BEST Arabidopsis thaliana protein match is: protein binding / zinc ion binding (TAIR:AT1G…
AT5G42150	Chr5:16846149-16848279	15.2904	21.6325	22.2119	0.500573	0.540306	0.0195958	0.0121901	protein_coding	electron carrier/ protein disulfide oxidoreductase		electron carrier/ protein disulfide oxidoreductase; FUNCTIONS IN: electron carrier activity, protein disulfide oxidoreductase activity; INVOLVED IN: cell redox homeostasis; LOCATED IN: mitochondrion; EXPRESSED IN: 24 plant structures; EXPRESSED DURING: 13 growth stages; CONTAINS InterPro DOMAIN/s: Thioredoxin fold (InterPro:IPR012335), Glutaredoxin (InterPro:IPR002109), Glutathione S-transferase,…
AT4G01850	Chr4:796096-798286	165.052	233.514	251.376	0.500592	0.608527	0.0251424	0.00781885	protein_coding	SAM-2 (S-ADENOSYLMETHIONINE SYNTHETASE 2); copper ion binding / methionine adenosyltransferase		S-ADENOSYLMETHIONINE SYNTHETASE 2 (SAM-2); FUNCTIONS IN: copper ion binding, methionine adenosyltransferase activity; INVOLVED IN: one-carbon compound metabolic process, S-adenosylmethionine biosynthetic process; LOCATED IN: nucleolus, cell wall; EXPRESSED IN: 27 plant structures; EXPRESSED DURING: 16 growth stages; CONTAINS InterPro DOMAIN/s: S-adenosylmethionine synthetase (InterPro:IPR002133);…
AT4G13550	Chr4:7871056-7876963	12.27	17.3651	20.4361	0.501055	0.737576	0.00773423	4.1e-05	protein_coding	triacylglycerol lipase		triacylglycerol lipase; FUNCTIONS IN: triacylglycerol lipase activity; INVOLVED IN: lipid metabolic process; LOCATED IN: chloroplast; EXPRESSED IN: 20 plant structures; EXPRESSED DURING: 13 growth stages; CONTAINS InterPro DOMAIN/s: Lipase, class 3 (InterPro:IPR002921), C2 calcium/lipid-binding region, CaLB (InterPro:IPR008973), C2 calcium-dependent membrane targeting (InterPro:IPR000008); BEST A…
AT3G03140	Chr3:723877-727502	4.92862	6.97554	7.22675	0.501121	0.553759	0.0296016	0.0171775	protein_coding			FUNCTIONS IN: molecular_function unknown; INVOLVED IN: biological_process unknown; LOCATED IN: cellular_component unknown; CONTAINS InterPro DOMAIN/s: PWWP (InterPro:IPR000313); BEST Arabidopsis thaliana protein match is: unknown protein (TAIR:AT3G21295.1); Has 422 Blast hits to 270 proteins in 77 species: Archae - 0; Bacteria - 12; Metazoa - 232; Fungi - 62; Plants - 66; Viruses - 0; Other Eukar…
AT1G12780	Chr1:4353905-4358328	42.3549	59.9785	60.4873	0.501916	0.515701	0.0065883	0.00491786	protein_coding	UGE1 (UDP-D-glucose/UDP-D-galactose 4-epimerase 1); UDP-glucose 4-epimerase/ protein dimerization	Encodes a UDP-glucose epimerase that catalyzes the interconversion of the sugar nucleotides UDP-glucose UDP-galactose via a UDP-4-keto-hexose intermediate. Responsive to stress.	UDP-D-glucose/UDP-D-galactose 4-epimerase 1 (UGE1); FUNCTIONS IN: UDP-glucose 4-epimerase activity, protein dimerization activity; INVOLVED IN: galactose biosynthetic process, response to stress; LOCATED IN: cytosol, plasma membrane; EXPRESSED IN: 31 plant structures; EXPRESSED DURING: 15 growth stages; CONTAINS InterPro DOMAIN/s: NAD-dependent epimerase/dehydratase (InterPro:IPR001509), NAD(P)-b…
AT4G17840	Chr4:9915830-9920475	31.4867	44.5956	54.6267	0.50216	0.796461	0.046617	0.000709454	protein_coding	unknown protein		unknown protein; FUNCTIONS IN: molecular_function unknown; INVOLVED IN: biological_process unknown; LOCATED IN: chloroplast; EXPRESSED IN: 23 plant structures; EXPRESSED DURING: 13 growth stages; BEST Arabidopsis thaliana protein match is: unknown protein (TAIR:AT2G35260.1); Has 1905 Blast hits to 183 proteins in 52 species: Archae - 0; Bacteria - 24; Metazoa - 708; Fungi - 70; Plants - 25; Virus…
AT4G35000	Chr4:16664821-16667718	164.096	232.459	237.95	0.502434	0.537714	0.00401774	0.00240099	protein_coding	APX3 (ASCORBATE PEROXIDASE 3); L-ascorbate peroxidase	Encodes a microsomal ascorbate peroxidase APX3. Ascorbate peroxidases are enzymes that scavenge hydrogen peroxide in plant cells. Eight types of APX have been described for Arabidopsis: three cytosolic (APX1, APX2, APX6), two chloroplastic types (stromal sAPX, thylakoid tAPX), and three microsomal (APX3, APX4, APX5) isoforms. The APX3 protein interacts with AKR2 (ankyrin-containing protein that i…	ASCORBATE PEROXIDASE 3 (APX3); FUNCTIONS IN: L-ascorbate peroxidase activity; INVOLVED IN: response to oxidative stress; LOCATED IN: in 7 components; EXPRESSED IN: 26 plant structures; EXPRESSED DURING: 16 growth stages; CONTAINS InterPro DOMAIN/s: Haem peroxidase (InterPro:IPR010255), Plant ascorbate peroxidase (InterPro:IPR002207), Haem peroxidase, plant/fungal/bacterial (InterPro:IPR002016); B…
AT1G79610	Chr1:29952872-29957189	9.53389	13.5117	13.25	0.503075	0.476453	0.0233931	0.0366305	protein_coding	sodium proton exchanger, putative (NHX6)		sodium proton exchanger, putative (NHX6); FUNCTIONS IN: solute:hydrogen antiporter activity, sodium:hydrogen antiporter activity; INVOLVED IN: cation transport, sodium ion transport, regulation of pH; LOCATED IN: integral to membrane; EXPRESSED IN: 25 plant structures; EXPRESSED DURING: 15 growth stages; CONTAINS InterPro DOMAIN/s: Na+/H+ exchanger, subfamily (InterPro:IPR004709), Cation/H+ excha…
AT5G12200	Chr5:3941527-3944811	33.0278	46.8524	48.2881	0.504444	0.549585	0.00448138	0.00167225	protein_coding	dihydropyrimidinase / DHPase / dihydropyrimidine amidohydrolase / hydantoinase (PYD2)		dihydropyrimidinase / DHPase / dihydropyrimidine amidohydrolase / hydantoinase (PYD2); FUNCTIONS IN: hydrolase activity, hydrolase activity, acting on carbon-nitrogen (but not peptide) bonds, dihydropyrimidinase activity; LOCATED IN: endomembrane system; EXPRESSED IN: 22 plant structures; EXPRESSED DURING: 13 growth stages; CONTAINS InterPro DOMAIN/s: D-hydantoinase (InterPro:IPR011778), Amidohyd…
AT5G42890	Chr5:17194196-17196032	77.8375	110.53	107.689	0.505897	0.469936	0.00534549	0.0096782	protein_coding	SCP2 (STEROL CARRIER PROTEIN 2); oxidoreductase/ sterol carrier		STEROL CARRIER PROTEIN 2 (SCP2); FUNCTIONS IN: sterol carrier activity, oxidoreductase activity; INVOLVED IN: glyoxylate metabolic process, intracellular lipid transport, fatty acid beta-oxidation, seed germination; LOCATED IN: peroxisome; EXPRESSED IN: 32 plant structures; EXPRESSED DURING: 16 growth stages; CONTAINS InterPro DOMAIN/s: Sterol-binding-like (InterPro:IPR016083), Sterol-binding (In…
AT3G58660	Chr3:21701533-21703114	28.7206	40.7976	38.7255	0.506399	0.432797	0.00596644	0.0202148	protein_coding	60S ribosomal protein-related		60S ribosomal protein-related; FUNCTIONS IN: structural constituent of ribosome, RNA binding; INVOLVED IN: translation, RNA processing; LOCATED IN: nucleolus, membrane; EXPRESSED IN: 22 plant structures; EXPRESSED DURING: 13 growth stages; CONTAINS InterPro DOMAIN/s: Ribosomal protein L1 (InterPro:IPR002143), Ribosomal protein L1, 2-layer alpha/beta-sandwich (InterPro:IPR016094); BEST Arabidopsis…
AT5G38150	Chr5:15223115-15224947	16.4406	23.3773	27.5768	0.507843	0.747786	0.0115578	9.13e-05	protein_coding	PMI15 (plastid movement impaired 15)	Involved in chloroplast avoidance movement under high-light intensities	plastid movement impaired 15 (PMI15); FUNCTIONS IN: molecular_function unknown; INVOLVED IN: response to blue light, chloroplast avoidance movement; LOCATED IN: cellular_component unknown; EXPRESSED IN: 22 plant structures; EXPRESSED DURING: 14 growth stages; CONTAINS InterPro DOMAIN/s: Protein of unknown function DUF827, plant (InterPro:IPR008545); BEST Arabidopsis thaliana protein match is: unk…
AT3G17800	Chr3:6089604-6093151	36.1695	51.4532	62.6483	0.508489	0.7941	0.0184168	0.000139329	protein_coding		mRNA level of the MEB5.2 gene (At3g17800) remains unchanged after cutting the inflorescence stem	FUNCTIONS IN: molecular_function unknown; INVOLVED IN: response to UV-B; LOCATED IN: chloroplast; EXPRESSED IN: 23 plant structures; EXPRESSED DURING: 13 growth stages; CONTAINS InterPro DOMAIN/s: Protein of unknown function DUF760 (InterPro:IPR008479); BEST Arabidopsis thaliana protein match is: unknown protein (TAIR:AT1G48450.1); Has 98 Blast hits to 98 proteins in 24 species: Archae - 0; Bacte…
AT1G26230	Chr1:9072387-9075279	21.1164	30.0431	30.0421	0.508669	0.510218	0.00663574	0.00630864	protein_coding	chaperonin, putative		chaperonin, putative; FUNCTIONS IN: protein binding, ATP binding; INVOLVED IN: cellular protein metabolic process; LOCATED IN: chloroplast; EXPRESSED IN: 22 plant structures; EXPRESSED DURING: 13 growth stages; CONTAINS InterPro DOMAIN/s: Chaperonin Cpn60/TCP-1 (InterPro:IPR002423), Chaperonin Cpn60 (InterPro:IPR001844); BEST Arabidopsis thaliana protein match is: CPN60B (CHAPERONIN 60 BETA); ATP…
AT4G08540	Chr4:5433644-5436524	12.601	17.9318	20.3131	0.508984	0.690471	0.0162428	0.000800969	protein_coding	unknown protein		unknown protein; FUNCTIONS IN: molecular_function unknown; INVOLVED IN: biological_process unknown; BEST Arabidopsis thaliana protein match is: unknown protein (TAIR:AT1G77890.1); Has 42 Blast hits to 42 proteins in 17 species: Archae - 0; Bacteria - 0; Metazoa - 4; Fungi - 6; Plants - 28; Viruses - 0; Other Eukaryotes - 4 (source: NCBI BLink).
AT3G14067	Chr3:4658197-4660784	76.924	109.48	119.418	0.509158	0.636112	0.00382018	0.000370249	protein_coding	subtilase family protein		subtilase family protein; FUNCTIONS IN: identical protein binding, serine-type endopeptidase activity; INVOLVED IN: proteolysis, negative regulation of catalytic activity; LOCATED IN: apoplast, plasma membrane, vacuole, plant-type cell wall; EXPRESSED IN: 24 plant structures; EXPRESSED DURING: 13 growth stages; CONTAINS InterPro DOMAIN/s: Protease-associated PA (InterPro:IPR003137), Proteinase in…
AT1G08460	Chr1:2672450-2674628	21.641	30.8154	31.9764	0.509885	0.564839	0.0103096	0.00413909	protein_coding	HDA08; histone deacetylase		HDA08; FUNCTIONS IN: histone deacetylase activity; INVOLVED IN: histone deacetylation; LOCATED IN: cellular_component unknown; EXPRESSED IN: 23 plant structures; EXPRESSED DURING: 15 growth stages; CONTAINS InterPro DOMAIN/s: Histone deacetylase superfamily (InterPro:IPR000286); BEST Arabidopsis thaliana protein match is: HDA15; histone deacetylase (TAIR:AT3G18520.2); Has 6845 Blast hits to 6725 …
AT2G45340	Chr2:18691721-18694725	19.7593	28.1379	31.0088	0.509981	0.651742	0.00500738	0.000217629	protein_coding	leucine-rich repeat transmembrane protein kinase, putative		leucine-rich repeat transmembrane protein kinase, putative; FUNCTIONS IN: protein binding, protein serine/threonine kinase activity, protein tyrosine kinase activity, protein kinase activity, ATP binding; INVOLVED IN: transmembrane receptor protein tyrosine kinase signaling pathway, protein amino acid phosphorylation; LOCATED IN: endomembrane system; EXPRESSED IN: 21 plant structures; EXPRESSED D…
AT1G54060	Chr1:20180678-20182324	17.4339	24.8341	25.947	0.510427	0.575269	0.0101103	0.00343611	protein_coding	ASIL1 (ARABIDOPSIS 6B-INTERACTING PROTEIN 1-LIKE 1); sequence-specific DNA binding / transcription factor	Member of the trihelix DNA binding protein family. Nuclear localized. Involved in repressing seed maturation genes during seed germination and seedling development.	ARABIDOPSIS 6B-INTERACTING PROTEIN 1-LIKE 1 (ASIL1); FUNCTIONS IN: transcription factor activity, sequence-specific DNA binding; INVOLVED IN: regulation of seed germination, regulation of shoot development, response to auxin stimulus, regulation of transcription; LOCATED IN: nucleolus, nucleus; EXPRESSED IN: 22 plant structures; EXPRESSED DURING: 16 growth stages; CONTAINS InterPro DOMAIN/s: MADF…
AT2G18560	Chr2:8059287-8061056	8.12559	11.585	13.9571	0.511709	0.782051	0.0339642	0.000782821	protein_coding	UDP-glucoronosyl/UDP-glucosyl transferase family protein		UDP-glucoronosyl/UDP-glucosyl transferase family protein; FUNCTIONS IN: UDP-glycosyltransferase activity, transferase activity, transferring glycosyl groups; INVOLVED IN: metabolic process; LOCATED IN: cellular_component unknown; CONTAINS InterPro DOMAIN/s: UDP-glucuronosyl/UDP-glucosyltransferase (InterPro:IPR002213); BEST Arabidopsis thaliana protein match is: UDP-glucoronosyl/UDP-glucosyl tran…
AT2G30100	Chr2:12847827-12852092	13.526	19.2936	18.0172	0.512383	0.415234	0.00579611	0.0282099	protein_coding	ubiquitin family protein		ubiquitin family protein; FUNCTIONS IN: protein binding; INVOLVED IN: protein modification process; LOCATED IN: chloroplast; EXPRESSED IN: 22 plant structures; EXPRESSED DURING: 13 growth stages; CONTAINS InterPro DOMAIN/s: Pentatricopeptide repeat (InterPro:IPR002885), Leucine-rich repeat, typical subtype (InterPro:IPR003591), Leucine-rich repeat (InterPro:IPR001611), Ubiquitin (InterPro:IPR0006…
AT5G57250	Chr5:23193162-23198524	5.17255	7.38035	7.60134	0.512813	0.556974	0.0212097	0.0126685	protein_coding			EXPRESSED IN: 9 plant structures; EXPRESSED DURING: F mature embryo stage, 4 leaf senescence stage, petal differentiation and expansion stage, D bilateral stage, E expanded cotyledon stage; CONTAINS InterPro DOMAIN/s: Pentatricopeptide repeat (InterPro:IPR002885); BEST Arabidopsis thaliana protein match is: pentatricopeptide (PPR) repeat-containing protein (TAIR:AT1G62910.1); Has 30133 Blast hits…
AT3G63340	Chr3:23391627-23398283	10.8639	15.5012	16.6226	0.512837	0.6152	0.0377311	0.0107272	protein_coding	protein phosphatase 2C-related / PP2C-related		protein phosphatase 2C-related / PP2C-related; FUNCTIONS IN: protein serine/threonine phosphatase activity, catalytic activity; INVOLVED IN: biological_process unknown; LOCATED IN: endomembrane system; CONTAINS InterPro DOMAIN/s: Protein phosphatase 2C-related (InterPro:IPR001932), Protein phosphatase 2C, N-terminal (InterPro:IPR014045), Protein phosphatase 2C (InterPro:IPR015655); BEST Arabidops…
AT1G08760	Chr1:2805370-2808621	7.38992	10.553	11.8115	0.514018	0.678165	0.0182079	0.00143677	protein_coding	unknown protein		unknown protein; FUNCTIONS IN: molecular_function unknown; INVOLVED IN: biological_process unknown; LOCATED IN: cellular_component unknown; EXPRESSED IN: cultured cell; CONTAINS InterPro DOMAIN/s: Protein of unknown function DUF936, plant (InterPro:IPR010341); BEST Arabidopsis thaliana protein match is: unknown protein (TAIR:AT4G13370.1); Has 495 Blast hits to 251 proteins in 74 species: Archae -…
AT5G25270	Chr5:8757546-8762757	31.6823	45.2439	50.1789	0.514045	0.665001	0.00344286	9.7e-05	protein_coding			FUNCTIONS IN: molecular_function unknown; INVOLVED IN: protein modification process; LOCATED IN: cellular_component unknown; EXPRESSED IN: 23 plant structures; EXPRESSED DURING: 15 growth stages; CONTAINS InterPro DOMAIN/s: Ubiquitin (InterPro:IPR000626); BEST Arabidopsis thaliana protein match is: ubiquitin family protein (TAIR:AT5G42220.1); Has 1533 Blast hits to 627 proteins in 167 species: Ar…
AT3G02690	Chr3:579585-582949	41.6402	59.484	64.0786	0.514523	0.623463	0.0169793	0.00327249	protein_coding	integral membrane family protein		integral membrane family protein; LOCATED IN: chloroplast, membrane; EXPRESSED IN: 22 plant structures; EXPRESSED DURING: 13 growth stages; CONTAINS InterPro DOMAIN/s: Protein of unknown function DUF6, transmembrane (InterPro:IPR000620); Has 12510 Blast hits to 12469 proteins in 1077 species: Archae - 184; Bacteria - 7412; Metazoa - 20; Fungi - 2; Plants - 102; Viruses - 0; Other Eukaryotes - 479…
AT1G49540	Chr1:18332428-18337520	6.56785	9.38555	9.93017	0.515021	0.597995	0.0245922	0.00823177	protein_coding	nucleotide binding		nucleotide binding; FUNCTIONS IN: nucleotide binding; INVOLVED IN: biological_process unknown; LOCATED IN: cellular_component unknown; EXPRESSED IN: 6 plant structures; EXPRESSED DURING: 4 anthesis, petal differentiation and expansion stage, E expanded cotyledon stage; CONTAINS InterPro DOMAIN/s: WD40 repeat-like (InterPro:IPR011046), WD40 repeat, region (InterPro:IPR017986), WD40 repeat (InterPr…
AT4G32350	Chr4:15617465-15620910	6.00541	8.58305	9.2287	0.515227	0.621462	0.0258897	0.00672583	protein_coding	unknown protein		unknown protein; FUNCTIONS IN: molecular_function unknown; INVOLVED IN: biological_process unknown; LOCATED IN: cellular_component unknown; EXPRESSED IN: 24 plant structures; EXPRESSED DURING: 13 growth stages; CONTAINS InterPro DOMAIN/s: Protein of unknown function DUF292, eukaryotic (InterPro:IPR005061); BEST Arabidopsis thaliana protein match is: unknown protein (TAIR:AT1G79910.1); Has 2466 Bl…
AT1G64550	Chr1:23968778-23973614	32.1739	45.99	46.301	0.515428	0.52675	0.00296685	0.00226448	protein_coding	ATGCN3; transporter	member of GCN subfamily	ATGCN3; FUNCTIONS IN: transporter activity; INVOLVED IN: response to cadmium ion; EXPRESSED IN: 24 plant structures; EXPRESSED DURING: 13 growth stages; CONTAINS InterPro DOMAIN/s: ATPase, AAA+ type, core (InterPro:IPR003593), ABC transporter-like (InterPro:IPR003439), ABC transporter, conserved site (InterPro:IPR017871); BEST Arabidopsis thaliana protein match is: ATGCN4; transporter (TAIR:AT3G5…
AT1G08110	Chr1:2535327-2537931	87.6386	125.326	132.889	0.516045	0.602182	0.0234565	0.00242175	protein_coding	lactoylglutathione lyase, putative / glyoxalase I, putative		lactoylglutathione lyase, putative / glyoxalase I, putative; FUNCTIONS IN: calmodulin binding, lactoylglutathione lyase activity; INVOLVED IN: response to cadmium ion, carbohydrate metabolic process; LOCATED IN: chloroplast; EXPRESSED IN: 25 plant structures; EXPRESSED DURING: 14 growth stages; CONTAINS InterPro DOMAIN/s: Glyoxalase I (InterPro:IPR004361), Glyoxalase I, conserved site (InterPro:I…
AT5G58200	Chr5:23549633-23552052	60.051	85.8969	90.9859	0.516419	0.601053	0.00332942	0.000478232	protein_coding	unknown protein		unknown protein; FUNCTIONS IN: molecular_function unknown; INVOLVED IN: biological_process unknown; LOCATED IN: cellular_component unknown; EXPRESSED IN: 23 plant structures; EXPRESSED DURING: 14 growth stages; Has 226 Blast hits to 226 proteins in 58 species: Archae - 0; Bacteria - 96; Metazoa - 0; Fungi - 0; Plants - 17; Viruses - 0; Other Eukaryotes - 113 (source: NCBI BLink).
AT1G68490	Chr1:25693448-25695476	42.8388	61.2912	79.8581	0.516762	0.900119	0.00398133	1.13e-07	protein_coding	unknown protein		unknown protein; FUNCTIONS IN: molecular_function unknown; INVOLVED IN: biological_process unknown; LOCATED IN: chloroplast; EXPRESSED IN: 22 plant structures; EXPRESSED DURING: 13 growth stages; BEST Arabidopsis thaliana protein match is: unknown protein (TAIR:AT1G13390.2); Has 59 Blast hits to 59 proteins in 11 species: Archae - 0; Bacteria - 0; Metazoa - 0; Fungi - 0; Plants - 59; Viruses - 0;…
AT5G45710	Chr5:18540849-18542863	8.422	12.0533	12.4868	0.517189	0.569773	0.0377241	0.024585	protein_coding	RHA1 (ROOT HANDEDNESS 1); DNA binding / transcription factor	member of Heat Stress Transcription Factor (Hsf) family	ROOT HANDEDNESS 1 (RHA1); FUNCTIONS IN: transcription factor activity, DNA binding; INVOLVED IN: in 6 processes; LOCATED IN: nucleus; EXPRESSED IN: 23 plant structures; EXPRESSED DURING: 15 growth stages; CONTAINS InterPro DOMAIN/s: Winged helix repressor DNA-binding (InterPro:IPR011991), Heat shock factor (HSF)-type, DNA-binding (InterPro:IPR000232); BEST Arabidopsis thaliana protein match is: A…
AT5G46560	Chr5:18888060-18890462	10.6044	15.1791	15.0947	0.517422	0.510976	0.0258173	0.0324835	protein_coding	unknown protein		unknown protein; FUNCTIONS IN: molecular_function unknown; INVOLVED IN: biological_process unknown; LOCATED IN: chloroplast thylakoid lumen; EXPRESSED IN: stem, inflorescence meristem, hypocotyl, flower, seed; EXPRESSED DURING: petal differentiation and expansion stage, E expanded cotyledon stage; Has 28 Blast hits to 28 proteins in 16 species: Archae - 0; Bacteria - 0; Metazoa - 4; Fungi - 8; Pl…
AT3G55770	Chr3:20703238-20705320	115.265	164.993	177.687	0.517458	0.625985	0.0151151	0.00693139	protein_coding	LIM domain-containing protein		LIM domain-containing protein; FUNCTIONS IN: zinc ion binding; INVOLVED IN: biological_process unknown; LOCATED IN: cellular_component unknown; EXPRESSED IN: 23 plant structures; EXPRESSED DURING: 15 growth stages; CONTAINS InterPro DOMAIN/s: Zinc finger, LIM-type (InterPro:IPR001781); BEST Arabidopsis thaliana protein match is: LIM domain-containing protein (TAIR:AT2G39900.1); Has 4177 Blast hit…
AT3G18100	Chr3:6200577-6204583	4.47262	6.40234	7.2265	0.517479	0.693776	0.0434261	0.00596093	protein_coding	MYB4R1 (myb domain protein 4R1); transcription factor	Member of the R2R3 transcription factor gene family.	myb domain protein 4R1 (MYB4R1); FUNCTIONS IN: transcription factor activity; INVOLVED IN: regulation of transcription; EXPRESSED IN: 24 plant structures; EXPRESSED DURING: 14 growth stages; CONTAINS InterPro DOMAIN/s: MYB-like (InterPro:IPR017877), SANT, DNA-binding (InterPro:IPR001005), Myb, DNA-binding (InterPro:IPR014778), Homeodomain-like (InterPro:IPR009057), Myb transcription factor (Inter…
AT3G11660	Chr3:3678834-3679943	54.5964	78.1527	70.3842	0.51749	0.368043	0.00381726	0.0458901	protein_coding	NHL1	encodes a protein whose sequence is similar to tobacco hairpin-induced gene (HIN1) and Arabidopsis non-race specific disease resistance gene (NDR1). Expression of this gene is induced by cucumber mosaic virus. Localization of the gene product is similar to that of NHL3 (plasma membrane) but it is yet inconclusive.	NHL1; FUNCTIONS IN: molecular_function unknown; INVOLVED IN: defense response to virus; EXPRESSED IN: 23 plant structures; EXPRESSED DURING: 10 growth stages; CONTAINS InterPro DOMAIN/s: Harpin-induced 1 (InterPro:IPR010847); BEST Arabidopsis thaliana protein match is: harpin-induced family protein / HIN1 family protein / harpin-responsive family protein (TAIR:AT3G52470.1); Has 602 Blast hits to …
AT5G57040	Chr5:23080660-23085246	131.538	188.472	229.349	0.518868	0.803664	0.008369	2.34e-05	protein_coding	lactoylglutathione lyase family protein / glyoxalase I family protein		lactoylglutathione lyase family protein / glyoxalase I family protein; FUNCTIONS IN: catalytic activity; INVOLVED IN: metabolic process; LOCATED IN: chloroplast; EXPRESSED IN: 23 plant structures; EXPRESSED DURING: 15 growth stages; CONTAINS InterPro DOMAIN/s: Glyoxalase/bleomycin resistance protein/dioxygenase (InterPro:IPR004360); BEST Arabidopsis thaliana protein match is: lactoylglutathione l…
AT1G59700	Chr1:21936295-21937959	11.5517	16.5648	17.9185	0.520018	0.634939	0.0493258	0.0168906	protein_coding	ATGSTU16 (GLUTATHIONE S-TRANSFERASE TAU 16); glutathione transferase	Encodes glutathione transferase belonging to the tau class of GSTs. Naming convention according to Wagner et al. (2002).	GLUTATHIONE S-TRANSFERASE TAU 16 (ATGSTU16); FUNCTIONS IN: glutathione transferase activity; INVOLVED IN: toxin catabolic process; LOCATED IN: cytoplasm; EXPRESSED IN: 22 plant structures; EXPRESSED DURING: 15 growth stages; CONTAINS InterPro DOMAIN/s: Thioredoxin fold (InterPro:IPR012335), Glutathione S-transferase, C-terminal (InterPro:IPR004046), Glutathione S-transferase, C-terminal-like (Int…
AT4G29360	Chr4:14451408-14453915	8.33966	11.9601	12.6764	0.520168	0.605676	0.0327805	0.0122882	protein_coding	glycosyl hydrolase family 17 protein		glycosyl hydrolase family 17 protein; FUNCTIONS IN: cation binding, hydrolase activity, hydrolyzing O-glycosyl compounds, catalytic activity; INVOLVED IN: carbohydrate metabolic process; LOCATED IN: anchored to plasma membrane, anchored to membrane; EXPRESSED IN: 19 plant structures; EXPRESSED DURING: 11 growth stages; CONTAINS InterPro DOMAIN/s: X8 (InterPro:IPR012946), Glycoside hydrolase, cata…
AT4G09830	Chr4:6188766-6191664	44.4468	63.7459	63.6113	0.520253	0.518802	0.0062613	0.00625959	protein_coding			FUNCTIONS IN: molecular_function unknown; INVOLVED IN: biological_process unknown; LOCATED IN: cellular_component unknown; EXPRESSED IN: 24 plant structures; EXPRESSED DURING: 15 growth stages; CONTAINS InterPro DOMAIN/s: Uncharacterised conserved protein UCP009193 (InterPro:IPR016549); BEST Arabidopsis thaliana protein match is: unknown protein (TAIR:AT5G64780.1); Has 56 Blast hits to 56 protein…
AT1G04010	Chr1:1031199-1036237	5.13858	7.37193	8.46638	0.520671	0.721972	0.0388504	0.003543	protein_coding	phosphatidate-sterol O-acyltransferase/ phosphatidylcholine-sterol O-acyltransferase/ phosphatidylethanolamine-sterol O-acyltransferase		phosphatidate-sterol O-acyltransferase/ phosphatidylcholine-sterol O-acyltransferase/ phosphatidylethanolamine-sterol O-acyltransferase; FUNCTIONS IN: phosphatidylcholine-sterol O-acyltransferase activity, phosphatidylethanolamine-sterol O-acyltransferase activity, phosphatidate-sterol O-acyltransferase activity; INVOLVED IN: sterol esterification, lipid metabolic process; LOCATED IN: microsome; …
AT3G61010	Chr3:22571491-22575255	19.4736	27.9558	33.5429	0.521629	0.786086	0.00623571	1.56e-05	protein_coding	glycosyl hydrolase family protein 85		glycosyl hydrolase family protein 85; FUNCTIONS IN: in 6 functions; INVOLVED IN: cellular iron ion homeostasis, iron ion transport; LOCATED IN: cytoplasm; EXPRESSED IN: 22 plant structures; EXPRESSED DURING: 13 growth stages; CONTAINS InterPro DOMAIN/s: Ferritin, N-terminal (InterPro:IPR001519), Ferritin-related (InterPro:IPR012347), Glycoside hydrolase, family 85 (InterPro:IPR005201), Ferritin-l…
AT2G33610	Chr2:14228971-14231309	14.4715	20.7866	24.6462	0.522435	0.769747	0.0119814	0.000114785	protein_coding	ATSWI3B (SWITCH SUBUNIT 3); DNA binding	Homologous to yeast SWI3 & RSC8, components of the SWI/SNF and RSC chromatin remodeling complexes. Interacts with BSH, AtSWI3A, SWI3C and FCA. Expressed ubiquitously.	SWITCH SUBUNIT 3 (ATSWI3B); FUNCTIONS IN: DNA binding; INVOLVED IN: chromatin remodeling; LOCATED IN: SWI/SNF complex, nucleus; EXPRESSED IN: 19 plant structures; EXPRESSED DURING: 10 growth stages; CONTAINS InterPro DOMAIN/s: SANT, DNA-binding (InterPro:IPR001005), Homeodomain-like (InterPro:IPR009057), Myb, DNA-binding (InterPro:IPR014778), SWIRM (InterPro:IPR007526), SANT, eukarya (InterPro:IP…
AT4G39850	Chr4:18488518-18497136	16.7265	24.0273	24.7519	0.522537	0.567	0.00250304	0.000935892	protein_coding	PXA1 (PEROXISOMAL ABC TRANSPORTER 1); ATPase, coupled to transmembrane movement of substances	Encodes a peroxisomal protein of the ATP binding cassette (ABC) transporter class (PMP subfamily) with significant identity to the human X-linked adrenoleukodystrophy protein (ALDP). The gene product promotes germination and represses embryo dormancy. ABI3, ABA1, FUS3 and LEC1 are epistatic to this gene. Mutants accumulate fatty acyl CoA suggesting a defect in uptake of fatty acyl CoA into the pe…	PEROXISOMAL ABC TRANSPORTER 1 (PXA1); FUNCTIONS IN: ATPase activity, coupled to transmembrane movement of substances; INVOLVED IN: fatty acyl coenzyme A transport, fatty acid beta-oxidation; LOCATED IN: peroxisome; EXPRESSED IN: 23 plant structures; EXPRESSED DURING: 15 growth stages; CONTAINS InterPro DOMAIN/s: ATPase, AAA+ type, core (InterPro:IPR003593), ABC transporter, N-terminal (InterPro:I…
AT1G27530	Chr1:9562590-9563963	77.566	111.425	106.835	0.522578	0.463485	0.00379109	0.010613	protein_coding			FUNCTIONS IN: molecular_function unknown; INVOLVED IN: biological_process unknown; LOCATED IN: cellular_component unknown; EXPRESSED IN: 23 plant structures; EXPRESSED DURING: 15 growth stages; CONTAINS InterPro DOMAIN/s: Ubiquitin-conjugating enzyme/RWD-like (InterPro:IPR016135), Ubiquitin-fold modifier-conjugating enzyme 1 (InterPro:IPR014806); Has 183 Blast hits to 183 proteins in 80 species: …
AT5G56280	Chr5:22783383-22785577	35.3823	50.8437	48.5758	0.523039	0.458805	0.00468832	0.0139356	protein_coding	CSN6A	one of two genes encoding subunit 6 of COP9 signalosome complex. Protein contains a MPR1p and PAD1p N-terminal (MPN) domain at the N-terminal region and belongs to the Mov34 superfamily. Mutant and antisense expression result in a number of developmental defects and in ubiquitin/proteasome-mediated protein degradation.	CSN6A; INVOLVED IN: multicellular organismal development, signalosome assembly, protein catabolic process, photomorphogenesis, ubiquitin-dependent protein catabolic process; LOCATED IN: signalosome, nucleus; EXPRESSED IN: 22 plant structures; EXPRESSED DURING: 13 growth stages; CONTAINS InterPro DOMAIN/s: Mov34/MPN/PAD-1 (InterPro:IPR000555); BEST Arabidopsis thaliana protein match is: CSN6B (TAI…
AT2G31190	Chr2:13291225-13293762	11.5451	16.5952	16.4278	0.523488	0.510453	0.0181929	0.0244903	protein_coding			LOCATED IN: mitochondrion, plastid, chloroplast envelope; EXPRESSED IN: 24 plant structures; EXPRESSED DURING: 14 growth stages; CONTAINS InterPro DOMAIN/s: Protein of unknown function DUF647 (InterPro:IPR006968); BEST Arabidopsis thaliana protein match is: emb1879 (embryo defective 1879) (TAIR:AT5G49820.1); Has 274 Blast hits to 274 proteins in 92 species: Archae - 0; Bacteria - 2; Metazoa - 96;…
AT5G63280	Chr5:25367030-25370921	12.4601	17.9201	18.7952	0.524264	0.594644	0.0484975	0.0227637	protein_coding	zinc finger (C2H2 type) family protein		zinc finger (C2H2 type) family protein; FUNCTIONS IN: zinc ion binding, nucleic acid binding; INVOLVED IN: biological_process unknown; LOCATED IN: endomembrane system, intracellular; EXPRESSED IN: 22 plant structures; EXPRESSED DURING: 13 growth stages; CONTAINS InterPro DOMAIN/s: Zinc finger, C2H2-like (InterPro:IPR015880), Zinc finger, C2H2-type (InterPro:IPR007087); BEST Arabidopsis thaliana p…
AT5G53800	Chr5:21848134-21850111	17.0899	24.5861	29.0818	0.5247	0.76857	0.0143283	0.000187796	protein_coding	unknown protein		unknown protein; FUNCTIONS IN: molecular_function unknown; INVOLVED IN: biological_process unknown; LOCATED IN: cellular_component unknown; EXPRESSED IN: 23 plant structures; EXPRESSED DURING: 13 growth stages; Has 111817 Blast hits to 46610 proteins in 1627 species: Archae - 124; Bacteria - 12430; Metazoa - 54850; Fungi - 11384; Plants - 4788; Viruses - 714; Other Eukaryotes - 27527 (source: NCB…
AT1G58030	Chr1:21464000-21468420	23.8308	34.2886	38.3201	0.524902	0.686871	0.003093	6.73e-05	protein_coding	CAT2 (CATIONIC AMINO ACID TRANSPORTER 2); amino acid transmembrane transporter	Encodes a member of the cationic amino acid transporter (CAT) subfamily of amino acid polyamine choline transporters. Localized to the tonoplast.	CATIONIC AMINO ACID TRANSPORTER 2 (CAT2); FUNCTIONS IN: amino acid transmembrane transporter activity; INVOLVED IN: amino acid transport, transport; LOCATED IN: plant-type vacuole membrane, plasma membrane, vacuole, membrane; EXPRESSED IN: 24 plant structures; EXPRESSED DURING: 13 growth stages; CONTAINS InterPro DOMAIN/s: Cationic amino acid transporter (InterPro:IPR015606), Amino acid/polyamine…
AT1G53720	Chr1:20056532-20059638	11.4843	16.5251	18.9354	0.524994	0.723025	0.0146808	0.000531369	protein_coding	CYP59 (CYCLOPHILIN 59); RNA binding / nucleic acid binding / peptidyl-prolyl cis-trans isomerase	Encodes a cyclophilin, member of a family modular proteins consisting of a peptidyl-prolyl cis√ trans isomerase (PPIase) domain, followed by an RNA recognition motif (RRM), and a C-terminal domain enriched in charged amino acids. Interacts with with SCL33/SR33 and with a majority of Arabidopsis SR proteins and the largest subunit of RNA polymerase II. Localizes to the nucleus, but it does not sig…	CYCLOPHILIN 59 (CYP59); FUNCTIONS IN: peptidyl-prolyl cis-trans isomerase activity, RNA binding, nucleic acid binding; LOCATED IN: nucleus; EXPRESSED IN: 24 plant structures; EXPRESSED DURING: 13 growth stages; CONTAINS InterPro DOMAIN/s: Cyclophilin-like (InterPro:IPR015891), Peptidyl-prolyl cis-trans isomerase, cyclophilin-type (InterPro:IPR002130), RNA recognition motif, RNP-1 (InterPro:IPR000…
AT4G02740	Chr4:1217590-1220857	12.1495	17.4936	19.616	0.525937	0.692734	0.0155118	0.00113739	protein_coding			CONTAINS InterPro DOMAIN/s: Cyclin-like F-box (InterPro:IPR001810); BEST Arabidopsis thaliana protein match is: unknown protein (TAIR:AT4G02760.2); Has 1691 Blast hits to 1200 proteins in 170 species: Archae - 2; Bacteria - 109; Metazoa - 687; Fungi - 197; Plants - 199; Viruses - 23; Other Eukaryotes - 474 (source: NCBI BLink).
AT5G24670	Chr5:8448096-8451218	30.0632	43.3045	54.8112	0.526516	0.868067	0.0034511	3.66e-07	protein_coding	catalytic/ hydrolase/ zinc ion binding		catalytic/ hydrolase/ zinc ion binding; FUNCTIONS IN: hydrolase activity, catalytic activity, zinc ion binding; INVOLVED IN: biological_process unknown; LOCATED IN: cellular_component unknown; EXPRESSED IN: 23 plant structures; EXPRESSED DURING: 13 growth stages; CONTAINS InterPro DOMAIN/s: Cytidine deaminase-like (InterPro:IPR016193), CMP/dCMP deaminase, zinc-binding (InterPro:IPR002125); Has 19…
AT3G43955	Chr3:15768819-15773629	5.41608	7.80247	8.05252	0.526683	0.573789	0.00804908	0.00367156	transposable_element_gene	transposable element gene		copia-like retrotransposon family, has a 0. P-value blast match to GB:CAA72989 open reading frame 1 (Ty1_Copia-element) (Brassica oleracea)
AT4G11830	Chr4:7115735-7121245	15.3957	22.1823	22.3835	0.526875	0.541502	0.00630039	0.00899419	protein_coding	PLDGAMMA2; phospholipase D	Encodes one of three phospholipase D enzymes of the gamma class.	PLDGAMMA2; FUNCTIONS IN: phospholipase D activity; INVOLVED IN: phospholipid catabolic process; LOCATED IN: cytosolic ribosome, chloroplast; EXPRESSED IN: 23 plant structures; EXPRESSED DURING: 13 growth stages; CONTAINS InterPro DOMAIN/s: C2 membrane targeting protein (InterPro:IPR018029), C2 calcium/lipid-binding region, CaLB (InterPro:IPR008973), Phospholipase D (InterPro:IPR015679), Phospholi…
AT1G07590	Chr1:2336522-2339391	94.9383	136.812	139.547	0.527133	0.557285	0.00658314	0.00620179	protein_coding	pentatricopeptide (PPR) repeat-containing protein		pentatricopeptide (PPR) repeat-containing protein; INVOLVED IN: response to cadmium ion; LOCATED IN: mitochondrion; EXPRESSED IN: 12 plant structures; EXPRESSED DURING: 4 anthesis, F mature embryo stage, petal differentiation and expansion stage, D bilateral stage, E expanded cotyledon stage; CONTAINS InterPro DOMAIN/s: Pentatricopeptide repeat (InterPro:IPR002885); BEST Arabidopsis thaliana prot…
AT3G47610	Chr3:17549120-17551420	12.3226	17.7594	22.2267	0.52727	0.852579	0.0178626	5.88e-05	protein_coding	transcription regulator/ zinc ion binding		transcription regulator/ zinc ion binding; FUNCTIONS IN: transcription regulator activity, zinc ion binding; INVOLVED IN: regulation of transcription; LOCATED IN: nucleus; EXPRESSED IN: 23 plant structures; EXPRESSED DURING: 14 growth stages; CONTAINS InterPro DOMAIN/s: Zinc finger, C2HC5-type (InterPro:IPR009349); Has 247 Blast hits to 233 proteins in 128 species: Archae - 0; Bacteria - 0; Metaz…
AT5G52470	Chr5:21294186-21296704	130.303	187.869	195.01	0.527856	0.58327	0.00224168	0.000824668	protein_coding	FIB1 (FIBRILLARIN 1); snoRNA binding	encodes a fibrillarin, a key nucleolar protein in eukaryotes which associates with box C/D small nucleolar RNAs (snoRNAs) directing 2'-O-ribose methylation of the rRNA. This gene also encodes a novel box C/D snoRNA, U60.1f in its fifth intron that accumulates in seedlings and that their targeted residue on the 25 S rRNA is methylated.	FIBRILLARIN 1 (FIB1); FUNCTIONS IN: snoRNA binding; INVOLVED IN: RNA methylation, rRNA processing; LOCATED IN: nucleolus, membrane; EXPRESSED IN: 24 plant structures; EXPRESSED DURING: 13 growth stages; CONTAINS InterPro DOMAIN/s: Fibrillarin (InterPro:IPR000692); BEST Arabidopsis thaliana protein match is: FIB2 (FIBRILLARIN 2); snoRNA binding (TAIR:AT4G25630.1); Has 19291 Blast hits to 7148 prot…
AT4G00930	Chr4:396557-400734	4.13865	5.96715	6.72616	0.52788	0.702218	0.0295248	0.0026324	protein_coding	CIP4.1	Encodes COP1-interacting protein CIP4.1.	CIP4.1; FUNCTIONS IN: molecular_function unknown; INVOLVED IN: biological_process unknown; LOCATED IN: cellular_component unknown; EXPRESSED IN: cultured cell; BEST Arabidopsis thaliana protein match is: CIP4 (COP1-interacting protein 4); transcription cofactor (TAIR:AT5G37190.1); Has 18320 Blast hits to 12387 proteins in 764 species: Archae - 42; Bacteria - 2387; Metazoa - 6676; Fungi - 1731; Pl…
AT3G62840	Chr3:23232302-23236816	145.4	209.661	201.282	0.528035	0.470792	0.0190758	0.013299	protein_coding			FUNCTIONS IN: molecular_function unknown; LOCATED IN: small nucleolar ribonucleoprotein complex, nucleus; EXPRESSED IN: 22 plant structures; EXPRESSED DURING: 13 growth stages; CONTAINS InterPro DOMAIN/s: Like-Sm ribonucleoprotein, core (InterPro:IPR001163), Like-Sm ribonucleoprotein, eukaryotic and archaea-type, core (InterPro:IPR006649), Like-Sm ribonucleoprotein-related, core (InterPro:IPR0109…
AT3G23710	Chr3:8534031-8536374	14.7799	21.3167	21.3266	0.528348	0.530616	0.0208547	0.0235104	protein_coding	chloroplast inner membrane import protein Tic22, putative		chloroplast inner membrane import protein Tic22, putative; LOCATED IN: chloroplast, chloroplast inner membrane; EXPRESSED IN: 23 plant structures; EXPRESSED DURING: 14 growth stages; CONTAINS InterPro DOMAIN/s: Tic22-like (InterPro:IPR007378); BEST Arabidopsis thaliana protein match is: chloroplast inner membrane import protein Tic22, putative (TAIR:AT4G33350.1); Has 72 Blast hits to 72 proteins …
AT2G45910	Chr2:18894073-18898528	13.5148	19.5012	24.4403	0.529019	0.856319	0.0039887	8.72e-07	protein_coding	protein kinase family protein / U-box domain-containing protein		protein kinase family protein / U-box domain-containing protein; FUNCTIONS IN: ubiquitin-protein ligase activity, protein serine/threonine kinase activity, protein kinase activity, kinase activity, ATP binding; INVOLVED IN: protein amino acid phosphorylation, protein ubiquitination; LOCATED IN: ubiquitin ligase complex; EXPRESSED IN: 22 plant structures; EXPRESSED DURING: 13 growth stages; CONTAI…
AT5G58787	Chr5:23742449-23744619	17.6439	25.4609	29.1543	0.529112	0.726135	0.011695	0.00050835	protein_coding	zinc finger (C3HC4-type RING finger) family protein		zinc finger (C3HC4-type RING finger) family protein; FUNCTIONS IN: protein binding, zinc ion binding; INVOLVED IN: biological_process unknown; LOCATED IN: cellular_component unknown; EXPRESSED IN: 22 plant structures; EXPRESSED DURING: 13 growth stages; CONTAINS InterPro DOMAIN/s: Zinc finger, RING-type, conserved site (InterPro:IPR017907), Zinc finger, RING-type (InterPro:IPR001841), Zinc finger…
AT3G20500	Chr3:7157905-7160417	23.294	33.6152	34.9171	0.529153	0.58557	0.00552451	0.00211177	protein_coding	PAP18 (PURPLE ACID PHOSPHATASE 18); acid phosphatase/ protein serine/threonine phosphatase		PURPLE ACID PHOSPHATASE 18 (PAP18); FUNCTIONS IN: protein serine/threonine phosphatase activity, acid phosphatase activity; INVOLVED IN: biological_process unknown; LOCATED IN: endomembrane system; EXPRESSED IN: 24 plant structures; EXPRESSED DURING: 13 growth stages; CONTAINS InterPro DOMAIN/s: Metallophosphoesterase (InterPro:IPR004843), Purple acid phosphatase-like, N-terminal (InterPro:IPR008…
AT2G23890	Chr2:10170600-10173927	10.0871	14.5567	15.303	0.529174	0.602906	0.0130339	0.00451422	protein_coding	5' nucleotidase family protein		5' nucleotidase family protein; FUNCTIONS IN: 5'-nucleotidase activity; INVOLVED IN: biological_process unknown; LOCATED IN: mitochondrion; EXPRESSED IN: 23 plant structures; EXPRESSED DURING: 13 growth stages; CONTAINS InterPro DOMAIN/s: HAD-superfamily hydrolase, subfamily IG, 5&apos;-nucleotidase (InterPro:IPR008380), Purine 5&apos;-nucleotidase (InterPro:IPR016695); BEST Arabidopsis thaliana …
AT4G35440	Chr4:16835985-16839375	14.7707	21.3166	19.2331	0.529232	0.382449	0.00478752	0.0489971	protein_coding	CLC-E (CHLORIDE CHANNEL E); ion channel/ voltage-gated chloride channel	Enclodes a choride channel protein that is localized to the thlakoid membrane.	CHLORIDE CHANNEL E (CLC-E); FUNCTIONS IN: ion channel activity, voltage-gated chloride channel activity; INVOLVED IN: chloride transport; LOCATED IN: chloroplast thylakoid membrane, membrane; EXPRESSED IN: 20 plant structures; EXPRESSED DURING: 13 growth stages; CONTAINS InterPro DOMAIN/s: Chloride channel, core (InterPro:IPR014743), Chloride channel, voltage gated (InterPro:IPR001807), Cystathio…
AT5G61580	Chr5:24761078-24764014	20.3499	29.3815	31.3696	0.529887	0.625943	0.00464444	0.00451889	protein_coding	PFK4 (PHOSPHOFRUCTOKINASE 4); 6-phosphofructokinase		PHOSPHOFRUCTOKINASE 4 (PFK4); FUNCTIONS IN: 6-phosphofructokinase activity; INVOLVED IN: glycolysis; LOCATED IN: 6-phosphofructokinase complex, chloroplast; EXPRESSED IN: 24 plant structures; EXPRESSED DURING: 17 growth stages; CONTAINS InterPro DOMAIN/s: Pyrophosphate-dependent phosphofructokinase TP0108 (InterPro:IPR012004), Phosphofructokinase (InterPro:IPR000023); BEST Arabidopsis thaliana pr…
AT1G10600	Chr1:3503703-3505502	20.7294	29.9515	29.5922	0.530954	0.515137	0.0135345	0.039629	protein_coding			FUNCTIONS IN: molecular_function unknown; INVOLVED IN: ubiquitin-dependent protein catabolic process; LOCATED IN: chloroplast; EXPRESSED IN: cultured cell; CONTAINS InterPro DOMAIN/s: Mov34/MPN/PAD-1 (InterPro:IPR000555); BEST Arabidopsis thaliana protein match is: unknown protein (TAIR:AT4G16144.1); Has 753 Blast hits to 752 proteins in 167 species: Archae - 0; Bacteria - 0; Metazoa - 359; Fungi…
AT5G06370	Chr5:1947138-1948612	23.4493	33.8946	31.8642	0.531512	0.443992	0.00948477	0.0367044	protein_coding	NC domain-containing protein		NC domain-containing protein; FUNCTIONS IN: molecular_function unknown; INVOLVED IN: biological_process unknown; EXPRESSED IN: 24 plant structures; EXPRESSED DURING: 15 growth stages; CONTAINS InterPro DOMAIN/s: NC (InterPro:IPR007053); BEST Arabidopsis thaliana protein match is: NC domain-containing protein (TAIR:AT3G02700.1); Has 102 Blast hits to 101 proteins in 29 species: Archae - 0; Bacteri…
AT3G06530	Chr3:2022595-2033791	11.5413	16.6863	18.0084	0.53186	0.643467	0.00220387	0.000162101	protein_coding	binding		binding; FUNCTIONS IN: binding; LOCATED IN: chloroplast, vacuole; EXPRESSED IN: 22 plant structures; EXPRESSED DURING: 13 growth stages; CONTAINS InterPro DOMAIN/s: BP28, C-terminal (InterPro:IPR012954), Armadillo-type fold (InterPro:IPR016024); Has 607 Blast hits to 308 proteins in 146 species: Archae - 0; Bacteria - 6; Metazoa - 274; Fungi - 218; Plants - 42; Viruses - 0; Other Eukaryotes - 67 …
AT2G33700	Chr2:14253423-14255993	8.91736	12.8979	12.2219	0.532446	0.456372	0.0146786	0.0443154	protein_coding	protein phosphatase 2C, putative / PP2C, putative		protein phosphatase 2C, putative / PP2C, putative; FUNCTIONS IN: protein serine/threonine phosphatase activity, catalytic activity; INVOLVED IN: protein amino acid dephosphorylation; LOCATED IN: protein serine/threonine phosphatase complex; EXPRESSED IN: 22 plant structures; EXPRESSED DURING: 12 growth stages; CONTAINS InterPro DOMAIN/s: Protein phosphatase 2C, manganese/magnesium aspartate bindi…
AT1G27520	Chr1:9558634-9562381	14.0596	20.3377	21.4453	0.532601	0.6107	0.0061956	0.00142229	protein_coding	glycoside hydrolase family 47 protein		glycoside hydrolase family 47 protein; FUNCTIONS IN: mannosyl-oligosaccharide 1,2-alpha-mannosidase activity, alpha-mannosidase activity, calcium ion binding; INVOLVED IN: protein amino acid N-linked glycosylation; LOCATED IN: endomembrane system, membrane; EXPRESSED IN: 22 plant structures; EXPRESSED DURING: 13 growth stages; CONTAINS InterPro DOMAIN/s: Glycoside hydrolase, family 47 (InterPro:I…
AT1G43580	Chr1:16410531-16412728	20.772	30.0534	30.9438	0.532887	0.576602	0.00605289	0.00273237	protein_coding	unknown protein		unknown protein; FUNCTIONS IN: molecular_function unknown; INVOLVED IN: biological_process unknown; LOCATED IN: cellular_component unknown; EXPRESSED IN: 22 plant structures; EXPRESSED DURING: 13 growth stages; Has 29 Blast hits to 29 proteins in 12 species: Archae - 0; Bacteria - 0; Metazoa - 0; Fungi - 0; Plants - 25; Viruses - 0; Other Eukaryotes - 4 (source: NCBI BLink).
AT1G66330	Chr1:24729628-24732491	26.3622	38.1532	39.2951	0.533331	0.577476	0.0259313	0.0141404	protein_coding	senescence-associated family protein		senescence-associated family protein; INVOLVED IN: senescence; EXPRESSED IN: 23 plant structures; EXPRESSED DURING: 13 growth stages; Has 32 Blast hits to 32 proteins in 13 species: Archae - 0; Bacteria - 4; Metazoa - 0; Fungi - 0; Plants - 28; Viruses - 0; Other Eukaryotes - 0 (source: NCBI BLink).
AT2G25740	Chr2:10980121-10983945	7.17043	10.3803	10.211	0.533724	0.511583	0.0250807	0.0384572	protein_coding	ATP-dependent protease La (LON) domain-containing protein		ATP-dependent protease La (LON) domain-containing protein; FUNCTIONS IN: ATP-dependent peptidase activity; INVOLVED IN: N-terminal protein myristoylation, ATP-dependent proteolysis; LOCATED IN: cellular_component unknown; EXPRESSED IN: 22 plant structures; EXPRESSED DURING: 13 growth stages; CONTAINS InterPro DOMAIN/s: Peptidase S16, lon N-terminal (InterPro:IPR003111); Has 1734 Blast hits to 166…
AT1G15500	Chr1:5326289-5328874	90.4428	131.026	129.882	0.534776	0.523721	0.00219439	0.00344659	protein_coding	ATNTT2; ATP:ADP antiporter		ATNTT2; FUNCTIONS IN: ATP:ADP antiporter activity; INVOLVED IN: transport; LOCATED IN: mitochondrion, chloroplast, plastid, chloroplast envelope, cytoplasm; EXPRESSED IN: 7 plant structures; EXPRESSED DURING: M germinated pollen stage, seedling growth; CONTAINS InterPro DOMAIN/s: ADP/ATP carrier protein (InterPro:IPR004667); BEST Arabidopsis thaliana protein match is: NTT1 (NUCLEOTIDE TRANSPORTER…
AT3G27090	Chr3:9989539-9991826	132.848	192.472	199.431	0.534872	0.587715	0.0021299	0.000840356	protein_coding			FUNCTIONS IN: molecular_function unknown; INVOLVED IN: biological_process unknown; LOCATED IN: cellular_component unknown; EXPRESSED IN: 24 plant structures; EXPRESSED DURING: 15 growth stages; CONTAINS InterPro DOMAIN/s: Development and cell death domain (InterPro:IPR013989), Kelch related (InterPro:IPR013089); BEST Arabidopsis thaliana protein match is: unknown protein (TAIR:AT5G42050.1); Has 6…
AT4G30990	Chr4:15084455-15097920	8.23387	11.9315	14.0361	0.535138	0.771096	0.00234446	4.29e-06	protein_coding	binding		binding; FUNCTIONS IN: binding; INVOLVED IN: biological_process unknown; LOCATED IN: Golgi apparatus; CONTAINS InterPro DOMAIN/s: Down-regulated in metastasis (InterPro:IPR011430), Armadillo-type fold (InterPro:IPR016024); BEST Arabidopsis thaliana protein match is: unknown protein (TAIR:AT5G36810.1); Has 198 Blast hits to 195 proteins in 104 species: Archae - 0; Bacteria - 0; Metazoa - 80; Fungi…
AT5G47890	Chr5:19388736-19390629	158.908	230.442	215.93	0.536211	0.443968	0.00219077	0.0120619	protein_coding	NADH-ubiquinone oxidoreductase B8 subunit, putative		NADH-ubiquinone oxidoreductase B8 subunit, putative; FUNCTIONS IN: oxidoreductase activity, acting on NADH or NADPH, quinone or similar compound as acceptor; INVOLVED IN: biological_process unknown; LOCATED IN: mitochondrion, respiratory chain complex I; EXPRESSED IN: 22 plant structures; EXPRESSED DURING: 13 growth stages; CONTAINS InterPro DOMAIN/s: Ribosomal protein/NADH dehydrogenase domain (…
AT3G45740	Chr3:16790760-16793534	10.3967	15.0778	14.6178	0.536302	0.493199	0.0243986	0.0469703	protein_coding	hydrolase family protein / HAD-superfamily protein		hydrolase family protein / HAD-superfamily protein; FUNCTIONS IN: hydrolase activity; INVOLVED IN: metabolic process; LOCATED IN: mitochondrion; EXPRESSED IN: 22 plant structures; EXPRESSED DURING: 13 growth stages; CONTAINS InterPro DOMAIN/s: HAD-superfamily hydrolase, subfamily IIA, CECR5 (InterPro:IPR006353), HAD-superfamily hydrolase, subfamily IIA (InterPro:IPR006357); Has 367 Blast hits to …
AT3G03880	Chr3:997796-999261	11.7225	17.005	17.2001	0.536674	0.554728	0.0461401	0.0461116	protein_coding	unknown protein		unknown protein; FUNCTIONS IN: molecular_function unknown; INVOLVED IN: biological_process unknown; LOCATED IN: chloroplast; EXPRESSED IN: 23 plant structures; EXPRESSED DURING: 9 growth stages; CONTAINS InterPro DOMAIN/s: Protein of unknown function DUF1639 (InterPro:IPR012438); BEST Arabidopsis thaliana protein match is: unknown protein (TAIR:AT1G55340.2); Has 125 Blast hits to 125 proteins in …
AT5G53930	Chr5:21892123-21896427	7.88587	11.4399	12.7889	0.536727	0.699146	0.0336146	0.00449204	protein_coding	unknown protein		unknown protein; LOCATED IN: chloroplast; BEST Arabidopsis thaliana protein match is: unknown protein (TAIR:AT2G22795.1); Has 30874 Blast hits to 16945 proteins in 616 species: Archae - 11; Bacteria - 1467; Metazoa - 15355; Fungi - 2722; Plants - 1482; Viruses - 159; Other Eukaryotes - 9678 (source: NCBI BLink).
AT2G35450	Chr2:14903044-14905372	26.9854	39.1533	40.5307	0.536954	0.588435	0.00568602	0.00221746	protein_coding	catalytic/ hydrolase		catalytic/ hydrolase; FUNCTIONS IN: hydrolase activity, catalytic activity; INVOLVED IN: metabolic process; LOCATED IN: chloroplast; EXPRESSED IN: 23 plant structures; EXPRESSED DURING: 13 growth stages; CONTAINS InterPro DOMAIN/s: Amidohydrolase 2 (InterPro:IPR006992); Has 889 Blast hits to 889 proteins in 210 species: Archae - 0; Bacteria - 553; Metazoa - 5; Fungi - 4; Plants - 21; Viruses - 0;…
AT1G51745	Chr1:19191522-19194787	6.77475	9.83434	9.61393	0.537661	0.506555	0.0167237	0.0286828	protein_coding			FUNCTIONS IN: molecular_function unknown; INVOLVED IN: biological_process unknown; LOCATED IN: cellular_component unknown; EXPRESSED IN: cultured cell; CONTAINS InterPro DOMAIN/s: PWWP (InterPro:IPR000313); BEST Arabidopsis thaliana protein match is: unknown protein (TAIR:AT3G21295.1); Has 414 Blast hits to 307 proteins in 88 species: Archae - 0; Bacteria - 106; Metazoa - 143; Fungi - 35; Plants …
AT5G40490	Chr5:16225375-16227709	14.2365	20.6712	20.9863	0.538028	0.561451	0.0090438	0.00682323	protein_coding	RNA recognition motif (RRM)-containing protein		RNA recognition motif (RRM)-containing protein; FUNCTIONS IN: RNA binding, nucleotide binding, nucleic acid binding; INVOLVED IN: biological_process unknown; LOCATED IN: cellular_component unknown; EXPRESSED IN: 21 plant structures; EXPRESSED DURING: 13 growth stages; CONTAINS InterPro DOMAIN/s: RNA recognition motif, RNP-1 (InterPro:IPR000504), Nucleotide-binding, alpha-beta plait (InterPro:IPR0…
AT2G28450	Chr2:12162050-12165894	12.9497	18.8108	20.4023	0.53864	0.657414	0.00444623	0.000337957	protein_coding	zinc finger (CCCH-type) family protein		zinc finger (CCCH-type) family protein; FUNCTIONS IN: methyltransferase activity, zinc ion binding, RNA methyltransferase activity, nucleic acid binding; INVOLVED IN: acetate biosynthetic process from carbon monoxide, methanol oxidation, RNA processing; LOCATED IN: cellular_component unknown; EXPRESSED IN: 22 plant structures; EXPRESSED DURING: 13 growth stages; CONTAINS InterPro DOMAIN/s: Zinc f…
AT2G18510	Chr2:8031181-8033619	16.4338	23.8725	25.8933	0.538684	0.657514	0.00782518	0.000939627	protein_coding	emb2444 (embryo defective 2444); RNA binding / nucleic acid binding / nucleotide binding		embryo defective 2444 (emb2444); FUNCTIONS IN: RNA binding, nucleotide binding, nucleic acid binding; INVOLVED IN: embryonic development ending in seed dormancy; LOCATED IN: nucleolus; EXPRESSED IN: 23 plant structures; EXPRESSED DURING: 14 growth stages; CONTAINS InterPro DOMAIN/s: RNA recognition motif, RNP-1 (InterPro:IPR000504), Nucleotide-binding, alpha-beta plait (InterPro:IPR012677); BEST …
AT4G31410	Chr4:15243722-15247927	14.8372	21.5559	22.4078	0.538861	0.596379	0.0440381	0.0219665	protein_coding	unknown protein		unknown protein; FUNCTIONS IN: molecular_function unknown; INVOLVED IN: biological_process unknown; LOCATED IN: cellular_component unknown; EXPRESSED IN: 23 plant structures; EXPRESSED DURING: 13 growth stages; CONTAINS InterPro DOMAIN/s: Protein of unknown function DUF1644 (InterPro:IPR012866); BEST Arabidopsis thaliana protein match is: unknown protein (TAIR:AT3G24740.2); Has 146 Blast hits to …
AT5G23920	Chr5:8073223-8074170	45.8678	66.6394	64.6583	0.538894	0.496953	0.00447167	0.00914439	protein_coding	unknown protein		unknown protein; FUNCTIONS IN: molecular_function unknown; INVOLVED IN: biological_process unknown; LOCATED IN: plasma membrane, vacuole; EXPRESSED IN: 22 plant structures; EXPRESSED DURING: 13 growth stages; BEST Arabidopsis thaliana protein match is: unknown protein (TAIR:AT5G52420.1); Has 42 Blast hits to 42 proteins in 8 species: Archae - 0; Bacteria - 0; Metazoa - 0; Fungi - 0; Plants - 42; …
AT1G17450	Chr1:5988642-5996693	5.79856	8.4256	8.83166	0.539085	0.608587	0.00494782	0.00122321	protein_coding			FUNCTIONS IN: molecular_function unknown; CONTAINS InterPro DOMAIN/s: B-block binding subunit of TFIIIC (InterPro:IPR007309); BEST Arabidopsis thaliana protein match is: transcription factor-related (TAIR:AT1G59453.1); Has 39 Blast hits to 33 proteins in 8 species: Archae - 0; Bacteria - 3; Metazoa - 0; Fungi - 0; Plants - 32; Viruses - 0; Other Eukaryotes - 4 (source: NCBI BLink).
AT2G27260	Chr2:11669654-11670644	14.0544	20.4272	21.1841	0.539472	0.593562	0.032608	0.0209598	protein_coding			FUNCTIONS IN: molecular_function unknown; INVOLVED IN: biological_process unknown; LOCATED IN: cellular_component unknown; EXPRESSED IN: 24 plant structures; EXPRESSED DURING: 15 growth stages; CONTAINS InterPro DOMAIN/s: Harpin-induced 1 (InterPro:IPR010847); Has 584 Blast hits to 584 proteins in 25 species: Archae - 2; Bacteria - 0; Metazoa - 2; Fungi - 0; Plants - 578; Viruses - 0; Other Eukar…
AT3G19990	Chr3:6965646-6967248	17.4694	25.3911	23.6952	0.539492	0.44136	0.00827709	0.0373291	protein_coding	unknown protein		unknown protein; INVOLVED IN: biological_process unknown; LOCATED IN: chloroplast stroma, chloroplast; EXPRESSED IN: 23 plant structures; EXPRESSED DURING: 13 growth stages; Has 76 Blast hits to 76 proteins in 25 species: Archae - 0; Bacteria - 28; Metazoa - 0; Fungi - 0; Plants - 30; Viruses - 0; Other Eukaryotes - 18 (source: NCBI BLink).
AT3G25840	Chr3:9451860-9457554	20.3911	29.6609	35.5292	0.540624	0.802665	0.00741822	3.21e-05	protein_coding	protein kinase family protein		protein kinase family protein; FUNCTIONS IN: protein serine/threonine kinase activity, protein kinase activity, ATP binding; INVOLVED IN: protein amino acid phosphorylation; LOCATED IN: nucleus; EXPRESSED IN: 25 plant structures; EXPRESSED DURING: 15 growth stages; CONTAINS InterPro DOMAIN/s: Protein kinase, core (InterPro:IPR000719), Serine/threonine protein kinase (InterPro:IPR002290), Serine/t…
AT5G55300	Chr5:22424576-22429495	20.854	30.3428	39.3811	0.541028	0.918774	0.00212756	3.81e-08	protein_coding	TOP1ALPHA (DNA TOPOISOMERASE I ALPHA); DNA topoisomerase type I	Encodes a type-I DNA topoisomerase I. Disruptions in this gene affect phyllotaxis and plant architecture suggesting that the gene plays a critical role in the maintenance of a regular pattern of organ initiation. Isolated as a protein oxidized during seed germination; proteomics approach revealed differences in de novo synthesis levels of this protein in condition with vs. without salicylic acid …	DNA TOPOISOMERASE I ALPHA (TOP1ALPHA); FUNCTIONS IN: DNA topoisomerase type I activity; INVOLVED IN: organ formation, DNA topological change, shoot morphogenesis, flower morphogenesis, DNA metabolic process; LOCATED IN: chromosome; EXPRESSED IN: 26 plant structures; EXPRESSED DURING: 15 growth stages; CONTAINS InterPro DOMAIN/s: DNA topoisomerase I, DNA binding, mixed alpha/beta motif, eukaryotic…
AT3G18420	Chr3:6324632-6325793	48.6856	70.8422	65.1819	0.541114	0.422574	0.0025055	0.0202116	protein_coding	tetratricopeptide repeat (TPR)-containing protein		tetratricopeptide repeat (TPR)-containing protein; FUNCTIONS IN: binding; INVOLVED IN: biological_process unknown; LOCATED IN: chloroplast, chloroplast envelope; EXPRESSED IN: 22 plant structures; EXPRESSED DURING: 13 growth stages; CONTAINS InterPro DOMAIN/s: Tetratricopeptide TPR-1 (InterPro:IPR001440), Tetratricopeptide-like helical (InterPro:IPR011990), Tetratricopeptide region (InterPro:IPR0…
AT4G04960	Chr4:2533055-2535386	7.2655	10.5761	11.2027	0.54168	0.626314	0.0158466	0.00530336	protein_coding	lectin protein kinase, putative		lectin protein kinase, putative; FUNCTIONS IN: kinase activity; INVOLVED IN: protein amino acid phosphorylation; LOCATED IN: endomembrane system; EXPRESSED IN: 21 plant structures; EXPRESSED DURING: 12 growth stages; CONTAINS InterPro DOMAIN/s: Legume lectin, beta domain (InterPro:IPR001220), Protein kinase, ATP binding site (InterPro:IPR017441), Serine/threonine protein kinase-related (InterPro:…
AT2G43650	Chr2:18099237-18103345	20.7655	30.2325	32.6976	0.541913	0.656591	0.00274193	0.000181365	protein_coding	EMB2777 (EMBRYO DEFECTIVE 2777)		EMBRYO DEFECTIVE 2777 (EMB2777); FUNCTIONS IN: molecular_function unknown; EXPRESSED IN: 22 plant structures; EXPRESSED DURING: 12 growth stages; CONTAINS InterPro DOMAIN/s: Sas10/Utp3/C1D (InterPro:IPR007146); BEST Arabidopsis thaliana protein match is: unknown protein (TAIR:AT3G28230.2); Has 13418 Blast hits to 9203 proteins in 531 species: Archae - 65; Bacteria - 1866; Metazoa - 4566; Fungi - …
AT4G12670	Chr4:7472078-7474519	6.97978	10.1641	11.0833	0.542236	0.66873	0.0307862	0.00733335	protein_coding	DNA binding		DNA binding; FUNCTIONS IN: DNA binding; INVOLVED IN: response to jasmonic acid stimulus, response to salicylic acid stimulus; CONTAINS InterPro DOMAIN/s: SANT, DNA-binding (InterPro:IPR001005), Homeodomain-related (InterPro:IPR012287), MYB-like (InterPro:IPR017877); BEST Arabidopsis thaliana protein match is: TRFL10 (TRF-LIKE 10); DNA binding (TAIR:AT5G03780.1); Has 465 Blast hits to 449 proteins…
AT1G33060	Chr1:11975339-11978521	4.9361	7.18849	7.22424	0.542318	0.551073	0.0416992	0.0441432	protein_coding	no apical meristem (NAM) family protein		ARABIDOPSIS NAC 014 (ANAC014); FUNCTIONS IN: transcription factor activity; INVOLVED IN: multicellular organismal development, regulation of transcription; LOCATED IN: cellular_component unknown; EXPRESSED IN: 14 plant structures; EXPRESSED DURING: 8 growth stages; CONTAINS InterPro DOMAIN/s: No apical meristem (NAM) protein (InterPro:IPR003441); BEST Arabidopsis thaliana protein match is: NTL9 (…
AT4G27450	Chr4:13727483-13728886	21.9578	31.9906	37.3168	0.542915	0.766686	0.00946241	0.000144407	protein_coding	unknown protein		unknown protein; FUNCTIONS IN: molecular_function unknown; INVOLVED IN: biological_process unknown; LOCATED IN: cytosol, nucleus, plasma membrane; EXPRESSED IN: 24 plant structures; EXPRESSED DURING: 14 growth stages; BEST Arabidopsis thaliana protein match is: unknown protein (TAIR:AT3G15450.1); Has 327 Blast hits to 327 proteins in 81 species: Archae - 0; Bacteria - 46; Metazoa - 7; Fungi - 2; …
AT3G17450	Chr3:5972670-5976118	7.3451	10.7014	11.4245	0.542941	0.638875	0.00832686	0.0016701	protein_coding	hAT dimerisation domain-containing protein		hAT dimerisation domain-containing protein; FUNCTIONS IN: protein dimerization activity, DNA binding; INVOLVED IN: biological_process unknown; LOCATED IN: cellular_component unknown; EXPRESSED IN: 22 plant structures; EXPRESSED DURING: 14 growth stages; CONTAINS InterPro DOMAIN/s: HAT dimerisation (InterPro:IPR008906), Zinc finger, BED-type predicted (InterPro:IPR003656), Protein of unknown funct…
AT3G49725	Chr3:18442274-18445457	7.68966	11.2052	11.0746	0.54318	0.527855	0.0175359	0.0248736	protein_coding	GTP binding		GTP binding; FUNCTIONS IN: GTP binding; LOCATED IN: intracellular, chloroplast; CONTAINS InterPro DOMAIN/s: GTP1/OBG (InterPro:IPR006073), GTP-binding protein, HflX (InterPro:IPR016496), GTP-binding protein, HSR1-related (InterPro:IPR002917); BEST Arabidopsis thaliana protein match is: GTP-binding family protein (TAIR:AT5G57960.1).
AT3G21350	Chr3:7517069-7518744	18.5074	26.9693	27.8434	0.543214	0.59083	0.0188095	0.0129194	protein_coding	RNA polymerase transcriptional regulation mediator-related		RNA polymerase transcriptional regulation mediator-related; FUNCTIONS IN: transcription regulator activity; INVOLVED IN: regulation of transcription; LOCATED IN: nucleus; EXPRESSED IN: 22 plant structures; EXPRESSED DURING: 13 growth stages; CONTAINS InterPro DOMAIN/s: Mediator complex, subunit 6, metazoa/plant (InterPro:IPR016820), MED6 mediator (InterPro:IPR007018); Has 249 Blast hits to 249 pr…
AT1G78510	Chr1:29535284-29537417	15.6618	22.8307	25.0688	0.543729	0.680244	0.0080556	0.000742576	protein_coding	SPS1 (solanesyl diphosphate synthase 1); trans-octaprenyltranstransferase	Encodes a protein with solanesyl diphosphate synthase activity.	solanesyl diphosphate synthase 1 (SPS1); FUNCTIONS IN: trans-octaprenyltranstransferase activity; INVOLVED IN: ubiquinone biosynthetic process; LOCATED IN: endoplasmic reticulum; EXPRESSED IN: 22 plant structures; EXPRESSED DURING: 13 growth stages; CONTAINS InterPro DOMAIN/s: Solanesyl diphosphate synthase (InterPro:IPR014120), Polyprenyl synthetase-related (InterPro:IPR017446), Terpenoid syntha…
AT1G10740	Chr1:3568168-3570760	12.4128	18.0966	23.2312	0.543883	0.905828	0.00866214	2.93e-06	protein_coding	unknown protein		unknown protein; INVOLVED IN: glycerol biosynthetic process; LOCATED IN: endomembrane system; EXPRESSED IN: 24 plant structures; EXPRESSED DURING: 15 growth stages; BEST Arabidopsis thaliana protein match is: unknown protein (TAIR:AT1G23330.1); Has 369 Blast hits to 369 proteins in 87 species: Archae - 0; Bacteria - 252; Metazoa - 1; Fungi - 4; Plants - 26; Viruses - 0; Other Eukaryotes - 86 (sou…
AT4G35910	Chr4:17008566-17011509	6.8712	10.0183	10.9371	0.544009	0.672191	0.029454	0.00710559	protein_coding	unknown protein		unknown protein; FUNCTIONS IN: molecular_function unknown; INVOLVED IN: biological_process unknown; LOCATED IN: cellular_component unknown; EXPRESSED IN: 23 plant structures; EXPRESSED DURING: 13 growth stages; Has 222 Blast hits to 208 proteins in 90 species: Archae - 2; Bacteria - 0; Metazoa - 113; Fungi - 80; Plants - 19; Viruses - 0; Other Eukaryotes - 8 (source: NCBI BLink).
AT5G64920	Chr5:25940710-25945442	22.7548	33.1818	36.4167	0.544224	0.680026	0.00462277	0.000267502	protein_coding	CIP8 (COP1-INTERACTING PROTEIN 8); protein binding / zinc ion binding	Encodes a RING-H2 protein that interacts with the RING finger domain of COP1. CIP8 exhibits a strong interaction with the E2 ubiquitin conjugating enzyme AtUBC8 through its N-terminal domain and promotes ubiquitination in an E2-dependent fashion in vitro. It is possible that the AtUBC8-CIP8 module might interact with COP1 in vivo, thereby participating in proteasome-mediated degradation of HY5.	COP1-INTERACTING PROTEIN 8 (CIP8); FUNCTIONS IN: protein binding, zinc ion binding; INVOLVED IN: protein ubiquitination; LOCATED IN: cytoplasm; EXPRESSED IN: 24 plant structures; EXPRESSED DURING: 15 growth stages; CONTAINS InterPro DOMAIN/s: Zinc finger, RING-type (InterPro:IPR001841), Zinc finger, RING/FYVE/PHD-type (InterPro:IPR013083); BEST Arabidopsis thaliana protein match is: zinc finger (…
AT3G54720	Chr3:20254724-20257848	10.724	15.6405	18.1269	0.544445	0.758892	0.0072892	0.000105694	protein_coding	AMP1 (ALTERED MERISTEM PROGRAM 1); carboxypeptidase/ dipeptidase	Encodes glutamate carboxypeptidase. Various alleles show-increased cotyledon number and rate of leaf initiation, show transformation of leaves to cotyledons, altered flowering time and photomorphogenesis and an increased level of cytokinin biosynthesis. Involved in ethylene enhanced hypocotyl elongation in the light. Strong genetic interaction between TGH and AMP1.	ALTERED MERISTEM PROGRAM 1 (AMP1); FUNCTIONS IN: carboxypeptidase activity, dipeptidase activity; INVOLVED IN: in 8 processes; LOCATED IN: cellular_component unknown; EXPRESSED IN: 21 plant structures; EXPRESSED DURING: 13 growth stages; CONTAINS InterPro DOMAIN/s: Protease-associated PA (InterPro:IPR003137), Transferrin receptor-like, dimerisation (InterPro:IPR007365), Peptidase M28 (InterPro:IP…
AT3G50080	Chr3:18572735-18574514	8.53896	12.4653	12.0501	0.545791	0.498508	0.0201136	0.0415161	protein_coding	VFB2 (VIER F-BOX PROTEINE 2); ubiquitin-protein ligase	Encodes an F-box protein. Based on genetic analysis appears to be functionally redundant with VFB1,3, and 4. When expression of all 4 genes is reduced plants show defects in growth and reduced expression of auxin response genes.	VIER F-BOX PROTEINE 2 (VFB2); FUNCTIONS IN: ubiquitin-protein ligase activity; INVOLVED IN: N-terminal protein myristoylation, ubiquitin-dependent protein catabolic process; LOCATED IN: cytoplasm; EXPRESSED IN: 23 plant structures; EXPRESSED DURING: 13 growth stages; CONTAINS InterPro DOMAIN/s: Cyclin-like F-box (InterPro:IPR001810), Leucine-rich repeat, cysteine-containing subtype (InterPro:IPR0…
AT1G05410	Chr1:1584072-1587778	6.80583	9.94152	10.5075	0.546694	0.628173	0.0356075	0.021517	protein_coding	unknown protein		unknown protein; FUNCTIONS IN: molecular_function unknown; INVOLVED IN: biological_process unknown; LOCATED IN: cellular_component unknown; EXPRESSED IN: 22 plant structures; EXPRESSED DURING: 13 growth stages; BEST Arabidopsis thaliana protein match is: unknown protein (TAIR:AT3G22520.1); Has 112 Blast hits to 109 proteins in 19 species: Archae - 0; Bacteria - 0; Metazoa - 3; Fungi - 8; Plants -…
AT3G06400	Chr3:1940991-1946924	33.1631	48.4453	58.2941	0.546778	0.815369	0.00149936	1.27e-06	protein_coding	CHR11 (CHROMATIN-REMODELING PROTEIN 11); ATP binding / DNA binding / DNA-dependent ATPase/ helicase/ hydrolase, acting on acid anhydrides, in phosphorus-containing anhydrides / nucleic acid binding / nucleosome binding	Encodes a SWI2/SNF2 chromatin remodeling protein belonging to the ISWI family. Involved in nuclear proliferation during megagametogenesis and cell expansion in the sporophyte. Constitutively expressed. RNAi induced loss of function in megagametogenesis results in female sterility.35S:RNAi plants have reduced stature.	CHROMATIN-REMODELING PROTEIN 11 (CHR11); FUNCTIONS IN: in 7 functions; INVOLVED IN: embryo sac development, cell growth; LOCATED IN: nucleus, chromatin remodeling complex; EXPRESSED IN: 25 plant structures; EXPRESSED DURING: 15 growth stages; CONTAINS InterPro DOMAIN/s: ATPase, nucleosome remodelling ISWI, HAND domain (InterPro:IPR015194), SANT, eukarya (InterPro:IPR017884), SNF2-related (InterPr…
AT5G64930	Chr5:25945711-25948341	6.63722	9.6964	10.3098	0.54687	0.636958	0.0291462	0.0117928	protein_coding	CPR5 (CONSTITUTIVE EXPRESSION OF PR GENES 5)	Regulator of expression of pathogenesis-related (PR) genes. Participates in signal transduction pathways involved in plant defense (systemic acquired resistance -SAR).	CONSTITUTIVE EXPRESSION OF PR GENES 5 (CPR5); FUNCTIONS IN: molecular_function unknown; INVOLVED IN: in 9 processes; LOCATED IN: nucleus, membrane; EXPRESSED IN: 24 plant structures; EXPRESSED DURING: 15 growth stages; Has 124 Blast hits to 124 proteins in 8 species: Archae - 0; Bacteria - 0; Metazoa - 0; Fungi - 8; Plants - 116; Viruses - 0; Other Eukaryotes - 0 (source: NCBI BLink).
AT1G13940	Chr1:4762702-4766749	5.96584	8.71719	9.43714	0.547137	0.663221	0.0098083	0.00144662	protein_coding	unknown protein		unknown protein; FUNCTIONS IN: molecular_function unknown; INVOLVED IN: biological_process unknown; LOCATED IN: cellular_component unknown; EXPRESSED IN: 22 plant structures; EXPRESSED DURING: 13 growth stages; CONTAINS InterPro DOMAIN/s: Protein of unknown function DUF863, plant (InterPro:IPR008581); BEST Arabidopsis thaliana protein match is: unknown protein (TAIR:AT1G69360.1); Has 116 Blast hi…
AT1G27510	Chr1:9554744-9558367	26.82	39.2009	42.2039	0.547578	0.655666	0.00186104	0.000139806	protein_coding			INVOLVED IN: response to singlet oxygen; LOCATED IN: thylakoid membrane; EXPRESSED IN: 22 plant structures; EXPRESSED DURING: 13 growth stages; BEST Arabidopsis thaliana protein match is: EX1 (EXECUTER1) (TAIR:AT4G33630.2); Has 213 Blast hits to 208 proteins in 76 species: Archae - 0; Bacteria - 13; Metazoa - 63; Fungi - 31; Plants - 69; Viruses - 0; Other Eukaryotes - 37 (source: NCBI BLink).
AT1G07980	Chr1:2473164-2474927	14.2261	20.7948	20.8818	0.547684	0.555307	0.0284352	0.0313383	protein_coding	NF-YC10 (NUCLEAR FACTOR Y, SUBUNIT C10); transcription factor		NUCLEAR FACTOR Y, SUBUNIT C10 (NF-YC10); FUNCTIONS IN: transcription factor activity; INVOLVED IN: regulation of transcription; LOCATED IN: intracellular, chloroplast; EXPRESSED IN: 21 plant structures; EXPRESSED DURING: 13 growth stages; CONTAINS InterPro DOMAIN/s: Transcription factor CBF/NF-Y/archaeal histone (InterPro:IPR003958), Histone-fold (InterPro:IPR009072); Has 837 Blast hits to 835 pr…
AT2G24280	Chr2:10333283-10337128	18.4271	26.938	35.9367	0.547814	0.965225	0.00194561	1e-08	protein_coding	serine carboxypeptidase S28 family protein		serine carboxypeptidase S28 family protein; FUNCTIONS IN: serine-type peptidase activity, serine-type carboxypeptidase activity; INVOLVED IN: proteolysis; LOCATED IN: endomembrane system, lysosome; EXPRESSED IN: 22 plant structures; EXPRESSED DURING: 13 growth stages; CONTAINS InterPro DOMAIN/s: Peptidase S28 (InterPro:IPR008758); BEST Arabidopsis thaliana protein match is: serine carboxypeptidas…
AT3G57190	Chr3:21166402-21168376	14.2486	20.832	23.7754	0.547987	0.740252	0.0104641	0.000386576	protein_coding	peptide chain release factor, putative		peptide chain release factor, putative; FUNCTIONS IN: translation release factor activity, codon specific, translation release factor activity; INVOLVED IN: translational termination; LOCATED IN: cytoplasm; EXPRESSED IN: 22 plant structures; EXPRESSED DURING: 13 growth stages; CONTAINS InterPro DOMAIN/s: Peptide chain release factor (InterPro:IPR005139); BEST Arabidopsis thaliana protein match is…
AT2G20860	Chr2:8979578-8981226	102.521	149.942	136.673	0.548475	0.416397	0.00138968	0.0181944	protein_coding	LIP1 (LIPOIC ACID SYNTHASE 1); lipoic acid synthase	LIP1,Lipoic acid synthase,	LIPOIC ACID SYNTHASE 1 (LIP1); FUNCTIONS IN: lipoic acid synthase activity; INVOLVED IN: lipoic acid biosynthetic process, glycine catabolic process; LOCATED IN: mitochondrion, mitochondrial matrix; EXPRESSED IN: 24 plant structures; EXPRESSED DURING: 15 growth stages; CONTAINS InterPro DOMAIN/s: Aldolase-type TIM barrel (InterPro:IPR013785), Lipoate synthase (InterPro:IPR003698), Elongator prote…
AT1G10170	Chr1:3333594-3337491	12.6731	18.5402	18.1623	0.548885	0.520773	0.00208116	0.00348754	protein_coding	ATNFXL1 (ARABIDOPSIS THALIANA NF-X-LIKE 1); protein binding / transcription factor/ zinc ion binding	Encodes AtNFXL1, a homologue of the putative human transcription repressor NF-X1. Functions as a negative regulator of the trichothecene phytotoxin-induced defense response.	ARABIDOPSIS THALIANA NF-X-LIKE 1 (ATNFXL1); FUNCTIONS IN: protein binding, transcription factor activity, zinc ion binding; INVOLVED IN: in 6 processes; LOCATED IN: nucleus; EXPRESSED IN: 27 plant structures; EXPRESSED DURING: 15 growth stages; CONTAINS InterPro DOMAIN/s: Zinc finger, NF-X1-type (InterPro:IPR000967), Zinc finger, RING-type (InterPro:IPR001841), Zinc finger, RING/FYVE/PHD-type (In…
AT3G18490	Chr3:6348754-6350668	117.659	172.207	188.303	0.549529	0.680039	0.00176942	0.000149121	protein_coding	aspartyl protease family protein		aspartyl protease family protein; FUNCTIONS IN: aspartic-type endopeptidase activity; INVOLVED IN: proteolysis; EXPRESSED IN: 22 plant structures; EXPRESSED DURING: 13 growth stages; CONTAINS InterPro DOMAIN/s: Peptidase aspartic, catalytic (InterPro:IPR009007), Peptidase A1 (InterPro:IPR001461), Peptidase aspartic, active site (InterPro:IPR001969); BEST Arabidopsis thaliana protein match is: asp…
AT3G25717	Chr3:9375101-9375671	49.9358	73.0989	75.315	0.549775	0.594461	0.010142	0.00558365	protein_coding	RTFL16 (ROTUNDIFOLIA LIKE 16)		ROTUNDIFOLIA LIKE 16 (RTFL16); FUNCTIONS IN: molecular_function unknown; INVOLVED IN: shoot development; LOCATED IN: mitochondrion; CONTAINS InterPro DOMAIN/s: DVL (InterPro:IPR012552); BEST Arabidopsis thaliana protein match is: RTFL17 (ROTUNDIFOLIA LIKE 17) (TAIR:AT1G13245.1); Has 46 Blast hits to 46 proteins in 7 species: Archae - 0; Bacteria - 0; Metazoa - 0; Fungi - 0; Plants - 46; Viruses -…
AT5G49510	Chr5:20080613-20082921	48.6596	71.2595	70.4051	0.550357	0.534552	0.00593981	0.00490857	protein_coding	PDF3 (PREFOLDIN 3); unfolded protein binding		PREFOLDIN 3 (PDF3); FUNCTIONS IN: unfolded protein binding; INVOLVED IN: protein folding; LOCATED IN: prefoldin complex; EXPRESSED IN: 23 plant structures; EXPRESSED DURING: 13 growth stages; CONTAINS InterPro DOMAIN/s: Prefoldin alpha-like (InterPro:IPR004127), Prefoldin (InterPro:IPR009053), Prefoldin, subunit 3 (InterPro:IPR016655); Has 310 Blast hits to 310 proteins in 149 species: Archae - 0…
AT1G06780	Chr1:2083423-2086962	7.27976	10.6685	10.9905	0.551398	0.595889	0.0169636	0.0107108	protein_coding	GAUT6 (Galacturonosyltransferase 6); polygalacturonate 4-alpha-galacturonosyltransferase/ transferase, transferring glycosyl groups	Encodes a protein with putative galacturonosyltransferase activity.	Galacturonosyltransferase 6 (GAUT6); FUNCTIONS IN: polygalacturonate 4-alpha-galacturonosyltransferase activity, transferase activity, transferring glycosyl groups; INVOLVED IN: carbohydrate biosynthetic process; LOCATED IN: endomembrane system; EXPRESSED IN: 24 plant structures; EXPRESSED DURING: 15 growth stages; CONTAINS InterPro DOMAIN/s: Glycosyl transferase, family 8 (InterPro:IPR002495); B…
AT2G37690	Chr2:15805714-15810552	9.99826	14.6636	14.0587	0.552491	0.493315	0.00656841	0.0177697	protein_coding	phosphoribosylaminoimidazole carboxylase, putative / AIR carboxylase, putative		phosphoribosylaminoimidazole carboxylase, putative / AIR carboxylase, putative; FUNCTIONS IN: phosphoribosylaminoimidazole carboxylase activity, catalytic activity, ATP binding; INVOLVED IN: 'de novo' IMP biosynthetic process, pollen development; LOCATED IN: chloroplast; CONTAINS InterPro DOMAIN/s: Phosphoribosylaminoimidazole carboxylase (InterPro:IPR016301), PreATP-grasp-like fold (InterPro:IPR…
AT5G44660	Chr5:18015809-18017177	13.5391	19.8569	30.6187	0.552507	1.17888	0.0136028	7.77e-09	protein_coding	unknown protein		unknown protein; FUNCTIONS IN: molecular_function unknown; INVOLVED IN: biological_process unknown; LOCATED IN: cellular_component unknown; EXPRESSED IN: 15 plant structures; EXPRESSED DURING: 9 growth stages; BEST Arabidopsis thaliana protein match is: unknown protein (TAIR:AT4G20190.1); Has 881 Blast hits to 385 proteins in 98 species: Archae - 0; Bacteria - 247; Metazoa - 260; Fungi - 83; Plan…
AT2G03667	Chr2:1114126-1117439	4.84561	7.11141	7.46324	0.553458	0.62472	0.0434254	0.0255201	protein_coding	asparagine synthase (glutamine-hydrolyzing)		asparagine synthase (glutamine-hydrolyzing); FUNCTIONS IN: asparagine synthase (glutamine-hydrolyzing) activity; INVOLVED IN: asparagine biosynthetic process; LOCATED IN: cellular_component unknown; CONTAINS InterPro DOMAIN/s: Rossmann-like alpha/beta/alpha sandwich fold (InterPro:IPR014729), Asparagine synthase (InterPro:IPR001962), Glutamine amidotransferase, type II (InterPro:IPR017932); Has 8…
AT3G23790	Chr3:8575166-8581112	5.43256	7.97431	8.51945	0.553728	0.650726	0.0239658	0.00829749	protein_coding	AMP-binding protein, putative		AMP-binding protein, putative; FUNCTIONS IN: catalytic activity; INVOLVED IN: metabolic process; LOCATED IN: chloroplast envelope; EXPRESSED IN: 21 plant structures; EXPRESSED DURING: 9 growth stages; CONTAINS InterPro DOMAIN/s: AMP-dependent synthetase and ligase (InterPro:IPR000873); BEST Arabidopsis thaliana protein match is: AAE15 (acyl-activating enzyme 15); long-chain-fatty-acid-[acyl-carri…
AT5G14500	Chr5:4674232-4676765	10.1852	14.9567	15.1065	0.554315	0.570289	0.0253719	0.0253899	protein_coding	aldose 1-epimerase family protein		aldose 1-epimerase family protein; FUNCTIONS IN: carbohydrate binding, isomerase activity, aldose 1-epimerase activity, catalytic activity; INVOLVED IN: galactose metabolic process, carbohydrate metabolic process; LOCATED IN: cellular_component unknown; EXPRESSED IN: 22 plant structures; EXPRESSED DURING: 13 growth stages; CONTAINS InterPro DOMAIN/s: Glycoside hydrolase-type carbohydrate-binding …
AT5G13550	Chr5:4355275-4359552	16.4054	24.1048	23.3222	0.555148	0.509128	0.00292944	0.00692355	protein_coding	SULTR4;1; sulfate transmembrane transporter	Encodes a sulfate transporter.	SULTR4;1; FUNCTIONS IN: sulfate transmembrane transporter activity; INVOLVED IN: sulfate transport, transport; LOCATED IN: integral to membrane, membrane; EXPRESSED IN: 22 plant structures; EXPRESSED DURING: 15 growth stages; CONTAINS InterPro DOMAIN/s: Sulphate transporter (InterPro:IPR011547), Sulphate transporter/antisigma-factor antagonist STAS (InterPro:IPR002645), Sulphate anion transporter…
AT5G23390	Chr5:7870512-7874505	13.9566	20.5156	21.9722	0.555775	0.65633	0.00282971	0.000308459	protein_coding	unknown protein		unknown protein; FUNCTIONS IN: molecular_function unknown; LOCATED IN: cellular_component unknown; EXPRESSED IN: 23 plant structures; EXPRESSED DURING: 13 growth stages; CONTAINS InterPro DOMAIN/s: Protein of unknown function DUF639 (InterPro:IPR006927); BEST Arabidopsis thaliana protein match is: unknown protein (TAIR:AT1G48840.1); Has 83 Blast hits to 81 proteins in 5 species: Archae - 0; Bacte…
AT3G11270	Chr3:3528889-3531724	12.3752	18.1933	17.4367	0.555954	0.496273	0.0132284	0.0333792	protein_coding	MEE34 (maternal effect embryo arrest 34)		maternal effect embryo arrest 34 (MEE34); FUNCTIONS IN: molecular_function unknown; INVOLVED IN: embryonic development ending in seed dormancy, protein catabolic process, ubiquitin-dependent protein catabolic process; LOCATED IN: nucleus, proteasome regulatory particle, lid subcomplex; EXPRESSED IN: 22 plant structures; EXPRESSED DURING: 13 growth stages; CONTAINS InterPro DOMAIN/s: Mov34/MPN/PAD…
AT1G50640	Chr1:18757147-18758433	24.3235	35.7602	32.227	0.556	0.407515	0.00444496	0.0446181	protein_coding	ERF3 (ETHYLENE RESPONSIVE ELEMENT BINDING FACTOR 3); DNA binding / protein binding / transcription factor/ transcription repressor	encodes a member of the ERF (ethylene response factor) subfamily B-1 of ERF/AP2 transcription factor family (ATERF-3). The protein contains one AP2 domain. There are 15 members in this subfamily including ATERF-3, ATERF-4, ATERF-7, and leafy petiole.	ETHYLENE RESPONSIVE ELEMENT BINDING FACTOR 3 (ERF3); FUNCTIONS IN: protein binding, transcription repressor activity, transcription factor activity, DNA binding; INVOLVED IN: regulation of transcription, DNA-dependent, negative regulation of ethylene mediated signaling pathway; LOCATED IN: nucleus; EXPRESSED IN: 18 plant structures; EXPRESSED DURING: 11 growth stages; CONTAINS InterPro DOMAIN/s: …
AT2G46030	Chr2:18932018-18933507	30.5293	44.8874	43.907	0.556115	0.525854	0.00731073	0.0127873	protein_coding	UBC6 (ubiquitin-conjugating enzyme 6); ubiquitin-protein ligase	Ubiquitin conjugating enzyme E2	ubiquitin-conjugating enzyme 6 (UBC6); FUNCTIONS IN: ubiquitin-protein ligase activity; INVOLVED IN: ubiquitin-dependent protein catabolic process; LOCATED IN: cellular_component unknown; EXPRESSED IN: 26 plant structures; EXPRESSED DURING: 16 growth stages; CONTAINS InterPro DOMAIN/s: Ubiquitin-conjugating enzyme/RWD-like (InterPro:IPR016135), Ubiquitin-conjugating enzyme, E2 (InterPro:IPR000608…
AT4G19510	Chr4:10633684-10639001	13.5264	19.892	20.1266	0.556408	0.57492	0.0148285	0.014595	protein_coding	disease resistance protein (TIR-NBS-LRR class), putative		disease resistance protein (TIR-NBS-LRR class), putative; FUNCTIONS IN: transmembrane receptor activity, protein binding, ATP binding; INVOLVED IN: signal transduction, defense response, apoptosis, innate immune response; LOCATED IN: intrinsic to membrane; EXPRESSED IN: 23 plant structures; EXPRESSED DURING: 14 growth stages; CONTAINS InterPro DOMAIN/s: NB-ARC (InterPro:IPR002182), Leucine-rich r…
AT5G23240	Chr5:7825881-7828724	241.96	355.912	375.416	0.556749	0.635317	0.00363379	0.0016812	protein_coding	DNAJ heat shock N-terminal domain-containing protein		DNAJ heat shock N-terminal domain-containing protein; FUNCTIONS IN: unfolded protein binding, heat shock protein binding; INVOLVED IN: protein folding; LOCATED IN: chloroplast; EXPRESSED IN: 21 plant structures; EXPRESSED DURING: 11 growth stages; CONTAINS InterPro DOMAIN/s: Molecular chaperone, heat shock protein, Hsp40, DnaJ (InterPro:IPR015609), Heat shock protein DnaJ, N-terminal (InterPro:IP…
AT5G54730	Chr5:22233788-22237341	7.50741	11.0452	13.5911	0.55703	0.85787	0.0065248	1.15e-05	protein_coding	AtATG18f		AtATG18f; FUNCTIONS IN: molecular_function unknown; INVOLVED IN: response to starvation; LOCATED IN: chloroplast; EXPRESSED IN: 24 plant structures; EXPRESSED DURING: 15 growth stages; CONTAINS InterPro DOMAIN/s: WD40 repeat-like (InterPro:IPR011046), WD40 repeat (InterPro:IPR001680), WD40/YVTN repeat-like (InterPro:IPR015943); BEST Arabidopsis thaliana protein match is: AtATG18g (TAIR:AT1G03380.…
AT3G45240	Chr3:16570477-16573762	14.815	21.7978	24.3975	0.557123	0.721268	0.0164092	0.000304027	protein_coding	GRIK1 (GEMINIVIRUS REP INTERACTING KINASE 1); kinase	Encodes a geminivirus Rep interacting kinase (GRIK; GRIK1/AT3G45240, GRIK2/AT5G60550). GRIKs are SnRK1 (SNF1-related kinases) activating kinases. Both GRIKs specifically bind to the SnRK1 catalytic subunit and phosphorylate the equivalent threonine residue in its activation loop in vitro.	GEMINIVIRUS REP INTERACTING KINASE 1 (GRIK1); FUNCTIONS IN: kinase activity; INVOLVED IN: protein amino acid phosphorylation; EXPRESSED IN: sperm cell, male gametophyte, pollen tube; EXPRESSED DURING: L mature pollen stage, M germinated pollen stage; CONTAINS InterPro DOMAIN/s: Protein kinase, ATP binding site (InterPro:IPR017441), Protein kinase, core (InterPro:IPR000719), Serine/threonine prote…
AT1G75560	Chr1:28371140-28373241	31.022	45.6537	45.1799	0.557442	0.54399	0.00449392	0.00392142	protein_coding	zinc knuckle (CCHC-type) family protein		zinc knuckle (CCHC-type) family protein; FUNCTIONS IN: zinc ion binding, nucleic acid binding; INVOLVED IN: biological_process unknown; LOCATED IN: chloroplast; EXPRESSED IN: 23 plant structures; EXPRESSED DURING: 15 growth stages; CONTAINS InterPro DOMAIN/s: Zinc finger, CCHC-type (InterPro:IPR001878), Zinc finger, CCHC retroviral-type (InterPro:IPR013084); BEST Arabidopsis thaliana protein matc…
AT1G61990	Chr1:22911204-22912935	9.34557	13.7578	13.556	0.557893	0.538171	0.0150868	0.022728	protein_coding	mitochondrial transcription termination factor-related / mTERF-related		mitochondrial transcription termination factor-related / mTERF-related; FUNCTIONS IN: molecular_function unknown; INVOLVED IN: biological_process unknown; EXPRESSED IN: 22 plant structures; EXPRESSED DURING: 13 growth stages; CONTAINS InterPro DOMAIN/s: Mitochodrial transcription termination factor-related (InterPro:IPR003690); BEST Arabidopsis thaliana protein match is: mitochondrial transcripti…
AT4G27260	Chr4:13653608-13656204	4.18936	6.17142	7.99341	0.558873	0.93368	0.0451435	0.000425779	protein_coding	WES1; indole-3-acetic acid amido synthetase	encodes an IAA-amido synthase that conjugates Asp and other amino acids to auxin in vitro. Lines carrying insertions in this gene are hypersensitive to auxin.	WES1; FUNCTIONS IN: indole-3-acetic acid amido synthetase activity; INVOLVED IN: auxin homeostasis, response to auxin stimulus; LOCATED IN: cellular_component unknown; EXPRESSED IN: 21 plant structures; EXPRESSED DURING: 12 growth stages; CONTAINS InterPro DOMAIN/s: GH3 auxin-responsive promoter (InterPro:IPR004993); BEST Arabidopsis thaliana protein match is: DFL1 (DWARF IN LIGHT 1); indole-3-ac…
AT5G51940	Chr5:21104570-21108605	45.0439	66.3558	71.6114	0.558891	0.670455	0.00634559	0.000865468	protein_coding	NRPB6A; DNA binding / DNA-directed RNA polymerase	One of two highly similar proteins that can serve as a non-catalytic subunit of nuclear DNA-dependent RNA polymerases II, IV and V; homologous to budding yeast RPB6 and the E. coli RNA polymerase omega subunit. Probably redundant with At2g04630.	NRPB6A; FUNCTIONS IN: DNA-directed RNA polymerase activity, DNA binding; INVOLVED IN: transcription, DNA-dependent; LOCATED IN: DNA-directed RNA polymerase V complex, DNA-directed RNA polymerase II, core complex, DNA-directed RNA polymerase IV complex; EXPRESSED IN: 24 plant structures; EXPRESSED DURING: 15 growth stages; CONTAINS InterPro DOMAIN/s: RNA polymerase subunit, RPB6/omega (InterPro:IP…
AT5G08130	Chr5:2606199-2610123	28.4555	41.9201	43.3365	0.558934	0.608473	0.00791823	0.00406454	protein_coding	BIM1; DNA binding / protein binding / transcription factor	Arabidopsis thaliana basic helix-loop-helix (bHLH) family protein involved in brassinosteroid signaling. It synergistically interacts with BES1 to bind to E box sequences (CANNTG).	BIM1; FUNCTIONS IN: protein binding, transcription factor activity, DNA binding; INVOLVED IN: brassinosteroid mediated signaling, regulation of transcription; LOCATED IN: nucleus; EXPRESSED IN: 22 plant structures; EXPRESSED DURING: 13 growth stages; CONTAINS InterPro DOMAIN/s: Basic helix-loop-helix dimerisation region bHLH (InterPro:IPR001092), Helix-loop-helix DNA-binding (InterPro:IPR011598);…
AT2G45730	Chr2:18833363-18839160	20.1819	29.732	29.1776	0.558954	0.533394	0.0104907	0.0150931	protein_coding	eukaryotic initiation factor 3 gamma subunit family protein		eukaryotic initiation factor 3 gamma subunit family protein; FUNCTIONS IN: translation initiation factor activity; INVOLVED IN: translational initiation, regulation of translational initiation; LOCATED IN: cellular_component unknown; EXPRESSED IN: 24 plant structures; EXPRESSED DURING: 13 growth stages; CONTAINS InterPro DOMAIN/s: Eukaryotic initiation factor 3, gamma subunit (InterPro:IPR007316)…
AT4G15810	Chr4:8989161-8992591	4.2448	6.25388	6.38309	0.559056	0.590157	0.0286735	0.0244487	protein_coding	GTP binding		GTP binding; FUNCTIONS IN: GTP binding; INVOLVED IN: biological_process unknown; LOCATED IN: chloroplast outer membrane; EXPRESSED IN: 7 plant structures; EXPRESSED DURING: F mature embryo stage, petal differentiation and expansion stage, D bilateral stage, E expanded cotyledon stage; CONTAINS InterPro DOMAIN/s: AIG1 (InterPro:IPR006703); BEST Arabidopsis thaliana protein match is: TOC159 (TRANSL…
AT2G18220	Chr2:7928253-7931851	12.616	18.5874	20.9382	0.559075	0.732486	0.00424533	9.7e-05	protein_coding			INVOLVED IN: biological_process unknown; LOCATED IN: cellular_component unknown; EXPRESSED IN: 22 plant structures; EXPRESSED DURING: 13 growth stages; CONTAINS InterPro DOMAIN/s: Uncharacterised protein family UPF0120 (InterPro:IPR005343); BEST Arabidopsis thaliana protein match is: RBL (REBELOTE) (TAIR:AT3G55510.1); Has 4846 Blast hits to 3236 proteins in 249 species: Archae - 2; Bacteria - 127…
AT4G11570	Chr4:7004332-7006081	71.8964	105.932	116.977	0.559141	0.703828	0.00675706	0.000353893	protein_coding	haloacid dehalogenase-like hydrolase family protein		haloacid dehalogenase-like hydrolase family protein; FUNCTIONS IN: hydrolase activity, catalytic activity; INVOLVED IN: metabolic process; LOCATED IN: cellular_component unknown; EXPRESSED IN: 24 plant structures; EXPRESSED DURING: 15 growth stages; CONTAINS InterPro DOMAIN/s: Haloacid dehalogenase-like hydrolase (InterPro:IPR005834); BEST Arabidopsis thaliana protein match is: haloacid dehalogen…
AT3G60810	Chr3:22470518-22473939	43.5009	64.1118	64.7693	0.559543	0.575861	0.0414421	0.0338014	protein_coding	unknown protein		unknown protein; FUNCTIONS IN: molecular_function unknown; INVOLVED IN: biological_process unknown; LOCATED IN: cellular_component unknown; EXPRESSED IN: 22 plant structures; EXPRESSED DURING: 13 growth stages; CONTAINS InterPro DOMAIN/s: Protein of unknown function DUF1499 (InterPro:IPR010865); Has 355 Blast hits to 355 proteins in 103 species: Archae - 0; Bacteria - 211; Metazoa - 0; Fungi - 0;…
AT1G19140	Chr1:6610720-6612516	8.79544	12.9752	13.9995	0.560928	0.672147	0.0310701	0.0106001	protein_coding			FUNCTIONS IN: molecular_function unknown; INVOLVED IN: ubiquinone biosynthetic process; LOCATED IN: mitochondrion; EXPRESSED IN: 24 plant structures; EXPRESSED DURING: 15 growth stages; CONTAINS InterPro DOMAIN/s: COQ9 (InterPro:IPR013718), Ubiquinone biosynthesis protein COQ9 (InterPro:IPR012762); Has 607 Blast hits to 607 proteins in 177 species: Archae - 0; Bacteria - 151; Metazoa - 114; Fungi…
AT5G17710	Chr5:5839342-5841728	149.351	220.35	200.644	0.561096	0.427529	0.00124893	0.0174969	protein_coding	EMB1241 (embryo defective 1241); adenyl-nucleotide exchange factor/ chaperone binding / protein binding / protein homodimerization		embryo defective 1241 (EMB1241); FUNCTIONS IN: protein binding, chaperone binding, protein homodimerization activity, adenyl-nucleotide exchange factor activity; INVOLVED IN: embryonic development ending in seed dormancy, protein folding; LOCATED IN: thylakoid, chloroplast, chloroplast stroma; EXPRESSED IN: 25 plant structures; EXPRESSED DURING: 14 growth stages; CONTAINS InterPro DOMAIN/s: GrpE …
AT5G67440	Chr5:26912706-26916294	6.02849	8.90048	10.9439	0.562087	0.861863	0.0218966	0.000288865	protein_coding	NPY3 (NAKED PINS IN YUC MUTANTS 3); protein binding / signal transducer	A member of the NPY gene family (NPY1/AT4G31820, NPY2/AT2G14820, NPY3/AT5G67440, NPY4/AT2G23050, NPY5/AT4G37590). Involved in auxin-mediated organogenesis.	NAKED PINS IN YUC MUTANTS 3 (NPY3); FUNCTIONS IN: protein binding, signal transducer activity; INVOLVED IN: flower development, response to light stimulus; LOCATED IN: cellular_component unknown; EXPRESSED IN: 23 plant structures; EXPRESSED DURING: 13 growth stages; CONTAINS InterPro DOMAIN/s: NPH3 (InterPro:IPR004249), BTB/POZ fold (InterPro:IPR011333), BTB/POZ-like (InterPro:IPR000210); BEST Ar…
AT3G11100	Chr3:3476186-3477405	18.2993	27.0707	37.0451	0.564941	1.01909	0.00907424	5.11e-07	protein_coding	transcription factor		transcription factor; FUNCTIONS IN: transcription factor activity; INVOLVED IN: regulation of transcription; LOCATED IN: nucleus; EXPRESSED IN: 24 plant structures; EXPRESSED DURING: 15 growth stages; CONTAINS InterPro DOMAIN/s: MADF domain (InterPro:IPR006578); BEST Arabidopsis thaliana protein match is: transcription factor (TAIR:AT5G05550.1); Has 522 Blast hits to 488 proteins in 92 species: A…
AT1G67300	Chr1:25193703-25197089	21.0491	31.1482	35.3602	0.565392	0.749967	0.0031871	5.87e-05	protein_coding	hexose transporter, putative		hexose transporter, putative; FUNCTIONS IN: carbohydrate transmembrane transporter activity, sugar:hydrogen symporter activity; INVOLVED IN: transport, transmembrane transport; LOCATED IN: integral to membrane, membrane; EXPRESSED IN: 22 plant structures; EXPRESSED DURING: 13 growth stages; CONTAINS InterPro DOMAIN/s: Sugar transporter, conserved site (InterPro:IPR005829), Sugar/inositol transpor…
AT5G18200	Chr5:6015224-6016782	9.07825	13.4389	18.5649	0.565924	1.03368	0.0284359	2e-05	protein_coding	UTP:galactose-1-phosphate uridylyltransferase/ ribose-5-phosphate adenylyltransferase	encodes an adenylyltransferase	UTP:galactose-1-phosphate uridylyltransferase/ ribose-5-phosphate adenylyltransferase; FUNCTIONS IN: UTP:galactose-1-phosphate uridylyltransferase activity, ribose-5-phosphate adenylyltransferase activity; INVOLVED IN: positive regulation of cellular response to phosphate starvation, carbohydrate metabolic process; LOCATED IN: cellular_component unknown; EXPRESSED IN: 23 plant structures; EXPRESS…
AT2G45690	Chr2:18823170-18825735	7.99431	11.8392	12.5459	0.56653	0.651766	0.0258889	0.0112629	protein_coding	SSE1 (SHRUNKEN SEED 1)	Encodes a protein with similarity to yeast Pep16p, a membrane localized protein involved in peroxisome assembly and protein-trafficking. SSE1 mutant seeds do not accumulate oils and dessicated seeds have a shrunken appearance. Involved in protein and oil body biogenesis. SSE is expressed during seed development, reaching the highest peak in mature siliques. Expression in leaves and roots is low c…	SHRUNKEN SEED 1 (SSE1); FUNCTIONS IN: molecular_function unknown; INVOLVED IN: peroxisome organization, fatty acid biosynthetic process; LOCATED IN: peroxisome, endoplasmic reticulum membrane; EXPRESSED IN: 22 plant structures; EXPRESSED DURING: 11 growth stages; CONTAINS InterPro DOMAIN/s: Peroxisome membrane protein, Pex16 (InterPro:IPR013919); Has 184 Blast hits to 183 proteins in 83 species: …
AT5G19280	Chr5:6488318-6493439	11.0946	16.4412	18.3316	0.567452	0.726069	0.00608658	0.000309948	protein_coding	KAPP (KINASE ASSOCIATED PROTEIN PHOSPHATASE); phosphoprotein phosphatase/ protein kinase binding / protein serine/threonine phosphatase	kinase associated protein phosphatase composed of three domains: an amino-terminal signal anchor, a kinase interaction (KI) domain, and a type 2C protein phosphatase catalytic region	KINASE ASSOCIATED PROTEIN PHOSPHATASE (KAPP); FUNCTIONS IN: protein kinase binding, protein serine/threonine phosphatase activity, phosphoprotein phosphatase activity; INVOLVED IN: regulation of meristem organization, signal transduction, phosphorylation; LOCATED IN: plasma membrane; EXPRESSED IN: 24 plant structures; EXPRESSED DURING: 15 growth stages; CONTAINS InterPro DOMAIN/s: Protein phospha…
AT2G05210	Chr2:1890935-1894367	9.3616	13.8755	15.4721	0.567714	0.726443	0.0300732	0.00317014	protein_coding	AtPOT1a (Protection of Telomeres 1a); telomeric DNA binding	Encodes AtPOT1a, an accessory factor for telomerase required for positive telomere length regulation. Note on nomenclature: different names have been given to Arabidopsis POT-like genes (Kuchar and Fajkus, 2004; Shakirov et al, 2005; Tani and Murata, 2005). According to a unifying nomenclature (Surovtseva et al, 2007), At2g05210 (previously named AtPOT1) is designated AtPOT1a, while At5g06310 (pr…	Protection of Telomeres 1a (AtPOT1a); FUNCTIONS IN: telomeric DNA binding; INVOLVED IN: telomere maintenance; LOCATED IN: telomerase holoenzyme complex; EXPRESSED IN: 22 plant structures; EXPRESSED DURING: 13 growth stages; CONTAINS InterPro DOMAIN/s: Nucleic acid-binding, OB-fold-like (InterPro:IPR016027), Nucleic acid-binding, OB-fold (InterPro:IPR012340), Telomere end binding protein (InterPro…
AT5G03450	Chr5:858768-862297	6.05867	8.98076	10.4849	0.567836	0.792838	0.020499	0.000946567	protein_coding	zinc finger (C3HC4-type RING finger) family protein		zinc finger (C3HC4-type RING finger) family protein; FUNCTIONS IN: protein binding, zinc ion binding; EXPRESSED IN: 9 plant structures; EXPRESSED DURING: 6 growth stages; CONTAINS InterPro DOMAIN/s: WD40 repeat-like (InterPro:IPR011046), Zinc finger, RING-type (InterPro:IPR001841), Zinc finger, RING/FYVE/PHD-type (InterPro:IPR013083); BEST Arabidopsis thaliana protein match is: unknown protein (T…
AT1G48360	Chr1:17868649-17873032	6.15205	9.11997	8.68418	0.567961	0.498919	0.0333941	0.0380733	protein_coding	hydrolase, acting on acid anhydrides, in phosphorus-containing anhydrides / nucleic acid binding / zinc ion binding		hydrolase, acting on acid anhydrides, in phosphorus-containing anhydrides / nucleic acid binding / zinc ion binding; FUNCTIONS IN: hydrolase activity, acting on acid anhydrides, in phosphorus-containing anhydrides, zinc ion binding, nucleic acid binding; INVOLVED IN: biological_process unknown; LOCATED IN: mitochondrion; EXPRESSED IN: 24 plant structures; EXPRESSED DURING: 15 growth stages; CONTA…
AT1G05840	Chr1:1762223-1766281	12.975	19.2352	25.6479	0.568019	0.984704	0.00946277	1.76e-06	protein_coding	aspartyl protease family protein		aspartyl protease family protein; FUNCTIONS IN: aspartic-type endopeptidase activity; INVOLVED IN: proteolysis; LOCATED IN: anchored to membrane; EXPRESSED IN: 23 plant structures; EXPRESSED DURING: 15 growth stages; CONTAINS InterPro DOMAIN/s: Peptidase aspartic, catalytic (InterPro:IPR009007), Peptidase A1 (InterPro:IPR001461); BEST Arabidopsis thaliana protein match is: aspartyl protease famil…
AT3G43520	Chr3:15406022-15407908	75.7701	112.369	122.569	0.568546	0.695487	0.00107579	4.39e-05	protein_coding	unknown protein		unknown protein; INVOLVED IN: biological_process unknown; LOCATED IN: chloroplast, chloroplast envelope; EXPRESSED IN: 22 plant structures; EXPRESSED DURING: 14 growth stages; CONTAINS InterPro DOMAIN/s: Uncharacterised protein family UPF0136, Transmembrane (InterPro:IPR005349); BEST Arabidopsis thaliana protein match is: unknown protein (TAIR:AT2G26240.1); Has 432 Blast hits to 415 proteins in 1…
AT4G12970	Chr4:7586142-7586849	44.0518	65.3365	75.7558	0.568688	0.783753	0.0221137	0.00134359	protein_coding	unknown protein		unknown protein; FUNCTIONS IN: molecular_function unknown; INVOLVED IN: biological_process unknown; LOCATED IN: endomembrane system; EXPRESSED IN: 17 plant structures; EXPRESSED DURING: 12 growth stages; Has 18 Blast hits to 18 proteins in 5 species: Archae - 0; Bacteria - 0; Metazoa - 0; Fungi - 0; Plants - 18; Viruses - 0; Other Eukaryotes - 0 (source: NCBI BLink).
AT3G17465	Chr3:5977816-5979652	27.3475	40.5758	43.5444	0.569211	0.672677	0.00264278	0.000287538	protein_coding	RPL3P (RIBOSOMAL PROTEIN L3 PLASTID); structural constituent of ribosome	encodes a putative L3 ribosomal protein targeted to the plastid.	RIBOSOMAL PROTEIN L3 PLASTID (RPL3P); FUNCTIONS IN: structural constituent of ribosome; INVOLVED IN: translation; LOCATED IN: mitochondrion, ribosome; EXPRESSED IN: 22 plant structures; EXPRESSED DURING: 13 growth stages; CONTAINS InterPro DOMAIN/s: Ribosomal protein L3 (InterPro:IPR000597), Translation elongation and initiation factors/Ribosomal, beta-barrel (InterPro:IPR009000); BEST Arabidopsi…
AT5G23080	Chr5:7741897-7748933	7.75445	11.5059	14.7509	0.569277	0.929303	0.00206757	5.84e-06	protein_coding	TGH (TOUGH); RNA binding / protein binding	Interacts with TATA-box binding protein 2. Contains domains with strong similarity to G-patch and SWAP domains, characteristic of RNA binding and processing proteins. Colocalizes with the splicing regulator SRp34 to subnuclear particles. Role in RNA binding or processing. Mutants display developmental defects, including reduced plant height, polycotyly, and reduced vascularization. Strong genetic…	TOUGH (TGH); FUNCTIONS IN: protein binding, RNA binding; INVOLVED IN: multicellular organismal development, phloem or xylem histogenesis, auxin mediated signaling pathway, auxin polar transport, RNA processing; LOCATED IN: nucleus; EXPRESSED IN: 29 plant structures; EXPRESSED DURING: 13 growth stages; CONTAINS InterPro DOMAIN/s: Protein of unknown function DUF1604 (InterPro:IPR011666), SWAP/Surp …
AT5G46550	Chr5:18884308-18886939	12.3368	18.3072	17.3618	0.569446	0.494549	0.00665865	0.0225185	protein_coding	DNA-binding bromodomain-containing protein		DNA-binding bromodomain-containing protein; FUNCTIONS IN: DNA binding; EXPRESSED IN: 23 plant structures; EXPRESSED DURING: 13 growth stages; CONTAINS InterPro DOMAIN/s: Bromodomain (InterPro:IPR001487); BEST Arabidopsis thaliana protein match is: ATBET9 (Arabidopsis thaliana Bromodomain and Extraterminal Domain protein 9); DNA binding (TAIR:AT5G14270.1); Has 4936 Blast hits to 4048 proteins in 1…
AT1G29760	Chr1:10422330-10424327	7.40028	10.9844	11.2455	0.569805	0.605293	0.0184962	0.0141409	protein_coding			FUNCTIONS IN: molecular_function unknown; INVOLVED IN: biological_process unknown; LOCATED IN: cellular_component unknown; EXPRESSED IN: 24 plant structures; EXPRESSED DURING: 15 growth stages; CONTAINS InterPro DOMAIN/s: Adipose-regulatory protein, Seipin (InterPro:IPR009617); BEST Arabidopsis thaliana protein match is: unknown protein (TAIR:AT2G34380.1); Has 396 Blast hits to 327 proteins in 54…
AT5G57660	Chr5:23355463-23356989	84.1022	124.883	118.37	0.570363	0.494681	0.000844403	0.00430195	protein_coding	zinc finger (B-box type) family protein		zinc finger (B-box type) family protein; FUNCTIONS IN: transcription factor activity, zinc ion binding; INVOLVED IN: regulation of transcription; LOCATED IN: intracellular; EXPRESSED IN: 22 plant structures; EXPRESSED DURING: 13 growth stages; CONTAINS InterPro DOMAIN/s: CCT domain (InterPro:IPR010402), Zinc finger, B-box (InterPro:IPR000315); BEST Arabidopsis thaliana protein match is: zinc fing…
AT5G18640	Chr5:6213246-6215782	20.3884	30.2806	33.5082	0.570649	0.718366	0.00385869	0.000192005	protein_coding	lipase class 3 family protein		lipase class 3 family protein; FUNCTIONS IN: triacylglycerol lipase activity; INVOLVED IN: lipid metabolic process; LOCATED IN: endomembrane system; EXPRESSED IN: 24 plant structures; EXPRESSED DURING: 14 growth stages; CONTAINS InterPro DOMAIN/s: Lipase, class 3 (InterPro:IPR002921); BEST Arabidopsis thaliana protein match is: lipase class 3 family protein (TAIR:AT5G18630.2); Has 1473 Blast hits…
AT5G48335	Chr5:19587992-19589606	37.2138	55.2918	50.7563	0.57123	0.449348	0.00771778	0.0462522	protein_coding	unknown protein		unknown protein; FUNCTIONS IN: molecular_function unknown; INVOLVED IN: biological_process unknown; LOCATED IN: chloroplast; BEST Arabidopsis thaliana protein match is: unknown protein (TAIR:AT3G07580.1); Has 26 Blast hits to 26 proteins in 7 species: Archae - 0; Bacteria - 0; Metazoa - 0; Fungi - 0; Plants - 26; Viruses - 0; Other Eukaryotes - 0 (source: NCBI BLink).
AT5G64960	Chr5:25955380-25960644	35.0578	52.0928	55.6232	0.57135	0.66755	0.00368458	0.00076129	protein_coding	CDKC2 (Cyclin dependent kinase group C 2); kinase	Encodes CDKC;2, part of a CDKC kinase complex that is targeted by Cauliflower mosaic virus (CaMV) for transcriptional activation of viral genes. Also regulates plant growth and development. Co-localizes with spliceosomal components in a manner dependent on the transcriptional status of the cells and on CDKC2-kinase activity. Expression of CDKC2 modifies the location of spliceosomal components.	Cyclin dependent kinase group C 2 (CDKC2); FUNCTIONS IN: kinase activity; INVOLVED IN: in 6 processes; LOCATED IN: cytosol, nuclear body, microtubule, nucleus, spliceosome; EXPRESSED IN: 23 plant structures; EXPRESSED DURING: 10 growth stages; CONTAINS InterPro DOMAIN/s: Protein kinase, ATP binding site (InterPro:IPR017441), Protein kinase, core (InterPro:IPR000719), Serine/threonine protein kina…
AT1G22850	Chr1:8079286-8082875	73.7188	109.544	109.562	0.571408	0.573236	0.0136856	0.0127138	protein_coding			INVOLVED IN: biological_process unknown; LOCATED IN: chloroplast; EXPRESSED IN: 22 plant structures; EXPRESSED DURING: 15 growth stages; CONTAINS InterPro DOMAIN/s: SNARE associated Golgi protein (InterPro:IPR015414); BEST Arabidopsis thaliana protein match is: unknown protein (TAIR:AT1G03260.1); Has 3098 Blast hits to 3098 proteins in 664 species: Archae - 6; Bacteria - 1614; Metazoa - 182; Fung…
AT5G42980	Chr5:17242606-17243912	899.642	1337.01	1427.98	0.571591	0.668153	0.00301022	0.00112597	protein_coding	ATTRX3 (THIOREDOXIN 3); oxidoreductase, acting on sulfur group of donors, disulfide as acceptor	encodes a cytosolic thioredoxin that reduces disulfide bridges of target proteins by the reversible formation of a disulfide bridge between two neighboring Cys residues present in the active site. Thioredoxins have been found to regulate a variety of biological reactions in prokaryotic and eukaryotic cells.	THIOREDOXIN 3 (ATTRX3); FUNCTIONS IN: oxidoreductase activity, acting on sulfur group of donors, disulfide as acceptor; INVOLVED IN: defense response to fungus, response to hydrogen peroxide, response to microbial phytotoxin; LOCATED IN: in 8 components; EXPRESSED IN: 27 plant structures; EXPRESSED DURING: 16 growth stages; CONTAINS InterPro DOMAIN/s: Thioredoxin fold (InterPro:IPR012335), Thiore…
AT2G45700	Chr2:18826999-18830528	11.1894	16.634	18.0648	0.572001	0.692644	0.00364583	0.000318682	protein_coding	sterile alpha motif (SAM) domain-containing protein		sterile alpha motif (SAM) domain-containing protein; FUNCTIONS IN: molecular_function unknown; INVOLVED IN: biological_process unknown; LOCATED IN: cellular_component unknown; EXPRESSED IN: 22 plant structures; EXPRESSED DURING: 13 growth stages; CONTAINS InterPro DOMAIN/s: Sterile alpha motif-type (InterPro:IPR013761), Sterile alpha motif SAM (InterPro:IPR001660), Sterile alpha motif homology (I…
AT1G54710	Chr1:20415897-20421035	7.96882	11.8547	11.7374	0.573026	0.560276	0.00362177	0.00464929	protein_coding	AtATG18h		AtATG18h; FUNCTIONS IN: molecular_function unknown; INVOLVED IN: response to starvation; LOCATED IN: chloroplast; EXPRESSED IN: 24 plant structures; EXPRESSED DURING: 15 growth stages; CONTAINS InterPro DOMAIN/s: WD40 repeat-like (InterPro:IPR011046), WD40 repeat (InterPro:IPR001680), WD40/YVTN repeat-like (InterPro:IPR015943); BEST Arabidopsis thaliana protein match is: AtATG18g (TAIR:AT1G03380.…
AT3G54460	Chr3:20158533-20167293	12.939	19.2595	20.1696	0.573837	0.642047	0.00107531	0.000200616	protein_coding	SNF2 domain-containing protein / helicase domain-containing protein / F-box family protein		SNF2 domain-containing protein / helicase domain-containing protein / F-box family protein; FUNCTIONS IN: in 6 functions; LOCATED IN: endomembrane system; CONTAINS InterPro DOMAIN/s: Cyclin-like F-box (InterPro:IPR001810), Zinc finger, RING-type (InterPro:IPR001841), DEAD-like helicase, N-terminal (InterPro:IPR014001), DNA/RNA helicase, C-terminal (InterPro:IPR001650), SNF2-related (InterPro:IPR0…
AT5G41970	Chr5:16791181-16793257	36.9124	54.9445	53.8662	0.573869	0.546874	0.00129978	0.0021289	protein_coding			FUNCTIONS IN: molecular_function unknown; INVOLVED IN: biological_process unknown; LOCATED IN: mitochondrion; EXPRESSED IN: 24 plant structures; EXPRESSED DURING: 13 growth stages; CONTAINS InterPro DOMAIN/s: Metal-dependent protein hydrolase (InterPro:IPR003226); BEST Arabidopsis thaliana protein match is: unknown protein (TAIR:AT3G49320.1); Has 464 Blast hits to 461 proteins in 209 species: Arc…
AT3G23570	Chr3:8457777-8459691	38.022	56.6045	57.4445	0.574081	0.596933	0.00206182	0.00129735	protein_coding	dienelactone hydrolase family protein		dienelactone hydrolase family protein; FUNCTIONS IN: hydrolase activity; INVOLVED IN: response to salt stress; LOCATED IN: cellular_component unknown; EXPRESSED IN: 21 plant structures; EXPRESSED DURING: 12 growth stages; CONTAINS InterPro DOMAIN/s: Dienelactone hydrolase (InterPro:IPR002925); BEST Arabidopsis thaliana protein match is: dienelactone hydrolase family protein (TAIR:AT3G23600.1); Ha…
AT5G45670	Chr5:18528493-18530450	33.9676	50.5878	53.5782	0.574633	0.659085	0.00133714	0.000178742	protein_coding	GDSL-motif lipase/hydrolase family protein		GDSL-motif lipase/hydrolase family protein; FUNCTIONS IN: hydrolase activity, acting on ester bonds, carboxylesterase activity; INVOLVED IN: lipid metabolic process; LOCATED IN: endomembrane system; EXPRESSED IN: 19 plant structures; EXPRESSED DURING: 13 growth stages; CONTAINS InterPro DOMAIN/s: Lipase, GDSL (InterPro:IPR001087); BEST Arabidopsis thaliana protein match is: GDSL-motif lipase/hydr…
AT2G40316	Chr2:16836209-16839189	13.8173	20.5843	19.3773	0.575064	0.489489	0.0076835	0.0299118	protein_coding	unknown protein		unknown protein; FUNCTIONS IN: molecular_function unknown; LOCATED IN: endomembrane system; EXPRESSED IN: 22 plant structures; EXPRESSED DURING: 13 growth stages; Has 100 Blast hits to 100 proteins in 36 species: Archae - 0; Bacteria - 0; Metazoa - 33; Fungi - 39; Plants - 20; Viruses - 0; Other Eukaryotes - 8 (source: NCBI BLink).
AT1G23400	Chr1:8312075-8314744	40.662	60.5962	66.0225	0.575549	0.700876	0.000861145	3.56e-05	protein_coding	CAF2; RNA splicing factor, transesterification mechanism	Promotes the splicing of chloroplast group II introns.	CAF2; FUNCTIONS IN: RNA splicing factor activity, transesterification mechanism; INVOLVED IN: Group II intron splicing; LOCATED IN: chloroplast; EXPRESSED IN: 22 plant structures; EXPRESSED DURING: 13 growth stages; CONTAINS InterPro DOMAIN/s: RNA-binding, CRM domain (InterPro:IPR001890); BEST Arabidopsis thaliana protein match is: CAF1; RNA splicing factor, transesterification mechanism (TAIR:AT…
AT3G24800	Chr3:9055508-9057998	10.6264	15.836	17.3073	0.575555	0.705325	0.0111172	0.00169894	protein_coding	PRT1 (PROTEOLYSIS 1); ubiquitin-protein ligase	Contains two ring finger domains and one ZZ domain. Week similarity to yeast Rad18p. Putative component of the N-end rule pathway (ubiquitin-dependent proteolysis).	PROTEOLYSIS 1 (PRT1); FUNCTIONS IN: ubiquitin-protein ligase activity; INVOLVED IN: ubiquitin-dependent protein catabolic process; LOCATED IN: ubiquitin ligase complex; EXPRESSED IN: 24 plant structures; EXPRESSED DURING: 15 growth stages; CONTAINS InterPro DOMAIN/s: Zinc finger, RING-type, conserved site (InterPro:IPR017907), Zinc finger, RING-type (InterPro:IPR001841), Zinc finger, RING/FYVE/PH…
AT1G07960	Chr1:2467160-2469154	30.7274	45.7935	46.9247	0.575617	0.612417	0.00725693	0.00420247	protein_coding	ATPDIL5-1 (PDI-like 5-1)	Encodes a protein disulfide isomerase-like (PDIL) protein, a member of a multigene family within the thioredoxin (TRX) superfamily.	PDI-like 5-1 (ATPDIL5-1); INVOLVED IN: cell redox homeostasis; LOCATED IN: endomembrane system; EXPRESSED IN: 24 plant structures; EXPRESSED DURING: 15 growth stages; CONTAINS InterPro DOMAIN/s: Thioredoxin fold (InterPro:IPR012335), Thioredoxin-like (InterPro:IPR017936), Thioredoxin domain (InterPro:IPR013766), Thioredoxin-like fold (InterPro:IPR012336); BEST Arabidopsis thaliana protein match i…
AT5G24970	Chr5:8604323-8608842	5.06376	7.54952	7.328	0.576177	0.534809	0.0214184	0.0414588	protein_coding	ABC1 family protein		ABC1 family protein; FUNCTIONS IN: protein kinase activity, ATP binding; INVOLVED IN: protein amino acid phosphorylation; LOCATED IN: cellular_component unknown; EXPRESSED IN: 23 plant structures; EXPRESSED DURING: 15 growth stages; CONTAINS InterPro DOMAIN/s: ABC-1 (InterPro:IPR004147), Protein kinase, core (InterPro:IPR000719), Protein kinase-like (InterPro:IPR011009); BEST Arabidopsis thaliana…
AT1G65950	Chr1:24546703-24551144	8.23706	12.2814	14.4477	0.576275	0.812239	0.0134954	0.000334085	protein_coding	ABC1 family protein		ABC1 family protein; FUNCTIONS IN: molecular_function unknown; INVOLVED IN: biological_process unknown; LOCATED IN: cellular_component unknown; EXPRESSED IN: 22 plant structures; EXPRESSED DURING: 12 growth stages; CONTAINS InterPro DOMAIN/s: ABC-1 (InterPro:IPR004147), Protein kinase-like (InterPro:IPR011009); BEST Arabidopsis thaliana protein match is: ATATH9; transporter (TAIR:AT2G40090.1); Ha…
AT1G24267	Chr1:8604068-8607484	23.5418	35.1152	35.2402	0.576869	0.583592	0.00180702	0.00166847	protein_coding	unknown protein		unknown protein; FUNCTIONS IN: molecular_function unknown; INVOLVED IN: biological_process unknown; LOCATED IN: cellular_component unknown; EXPRESSED IN: cultured cell; CONTAINS InterPro DOMAIN/s: Protein of unknown function DUF1664 (InterPro:IPR012458); BEST Arabidopsis thaliana protein match is: unknown protein (TAIR:AT1G24265.2); Has 87 Blast hits to 85 proteins in 11 species: Archae - 0; Bact…
AT3G15580	Chr3:5273894-5275095	52.2498	77.9513	75.798	0.577147	0.538331	0.00433302	0.00875932	protein_coding	APG8H (AUTOPHAGY 8H); APG8 activating enzyme/ APG8-specific protease/ Atg8 ligase/ microtubule binding	Encodes APG8, a component of autophagy conjugation pathway. Delivered to the lumens of vacuole under nitrogen-starvation condition.	AUTOPHAGY 8H (APG8H); FUNCTIONS IN: microtubule binding, APG8-specific protease activity, APG8 activating enzyme activity, Atg8 ligase activity; INVOLVED IN: autophagy; LOCATED IN: vacuolar lumen, cytoplasm; EXPRESSED IN: 24 plant structures; EXPRESSED DURING: 15 growth stages; CONTAINS InterPro DOMAIN/s: Light chain 3 (LC3) (InterPro:IPR004241); BEST Arabidopsis thaliana protein match is: ATG8H …
AT3G19000	Chr3:6553528-6555657	18.5545	27.6891	28.8079	0.577547	0.636293	0.0104169	0.00404205	protein_coding	oxidoreductase, 2OG-Fe(II) oxygenase family protein		oxidoreductase, 2OG-Fe(II) oxygenase family protein; FUNCTIONS IN: oxidoreductase activity, acting on paired donors, with incorporation or reduction of molecular oxygen, 2-oxoglutarate as one donor, and incorporation of one atom each of oxygen into both donors, oxidoreductase activity, iron ion binding; INVOLVED IN: biological_process unknown; LOCATED IN: cellular_component unknown; EXPRESSED IN:…
AT1G12970	Chr1:4423639-4425789	7.70735	11.5033	11.2133	0.577739	0.542503	0.0207999	0.0376444	protein_coding	leucine-rich repeat family protein		leucine-rich repeat family protein; FUNCTIONS IN: protein binding; EXPRESSED IN: 20 plant structures; EXPRESSED DURING: 15 growth stages; CONTAINS InterPro DOMAIN/s: Leucine-rich repeat, typical subtype (InterPro:IPR003591), Leucine-rich repeat (InterPro:IPR001611); BEST Arabidopsis thaliana protein match is: leucine-rich repeat family protein (TAIR:AT3G26500.1); Has 53674 Blast hits to 22120 pro…
AT4G33030	Chr4:15935415-15937807	67.2601	100.389	99.8764	0.577774	0.57199	0.000704853	0.0008426	protein_coding	SQD1; UDPsulfoquinovose synthase/ sulfotransferase	involved in sulfolipid biosynthesis	SQD1; FUNCTIONS IN: UDPsulfoquinovose synthase activity, sulfotransferase activity; INVOLVED IN: cellular response to phosphate starvation, sulfolipid biosynthetic process, glycolipid biosynthetic process; LOCATED IN: chloroplast; EXPRESSED IN: 24 plant structures; EXPRESSED DURING: 14 growth stages; CONTAINS InterPro DOMAIN/s: NAD-dependent epimerase/dehydratase (InterPro:IPR001509), NAD(P)-bind…
AT1G15920	Chr1:5469388-5471149	11.2548	16.803	21.9821	0.578173	0.967377	0.0295196	2.82e-05	protein_coding	CCR4-NOT transcription complex protein, putative		CCR4-NOT transcription complex protein, putative; FUNCTIONS IN: ribonuclease activity, nucleic acid binding; INVOLVED IN: RNA modification; LOCATED IN: nucleus; EXPRESSED IN: 24 plant structures; EXPRESSED DURING: 15 growth stages; CONTAINS InterPro DOMAIN/s: Ribonuclease CAF1 (InterPro:IPR006941), Polynucleotidyl transferase, Ribonuclease H fold (InterPro:IPR012337); BEST Arabidopsis thaliana pr…
AT3G53740	Chr3:19913706-19915016	283.54	423.527	426.064	0.5789	0.589116	0.00177514	0.00178983	protein_coding	60S ribosomal protein L36 (RPL36B)		60S ribosomal protein L36 (RPL36B); FUNCTIONS IN: structural constituent of ribosome; INVOLVED IN: translation; LOCATED IN: cytosolic ribosome, cytosolic large ribosomal subunit, ribosome, plasma membrane, membrane; EXPRESSED IN: 23 plant structures; EXPRESSED DURING: 13 growth stages; CONTAINS InterPro DOMAIN/s: Ribosomal protein L36e (InterPro:IPR000509); BEST Arabidopsis thaliana protein match…
AT4G31670	Chr4:15335866-15339591	7.00681	10.4663	11.3625	0.578925	0.699044	0.0132157	0.00260968	protein_coding	UBP18 (UBIQUITIN-SPECIFIC PROTEASE 18); cysteine-type endopeptidase/ ubiquitin thiolesterase		UBIQUITIN-SPECIFIC PROTEASE 18 (UBP18); FUNCTIONS IN: cysteine-type endopeptidase activity, ubiquitin thiolesterase activity; INVOLVED IN: ubiquitin-dependent protein catabolic process; LOCATED IN: endomembrane system; EXPRESSED IN: 22 plant structures; EXPRESSED DURING: 13 growth stages; CONTAINS InterPro DOMAIN/s: Zinc finger, MYND-type (InterPro:IPR002893), Peptidase C19, ubiquitin carboxyl-te…
AT2G32180	Chr2:13671840-13673376	53.503	79.9516	77.9431	0.579508	0.544401	0.00513446	0.0094466	protein_coding	PTAC18 (PLASTID TRANSCRIPTIONALLY ACTIVE 18)		PLASTID TRANSCRIPTIONALLY ACTIVE 18 (PTAC18); FUNCTIONS IN: molecular_function unknown; INVOLVED IN: biological_process unknown; LOCATED IN: plastid chromosome, nucleoid; CONTAINS InterPro DOMAIN/s: Cupin, RmlC-type (InterPro:IPR011051), Protein of unknown function DUF861, cupin-3 (InterPro:IPR008579), RmlC-like jelly roll fold (InterPro:IPR014710); BEST Arabidopsis thaliana protein match is: unk…
AT3G47630	Chr3:17563045-17565496	8.57113	12.8087	16.5532	0.579568	0.951148	0.0299268	0.000174185	protein_coding			FUNCTIONS IN: molecular_function unknown; INVOLVED IN: biological_process unknown; LOCATED IN: endomembrane system; EXPRESSED IN: 21 plant structures; EXPRESSED DURING: 13 growth stages; CONTAINS InterPro DOMAIN/s: Mitochondrial matrix Mmp37 (InterPro:IPR015222); Has 224 Blast hits to 224 proteins in 115 species: Archae - 0; Bacteria - 0; Metazoa - 94; Fungi - 92; Plants - 19; Viruses - 0; Other …
AT4G09350	Chr4:5931250-5932152	16.5713	24.7702	30.087	0.579919	0.862055	0.0246975	0.000573489	protein_coding	DNAJ heat shock N-terminal domain-containing protein		DNAJ heat shock N-terminal domain-containing protein; FUNCTIONS IN: heat shock protein binding; INVOLVED IN: protein folding; LOCATED IN: chloroplast; EXPRESSED IN: 21 plant structures; EXPRESSED DURING: 13 growth stages; CONTAINS InterPro DOMAIN/s: Molecular chaperone, heat shock protein, Hsp40, DnaJ (InterPro:IPR015609), Heat shock protein DnaJ, N-terminal (InterPro:IPR001623), Heat shock prote…
AT5G53900	Chr5:21880618-21883416	10.6988	15.9927	16.5374	0.579959	0.629878	0.0286489	0.0190113	protein_coding	unknown protein		unknown protein; FUNCTIONS IN: molecular_function unknown; INVOLVED IN: biological_process unknown; LOCATED IN: cellular_component unknown; EXPRESSED IN: 20 plant structures; EXPRESSED DURING: 13 growth stages; BEST Arabidopsis thaliana protein match is: unknown protein (TAIR:AT3G15240.2); Has 76 Blast hits to 76 proteins in 9 species: Archae - 0; Bacteria - 0; Metazoa - 2; Fungi - 0; Plants - 74…
AT2G31200	Chr2:13293985-13295410	36.1536	54.0555	53.0357	0.580303	0.554421	0.00190806	0.00309582	protein_coding	ADF6 (ACTIN DEPOLYMERIZING FACTOR 6); actin binding	Encodes actin depolymerizing factor 6 (ADF6).	ACTIN DEPOLYMERIZING FACTOR 6 (ADF6); FUNCTIONS IN: actin binding; INVOLVED IN: biological_process unknown; LOCATED IN: intracellular; EXPRESSED IN: 24 plant structures; EXPRESSED DURING: 15 growth stages; CONTAINS InterPro DOMAIN/s: Actin-binding, cofilin/tropomyosin type (InterPro:IPR002108); BEST Arabidopsis thaliana protein match is: ADF1 (ACTIN DEPOLYMERIZING FACTOR 1); actin binding (TAIR:A…
AT2G17970	Chr2:7818939-7821373	7.04618	10.5363	11.0827	0.580455	0.654992	0.0424875	0.0217139	protein_coding	oxidoreductase, 2OG-Fe(II) oxygenase family protein		oxidoreductase, 2OG-Fe(II) oxygenase family protein; FUNCTIONS IN: oxidoreductase activity; INVOLVED IN: biological_process unknown; LOCATED IN: cellular_component unknown; EXPRESSED IN: 15 plant structures; EXPRESSED DURING: 7 growth stages; CONTAINS InterPro DOMAIN/s: 2OG-Fe(II) oxygenase (InterPro:IPR005123); BEST Arabidopsis thaliana protein match is: oxidoreductase, 2OG-Fe(II) oxygenase fami…
AT1G15860	Chr1:5454784-5457022	33.9954	50.842	46.2702	0.580682	0.446341	0.00753316	0.0464746	protein_coding			INVOLVED IN: biological_process unknown; EXPRESSED IN: 23 plant structures; EXPRESSED DURING: 13 growth stages; CONTAINS InterPro DOMAIN/s: Defective in cullin neddylation (InterPro:IPR014764), Protein of unknown function DUF298 (InterPro:IPR005176); BEST Arabidopsis thaliana protein match is: unknown protein (TAIR:AT3G12760.1); Has 576 Blast hits to 576 proteins in 121 species: Archae - 0; Bacte…
AT3G20430	Chr3:7121479-7123173	15.3337	22.948	22.6968	0.581658	0.567374	0.0216636	0.0311997	protein_coding	unknown protein		unknown protein; FUNCTIONS IN: molecular_function unknown; INVOLVED IN: biological_process unknown; LOCATED IN: cellular_component unknown; EXPRESSED IN: 22 plant structures; EXPRESSED DURING: 13 growth stages; Has 82 Blast hits to 82 proteins in 37 species: Archae - 0; Bacteria - 3; Metazoa - 49; Fungi - 0; Plants - 16; Viruses - 0; Other Eukaryotes - 14 (source: NCBI BLink).
AT4G28200	Chr4:13987601-13990450	16.1751	24.2104	24.706	0.581856	0.612685	0.00183669	0.000933191	protein_coding			FUNCTIONS IN: molecular_function unknown; INVOLVED IN: RNA processing; LOCATED IN: intracellular; EXPRESSED IN: 22 plant structures; EXPRESSED DURING: 13 growth stages; CONTAINS InterPro DOMAIN/s: RNA-processing protein, HAT helix (InterPro:IPR003107), U3 small nucleolar RNA-associated protein 6 (InterPro:IPR013949); Has 352 Blast hits to 342 proteins in 144 species: Archae - 0; Bacteria - 0; Met…
AT3G08840	Chr3:2679647-2686224	12.353	18.4964	18.9007	0.582382	0.615169	0.0079342	0.0086656	protein_coding	D-alanine--D-alanine ligase family		D-alanine--D-alanine ligase family; FUNCTIONS IN: D-alanine-D-alanine ligase activity, catalytic activity, ATP binding; INVOLVED IN: peptidoglycan biosynthetic process; LOCATED IN: chloroplast; EXPRESSED IN: 22 plant structures; EXPRESSED DURING: 13 growth stages; CONTAINS InterPro DOMAIN/s: PreATP-grasp-like fold (InterPro:IPR016185), ATP-grasp fold (InterPro:IPR011761), ATP-grasp fold, subdomai…
AT1G78230	Chr1:29430224-29432764	11.13	16.6718	16.2148	0.582953	0.544454	0.00336281	0.0068913	protein_coding	protein binding		protein binding; FUNCTIONS IN: protein binding; INVOLVED IN: biological_process unknown; LOCATED IN: vacuole; CONTAINS InterPro DOMAIN/s: Leucine-rich repeat, typical subtype (InterPro:IPR003591), Leucine-rich repeat (InterPro:IPR001611); BEST Arabidopsis thaliana protein match is: leucine-rich repeat family protein (TAIR:AT4G03260.2); Has 16128 Blast hits to 10255 proteins in 478 species: Archae…
AT5G42220	Chr5:16872341-16877666	19.3196	28.9407	33.5279	0.583033	0.79689	0.000888119	2.87e-06	protein_coding	ubiquitin family protein		ubiquitin family protein; INVOLVED IN: protein modification process; EXPRESSED IN: 24 plant structures; EXPRESSED DURING: 15 growth stages; CONTAINS InterPro DOMAIN/s: Ubiquitin (InterPro:IPR000626); BEST Arabidopsis thaliana protein match is: unknown protein (TAIR:AT5G25270.1); Has 9149 Blast hits to 5042 proteins in 638 species: Archae - 2; Bacteria - 184; Metazoa - 4041; Fungi - 1003; Plants -…
AT4G30490	Chr4:14897345-14902144	12.5522	18.804	24.333	0.583101	0.956578	0.0219302	4.83e-05	protein_coding	AFG1-like ATPase family protein		AFG1-like ATPase family protein; FUNCTIONS IN: ATPase activity, ATP binding; INVOLVED IN: biological_process unknown; EXPRESSED IN: 23 plant structures; EXPRESSED DURING: 15 growth stages; CONTAINS InterPro DOMAIN/s: ATPase, AFG1-like (InterPro:IPR005654); BEST Arabidopsis thaliana protein match is: AFG1-like ATPase family protein (TAIR:AT4G28070.2); Has 3162 Blast hits to 3150 proteins in 720 sp…
AT3G15810	Chr3:5347821-5349288	34.4666	51.6391	48.2313	0.583266	0.48637	0.002374	0.0131499	protein_coding	unknown protein		unknown protein; FUNCTIONS IN: molecular_function unknown; INVOLVED IN: biological_process unknown; LOCATED IN: cellular_component unknown; EXPRESSED IN: 22 plant structures; EXPRESSED DURING: 13 growth stages; CONTAINS InterPro DOMAIN/s: Protein of unknown function DUF567 (InterPro:IPR007612); BEST Arabidopsis thaliana protein match is: unknown protein (TAIR:AT1G80120.1); Has 208 Blast hits to 2…
AT5G52550	Chr5:21327711-21330136	19.8252	29.7108	27.223	0.583653	0.45909	0.00194175	0.0175343	protein_coding	unknown protein		unknown protein; BEST Arabidopsis thaliana protein match is: unknown protein (TAIR:AT4G25670.1); Has 61135 Blast hits to 30897 proteins in 1665 species: Archae - 355; Bacteria - 9502; Metazoa - 27193; Fungi - 4234; Plants - 2075; Viruses - 292; Other Eukaryotes - 17484 (source: NCBI BLink).
AT4G19070	Chr4:10446339-10448190	16.651	24.9555	26.081	0.583742	0.648985	0.0105441	0.0047794	protein_coding	cadmium-responsive protein / cadmium induced protein (AS8)		cadmium-responsive protein / cadmium induced protein (AS8); FUNCTIONS IN: molecular_function unknown; INVOLVED IN: biological_process unknown; LOCATED IN: cellular_component unknown; EXPRESSED IN: 20 plant structures; EXPRESSED DURING: 12 growth stages; Has 110 Blast hits to 61 proteins in 24 species: Archae - 2; Bacteria - 7; Metazoa - 10; Fungi - 0; Plants - 32; Viruses - 47; Other Eukaryotes -…
AT3G27100	Chr3:9994544-9996025	26.2362	39.3219	37.5652	0.583775	0.519434	0.0176153	0.044411	protein_coding			FUNCTIONS IN: molecular_function unknown; INVOLVED IN: biological_process unknown; LOCATED IN: chloroplast envelope; EXPRESSED IN: 23 plant structures; EXPRESSED DURING: 13 growth stages; CONTAINS InterPro DOMAIN/s: Transcription factor, enhancer of yellow 2 (InterPro:IPR018783); Has 197 Blast hits to 197 proteins in 62 species: Archae - 0; Bacteria - 0; Metazoa - 152; Fungi - 8; Plants - 24; Vir…
AT3G05520	Chr3:1598546-1601437	30.606	45.8818	51.1519	0.584106	0.74257	0.00297703	4.31e-05	protein_coding	F-actin capping protein alpha subunit family protein		F-actin capping protein alpha subunit family protein; FUNCTIONS IN: actin binding; INVOLVED IN: actin cytoskeleton organization; LOCATED IN: nucleus, F-actin capping protein complex; EXPRESSED IN: 24 plant structures; EXPRESSED DURING: 15 growth stages; CONTAINS InterPro DOMAIN/s: F-actin capping protein, alpha subunit, actin binding (InterPro:IPR018315), F-actin capping protein, alpha subunit (I…
AT4G25340	Chr4:12959441-12962699	24.8584	37.2777	42.597	0.584583	0.778619	0.00157506	1.18e-05	protein_coding	immunophilin-related / FKBP-type peptidyl-prolyl cis-trans isomerase-related		immunophilin-related / FKBP-type peptidyl-prolyl cis-trans isomerase-related; FUNCTIONS IN: FK506 binding, peptidyl-prolyl cis-trans isomerase activity; INVOLVED IN: protein folding; LOCATED IN: nucleolus; EXPRESSED IN: 21 plant structures; EXPRESSED DURING: 13 growth stages; CONTAINS InterPro DOMAIN/s: Peptidyl-prolyl cis-trans isomerase, FKBP-type (InterPro:IPR001179); BEST Arabidopsis thaliana…
AT2G45460	Chr2:18736838-18741690	4.27816	6.41762	7.88882	0.585049	0.884416	0.0167412	0.000163857	protein_coding	forkhead-associated domain-containing protein / FHA domain-containing protein		forkhead-associated domain-containing protein / FHA domain-containing protein; FUNCTIONS IN: transcription factor activity; INVOLVED IN: regulation of transcription, DNA-dependent; LOCATED IN: chloroplast; EXPRESSED IN: 23 plant structures; EXPRESSED DURING: 12 growth stages; CONTAINS InterPro DOMAIN/s: SMAD/FHA domain (InterPro:IPR008984), Forkhead-associated (InterPro:IPR000253), TSC-22 / Dip /…
AT1G59840	Chr1:22026506-22030207	28.6861	43.0417	44.0466	0.585381	0.620276	0.0122698	0.00708324	protein_coding	CCB4 (COFACTOR ASSEMBLY OF COMPLEX C)		COFACTOR ASSEMBLY OF COMPLEX C (CCB4); FUNCTIONS IN: molecular_function unknown; INVOLVED IN: cytochrome b6f complex assembly; LOCATED IN: chloroplast; EXPRESSED IN: 20 plant structures; EXPRESSED DURING: 13 growth stages; Has 218 Blast hits to 218 proteins in 60 species: Archae - 0; Bacteria - 97; Metazoa - 0; Fungi - 0; Plants - 26; Viruses - 0; Other Eukaryotes - 95 (source: NCBI BLink).
AT1G66840	Chr1:24933997-24936116	9.89793	14.8607	18.6406	0.586302	0.914849	0.00765216	1.28e-05	protein_coding			INVOLVED IN: biological_process unknown; EXPRESSED IN: 17 plant structures; EXPRESSED DURING: 11 growth stages; CONTAINS InterPro DOMAIN/s: Protein of unknown function DUF827, plant (InterPro:IPR008545); BEST Arabidopsis thaliana protein match is: PMI15 (plastid movement impaired 15) (TAIR:AT5G38150.1); Has 66436 Blast hits to 37670 proteins in 1596 species: Archae - 890; Bacteria - 7464; Metazoa…
AT3G27470	Chr3:10163048-10166907	8.40195	12.615	13.0187	0.58634	0.63339	0.0453948	0.040892	protein_coding	unknown protein		unknown protein; FUNCTIONS IN: molecular_function unknown; INVOLVED IN: biological_process unknown; LOCATED IN: endomembrane system; EXPRESSED IN: 23 plant structures; EXPRESSED DURING: 14 growth stages; CONTAINS InterPro DOMAIN/s: Protein of unknown function DUF707 (InterPro:IPR007877); BEST Arabidopsis thaliana protein match is: unknown protein (TAIR:AT1G67850.2); Has 190 Blast hits to 189 prot…
AT5G19510	Chr5:6578951-6583248	343.111	515.446	485.664	0.587146	0.502882	0.00168422	0.0107501	protein_coding	elongation factor 1B alpha-subunit 2 (eEF1Balpha2)		elongation factor 1B alpha-subunit 2 (eEF1Balpha2); FUNCTIONS IN: translation elongation factor activity; INVOLVED IN: translational elongation, defense response to bacterium; LOCATED IN: apoplast, eukaryotic translation elongation factor 1 complex; EXPRESSED IN: 26 plant structures; EXPRESSED DURING: 15 growth stages; CONTAINS InterPro DOMAIN/s: Translation elongation factor EF1B/ribosomal prote…
AT1G22160	Chr1:7823148-7823971	19.0543	28.6293	47.663	0.587378	1.32435	0.023194	1.65e-08	protein_coding	senescence-associated protein-related		senescence-associated protein-related; FUNCTIONS IN: molecular_function unknown; INVOLVED IN: biological_process unknown; EXPRESSED IN: 21 plant structures; EXPRESSED DURING: 12 growth stages; CONTAINS InterPro DOMAIN/s: Protein of unknown function DUF581 (InterPro:IPR007650); BEST Arabidopsis thaliana protein match is: senescence-associated protein-related (TAIR:AT1G78020.1); Has 281 Blast hits …
AT2G29200	Chr2:12549283-12553185	6.33006	9.5139	8.94096	0.587817	0.499806	0.00529311	0.0222201	protein_coding	APUM1 (Arabidopsis Pumilio 1); RNA binding / binding		Arabidopsis Pumilio 1 (APUM1); FUNCTIONS IN: RNA binding, binding; LOCATED IN: cellular_component unknown; EXPRESSED IN: cultured cell; CONTAINS InterPro DOMAIN/s: Nucleic acid binding NABP (InterPro:IPR012940), Pumilio RNA-binding region (InterPro:IPR001313), Armadillo-like helical (InterPro:IPR011989), Armadillo-type fold (InterPro:IPR016024); BEST Arabidopsis thaliana protein match is: APUM2 (…
AT3G45900	Chr3:16874401-16876083	10.4394	15.7042	15.2704	0.58911	0.550296	0.0126531	0.0248037	protein_coding	unknown protein		unknown protein; FUNCTIONS IN: molecular_function unknown; INVOLVED IN: biological_process unknown; LOCATED IN: cellular_component unknown; EXPRESSED IN: 23 plant structures; EXPRESSED DURING: 15 growth stages; BEST Arabidopsis thaliana protein match is: unknown protein (TAIR:AT5G53020.1); Has 840 Blast hits to 789 proteins in 137 species: Archae - 20; Bacteria - 38; Metazoa - 468; Fungi - 43; Pl…
AT4G32272	Chr4:15576846-15579880	8.43662	12.6958	12.2873	0.589611	0.544023	0.0161934	0.0337078	protein_coding			FUNCTIONS IN: molecular_function unknown; INVOLVED IN: biological_process unknown; LOCATED IN: cellular_component unknown; CONTAINS InterPro DOMAIN/s: Protein of unknown function DUF250 (InterPro:IPR004853); BEST Arabidopsis thaliana protein match is: UDP-glucuronic acid/UDP-N-acetylgalactosamine transporter-related (TAIR:AT4G31600.1); Has 1302 Blast hits to 1300 proteins in 174 species: Archae -…
AT5G14520	Chr5:4680695-4684404	38.4451	57.8589	57.7892	0.589741	0.589597	0.00063543	0.000600615	protein_coding	pescadillo-related		pescadillo-related; FUNCTIONS IN: transcription coactivator activity; INVOLVED IN: cell proliferation; LOCATED IN: nucleolus, intracellular; EXPRESSED IN: 22 plant structures; EXPRESSED DURING: 13 growth stages; CONTAINS InterPro DOMAIN/s: Pescadillo, N-terminal (InterPro:IPR010613), BRCT (InterPro:IPR001357); Has 329 Blast hits to 325 proteins in 159 species: Archae - 0; Bacteria - 0; Metazoa - …
AT1G04420	Chr1:1191607-1193884	111.203	167.358	172.725	0.589751	0.636887	0.000584216	0.000224773	protein_coding	aldo/keto reductase family protein		aldo/keto reductase family protein; FUNCTIONS IN: oxidoreductase activity, aldo-keto reductase activity; INVOLVED IN: oxidation reduction; LOCATED IN: chloroplast, chloroplast stroma, chloroplast envelope; EXPRESSED IN: 23 plant structures; EXPRESSED DURING: 13 growth stages; CONTAINS InterPro DOMAIN/s: Aldo/keto reductase (InterPro:IPR001395); BEST Arabidopsis thaliana protein match is: KAB1 (PO…
AT3G45770	Chr3:16805561-16807856	40.1968	60.5141	64.3414	0.59019	0.680264	0.00123443	0.000147055	protein_coding	oxidoreductase, zinc-binding dehydrogenase family protein		oxidoreductase, zinc-binding dehydrogenase family protein; FUNCTIONS IN: zinc ion binding, ATP binding; INVOLVED IN: oxidation reduction, metabolic process; LOCATED IN: mitochondrion, chloroplast, nucleus; EXPRESSED IN: 25 plant structures; EXPRESSED DURING: 13 growth stages; CONTAINS InterPro DOMAIN/s: GroES-like (InterPro:IPR011032), NAD(P)-binding (InterPro:IPR016040), Alcohol dehydrogenase Gr…
AT4G18520	Chr4:10215119-10217204	13.6862	20.606	19.3068	0.590337	0.497981	0.00236054	0.0121284	protein_coding			INVOLVED IN: biological_process unknown; EXPRESSED IN: 21 plant structures; EXPRESSED DURING: 9 growth stages; CONTAINS InterPro DOMAIN/s: Pentatricopeptide repeat (InterPro:IPR002885); BEST Arabidopsis thaliana protein match is: pentatricopeptide (PPR) repeat-containing protein (TAIR:AT4G39530.1); Has 16698 Blast hits to 4567 proteins in 114 species: Archae - 0; Bacteria - 4; Metazoa - 97; Fungi…
AT4G12900	Chr4:7548819-7549974	39.1097	58.9016	58.5759	0.590778	0.584376	0.00407746	0.0048135	protein_coding	gamma interferon responsive lysosomal thiol reductase family protein / GILT family protein		gamma interferon responsive lysosomal thiol reductase family protein / GILT family protein; FUNCTIONS IN: catalytic activity; LOCATED IN: endomembrane system; CONTAINS InterPro DOMAIN/s: Gamma interferon inducible lysosomal thiol reductase GILT (InterPro:IPR004911); BEST Arabidopsis thaliana protein match is: gamma interferon responsive lysosomal thiol reductase family protein / GILT family prote…
AT3G20310	Chr3:7084805-7086805	14.58	21.9595	24.8234	0.590854	0.769305	0.00226676	4.2e-05	protein_coding	ERF7 (ETHYLINE RESPONSE FACTOR 7); DNA binding / protein binding / transcription factor/ transcription repressor	Encodes a member of the ERF (ethylene response factor) subfamily B-1 of ERF/AP2 transcription factor family (ATERF-7). The protein contains one AP2 domain. Phosphorylated by PKS3 in vitro. Involved in ABA-mediated responses. Acts as a repressor of GCC box√mediated transcription together with AtSin3 and HDA19.	ETHYLINE RESPONSE FACTOR 7 (ERF7); FUNCTIONS IN: protein binding, transcription repressor activity, transcription factor activity, DNA binding; INVOLVED IN: ethylene mediated signaling pathway, response to water deprivation, response to abscisic acid stimulus, regulation of transcription, DNA-dependent, regulation of transcription; LOCATED IN: nucleus; EXPRESSED IN: 26 plant structures; EXPRESSED…
AT5G64350	Chr5:25734597-25736071	200.688	302.335	276.199	0.591194	0.462352	0.000524076	0.0077411	protein_coding	FKBP12 (FK506-BINDING PROTEIN); FK506 binding / peptidyl-prolyl cis-trans isomerase		FK506-BINDING PROTEIN (FKBP12); FUNCTIONS IN: FK506 binding, peptidyl-prolyl cis-trans isomerase activity; INVOLVED IN: protein folding; LOCATED IN: chloroplast thylakoid lumen; EXPRESSED IN: 24 plant structures; EXPRESSED DURING: 14 growth stages; CONTAINS InterPro DOMAIN/s: Peptidyl-prolyl cis-trans isomerase, FKBP-type (InterPro:IPR001179); BEST Arabidopsis thaliana protein match is: immunophi…
AT5G62950	Chr5:25262224-25263867	17.8052	26.8355	28.8162	0.591839	0.696174	0.018485	0.00569156	protein_coding	catalytic/ nucleotide binding		catalytic/ nucleotide binding; FUNCTIONS IN: catalytic activity, nucleotide binding; INVOLVED IN: cellular metabolic process; LOCATED IN: cellular_component unknown; EXPRESSED IN: 22 plant structures; EXPRESSED DURING: 13 growth stages; CONTAINS InterPro DOMAIN/s: HRDC-like (InterPro:IPR010997), RNA polymerase II, Rpb4, core (InterPro:IPR006590); BEST Arabidopsis thaliana protein match is: cataly…
AT5G40930	Chr5:16404456-16406002	40.2917	60.7292	61.016	0.591908	0.6003	0.00258617	0.00230538	protein_coding	TOM20-4 (TRANSLOCASE OF OUTER MEMBRANE 20-4); P-P-bond-hydrolysis-driven protein transmembrane transporter	Form of TOM20, which is a component of the TOM complex involved in transport of nuclear-encoded mitochondrial proteins	TRANSLOCASE OF OUTER MEMBRANE 20-4 (TOM20-4); FUNCTIONS IN: P-P-bond-hydrolysis-driven protein transmembrane transporter activity; INVOLVED IN: protein targeting to mitochondrion; LOCATED IN: plasma membrane, mitochondrial outer membrane translocase complex, mitochondrial inner membrane presequence translocase complex; EXPRESSED IN: 25 plant structures; EXPRESSED DURING: 15 growth stages; CONTAIN…
AT5G15860	Chr5:5178504-5181383	9.05162	13.6498	16.7258	0.592633	0.887422	0.0140414	0.000156683	protein_coding	ATPCME (PRENYLCYSTEINE METHYLESTERASE); prenylcysteine methylesterase	Encodes a protein with prenylcysteine methylesterase activity.	PRENYLCYSTEINE METHYLESTERASE (ATPCME); FUNCTIONS IN: prenylcysteine methylesterase activity; INVOLVED IN: biological_process unknown; LOCATED IN: membrane; EXPRESSED IN: 21 plant structures; EXPRESSED DURING: 11 growth stages; CONTAINS InterPro DOMAIN/s: Carboxylesterase, type B (InterPro:IPR002018); BEST Arabidopsis thaliana protein match is: unknown protein (TAIR:AT3G02410.1); Has 7215 Blast h…
AT5G51100	Chr5:20773295-20775701	39.9676	60.2714	59.3664	0.592641	0.572411	0.00134797	0.00195776	protein_coding	FSD2 (FE SUPEROXIDE DISMUTASE 2); superoxide dismutase	Fe superoxide dismutase whose mRNA levels are increased in response to exposure to UV-B.	FE SUPEROXIDE DISMUTASE 2 (FSD2); FUNCTIONS IN: superoxide dismutase activity; INVOLVED IN: response to UV; LOCATED IN: chloroplast, nucleoid; EXPRESSED IN: 22 plant structures; EXPRESSED DURING: 13 growth stages; CONTAINS InterPro DOMAIN/s: Manganese and iron superoxide dismutase (InterPro:IPR001189); BEST Arabidopsis thaliana protein match is: FSD1 (FE SUPEROXIDE DISMUTASE 1); copper ion bindin…
AT4G15770	Chr4:8978005-8978876	45.0014	67.8628	59.8764	0.59265	0.413615	0.00169504	0.0356022	protein_coding	RNA binding / protein binding		RNA binding / protein binding; FUNCTIONS IN: protein binding, RNA binding; INVOLVED IN: ribosome assembly, ribosome biogenesis; LOCATED IN: nucleus; EXPRESSED IN: 22 plant structures; EXPRESSED DURING: 13 growth stages; CONTAINS InterPro DOMAIN/s: PUA-like (InterPro:IPR015947), PUA (InterPro:IPR002478), Ribosome biogenesis factor, NIP7 (InterPro:IPR016686); Has 303 Blast hits to 303 proteins in 1…
AT3G19800	Chr3:6876078-6879399	75.9116	114.499	114.632	0.592942	0.596211	0.0137969	0.00390136	protein_coding	unknown protein		unknown protein; FUNCTIONS IN: molecular_function unknown; INVOLVED IN: biological_process unknown; LOCATED IN: cellular_component unknown; EXPRESSED IN: 21 plant structures; EXPRESSED DURING: 13 growth stages; Has 18 Blast hits to 18 proteins in 7 species: Archae - 0; Bacteria - 0; Metazoa - 0; Fungi - 0; Plants - 18; Viruses - 0; Other Eukaryotes - 0 (source: NCBI BLink).
AT1G08600	Chr1:2724561-2733613	7.80181	11.7683	14.6416	0.593022	0.909786	0.00145111	2.34e-07	protein_coding	ATRX; ATP binding / DNA binding / helicase/ nucleic acid binding		ATRX; FUNCTIONS IN: helicase activity, DNA binding, nucleic acid binding, ATP binding; EXPRESSED IN: 24 plant structures; EXPRESSED DURING: 15 growth stages; CONTAINS InterPro DOMAIN/s: DEAD-like helicase, N-terminal (InterPro:IPR014001), DNA/RNA helicase, C-terminal (InterPro:IPR001650), Helicase, superfamily 1 and 2, ATP-binding (InterPro:IPR014021), SNF2-related (InterPro:IPR000330); BEST Arab…
AT3G10390	Chr3:3229292-3232345	7.66849	11.5679	11.2664	0.593115	0.556614	0.0045841	0.00913627	protein_coding	FLD (FLOWERING LOCUS D); amine oxidase/ electron carrier/ oxidoreductase	Encodes a plant homolog of a SWIRM domain containing protein found in histone deacetylase complexes in mammals. Lesions in FLD result in hyperacetylation of histones in FLC chromatin, up-regulation of FLC expression and extremely delayed flowering. FLD plays a key role in regulating the reproductive competence of the shoot and results in different developmental phase transitions in Arabidopsis.	FLOWERING LOCUS D (FLD); FUNCTIONS IN: electron carrier activity, amine oxidase activity, oxidoreductase activity; INVOLVED IN: positive regulation of flower development, histone deacetylation; LOCATED IN: chloroplast; EXPRESSED IN: 22 plant structures; EXPRESSED DURING: 11 growth stages; CONTAINS InterPro DOMAIN/s: Amine oxidase (InterPro:IPR002937), SWIRM (InterPro:IPR007526); BEST Arabidopsis …
AT1G76960	Chr1:28920456-28920956	368.66	556.204	536.946	0.593325	0.544086	0.000646675	0.00184006	protein_coding	unknown protein		unknown protein; FUNCTIONS IN: molecular_function unknown; INVOLVED IN: biological_process unknown; LOCATED IN: endomembrane system; EXPRESSED IN: 9 plant structures; EXPRESSED DURING: 8 growth stages; Has 6 Blast hits to 6 proteins in 1 species: Archae - 0; Bacteria - 0; Metazoa - 0; Fungi - 0; Plants - 6; Viruses - 0; Other Eukaryotes - 0 (source: NCBI BLink).
AT5G22850	Chr5:7633436-7636567	13.9174	21.006	22.9687	0.593908	0.724378	0.00224855	0.000143595	protein_coding	aspartyl protease family protein		aspartyl protease family protein; FUNCTIONS IN: aspartic-type endopeptidase activity; INVOLVED IN: proteolysis; LOCATED IN: endomembrane system; EXPRESSED IN: 23 plant structures; EXPRESSED DURING: 13 growth stages; CONTAINS InterPro DOMAIN/s: Peptidase aspartic, catalytic (InterPro:IPR009007), Peptidase A1 (InterPro:IPR001461); BEST Arabidopsis thaliana protein match is: aspartyl protease family…
AT2G22910	Chr2:9749868-9752863	12.3432	18.6344	17.0258	0.594252	0.465604	0.00279598	0.0239384	protein_coding	GCN5-related N-acetyltransferase (GNAT) family protein / amino acid kinase family protein		GCN5-related N-acetyltransferase (GNAT) family protein / amino acid kinase family protein; FUNCTIONS IN: amino-acid N-acetyltransferase activity, N-acetyltransferase activity; INVOLVED IN: arginine biosynthetic process, amino acid biosynthetic process, metabolic process; LOCATED IN: cytoplasm; EXPRESSED IN: 23 plant structures; EXPRESSED DURING: 13 growth stages; CONTAINS InterPro DOMAIN/s: GCN5-…
AT4G01995	Chr4:873053-874772	25.5114	38.577	40.8358	0.596596	0.680289	0.00428115	0.0010227	protein_coding	unknown protein		unknown protein; FUNCTIONS IN: molecular_function unknown; INVOLVED IN: biological_process unknown; LOCATED IN: cellular_component unknown; BEST Arabidopsis thaliana protein match is: unknown protein (TAIR:AT1G64680.1); Has 64 Blast hits to 64 proteins in 14 species: Archae - 0; Bacteria - 5; Metazoa - 0; Fungi - 0; Plants - 54; Viruses - 0; Other Eukaryotes - 5 (source: NCBI BLink).
AT5G20700	Chr5:7005843-7007117	373.788	565.262	601.491	0.5967	0.687923	0.00148059	0.000477595	protein_coding	senescence-associated protein-related		senescence-associated protein-related; INVOLVED IN: biological_process unknown; EXPRESSED IN: 22 plant structures; EXPRESSED DURING: 13 growth stages; CONTAINS InterPro DOMAIN/s: Protein of unknown function DUF581 (InterPro:IPR007650); BEST Arabidopsis thaliana protein match is: senescence-associated protein-related (TAIR:AT1G74940.1); Has 265 Blast hits to 265 proteins in 15 species: Archae - 0;…
AT4G05460	Chr4:2758652-2762445	10.2355	15.4798	17.1059	0.596815	0.742516	0.0432455	0.00941784	protein_coding	F-box family protein (FBL20)		F-box family protein (FBL20); FUNCTIONS IN: ubiquitin-protein ligase activity; INVOLVED IN: ubiquitin-dependent protein catabolic process; LOCATED IN: chloroplast; EXPRESSED IN: 24 plant structures; EXPRESSED DURING: 15 growth stages; CONTAINS InterPro DOMAIN/s: Cyclin-like F-box (InterPro:IPR001810); BEST Arabidopsis thaliana protein match is: F-box family protein (FBL22) (TAIR:AT4G05490.1); Has…
AT2G01750	Chr2:328350-332113	4.9308	7.45741	9.47183	0.596853	0.943418	0.0229772	0.000179734	protein_coding	ATMAP70-3 (microtubule-associated proteins 70-3); microtubule binding	Encodes a microtubule associated protein (MAP70-3). Expressed in all tissues.	microtubule-associated proteins 70-3 (ATMAP70-3); FUNCTIONS IN: microtubule binding; INVOLVED IN: cytoskeleton organization; LOCATED IN: microtubule, plasma membrane; EXPRESSED IN: 17 plant structures; EXPRESSED DURING: 9 growth stages; CONTAINS InterPro DOMAIN/s: Myosin II heavy chain-like (InterPro:IPR009768); BEST Arabidopsis thaliana protein match is: ATMAP70-4 (microtubule-associated protein…
AT5G54590	Chr5:22179752-22182826	8.11047	12.2693	13.256	0.5972	0.710388	0.0317673	0.011098	protein_coding	protein kinase family protein		protein kinase family protein; FUNCTIONS IN: protein serine/threonine kinase activity, protein tyrosine kinase activity, protein kinase activity, ATP binding; INVOLVED IN: protein amino acid phosphorylation; LOCATED IN: endomembrane system; EXPRESSED IN: 12 plant structures; EXPRESSED DURING: 7 growth stages; CONTAINS InterPro DOMAIN/s: Protein kinase, core (InterPro:IPR000719), Serine/threonine …
AT1G53580	Chr1:19991274-19993334	39.8434	60.3178	65.7343	0.598244	0.723905	0.000879824	5.61e-05	protein_coding	GLY3 (GLYOXALASE II 3); hydrolase/ hydroxyacylglutathione hydrolase		GLYOXALASE II 3 (GLY3); FUNCTIONS IN: hydrolase activity, hydroxyacylglutathione hydrolase activity; INVOLVED IN: response to salt stress, methylglyoxal catabolic process to D-lactate; EXPRESSED IN: 23 plant structures; EXPRESSED DURING: 14 growth stages; CONTAINS InterPro DOMAIN/s: Beta-lactamase-like (InterPro:IPR001279); BEST Arabidopsis thaliana protein match is: GLY2; hydroxyacylglutathione …
AT1G74170	Chr1:27891493-27896355	6.92612	10.4863	12.5795	0.598381	0.862558	0.00261563	6.28e-06	protein_coding	AtRLP13 (Receptor Like Protein 13); protein binding		Receptor Like Protein 13 (AtRLP13); FUNCTIONS IN: protein binding; INVOLVED IN: signal transduction; EXPRESSED IN: 22 plant structures; EXPRESSED DURING: 13 growth stages; CONTAINS InterPro DOMAIN/s: Leucine-rich repeat, typical subtype (InterPro:IPR003591), Leucine-rich repeat (InterPro:IPR001611); BEST Arabidopsis thaliana protein match is: AtRLP15 (Receptor Like Protein 15); protein binding (T…
AT1G73970	Chr1:27816813-27820078	5.28463	8.00302	9.07017	0.598741	0.780924	0.00878804	0.000504228	protein_coding	unknown protein		unknown protein; FUNCTIONS IN: molecular_function unknown; INVOLVED IN: biological_process unknown; LOCATED IN: cellular_component unknown; EXPRESSED IN: 23 plant structures; EXPRESSED DURING: 14 growth stages; Has 14 Blast hits to 13 proteins in 7 species: Archae - 0; Bacteria - 0; Metazoa - 0; Fungi - 0; Plants - 12; Viruses - 0; Other Eukaryotes - 2 (source: NCBI BLink).
AT1G15480	Chr1:5318010-5320594	7.69194	11.6562	11.7447	0.599679	0.612185	0.00805637	0.00796542	protein_coding	DNA binding		DNA binding; FUNCTIONS IN: DNA binding; INVOLVED IN: biological_process unknown; EXPRESSED IN: 7 plant structures; EXPRESSED DURING: 6 growth stages; CONTAINS InterPro DOMAIN/s: Pentatricopeptide repeat (InterPro:IPR002885); BEST Arabidopsis thaliana protein match is: DNA-binding protein, putative (TAIR:AT1G80270.3); Has 5035 Blast hits to 2385 proteins in 112 species: Archae - 3; Bacteria - 2; M…
AT4G36520	Chr4:17230588-17235518	10.5471	15.9862	22.2703	0.599987	1.07988	0.00158156	1.88e-10	protein_coding	heat shock protein binding		heat shock protein binding; FUNCTIONS IN: heat shock protein binding; CONTAINS InterPro DOMAIN/s: Heat shock protein DnaJ, N-terminal (InterPro:IPR001623); BEST Arabidopsis thaliana protein match is: heat shock protein binding (TAIR:AT4G12780.1); Has 309719 Blast hits to 122515 proteins in 2725 species: Archae - 1650; Bacteria - 42799; Metazoa - 141126; Fungi - 26081; Plants - 11809; Viruses - 13…
AT1G55510	Chr1:20723301-20725668	12.2425	18.5605	22.0161	0.600331	0.848253	0.0076296	0.000102771	protein_coding	BCDH BETA1 (BRANCHED-CHAIN ALPHA-KETO ACID DECARBOXYLASE E1 BETA SUBUNIT); 3-methyl-2-oxobutanoate dehydrogenase (2-methylpropanoyl-transferring)/ catalytic	branched-chain alpha-keto acid decarboxylase E1 beta	BRANCHED-CHAIN ALPHA-KETO ACID DECARBOXYLASE E1 BETA SUBUNIT (BCDH BETA1); FUNCTIONS IN: 3-methyl-2-oxobutanoate dehydrogenase (2-methylpropanoyl-transferring) activity, catalytic activity; INVOLVED IN: metabolic process; EXPRESSED IN: 24 plant structures; EXPRESSED DURING: 14 growth stages; CONTAINS InterPro DOMAIN/s: Transketolase, C-terminal (InterPro:IPR005476), Transketolase C-terminal-like …
AT2G34590	Chr2:14568810-14570969	61.7774	93.6669	81.6558	0.600461	0.404073	0.000445409	0.0217044	protein_coding	transketolase family protein		transketolase family protein; FUNCTIONS IN: pyruvate dehydrogenase (acetyl-transferring) activity, transketolase activity; INVOLVED IN: pollen tube development; LOCATED IN: chloroplast, chloroplast envelope; EXPRESSED IN: 22 plant structures; EXPRESSED DURING: 13 growth stages; CONTAINS InterPro DOMAIN/s: Transketolase, C-terminal (InterPro:IPR005476), Transketolase C-terminal-like (InterPro:IPR0…
AT5G11580	Chr5:3718809-3721334	49.2747	74.7104	82.9194	0.600462	0.75246	0.000410445	7.37e-06	protein_coding	UVB-resistance protein-related / regulator of chromosome condensation (RCC1) family protein		UVB-resistance protein-related / regulator of chromosome condensation (RCC1) family protein; FUNCTIONS IN: chromatin binding, Ran GTPase binding; INVOLVED IN: biological_process unknown; LOCATED IN: cellular_component unknown; EXPRESSED IN: 22 plant structures; EXPRESSED DURING: 13 growth stages; CONTAINS InterPro DOMAIN/s: Regulator of chromosome condensation/beta-lactamase-inhibitor protein II …
AT3G16810	Chr3:5723248-5727620	14.1482	21.4699	19.2542	0.601696	0.446149	0.00165527	0.0238384	protein_coding	APUM24 (Arabidopsis Pumilio 24); RNA binding / binding		Arabidopsis Pumilio 24 (APUM24); FUNCTIONS IN: RNA binding, binding; LOCATED IN: nucleolus; EXPRESSED IN: 22 plant structures; EXPRESSED DURING: 13 growth stages; CONTAINS InterPro DOMAIN/s: Pumilio RNA-binding region (InterPro:IPR001313), Armadillo-like helical (InterPro:IPR011989), Armadillo-type fold (InterPro:IPR016024); BEST Arabidopsis thaliana protein match is: APUM5 (Arabidopsis Pumilio 5…
AT5G53730	Chr5:21807973-21808810	12.7543	19.3663	19.3237	0.602561	0.600982	0.0323699	0.0405969	protein_coding	harpin-induced family protein / HIN1 family protein / harpin-responsive family protein		harpin-induced family protein / HIN1 family protein / harpin-responsive family protein; FUNCTIONS IN: molecular_function unknown; INVOLVED IN: biological_process unknown; LOCATED IN: cellular_component unknown; CONTAINS InterPro DOMAIN/s: Harpin-induced 1 (InterPro:IPR010847); BEST Arabidopsis thaliana protein match is: NHL1 (TAIR:AT3G11660.1); Has 587 Blast hits to 586 proteins in 21 species: Ar…
AT1G71830	Chr1:27017800-27022117	2.85065	4.3298	4.67183	0.603008	0.714292	0.0484343	0.0210608	protein_coding	SERK1 (SOMATIC EMBRYOGENESIS RECEPTOR-LIKE KINASE 1); kinase/ transmembrane receptor protein serine/threonine kinase	Plasma membrane LRR receptor-like serine threonine kinase expressed during embryogenesis in locules until stage 6 anthers, with higher expression in the tapetal cell layer. SERK1 and SERK2 receptor kinases function redundantly as an important control point for sporophytic development controlling male gametophyte production. later	SOMATIC EMBRYOGENESIS RECEPTOR-LIKE KINASE 1 (SERK1); FUNCTIONS IN: transmembrane receptor protein serine/threonine kinase activity, kinase activity; INVOLVED IN: in 6 processes; LOCATED IN: plasma membrane, protein complex; EXPRESSED IN: 26 plant structures; EXPRESSED DURING: 15 growth stages; CONTAINS InterPro DOMAIN/s: Protein kinase, ATP binding site (InterPro:IPR017441), Serine/threonine pro…
AT1G61780	Chr1:22812614-22814153	57.1779	86.9039	85.4499	0.603963	0.581217	0.001938	0.00307479	protein_coding	postsynaptic protein-related		postsynaptic protein-related; FUNCTIONS IN: molecular_function unknown; INVOLVED IN: biological_process unknown; LOCATED IN: cellular_component unknown; EXPRESSED IN: 25 plant structures; EXPRESSED DURING: 15 growth stages; Has 171 Blast hits to 169 proteins in 77 species: Archae - 0; Bacteria - 0; Metazoa - 102; Fungi - 30; Plants - 32; Viruses - 0; Other Eukaryotes - 7 (source: NCBI BLink).
AT5G22790	Chr5:7599145-7601690	7.89813	12.0048	11.3611	0.604027	0.526115	0.0133824	0.0409345	protein_coding	RER1 (RETICULATA-RELATED 1)		RETICULATA-RELATED 1 (RER1); FUNCTIONS IN: molecular_function unknown; INVOLVED IN: biological_process unknown; LOCATED IN: mitochondrion, plastid, chloroplast inner membrane, chloroplast envelope; EXPRESSED IN: 15 plant structures; EXPRESSED DURING: 6 growth stages; BEST Arabidopsis thaliana protein match is: LCD1 (LOWER CELL DENSITY 1) (TAIR:AT2G37860.3); Has 3747 Blast hits to 1646 proteins in…
AT5G43810	Chr5:17610971-17616797	16.31	24.7955	27.9859	0.604315	0.780537	0.00058669	4.86e-06	protein_coding	ZLL (ZWILLE); translation initiation factor	Encodes a member of the EIF2C (elongation initiation factor 2c)/ Argonaute class of proteins. Required to establish the central-peripheral organization of the embryo apex. Along with WUS and CLV genes, controls the relative organization of central zone and peripheral zone cells in meristems. Acts in embryonic provascular tissue potentiating WUSCHEL function during meristem development in the embr…	ZWILLE (ZLL); FUNCTIONS IN: translation initiation factor activity; INVOLVED IN: regulation of meristem organization, miRNA metabolic process, primary shoot apical meristem specification; LOCATED IN: cytoplasm; EXPRESSED IN: 24 plant structures; EXPRESSED DURING: 13 growth stages; CONTAINS InterPro DOMAIN/s: Region of unknown function DUF1785 (InterPro:IPR014811), Stem cell self-renewal protein P…
AT2G35500	Chr2:14914002-14916135	63.9392	97.2236	86.3025	0.604606	0.434297	0.00039018	0.0129547	protein_coding	shikimate kinase-related		shikimate kinase-related; INVOLVED IN: aromatic amino acid family biosynthetic process; LOCATED IN: chloroplast; EXPRESSED IN: 20 plant structures; EXPRESSED DURING: 13 growth stages; CONTAINS InterPro DOMAIN/s: CS domain (InterPro:IPR007052), HSP20-like chaperone (InterPro:IPR008978), CS (InterPro:IPR017447); Has 282 Blast hits to 282 proteins in 67 species: Archae - 0; Bacteria - 111; Metazoa -…
AT5G42820	Chr5:17166817-17171704	53.7469	81.7891	97.6088	0.605725	0.862426	0.00157538	3.95e-06	protein_coding	U2AF35B; RNA binding / nucleic acid binding / nucleotide binding / zinc ion binding	U2 auxiliary factor small subunit. The atU2AF35b protein and its homolog, atU2AF35a, contain most of the conserved domains of hsU2AF35, including the psiRRM, one RS domain, two zinc fingers, and the two regions for interacting with U2AF large subunit. Both proteins lack the stretch of glycines present in human U2AF35. The sequences are overall 83% identical, and each Arabidopsis homolog shows app…	U2AF35B; FUNCTIONS IN: RNA binding, zinc ion binding, nucleotide binding, nucleic acid binding; INVOLVED IN: photoperiodism, flowering; LOCATED IN: nucleus; EXPRESSED IN: 28 plant structures; EXPRESSED DURING: 14 growth stages; CONTAINS InterPro DOMAIN/s: Zinc finger, CCCH-type (InterPro:IPR000571), RNA recognition motif, RNP-1 (InterPro:IPR000504), Nucleotide-binding, alpha-beta plait (InterPro:…
AT4G19060	Chr4:10444915-10446300	11.6277	17.6949	28.5437	0.60577	1.29721	0.00866017	7.03e-10	protein_coding	disease resistance protein-related		disease resistance protein-related; FUNCTIONS IN: ATP binding; INVOLVED IN: apoptosis; LOCATED IN: cellular_component unknown; CONTAINS InterPro DOMAIN/s: NB-ARC (InterPro:IPR002182); BEST Arabidopsis thaliana protein match is: disease resistance protein-related (TAIR:AT5G45490.2); Has 3059 Blast hits to 3040 proteins in 145 species: Archae - 0; Bacteria - 8; Metazoa - 16; Fungi - 9; Plants - 298…
AT1G62130	Chr1:22962364-22968920	3.24969	4.94556	6.31939	0.605833	0.961082	0.022409	0.000154626	protein_coding	AAA-type ATPase family protein		AAA-type ATPase family protein; FUNCTIONS IN: nucleoside-triphosphatase activity, ATPase activity, nucleotide binding, ATP binding; INVOLVED IN: biological_process unknown; LOCATED IN: chloroplast; EXPRESSED IN: 16 plant structures; EXPRESSED DURING: 9 growth stages; CONTAINS InterPro DOMAIN/s: ATPase, AAA+ type, core (InterPro:IPR003593), ATPase, AAA-type, core (InterPro:IPR003959), ATPase, AAA-…
AT1G74070	Chr1:27851487-27852976	53.9199	82.0734	69.954	0.606095	0.377185	0.000461032	0.0359606	protein_coding	peptidyl-prolyl cis-trans isomerase cyclophilin-type family protein		peptidyl-prolyl cis-trans isomerase cyclophilin-type family protein; FUNCTIONS IN: peptidyl-prolyl cis-trans isomerase activity; INVOLVED IN: protein folding; LOCATED IN: chloroplast thylakoid lumen, chloroplast; EXPRESSED IN: 20 plant structures; EXPRESSED DURING: 13 growth stages; CONTAINS InterPro DOMAIN/s: Cyclophilin-like (InterPro:IPR015891), Peptidyl-prolyl cis-trans isomerase, cyclophilin…
AT2G34780	Chr2:14668652-14677270	6.99466	10.6477	11.8715	0.606214	0.764769	0.00265604	8.67e-05	protein_coding	MEE22 (MATERNAL EFFECT EMBRYO ARREST 22)	Encodes a novel protein of unknown function that is essential for embryonic development. Severe loss of function alleles are embryo lethal. Analysis of a partial loss of function allele indicates a role for EMB1611 in regulation of endoreduplication and maintenance of meristem cell fate. It appears to be required for maintaining the CLV-WUS regulatory pathway.	MATERNAL EFFECT EMBRYO ARREST 22 (MEE22); INVOLVED IN: negative regulation of DNA endoreduplication, embryonic development ending in seed dormancy, meristem structural organization, maintenance of meristem identity; LOCATED IN: cellular_component unknown; EXPRESSED IN: 21 plant structures; EXPRESSED DURING: 13 growth stages; Has 91791 Blast hits to 50220 proteins in 1774 species: Archae - 925; Ba…
AT1G79820	Chr1:30019743-30027443	7.11278	10.831	15.4465	0.606684	1.1204	0.045573	0.000717487	protein_coding	SGB1 (SUPPRESSOR OF G PROTEIN BETA1); carbohydrate transmembrane transporter/ sugar:hydrogen symporter		SUPPRESSOR OF G PROTEIN BETA1 (SGB1); FUNCTIONS IN: carbohydrate transmembrane transporter activity, sugar:hydrogen symporter activity; INVOLVED IN: transport, transmembrane transport; LOCATED IN: integral to membrane, membrane; EXPRESSED IN: 20 plant structures; EXPRESSED DURING: 13 growth stages; CONTAINS InterPro DOMAIN/s: Sugar transporter, conserved site (InterPro:IPR005829), General substra…
AT5G18830	Chr5:6276021-6280681	7.20816	10.9771	12.4497	0.606794	0.790008	0.00472074	0.000179734	protein_coding	SPL7 (SQUAMOSA PROMOTER BINDING PROTEIN-LIKE 7); DNA binding / transcription factor	Encodes a member of the Squamosa Binding Protein family of transcriptional regulators. SPL7 is expressed highly in roots and appears to play a role in copper homeostasis. Mutants are hypersensitive to copper deficient conditions and display a retarded growth phenotype. SPL7 binds to the promoter of the copper responsive miRNAs miR398b and miR389c.	SQUAMOSA PROMOTER BINDING PROTEIN-LIKE 7 (SPL7); FUNCTIONS IN: transcription factor activity, DNA binding; INVOLVED IN: copper ion homeostasis, regulation of transcription; LOCATED IN: nucleus; EXPRESSED IN: 24 plant structures; EXPRESSED DURING: 15 growth stages; CONTAINS InterPro DOMAIN/s: Transcription factor, SBP-box (InterPro:IPR004333); BEST Arabidopsis thaliana protein match is: SPL1 (SQUA…
AT3G09350	Chr3:2871044-2873312	12.816	19.5254	25.3925	0.607404	0.988057	0.00907424	1.42e-05	protein_coding	armadillo/beta-catenin repeat family protein		armadillo/beta-catenin repeat family protein; FUNCTIONS IN: binding; INVOLVED IN: biological_process unknown; LOCATED IN: cellular_component unknown; EXPRESSED IN: 24 plant structures; EXPRESSED DURING: 15 growth stages; CONTAINS InterPro DOMAIN/s: Armadillo-like helical (InterPro:IPR011989), Armadillo-type fold (InterPro:IPR016024); BEST Arabidopsis thaliana protein match is: armadillo/beta-cate…
AT2G20495	Chr2:8833164-8838598	8.95422	13.6431	14.7654	0.607532	0.723181	0.0379697	0.0149631	protein_coding			FUNCTIONS IN: molecular_function unknown; INVOLVED IN: biological_process unknown; LOCATED IN: cellular_component unknown; CONTAINS InterPro DOMAIN/s: Serine-threonine protein kinase 19 (InterPro:IPR018865); Has 119 Blast hits to 119 proteins in 33 species: Archae - 0; Bacteria - 0; Metazoa - 85; Fungi - 5; Plants - 17; Viruses - 0; Other Eukaryotes - 12 (source: NCBI BLink).
AT2G02710	Chr2:758692-761013	22.9113	34.9114	34.1915	0.607637	0.579172	0.000589367	0.00885217	protein_coding	PLPB (PAS/LOV PROTEIN B); signal transducer/ two-component sensor	Encodes a putative blue light receptor protein.	PAS/LOV PROTEIN B (PLPB); FUNCTIONS IN: two-component sensor activity, signal transducer activity; INVOLVED IN: signal transduction, regulation of transcription, DNA-dependent, two-component signal transduction system (phosphorelay); LOCATED IN: cellular_component unknown; EXPRESSED IN: 23 plant structures; EXPRESSED DURING: 14 growth stages; CONTAINS InterPro DOMAIN/s: PAC motif (InterPro:IPR001…
AT1G23460	Chr1:8327311-8329622	8.79002	13.3952	13.6798	0.607783	0.639711	0.0145378	0.0120119	protein_coding	polygalacturonase		polygalacturonase; FUNCTIONS IN: polygalacturonase activity; INVOLVED IN: carbohydrate metabolic process; LOCATED IN: endomembrane system; CONTAINS InterPro DOMAIN/s: Pectin lyase fold/virulence factor (InterPro:IPR011050), Parallel beta-helix repeat (InterPro:IPR006626), Glycoside hydrolase, family 28 (InterPro:IPR000743), Pectin lyase fold (InterPro:IPR012334); BEST Arabidopsis thaliana protein…
AT5G40160	Chr5:16061890-16064349	31.1285	47.4449	51.2948	0.608017	0.722173	0.00106415	7.09e-05	protein_coding	EMB506 (embryo defective 506); protein binding	Encodes ankyrin repeat protein EMB506.	embryo defective 506 (EMB506); FUNCTIONS IN: protein binding; INVOLVED IN: biological_process unknown; LOCATED IN: chloroplast; EXPRESSED IN: 22 plant structures; EXPRESSED DURING: 13 growth stages; CONTAINS InterPro DOMAIN/s: Ankyrin (InterPro:IPR002110); BEST Arabidopsis thaliana protein match is: AKRP (ANKYRIN REPEAT PROTEIN); protein binding (TAIR:AT5G66055.1); Has 76240 Blast hits to 23489 p…
AT5G16470	Chr5:5379415-5380040	143.617	218.987	194.785	0.608621	0.44126	0.000430404	0.0125749	protein_coding	zinc finger (C2H2 type) family protein		zinc finger (C2H2 type) family protein; FUNCTIONS IN: transcription factor activity, zinc ion binding, nucleic acid binding; INVOLVED IN: regulation of transcription; LOCATED IN: intracellular; EXPRESSED IN: 24 plant structures; EXPRESSED DURING: 15 growth stages; CONTAINS InterPro DOMAIN/s: Zinc finger, C2H2-like (InterPro:IPR015880); BEST Arabidopsis thaliana protein match is: zinc finger (C2H2…
AT1G11410	Chr1:3841285-3844432	8.94698	13.6461	16.5124	0.609016	0.885676	0.00237842	4.06e-06	protein_coding	S-locus protein kinase, putative		S-locus protein kinase, putative; FUNCTIONS IN: in 7 functions; INVOLVED IN: protein amino acid phosphorylation, recognition of pollen; LOCATED IN: endomembrane system; EXPRESSED IN: 21 plant structures; EXPRESSED DURING: 13 growth stages; CONTAINS InterPro DOMAIN/s: Curculin-like (mannose-binding) lectin (InterPro:IPR001480), Apple-like (InterPro:IPR003609), PAN-like, type 2 (InterPro:IPR013227)…
AT5G16050	Chr5:5243744-5245820	111.98	170.799	162.367	0.609059	0.53762	0.000327747	0.00178871	protein_coding	GRF5 (GENERAL REGULATORY FACTOR 5); ATP binding / protein binding / protein phosphorylated amino acid binding	Encodes GF14 upsilon chain, a 14-3-3 gene family member.	GENERAL REGULATORY FACTOR 5 (GRF5); FUNCTIONS IN: protein phosphorylated amino acid binding, protein binding, ATP binding; INVOLVED IN: response to cadmium ion; LOCATED IN: in 6 components; EXPRESSED IN: 25 plant structures; EXPRESSED DURING: 15 growth stages; CONTAINS InterPro DOMAIN/s: 14-3-3 protein (InterPro:IPR000308); BEST Arabidopsis thaliana protein match is: GRF7 (GENERAL REGULATORY FACT…
AT1G05940	Chr1:1801161-1803984	22.0646	33.6593	33.8871	0.609274	0.620599	0.000746138	0.000533403	protein_coding	CAT9 (CATIONIC AMINO ACID TRANSPORTER 9); cationic amino acid transmembrane transporter	Encodes a member of the cationic amino acid transporter (CAT) subfamily of amino acid polyamine choline transporters.	CATIONIC AMINO ACID TRANSPORTER 9 (CAT9); FUNCTIONS IN: cationic amino acid transmembrane transporter activity; INVOLVED IN: amino acid transport, transport; LOCATED IN: plasma membrane; EXPRESSED IN: 25 plant structures; EXPRESSED DURING: 15 growth stages; CONTAINS InterPro DOMAIN/s: Cationic amino acid transporter (InterPro:IPR015606), Amino acid/polyamine transporter I (InterPro:IPR002293), Am…
AT1G05460	Chr1:1599910-1605027	5.86082	8.94243	8.21776	0.609565	0.489241	0.00359899	0.0252839	protein_coding	SDE3 (SILENCING DEFECTIVE); RNA helicase	Encodes a protein with similarity to RNA helicases. Mutants are defective in post-transcriptional gene silencing.	SILENCING DEFECTIVE (SDE3); FUNCTIONS IN: RNA helicase activity; INVOLVED IN: virus induced gene silencing; LOCATED IN: cellular_component unknown; EXPRESSED IN: 19 plant structures; EXPRESSED DURING: 9 growth stages; BEST Arabidopsis thaliana protein match is: LBA1 (LOW-LEVEL BETA-AMYLASE 1); ATP binding / DNA binding / RNA helicase/ hydrolase (TAIR:AT5G47010.1); Has 6714 Blast hits to 5072 prot…
AT4G22570	Chr4:11882125-11885421	45.3805	69.2631	86.7454	0.610016	0.936314	0.00104709	1.46e-07	protein_coding	APT3 (ADENINE PHOSPHORIBOSYL TRANSFERASE 3); adenine phosphoribosyltransferase	Encodes an adenine phosphoribosyltransferase (APT; EC 2.4.2.7), which is a constitutively expressed enzyme involved in the one-step salvage of adenine to AMP. APT3 has higher affinity for zeatin, isopentenyladenine and benzyladenine than APT1 but lower Vmax than APT1.	ADENINE PHOSPHORIBOSYL TRANSFERASE 3 (APT3); FUNCTIONS IN: adenine phosphoribosyltransferase activity; INVOLVED IN: adenine salvage; LOCATED IN: cytosol; EXPRESSED IN: 22 plant structures; EXPRESSED DURING: 13 growth stages; CONTAINS InterPro DOMAIN/s: Adenine phosphoribosyl transferase (InterPro:IPR005764), Phosphoribosyltransferase (InterPro:IPR000836); BEST Arabidopsis thaliana protein match i…
AT1G58070	Chr1:21502904-21504075	6.66379	10.1758	11.2135	0.610732	0.752424	0.0488009	0.0157324	protein_coding	unknown protein		unknown protein; FUNCTIONS IN: molecular_function unknown; INVOLVED IN: biological_process unknown; LOCATED IN: cellular_component unknown; EXPRESSED IN: 9 plant structures; EXPRESSED DURING: LP.10 ten leaves visible, petal differentiation and expansion stage; Has 224 Blast hits to 204 proteins in 63 species: Archae - 2; Bacteria - 14; Metazoa - 88; Fungi - 16; Plants - 36; Viruses - 4; Other Euk…
AT1G16080	Chr1:5514316-5516027	80.1067	122.346	127.042	0.61097	0.666907	0.000323612	7.9e-05	protein_coding	unknown protein		unknown protein; LOCATED IN: apoplast, chloroplast stroma, chloroplast, chloroplast envelope; EXPRESSED IN: 23 plant structures; EXPRESSED DURING: 14 growth stages; Has 37 Blast hits to 37 proteins in 18 species: Archae - 0; Bacteria - 2; Metazoa - 0; Fungi - 0; Plants - 26; Viruses - 0; Other Eukaryotes - 9 (source: NCBI BLink).
AT3G47990	Chr3:17713143-17716308	15.138	23.1233	24.9863	0.611178	0.724565	0.00272638	0.000309415	protein_coding	zinc finger (C3HC4-type RING finger) family protein		zinc finger (C3HC4-type RING finger) family protein; FUNCTIONS IN: protein binding, zinc ion binding; LOCATED IN: endomembrane system; EXPRESSED IN: 22 plant structures; EXPRESSED DURING: 13 growth stages; CONTAINS InterPro DOMAIN/s: Zinc finger, RING-type (InterPro:IPR001841), Zinc finger, RING/FYVE/PHD-type (InterPro:IPR013083); BEST Arabidopsis thaliana protein match is: protein binding / ubiq…
AT1G68660	Chr1:25775740-25779161	102.425	156.479	163.702	0.611403	0.678101	0.000915024	0.000162414	protein_coding			FUNCTIONS IN: molecular_function unknown; INVOLVED IN: protein catabolic process; EXPRESSED IN: 23 plant structures; EXPRESSED DURING: 14 growth stages; CONTAINS InterPro DOMAIN/s: Adaptor protein ClpS, core (InterPro:IPR003769), Ribosomal protein L7/L12, C-terminal/adaptor protein ClpS-like (InterPro:IPR014719); Has 513 Blast hits to 513 proteins in 129 species: Archae - 0; Bacteria - 273; Metaz…
AT4G01037	Chr4:451250-453243	34.3025	52.4065	53.1953	0.611433	0.634582	0.00040906	0.000219774	protein_coding	ubiquitin thiolesterase		ubiquitin thiolesterase; FUNCTIONS IN: ubiquitin thiolesterase activity; INVOLVED IN: ubiquitin-dependent protein catabolic process; LOCATED IN: intracellular; CONTAINS InterPro DOMAIN/s: Peptidase C12, ubiquitin carboxyl-terminal hydrolase 1 (InterPro:IPR001578); BEST Arabidopsis thaliana protein match is: emb1692 (embryo defective 1692); ubiquitin thiolesterase (TAIR:AT5G62990.1); Has 9498 Blas…
AT1G20540	Chr1:7112610-7118161	14.8571	22.7103	25.3153	0.612188	0.770449	0.0081886	0.000631396	protein_coding	transducin family protein / WD-40 repeat family protein		transducin family protein / WD-40 repeat family protein; FUNCTIONS IN: nucleotide binding; INVOLVED IN: biological_process unknown; LOCATED IN: CUL4 RING ubiquitin ligase complex; EXPRESSED IN: 23 plant structures; EXPRESSED DURING: 15 growth stages; CONTAINS InterPro DOMAIN/s: WD40 repeat-like (InterPro:IPR011046), WD40 repeat, region (InterPro:IPR017986), WD40/YVTN repeat-like (InterPro:IPR0159…
AT4G20020	Chr4:10844130-10846147	25.799	39.4373	41.0997	0.612243	0.673407	0.00102618	0.000341446	protein_coding	unknown protein		unknown protein; EXPRESSED IN: 21 plant structures; EXPRESSED DURING: 13 growth stages; BEST Arabidopsis thaliana protein match is: unknown protein (TAIR:AT5G44780.1); Has 26028 Blast hits to 13667 proteins in 803 species: Archae - 4; Bacteria - 3179; Metazoa - 14711; Fungi - 2562; Plants - 2584; Viruses - 195; Other Eukaryotes - 2793 (source: NCBI BLink).
AT1G03610	Chr1:900886-903003	12.7933	19.558	20.9182	0.612371	0.710968	0.00329548	0.000573384	protein_coding	unknown protein		unknown protein; FUNCTIONS IN: molecular_function unknown; INVOLVED IN: biological_process unknown; LOCATED IN: cellular_component unknown; EXPRESSED IN: 24 plant structures; EXPRESSED DURING: 15 growth stages; CONTAINS InterPro DOMAIN/s: Protein of unknown function DUF789 (InterPro:IPR008507); BEST Arabidopsis thaliana protein match is: unknown protein (TAIR:AT4G03420.1); Has 147 Blast hits to 1…
AT5G62290	Chr5:25019486-25021131	17.0268	26.0309	26.8773	0.612417	0.660174	0.0101516	0.00631265	protein_coding	nucleotide-sensitive chloride conductance regulator (ICln) family protein		nucleotide-sensitive chloride conductance regulator (ICln) family protein; FUNCTIONS IN: ion channel activity; INVOLVED IN: cell volume homeostasis, chloride transport; LOCATED IN: cellular_component unknown; EXPRESSED IN: 22 plant structures; EXPRESSED DURING: 13 growth stages; CONTAINS InterPro DOMAIN/s: Nucleotide-sensitive chloride conductance regulator (InterPro:IPR003521); Has 228 Blast hit…
AT2G47590	Chr2:19521796-19524063	143.206	218.948	216.211	0.612495	0.595946	0.000516851	0.00110518	protein_coding	PHR2 (photolyase/blue-light receptor 2); DNA photolyase	photolyase/blue light photoreceptor PHR2 (PHR2) mRNA,	photolyase/blue-light receptor 2 (PHR2); FUNCTIONS IN: DNA photolyase activity; INVOLVED IN: DNA repair; LOCATED IN: cellular_component unknown; EXPRESSED IN: 22 plant structures; EXPRESSED DURING: 13 growth stages; CONTAINS InterPro DOMAIN/s: Rossmann-like alpha/beta/alpha sandwich fold (InterPro:IPR014729), DNA photolyase, N-terminal (InterPro:IPR006050), DNA photolyase, FAD-binding/Cryptochrom…
AT1G28190	Chr1:9846883-9847923	10.7628	16.4567	16.3831	0.612625	0.607753	0.0225355	0.0309921	protein_coding	unknown protein		unknown protein; FUNCTIONS IN: molecular_function unknown; INVOLVED IN: biological_process unknown; LOCATED IN: cellular_component unknown; EXPRESSED IN: 14 plant structures; EXPRESSED DURING: 7 growth stages; BEST Arabidopsis thaliana protein match is: unknown protein (TAIR:AT5G12340.1); Has 113 Blast hits to 106 proteins in 30 species: Archae - 0; Bacteria - 2; Metazoa - 25; Fungi - 5; Plants -…
AT4G17050	Chr4:9589566-9592587	53.457	81.7533	79.3736	0.612899	0.571879	0.00045478	0.00108278	protein_coding	UGLYAH (UREIDOGLYCINE AMINOHYDROLASE); transcription factor		UREIDOGLYCINE AMINOHYDROLASE (UGLYAH); FUNCTIONS IN: transcription factor activity; INVOLVED IN: regulation of transcription; LOCATED IN: endomembrane system; CONTAINS InterPro DOMAIN/s: Cupin 2, conserved barrel (InterPro:IPR013096), Cupin, RmlC-type (InterPro:IPR011051), RmlC-like jelly roll fold (InterPro:IPR014710); Has 513 Blast hits to 513 proteins in 229 species: Archae - 4; Bacteria - 414…
AT3G18520	Chr3:6361175-6365615	15.1371	23.1513	25.3701	0.612999	0.746633	0.00124468	5.6e-05	protein_coding	HDA15; histone deacetylase	Encodes a protein with similarity to histone deacetylases. Plants expressing RNAi directed against this gene show a moderate resistance to agrobacterium-mediated root transformation.	HDA15; FUNCTIONS IN: histone deacetylase activity; INVOLVED IN: DNA mediated transformation, histone deacetylation; LOCATED IN: intracellular; EXPRESSED IN: 25 plant structures; EXPRESSED DURING: 15 growth stages; CONTAINS InterPro DOMAIN/s: Zinc finger, RanBP2-type (InterPro:IPR001876), Histone deacetylase superfamily (InterPro:IPR000286); BEST Arabidopsis thaliana protein match is: HDA05 (HISTO…
AT1G61430	Chr1:22664668-22668360	5.19285	7.94489	9.0955	0.613501	0.810224	0.00710715	0.000282285	protein_coding	S-locus protein kinase, putative		S-locus protein kinase, putative; FUNCTIONS IN: in 7 functions; INVOLVED IN: protein amino acid phosphorylation, recognition of pollen; LOCATED IN: endomembrane system; CONTAINS InterPro DOMAIN/s: Curculin-like (mannose-binding) lectin (InterPro:IPR001480), PAN-like, type 2 (InterPro:IPR013227), Apple-like (InterPro:IPR003609), Serine/threonine protein kinase (InterPro:IPR002290), Tyrosine protei…
AT5G50780	Chr5:20650268-20655212	6.17202	9.44542	10.557	0.613873	0.775981	0.00539131	0.000343794	protein_coding	ATP binding		ATP binding; FUNCTIONS IN: ATP binding; INVOLVED IN: biological_process unknown; LOCATED IN: cellular_component unknown; EXPRESSED IN: 20 plant structures; EXPRESSED DURING: 12 growth stages; CONTAINS InterPro DOMAIN/s: ATP-binding region, ATPase-like (InterPro:IPR003594); BEST Arabidopsis thaliana protein match is: ATP-binding region, ATPase-like domain-containing protein (TAIR:AT4G24970.1); Has…
AT5G65240	Chr5:26074729-26078254	4.52181	6.9209	8.83479	0.614057	0.967891	0.0127882	4.17e-05	protein_coding	kinase		kinase; FUNCTIONS IN: kinase activity; INVOLVED IN: protein amino acid phosphorylation; LOCATED IN: plasma membrane; EXPRESSED IN: 23 plant structures; EXPRESSED DURING: 12 growth stages; CONTAINS InterPro DOMAIN/s: Protein kinase, ATP binding site (InterPro:IPR017441), Serine/threonine protein kinase (InterPro:IPR002290), Adenovirus E3 region protein CR2 (InterPro:IPR003470), Leucine-rich repeat…
AT3G09560	Chr3:2934616-2939456	9.32664	14.2762	14.3814	0.614188	0.626372	0.0185901	0.00589049	protein_coding	lipin family protein		lipin family protein; FUNCTIONS IN: molecular_function unknown; INVOLVED IN: biological_process unknown; LOCATED IN: cellular_component unknown; EXPRESSED IN: 24 plant structures; EXPRESSED DURING: 14 growth stages; CONTAINS InterPro DOMAIN/s: LNS2, Lipin/Ned1/Smp2 (InterPro:IPR013209), Lipin, N-terminal conserved region (InterPro:IPR007651); BEST Arabidopsis thaliana protein match is: lipin fami…
AT5G41760	Chr5:16706879-16709909	17.1799	26.3085	27.9699	0.614807	0.70475	0.0116248	0.00257742	protein_coding	nucleotide-sugar transporter family protein		nucleotide-sugar transporter family protein; FUNCTIONS IN: nucleotide-sugar transmembrane transporter activity, CMP-sialic acid transmembrane transporter activity; INVOLVED IN: carbohydrate transport, nucleotide-sugar transport; LOCATED IN: endomembrane system, integral to membrane, Golgi membrane; EXPRESSED IN: 22 plant structures; EXPRESSED DURING: 13 growth stages; CONTAINS InterPro DOMAIN/s: …
AT5G57120	Chr5:23122539-23124513	42.7547	65.4756	74.9505	0.614872	0.81145	0.000487371	2.18e-06	protein_coding			FUNCTIONS IN: molecular_function unknown; INVOLVED IN: biological_process unknown; LOCATED IN: nucleolus; EXPRESSED IN: 21 plant structures; EXPRESSED DURING: 13 growth stages; CONTAINS InterPro DOMAIN/s: LisH dimerisation motif (InterPro:IPR006594), SRP40, C-terminal (InterPro:IPR007718); Has 90949 Blast hits to 45608 proteins in 1620 species: Archae - 300; Bacteria - 8281; Metazoa - 37603; Fung…
AT2G33850	Chr2:14321061-14322049	98.1874	150.406	151.171	0.61525	0.624173	0.000305556	0.000261183	protein_coding	unknown protein		unknown protein; FUNCTIONS IN: molecular_function unknown; INVOLVED IN: biological_process unknown; LOCATED IN: endomembrane system; EXPRESSED IN: 17 plant structures; EXPRESSED DURING: 9 growth stages; BEST Arabidopsis thaliana protein match is: unknown protein (TAIR:AT1G28400.1); Has 3112 Blast hits to 2067 proteins in 103 species: Archae - 2; Bacteria - 24; Metazoa - 211; Fungi - 93; Plants - …
AT4G34180	Chr4:16369356-16371430	48.6432	74.5149	68.4224	0.615291	0.493826	0.000369205	0.00501105	protein_coding	cyclase family protein		cyclase family protein; FUNCTIONS IN: molecular_function unknown; INVOLVED IN: response to salt stress; LOCATED IN: cell wall; EXPRESSED IN: 24 plant structures; EXPRESSED DURING: 13 growth stages; CONTAINS InterPro DOMAIN/s: Putative cyclase (InterPro:IPR007325); BEST Arabidopsis thaliana protein match is: cyclase family protein (TAIR:AT1G44542.1); Has 819 Blast hits to 819 proteins in 310 speci…
AT3G01590	Chr3:225915-228623	17.6208	26.9937	26.4902	0.615342	0.589779	0.00188557	0.00313053	protein_coding	aldose 1-epimerase family protein		aldose 1-epimerase family protein; FUNCTIONS IN: isomerase activity, carbohydrate binding, aldose 1-epimerase activity, catalytic activity; INVOLVED IN: galactose metabolic process, carbohydrate metabolic process; LOCATED IN: cellular_component unknown; EXPRESSED IN: 22 plant structures; EXPRESSED DURING: 13 growth stages; CONTAINS InterPro DOMAIN/s: Glycoside hydrolase-type carbohydrate-binding …
AT4G26710	Chr4:13468548-13469935	213.563	327.177	301.004	0.615414	0.496723	0.000516791	0.00599184	protein_coding	ATP synthase subunit H family protein		ATP synthase subunit H family protein; FUNCTIONS IN: hydrogen ion transmembrane transporter activity; INVOLVED IN: ATP hydrolysis coupled proton transport; LOCATED IN: vacuole; EXPRESSED IN: 24 plant structures; EXPRESSED DURING: 15 growth stages; CONTAINS InterPro DOMAIN/s: ATPase, V0 complex, subunit E (InterPro:IPR008389); BEST Arabidopsis thaliana protein match is: ATP synthase subunit H fami…
AT1G09810	Chr1:3180935-3184224	8.61995	13.2061	12.6917	0.615454	0.559735	0.00758822	0.0193633	protein_coding	ECT11 (evolutionarily conserved C-terminal region 11)		evolutionarily conserved C-terminal region 11 (ECT11); FUNCTIONS IN: molecular_function unknown; INVOLVED IN: biological_process unknown; LOCATED IN: cellular_component unknown; EXPRESSED IN: 23 plant structures; EXPRESSED DURING: 14 growth stages; CONTAINS InterPro DOMAIN/s: YT521-B-like protein (InterPro:IPR007275); BEST Arabidopsis thaliana protein match is: ECT8 (evolutionarily conserved C-te…
AT5G53580	Chr5:21765053-21767000	64.1673	98.3491	103.793	0.616074	0.695402	0.000311127	3.81e-05	protein_coding	aldo/keto reductase family protein		aldo/keto reductase family protein; FUNCTIONS IN: oxidoreductase activity, aldo-keto reductase activity; INVOLVED IN: oxidation reduction; LOCATED IN: chloroplast; EXPRESSED IN: 22 plant structures; EXPRESSED DURING: 13 growth stages; CONTAINS InterPro DOMAIN/s: Aldo/keto reductase (InterPro:IPR001395), Aldo/keto reductase, conserved site (InterPro:IPR018170); BEST Arabidopsis thaliana protein ma…
AT5G47800	Chr5:19353675-19356300	3.86885	5.93017	6.37195	0.61617	0.721429	0.0346548	0.014489	protein_coding	phototropic-responsive NPH3 family protein		phototropic-responsive NPH3 family protein; FUNCTIONS IN: protein binding, signal transducer activity; INVOLVED IN: response to light stimulus; EXPRESSED IN: 22 plant structures; EXPRESSED DURING: 13 growth stages; CONTAINS InterPro DOMAIN/s: NPH3 (InterPro:IPR004249), BTB/POZ fold (InterPro:IPR011333), BTB/POZ-like (InterPro:IPR000210); BEST Arabidopsis thaliana protein match is: phototropic-res…
AT5G63520	Chr5:25426176-25429112	7.72437	11.8408	11.7196	0.616278	0.603035	0.0114084	0.0165465	protein_coding			FUNCTIONS IN: molecular_function unknown; INVOLVED IN: biological_process unknown; LOCATED IN: cellular_component unknown; EXPRESSED IN: 23 plant structures; EXPRESSED DURING: 13 growth stages; CONTAINS InterPro DOMAIN/s: Cyclin-like F-box (InterPro:IPR001810), FIST domain, N-terminal (InterPro:IPR013702); Has 96 Blast hits to 96 proteins in 46 species: Archae - 0; Bacteria - 72; Metazoa - 6; Fun…
AT5G58480	Chr5:23641141-23642853	7.56709	11.5997	11.3057	0.616279	0.580833	0.0161694	0.030534	protein_coding	glycosyl hydrolase family 17 protein		glycosyl hydrolase family 17 protein; FUNCTIONS IN: cation binding, hydrolase activity, hydrolyzing O-glycosyl compounds, catalytic activity; INVOLVED IN: carbohydrate metabolic process; LOCATED IN: anchored to plasma membrane, plasma membrane, anchored to membrane; EXPRESSED IN: 22 plant structures; EXPRESSED DURING: 13 growth stages; CONTAINS InterPro DOMAIN/s: X8 (InterPro:IPR012946), Glycosid…
AT3G52100	Chr3:19319342-19322773	6.62561	10.1568	9.78609	0.616314	0.564277	0.0092779	0.0221052	protein_coding	PHD finger family protein		PHD finger family protein; FUNCTIONS IN: protein binding, zinc ion binding; CONTAINS InterPro DOMAIN/s: Zinc finger, RING-type (InterPro:IPR001841), Zinc finger, RING/FYVE/PHD-type (InterPro:IPR013083), Zinc finger, PHD-type (InterPro:IPR001965), Zinc finger, FYVE/PHD-type (InterPro:IPR011011); BEST Arabidopsis thaliana protein match is: protein binding / zinc ion binding (TAIR:AT3G08020.1); Has …
AT2G39250	Chr2:16388885-16391073	21.8928	33.5642	29.6561	0.616464	0.439466	0.00198411	0.0353489	protein_coding	SNZ (SCHNARCHZAPFEN); DNA binding / transcription factor	Encodes a AP2 domain transcription factor that can repress flowering. SNZ and its paralogous gene, SCHLAFMUTZE (SMZ), share a signature with partial complementarity to the miR172 microRNA, whose precursor is induced upon flowering.	SCHNARCHZAPFEN (SNZ); FUNCTIONS IN: transcription factor activity, DNA binding; INVOLVED IN: multicellular organismal development, negative regulation of flower development, regulation of transcription, DNA-dependent; LOCATED IN: nucleolus, nucleus; EXPRESSED IN: 8 plant structures; EXPRESSED DURING: LP.06 six leaves visible, LP.04 four leaves visible, 4 leaf senescence stage, LP.02 two leaves vi…
AT5G04850	Chr5:1408057-1409892	27.9104	42.7966	40.3423	0.616694	0.533089	0.00210636	0.00960037	protein_coding	VPS60.2		VPS60.2; INVOLVED IN: vesicle-mediated transport; LOCATED IN: cellular_component unknown; EXPRESSED IN: 23 plant structures; EXPRESSED DURING: 13 growth stages; CONTAINS InterPro DOMAIN/s: Snf7 (InterPro:IPR005024); BEST Arabidopsis thaliana protein match is: VPS60.1 (TAIR:AT3G10640.1); Has 906 Blast hits to 906 proteins in 160 species: Archae - 3; Bacteria - 0; Metazoa - 432; Fungi - 204; Plants…
AT2G39080	Chr2:16309797-16312541	60.8649	93.3364	89.7361	0.616828	0.561675	0.000322309	0.00109211	protein_coding	binding / catalytic		binding / catalytic; FUNCTIONS IN: binding, catalytic activity; INVOLVED IN: metabolic process; LOCATED IN: chloroplast stroma, chloroplast; EXPRESSED IN: 23 plant structures; EXPRESSED DURING: 13 growth stages; CONTAINS InterPro DOMAIN/s: NAD(P)-binding (InterPro:IPR016040); Has 550 Blast hits to 544 proteins in 229 species: Archae - 4; Bacteria - 410; Metazoa - 0; Fungi - 0; Plants - 35; Viruse…
AT3G48070	Chr3:17750710-17752761	25.446	39.0281	42.4588	0.617075	0.740223	0.0178785	0.00342967	protein_coding	protein binding / zinc ion binding		protein binding / zinc ion binding; FUNCTIONS IN: protein binding, zinc ion binding; LOCATED IN: chloroplast; EXPRESSED IN: 24 plant structures; EXPRESSED DURING: 15 growth stages; CONTAINS InterPro DOMAIN/s: Zinc finger, RING-type (InterPro:IPR001841), Zinc finger, RING/FYVE/PHD-type (InterPro:IPR013083); BEST Arabidopsis thaliana protein match is: protein binding / zinc ion binding (TAIR:AT5G62…
AT3G25890	Chr3:9475349-9477460	18.2582	28.0122	31.592	0.617508	0.792611	0.00101735	1.21e-05	protein_coding	AP2 domain-containing transcription factor, putative	encodes a member of the ERF (ethylene response factor) subfamily B-6 of ERF/AP2 transcription factor family. The protein contains one AP2 domain. There are 12 members in this subfamily including RAP2.11.	AP2 domain-containing transcription factor, putative; FUNCTIONS IN: transcription factor activity, DNA binding; INVOLVED IN: regulation of transcription, DNA-dependent; LOCATED IN: nucleus; EXPRESSED IN: 22 plant structures; EXPRESSED DURING: 13 growth stages; CONTAINS InterPro DOMAIN/s: DNA-binding, integrase-type (InterPro:IPR016177), Pathogenesis-related transcriptional factor and ERF, DNA-bin…
AT3G54200	Chr3:20065664-20066560	13.6156	20.8907	22.3125	0.617599	0.714183	0.0191896	0.00738266	protein_coding			FUNCTIONS IN: molecular_function unknown; INVOLVED IN: biological_process unknown; LOCATED IN: anchored to plasma membrane, plasma membrane; EXPRESSED IN: 23 plant structures; EXPRESSED DURING: 14 growth stages; CONTAINS InterPro DOMAIN/s: Harpin-induced 1 (InterPro:IPR010847); BEST Arabidopsis thaliana protein match is: unknown protein (TAIR:AT3G05975.1); Has 405 Blast hits to 404 proteins in 16…
AT5G07670	Chr5:2430145-2432196	10.2172	15.6781	16.7813	0.617744	0.717447	0.0041492	0.000807267	protein_coding	F-box family protein		F-box family protein; FUNCTIONS IN: molecular_function unknown; INVOLVED IN: biological_process unknown; LOCATED IN: cellular_component unknown; CONTAINS InterPro DOMAIN/s: Cyclin-like F-box (InterPro:IPR001810); BEST Arabidopsis thaliana protein match is: F-box family protein (TAIR:AT5G51380.1); Has 2187 Blast hits to 1299 proteins in 134 species: Archae - 0; Bacteria - 18; Metazoa - 1162; Fungi…
AT1G13390	Chr1:4592480-4594391	43.5608	66.8672	64.6766	0.61827	0.571812	0.0212131	0.0338531	protein_coding	unknown protein		unknown protein; FUNCTIONS IN: molecular_function unknown; INVOLVED IN: biological_process unknown; LOCATED IN: cellular_component unknown; BEST Arabidopsis thaliana protein match is: unknown protein (TAIR:AT1G68490.1); Has 53 Blast hits to 53 proteins in 11 species: Archae - 0; Bacteria - 0; Metazoa - 0; Fungi - 0; Plants - 53; Viruses - 0; Other Eukaryotes - 0 (source: NCBI BLink).
AT1G79880	Chr1:30046027-30048378	10.1717	15.6165	16.6455	0.618509	0.712171	0.0270769	0.0171361	protein_coding	La domain-containing protein		La domain-containing protein; FUNCTIONS IN: RNA binding, nucleotide binding, nucleic acid binding; INVOLVED IN: RNA processing; LOCATED IN: ribonucleoprotein complex, nucleus; EXPRESSED IN: 22 plant structures; EXPRESSED DURING: 13 growth stages; CONTAINS InterPro DOMAIN/s: Winged helix repressor DNA-binding (InterPro:IPR011991), RNA-binding protein Lupus La (InterPro:IPR006630), Lupus La protein…
AT1G20270	Chr1:7020748-7023067	15.1904	23.3409	22.3714	0.619698	0.56009	0.00365071	0.0106863	protein_coding	oxidoreductase, 2OG-Fe(II) oxygenase family protein		oxidoreductase, 2OG-Fe(II) oxygenase family protein; FUNCTIONS IN: oxidoreductase activity, acting on paired donors, with incorporation or reduction of molecular oxygen, 2-oxoglutarate as one donor, and incorporation of one atom each of oxygen into both donors, oxidoreductase activity, iron ion binding; INVOLVED IN: protein metabolic process, peptidyl-proline hydroxylation to 4-hydroxy-L-proline;…
AT2G18330	Chr2:7965634-7969105	7.81153	12.0115	11.4511	0.62074	0.5534	0.00424624	0.0135769	protein_coding	AAA-type ATPase family protein		AAA-type ATPase family protein; FUNCTIONS IN: nucleoside-triphosphatase activity, ATPase activity, nucleotide binding, ATP binding; EXPRESSED IN: 23 plant structures; EXPRESSED DURING: 13 growth stages; CONTAINS InterPro DOMAIN/s: ATPase, AAA-type, core (InterPro:IPR003959), ATPase, AAA+ type, core (InterPro:IPR003593), ATPase, AAA-type, conserved site (InterPro:IPR003960); BEST Arabidopsis thali…
AT5G42470	Chr5:16982304-16984884	14.0357	21.5832	24.9967	0.620809	0.834237	0.00429947	8.27e-05	protein_coding			FUNCTIONS IN: molecular_function unknown; INVOLVED IN: biological_process unknown; LOCATED IN: cellular_component unknown; EXPRESSED IN: 24 plant structures; EXPRESSED DURING: 14 growth stages; CONTAINS InterPro DOMAIN/s: Brain and reproductive organ-expressed (InterPro:IPR010358); Has 125 Blast hits to 120 proteins in 32 species: Archae - 0; Bacteria - 0; Metazoa - 108; Fungi - 0; Plants - 14; V…
AT3G15095	Chr3:5081779-5084240	42.1084	64.759	69.9066	0.620972	0.732918	0.00436391	0.000227026	protein_coding	unknown protein		unknown protein; FUNCTIONS IN: molecular_function unknown; INVOLVED IN: biological_process unknown; LOCATED IN: chloroplast; EXPRESSED IN: 22 plant structures; EXPRESSED DURING: 13 growth stages; Has 9532 Blast hits to 5756 proteins in 534 species: Archae - 60; Bacteria - 889; Metazoa - 3753; Fungi - 648; Plants - 278; Viruses - 137; Other Eukaryotes - 3767 (source: NCBI BLink).
AT1G11475	Chr1:3862398-3864030	65.2583	100.379	97.6983	0.621228	0.583769	0.00163305	0.00348396	protein_coding	NRPB10; DNA binding / DNA-directed RNA polymerase	Non-catalytic subunit common to nuclear DNA-dependent RNA polymerases II, IV and V; homologous to budding yeast RPB10.	NRPB10; FUNCTIONS IN: DNA-directed RNA polymerase activity, DNA binding; INVOLVED IN: transcription, regulation of transcription; LOCATED IN: DNA-directed RNA polymerase V complex, DNA-directed RNA polymerase II, core complex, DNA-directed RNA polymerase IV complex; CONTAINS InterPro DOMAIN/s: RNA polymerases, N/8 Kd subunits (InterPro:IPR000268), Homeodomain-related (InterPro:IPR012287); BEST Ar…
AT2G14520	Chr2:6182192-6184648	5.33901	8.21316	10.8078	0.621366	1.01903	0.0421569	0.000466156	protein_coding	CBS domain-containing protein		CBS domain-containing protein; FUNCTIONS IN: molecular_function unknown; INVOLVED IN: biological_process unknown; LOCATED IN: endomembrane system; EXPRESSED IN: 22 plant structures; EXPRESSED DURING: 13 growth stages; CONTAINS InterPro DOMAIN/s: Protein of unknown function DUF21 (InterPro:IPR002550), Cystathionine beta-synthase, core (InterPro:IPR000644); BEST Arabidopsis thaliana protein match i…
AT2G01450	Chr2:199510-203126	49.6926	76.451	76.0812	0.621504	0.616107	0.000343018	0.000344416	protein_coding	ATMPK17; MAP kinase	member of MAP Kinase	ATMPK17; FUNCTIONS IN: MAP kinase activity; INVOLVED IN: signal transduction; EXPRESSED IN: 24 plant structures; EXPRESSED DURING: 15 growth stages; CONTAINS InterPro DOMAIN/s: MAP kinase, conserved site (InterPro:IPR003527), Protein kinase, ATP binding site (InterPro:IPR017441), Protein kinase, core (InterPro:IPR000719), Serine/threonine protein kinase (InterPro:IPR002290), Tyrosine protein kina…
AT1G69935	Chr1:26341800-26343126	31.7418	48.843	45.4747	0.621768	0.52028	0.00190716	0.0115823	protein_coding	SHW1 (SHORT HYPOCOTYL IN WHITE LIGHT1)	Encodes a nuclear localized serine-arginine-aspartate-rich protein that acts as a negative regulator of photomorphogenesis.	SHORT HYPOCOTYL IN WHITE LIGHT1 (SHW1); FUNCTIONS IN: molecular_function unknown; INVOLVED IN: negative regulation of photomorphogenesis; LOCATED IN: nucleus; EXPRESSED IN: 24 plant structures; EXPRESSED DURING: 15 growth stages; BEST Arabidopsis thaliana protein match is: unknown protein (TAIR:AT4G33780.1); Has 19 Blast hits to 19 proteins in 5 species: Archae - 0; Bacteria - 0; Metazoa - 0; Fun…
AT2G31280	Chr2:13339086-13343666	8.51829	13.1118	13.318	0.62223	0.646335	0.00152847	0.000996162	protein_coding	basic helix-loop-helix (bHLH) protein-related		CONSERVED PEPTIDE UPSTREAM OPEN READING FRAME 7 (CPUORF7); FUNCTIONS IN: transcription factor activity; INVOLVED IN: regulation of transcription; LOCATED IN: nucleus; CONTAINS InterPro DOMAIN/s: Basic helix-loop-helix dimerisation region bHLH (InterPro:IPR001092), Helix-loop-helix DNA-binding (InterPro:IPR011598); BEST Arabidopsis thaliana protein match is: transcription factor (TAIR:AT1G06150.1)…
AT3G25150	Chr3:9156956-9159903	32.6759	50.314	58.1744	0.622733	0.833755	0.000350716	8.73e-07	protein_coding	nuclear transport factor 2 (NTF2) family protein / RNA recognition motif (RRM)-containing protein		nuclear transport factor 2 (NTF2) family protein / RNA recognition motif (RRM)-containing protein; FUNCTIONS IN: RNA binding, nucleotide binding, nucleic acid binding; INVOLVED IN: transport, nucleocytoplasmic transport; LOCATED IN: intracellular; EXPRESSED IN: 23 plant structures; EXPRESSED DURING: 13 growth stages; CONTAINS InterPro DOMAIN/s: Nuclear transport factor 2 (InterPro:IPR002075), RNA…
AT3G52250	Chr3:19376137-19383100	10.8197	16.6603	16.7351	0.622755	0.630812	0.000329413	0.000249534	protein_coding	DNA binding / transcription factor	Encodes a protein with a putative role in mRNA splicing.	DNA binding / transcription factor; FUNCTIONS IN: transcription factor activity, DNA binding; INVOLVED IN: RNA splicing; CONTAINS InterPro DOMAIN/s: SANT, DNA-binding (InterPro:IPR001005), Homeodomain-like (InterPro:IPR009057), Myb, DNA-binding (InterPro:IPR014778), SANT, eukarya (InterPro:IPR017884); Has 710 Blast hits to 668 proteins in 117 species: Archae - 0; Bacteria - 36; Metazoa - 494; Fun…
AT1G69170	Chr1:26005067-26007263	4.49781	6.92583	7.17265	0.622764	0.674881	0.0330077	0.0248037	protein_coding	squamosa promoter-binding protein-like 6 (SPL6)		squamosa promoter-binding protein-like 6 (SPL6); FUNCTIONS IN: transcription factor activity, DNA binding; INVOLVED IN: regulation of transcription; LOCATED IN: nucleus; EXPRESSED IN: 14 plant structures; EXPRESSED DURING: 6 growth stages; CONTAINS InterPro DOMAIN/s: Transcription factor, SBP-box (InterPro:IPR004333); BEST Arabidopsis thaliana protein match is: SPL2 (SQUAMOSA PROMOTER BINDING PRO…
AT5G41050	Chr5:16433316-16434318	15.2467	23.487	21.9551	0.623369	0.527662	0.0121639	0.0451361	protein_coding	unknown protein		unknown protein; FUNCTIONS IN: molecular_function unknown; INVOLVED IN: biological_process unknown; LOCATED IN: endomembrane system; EXPRESSED IN: 22 plant structures; EXPRESSED DURING: 13 growth stages; BEST Arabidopsis thaliana protein match is: unknown protein (TAIR:AT3G26960.1); Has 71 Blast hits to 71 proteins in 11 species: Archae - 0; Bacteria - 0; Metazoa - 0; Fungi - 0; Plants - 71; Viru…
AT5G20010	Chr5:6760283-6762094	196.704	303.121	254.743	0.623869	0.374613	0.000296559	0.039683	protein_coding	RAN-1; GTP binding / GTPase/ protein binding	A member of RAN GTPase gene family. Encodes a small soluble GTP-binding protein. Likely to be involved in nuclear translocation of proteins. May also be involved in cell cycle progression.	RAN-1; FUNCTIONS IN: protein binding, GTP binding, GTPase activity; INVOLVED IN: response to cadmium ion, response to salt stress, protein import into nucleus; LOCATED IN: apoplast, cell wall, plasma membrane; EXPRESSED IN: 6 plant structures; EXPRESSED DURING: L mature pollen stage, M germinated pollen stage; CONTAINS InterPro DOMAIN/s: Ran GTPase (InterPro:IPR002041), GTP-binding nuclear protei…
AT5G61330	Chr5:24657147-24661021	18.9233	29.1855	36.2224	0.625087	0.938316	0.00125043	3.53e-07	protein_coding	rRNA processing protein-related		rRNA processing protein-related; FUNCTIONS IN: molecular_function unknown; INVOLVED IN: biological_process unknown; LOCATED IN: nucleus; EXPRESSED IN: 22 plant structures; EXPRESSED DURING: 13 growth stages; CONTAINS InterPro DOMAIN/s: TRAUB (InterPro:IPR012617); Has 79462 Blast hits to 32481 proteins in 1301 species: Archae - 395; Bacteria - 15286; Metazoa - 26196; Fungi - 9575; Plants - 3170; V…
AT1G77630	Chr1:29173456-29175530	12.1999	18.8161	19.5798	0.625106	0.6841	0.00297703	0.00116188	protein_coding	peptidoglycan-binding LysM domain-containing protein		peptidoglycan-binding LysM domain-containing protein; INVOLVED IN: cell wall macromolecule catabolic process; LOCATED IN: anchored to plasma membrane, plasma membrane, anchored to membrane; EXPRESSED IN: 21 plant structures; EXPRESSED DURING: 13 growth stages; CONTAINS InterPro DOMAIN/s: Peptidoglycan-binding lysin domain (InterPro:IPR018392), Peptidoglycan-binding Lysin subgroup (InterPro:IPR002…
AT3G57000	Chr3:21092267-21094297	30.3689	46.8469	48.3626	0.625359	0.672895	0.000830468	0.000275479	protein_coding	nucleolar essential protein-related		nucleolar essential protein-related; FUNCTIONS IN: molecular_function unknown; LOCATED IN: nucleus; EXPRESSED IN: 22 plant structures; EXPRESSED DURING: 13 growth stages; CONTAINS InterPro DOMAIN/s: Ribosomal biogenesis, methyltransferase, EMG1/NEP1 (InterPro:IPR005304); Has 1252 Blast hits to 912 proteins in 202 species: Archae - 94; Bacteria - 9; Metazoa - 674; Fungi - 138; Plants - 36; Viruses…
AT3G14860	Chr3:4998356-5001046	21.3777	32.9958	32.3589	0.626174	0.599652	0.0135345	0.0176496	protein_coding	NHL repeat-containing protein		NHL repeat-containing protein; FUNCTIONS IN: molecular_function unknown; INVOLVED IN: biological_process unknown; LOCATED IN: cellular_component unknown; EXPRESSED IN: 23 plant structures; EXPRESSED DURING: 13 growth stages; CONTAINS InterPro DOMAIN/s: NHL repeat (InterPro:IPR001258), Six-bladed beta-propeller, TolB-like (InterPro:IPR011042); BEST Arabidopsis thaliana protein match is: NHL repeat…
AT5G67630	Chr5:26967380-26969394	14.3685	22.1795	21.8047	0.626319	0.603334	0.00197025	0.00327264	protein_coding	DNA helicase, putative		DNA helicase, putative; FUNCTIONS IN: DNA helicase activity, nucleoside-triphosphatase activity, nucleotide binding, ATP binding; LOCATED IN: nucleolus, chloroplast; EXPRESSED IN: 21 plant structures; EXPRESSED DURING: 13 growth stages; CONTAINS InterPro DOMAIN/s: TIP49, C-terminal (InterPro:IPR010339), ATPase, AAA-type, core (InterPro:IPR003959), ATPase, AAA+ type, core (InterPro:IPR003593); BES…
AT5G49990	Chr5:20337640-20341881	5.84849	9.02881	12.5966	0.626472	1.1085	0.0141728	3.97e-06	protein_coding	xanthine/uracil permease family protein		xanthine/uracil permease family protein; FUNCTIONS IN: transmembrane transporter activity; INVOLVED IN: transport; LOCATED IN: membrane; EXPRESSED IN: 22 plant structures; EXPRESSED DURING: 13 growth stages; CONTAINS InterPro DOMAIN/s: Xanthine/uracil permease (InterPro:IPR006042), Xanthine/uracil/vitamin C permease (InterPro:IPR006043); BEST Arabidopsis thaliana protein match is: permease, putat…
AT2G47400	Chr2:19446853-19447438	1463.63	2259.82	2158.58	0.626655	0.562124	0.0015366	0.00902657	protein_coding	CP12-1	CP12-1 encodes a small peptide found in the chloroplast stroma. It belongs to the CP12 gene family thought to be involved in the formation of a supramolecular complex with glyceraldehyde-3-phosphate dehydrogenase (GAPDH) and phosphoribulokinase (PRK) embedded in the Calvin cycle. The annotation of this gene is based on article 32494.	CP12-1; FUNCTIONS IN: molecular_function unknown; INVOLVED IN: biological_process unknown; LOCATED IN: chloroplast stroma, chloroplast; EXPRESSED IN: 22 plant structures; EXPRESSED DURING: 13 growth stages; CONTAINS InterPro DOMAIN/s: Protein of unknown function CP12 (InterPro:IPR003823); BEST Arabidopsis thaliana protein match is: CP12-2; protein binding (TAIR:AT3G62410.1); Has 196 Blast hits to…
AT5G05800	Chr5:1743085-1745245	13.4971	20.8463	26.3333	0.627142	0.965837	0.0324414	7.1e-05	protein_coding	unknown protein		unknown protein; FUNCTIONS IN: molecular_function unknown; INVOLVED IN: biological_process unknown; LOCATED IN: cellular_component unknown; EXPRESSED IN: 24 plant structures; EXPRESSED DURING: 15 growth stages; BEST Arabidopsis thaliana protein match is: unknown protein (TAIR:AT3G11290.1); Has 434 Blast hits to 262 proteins in 20 species: Archae - 0; Bacteria - 0; Metazoa - 0; Fungi - 26; Plants …
AT4G38050	Chr4:17869378-17872482	3.47753	5.37157	5.28349	0.627281	0.605026	0.0317541	0.0487024	protein_coding	transmembrane transporter		transmembrane transporter; FUNCTIONS IN: transmembrane transporter activity; INVOLVED IN: transport; LOCATED IN: plasma membrane, membrane; EXPRESSED IN: 22 plant structures; EXPRESSED DURING: 13 growth stages; CONTAINS InterPro DOMAIN/s: Xanthine/uracil permease (InterPro:IPR006042), Xanthine/uracil/vitamin C permease (InterPro:IPR006043); BEST Arabidopsis thaliana protein match is: xanthine/ura…
AT5G14050	Chr5:4533260-4535301	22.0281	34.0284	34.9397	0.627392	0.667119	0.000542272	0.000199739	protein_coding	transducin family protein / WD-40 repeat family protein		transducin family protein / WD-40 repeat family protein; FUNCTIONS IN: nucleotide binding; INVOLVED IN: biological_process unknown; LOCATED IN: CUL4 RING ubiquitin ligase complex; EXPRESSED IN: 22 plant structures; EXPRESSED DURING: 13 growth stages; CONTAINS InterPro DOMAIN/s: WD40 repeat-like (InterPro:IPR011046), WD40 repeat, region (InterPro:IPR017986), WD40/YVTN repeat-like (InterPro:IPR0159…
AT2G33590	Chr2:14224267-14226602	16.0488	24.7944	32.1284	0.627549	1.00298	0.00172895	1.46e-07	protein_coding	cinnamoyl-CoA reductase family		cinnamoyl-CoA reductase family; FUNCTIONS IN: coenzyme binding, binding, cinnamoyl-CoA reductase activity, catalytic activity; INVOLVED IN: response to cadmium ion, lignin biosynthetic process; LOCATED IN: cellular_component unknown; EXPRESSED IN: 23 plant structures; EXPRESSED DURING: 13 growth stages; CONTAINS InterPro DOMAIN/s: NAD-dependent epimerase/dehydratase (InterPro:IPR001509), NAD(P)-b…
AT1G70660	Chr1:26640594-26642149	52.9324	81.778	94.7869	0.627563	0.842134	0.000636949	2.4e-06	protein_coding	MMZ2 (MMS ZWEI HOMOLOGE 2); protein binding / ubiquitin-protein ligase	MMZ2/UEV1B encodes a protein that may play a role in DNA damage responses and error-free post-replicative DNA repair by participating in lysine-63-based polyubiquitination reactions. UEV1A can form diubiquitin and triubiquitin chains in combination with UBC13A/UBC35 in vitro. It can also functionally complement an mms2 mutation in budding yeast, both by increasing mms2 mutant viability in the pre…	MMS ZWEI HOMOLOGE 2 (MMZ2); FUNCTIONS IN: ubiquitin-protein ligase activity, protein binding; INVOLVED IN: postreplication repair; LOCATED IN: UBC13-MMS2 complex; EXPRESSED IN: 22 plant structures; EXPRESSED DURING: 13 growth stages; CONTAINS InterPro DOMAIN/s: Ubiquitin-conjugating enzyme/RWD-like (InterPro:IPR016135), Ubiquitin-conjugating enzyme, E2 (InterPro:IPR000608); BEST Arabidopsis thali…
AT1G03150	Chr1:756413-758612	30.2149	46.6845	50.1407	0.627681	0.732316	0.00373405	0.000658594	protein_coding	GCN5-related N-acetyltransferase (GNAT) family protein		GCN5-related N-acetyltransferase (GNAT) family protein; FUNCTIONS IN: N-acetyltransferase activity; INVOLVED IN: metabolic process; LOCATED IN: cellular_component unknown; EXPRESSED IN: 22 plant structures; EXPRESSED DURING: 13 growth stages; CONTAINS InterPro DOMAIN/s: GCN5-related N-acetyltransferase (InterPro:IPR000182), Acyl-CoA N-acyltransferase (InterPro:IPR016181); BEST Arabidopsis thalian…
AT2G47580	Chr2:19517186-19518871	37.5801	58.0721	59.1	0.627875	0.654785	0.000848785	0.000460714	protein_coding	U1A (SPLICEOSOMAL PROTEIN U1A); RNA binding / nucleic acid binding / nucleotide binding	encodes spliceosomal protein U1A	SPLICEOSOMAL PROTEIN U1A (U1A); FUNCTIONS IN: RNA binding, nucleotide binding, nucleic acid binding; INVOLVED IN: nuclear mRNA splicing, via spliceosome, response to salt stress; LOCATED IN: nucleolus, nucleus, snRNP U1; EXPRESSED IN: 23 plant structures; EXPRESSED DURING: 15 growth stages; CONTAINS InterPro DOMAIN/s: RNA recognition motif, RNP-1 (InterPro:IPR000504), Nucleotide-binding, alpha-be…
AT2G20920	Chr2:8998685-8999932	61.2817	94.7332	95.7323	0.628414	0.645148	0.000312636	0.000193924	protein_coding	unknown protein		unknown protein; LOCATED IN: membrane; EXPRESSED IN: 23 plant structures; EXPRESSED DURING: 15 growth stages; Has 178 Blast hits to 177 proteins in 58 species: Archae - 0; Bacteria - 89; Metazoa - 0; Fungi - 0; Plants - 55; Viruses - 0; Other Eukaryotes - 34 (source: NCBI BLink).
AT1G12830	Chr1:4374249-4375170	20.863	32.2515	34.278	0.628419	0.717932	0.00472005	0.00123966	protein_coding	unknown protein		unknown protein; FUNCTIONS IN: molecular_function unknown; INVOLVED IN: biological_process unknown; LOCATED IN: cellular_component unknown; EXPRESSED IN: 23 plant structures; EXPRESSED DURING: 13 growth stages; Has 39113 Blast hits to 20367 proteins in 821 species: Archae - 97; Bacteria - 5453; Metazoa - 15540; Fungi - 5514; Plants - 1861; Viruses - 608; Other Eukaryotes - 10040 (source: NCBI BLi…
AT5G10160	Chr5:3185745-3190251	40.254	62.2314	61.0871	0.62851	0.603331	0.00422904	0.00553986	protein_coding	beta-hydroxyacyl-ACP dehydratase, putative		beta-hydroxyacyl-ACP dehydratase, putative; FUNCTIONS IN: hydro-lyase activity, 3-hydroxyacyl-[acyl-carrier-protein] dehydratase activity; INVOLVED IN: fatty acid biosynthetic process; LOCATED IN: cell wall, chloroplast, membrane; EXPRESSED IN: 22 plant structures; EXPRESSED DURING: 13 growth stages; CONTAINS InterPro DOMAIN/s: Beta-hydroxyacyl-(acyl-carrier-protein) dehydratase, FabA/FabZ (Inter…
AT4G08110	Chr4:5083925-5086640	7.60374	11.7566	12.0492	0.628689	0.66575	0.00241044	0.00133011	transposable_element_gene	transposable element gene		CACTA-like transposase family (Ptta/En/Spm), has a 4.2e-66 P-value blast match to At5g29026.1/8-244 CACTA-like transposase family (Ptta/En/Spm) (CACTA-element) (Arabidopsis thaliana)
AT5G47680	Chr5:19315022-19317522	20.1028	31.0846	34.9105	0.6288	0.797862	0.00194714	5.82e-05	protein_coding			FUNCTIONS IN: molecular_function unknown; INVOLVED IN: biological_process unknown; LOCATED IN: cellular_component unknown; EXPRESSED IN: 23 plant structures; EXPRESSED DURING: 13 growth stages; CONTAINS InterPro DOMAIN/s: tRNA (guanine-N1-)-methyltransferase (InterPro:IPR016009), tRNA (guanine-N(1)-)-methyltransferase, metazoa (InterPro:IPR016653), tRNA (guanine-N1-)-methyltransferase, eukaryotic…
AT2G47350	Chr2:19433790-19437249	6.03435	9.33266	9.54939	0.62909	0.663809	0.0093038	0.00677229	protein_coding	PAPA-1-like family protein / zinc finger (HIT type) family protein		PAPA-1-like family protein / zinc finger (HIT type) family protein; FUNCTIONS IN: protein binding; INVOLVED IN: biological_process unknown; LOCATED IN: cellular_component unknown; EXPRESSED IN: 22 plant structures; EXPRESSED DURING: 12 growth stages; CONTAINS InterPro DOMAIN/s: Zinc finger, HIT-type (InterPro:IPR007529), PAPA-1-like conserved region (InterPro:IPR006880); BEST Arabidopsis thaliana…
AT1G72820	Chr1:27402877-27404673	12.6127	19.5095	21.2536	0.629298	0.754426	0.00205016	0.000174004	protein_coding	mitochondrial substrate carrier family protein		mitochondrial substrate carrier family protein; FUNCTIONS IN: binding; INVOLVED IN: transport, mitochondrial transport; LOCATED IN: mitochondrial inner membrane, membrane; EXPRESSED IN: 23 plant structures; EXPRESSED DURING: 13 growth stages; CONTAINS InterPro DOMAIN/s: Mitochondrial carrier protein (InterPro:IPR002067), Mitochondrial substrate carrier (InterPro:IPR001993), Mitochondrial substrat…
AT3G19240	Chr3:6664249-6666558	15.0642	23.3061	21.4886	0.629588	0.51405	0.000763114	0.00718306	protein_coding			FUNCTIONS IN: molecular_function unknown; INVOLVED IN: N-terminal protein myristoylation; LOCATED IN: cellular_component unknown; EXPRESSED IN: 25 plant structures; EXPRESSED DURING: 15 growth stages; CONTAINS InterPro DOMAIN/s: WD40 repeat-like (InterPro:IPR011046), Vacuolar import and degradation, Vid27-related (InterPro:IPR013863); BEST Arabidopsis thaliana protein match is: dem protein-relate…
AT1G09520	Chr1:3070945-3072050	10.7802	16.6784	16.4059	0.62959	0.607429	0.0152251	0.0246512	protein_coding	protein binding / zinc ion binding		protein binding / zinc ion binding; FUNCTIONS IN: protein binding, zinc ion binding; LOCATED IN: chloroplast; EXPRESSED IN: 21 plant structures; EXPRESSED DURING: 12 growth stages; CONTAINS InterPro DOMAIN/s: Zinc finger, PHD-type (InterPro:IPR001965); BEST Arabidopsis thaliana protein match is: PHD finger family protein (TAIR:AT3G17460.1); Has 29 Blast hits to 29 proteins in 8 species: Archae - …
AT2G18900	Chr2:8188256-8192489	10.9947	17.0149	15.9463	0.629997	0.538013	0.000933196	0.00549251	protein_coding	transducin family protein / WD-40 repeat family protein		transducin family protein / WD-40 repeat family protein; FUNCTIONS IN: nucleotide binding; INVOLVED IN: biological_process unknown; EXPRESSED IN: 19 plant structures; EXPRESSED DURING: 11 growth stages; CONTAINS InterPro DOMAIN/s: WD40 repeat-like (InterPro:IPR011046), WD40 repeat, region (InterPro:IPR017986), WD40/YVTN repeat-like (InterPro:IPR015943), WD40 repeat (InterPro:IPR001680); BEST Arab…
AT4G19700	Chr4:10713560-10714707	15.2659	23.6391	29.3147	0.630861	0.942907	0.00675652	2.65e-05	protein_coding	RING; protein binding / zinc ion binding		RING; FUNCTIONS IN: protein binding, zinc ion binding; INVOLVED IN: response to gibberellin stimulus; LOCATED IN: cellular_component unknown; CONTAINS InterPro DOMAIN/s: Zinc finger, RING-type (InterPro:IPR001841), S-ribonuclease binding protein, SBP1, pollen (InterPro:IPR017066); BEST Arabidopsis thaliana protein match is: protein binding / zinc ion binding (TAIR:AT5G45100.1); Has 448 Blast hits…
AT3G28050	Chr3:10442813-10445398	38.498	59.6138	58.4955	0.630863	0.605138	0.000330847	0.000571528	protein_coding	nodulin MtN21 family protein		nodulin MtN21 family protein; INVOLVED IN: biological_process unknown; LOCATED IN: endomembrane system, membrane; EXPRESSED IN: 23 plant structures; EXPRESSED DURING: 13 growth stages; CONTAINS InterPro DOMAIN/s: Protein of unknown function DUF6, transmembrane (InterPro:IPR000620); BEST Arabidopsis thaliana protein match is: nodulin MtN21 family protein (TAIR:AT5G40240.1); Has 1000 Blast hits to …
AT5G52970	Chr5:21479598-21481226	103.966	161.194	163.01	0.632685	0.650443	0.000207074	0.000126632	protein_coding	thylakoid lumen 15.0 kDa protein		thylakoid lumen 15.0 kDa protein; FUNCTIONS IN: molecular_function unknown; INVOLVED IN: biological_process unknown; LOCATED IN: thylakoid, thylakoid lumen, chloroplast thylakoid lumen, chloroplast; EXPRESSED IN: 20 plant structures; EXPRESSED DURING: 13 growth stages; Has 228 Blast hits to 228 proteins in 64 species: Archae - 0; Bacteria - 96; Metazoa - 0; Fungi - 0; Plants - 23; Viruses - 0; Ot…
AT2G45240	Chr2:18655938-18659077	25.4875	39.5267	38.2915	0.633041	0.588833	0.00059944	0.00146908	protein_coding	MAP1A (METHIONINE AMINOPEPTIDASE 1A); aminopeptidase/ metalloexopeptidase	Encodes a cytoplasmic MAP1 like methionine aminopeptidase which is involved in removing the N-terminal methionine from proteins. Induced mutants using RNAi technology which knocks out both MAP1 and MAP2 like genes show abnormal development.	METHIONINE AMINOPEPTIDASE 1A (MAP1A); FUNCTIONS IN: metalloexopeptidase activity, aminopeptidase activity; INVOLVED IN: protein processing, N-terminal protein amino acid modification; LOCATED IN: cytoplasm; EXPRESSED IN: 23 plant structures; EXPRESSED DURING: 14 growth stages; CONTAINS InterPro DOMAIN/s: Peptidase M24, structural domain (InterPro:IPR000994), Peptidase M24A, methionine aminopeptid…
AT4G16170	Chr4:9165272-9167841	26.8966	41.7129	43.4574	0.633068	0.693774	0.00048881	0.000105832	protein_coding	unknown protein		unknown protein; FUNCTIONS IN: molecular_function unknown; INVOLVED IN: biological_process unknown; LOCATED IN: endoplasmic reticulum; EXPRESSED IN: 23 plant structures; EXPRESSED DURING: 13 growth stages; BEST Arabidopsis thaliana protein match is: unknown protein (TAIR:AT3G28720.1); Has 54 Blast hits to 54 proteins in 10 species: Archae - 0; Bacteria - 0; Metazoa - 0; Fungi - 0; Plants - 47; Vi…
AT1G79260	Chr1:29813243-29814309	12.3901	19.2264	18.9692	0.633907	0.616072	0.0310323	0.04583	protein_coding	unknown protein		unknown protein; FUNCTIONS IN: molecular_function unknown; INVOLVED IN: biological_process unknown; LOCATED IN: cellular_component unknown; EXPRESSED IN: 22 plant structures; EXPRESSED DURING: 14 growth stages; CONTAINS InterPro DOMAIN/s: Region of unknown function DUF1794 (InterPro:IPR014878); Has 445 Blast hits to 445 proteins in 114 species: Archae - 0; Bacteria - 250; Metazoa - 95; Fungi - 0;…
AT3G20440	Chr3:7123196-7130436	10.9702	17.0258	17.0525	0.634134	0.637988	0.00105229	0.00103462	protein_coding	alpha-amylase/ catalytic/ cation binding		EMBRYO DEFECTIVE 2729 (EMB2729); FUNCTIONS IN: cation binding, catalytic activity, alpha-amylase activity; INVOLVED IN: embryonic development ending in seed dormancy, carbohydrate metabolic process; LOCATED IN: chloroplast; EXPRESSED IN: 10 plant structures; EXPRESSED DURING: 8 growth stages; CONTAINS InterPro DOMAIN/s: Glycosyl hydrolase, family 13, all-beta (InterPro:IPR013780), Immunoglobulin …
AT5G41560	Chr5:16621250-16622656	23.5421	36.5557	35.9677	0.63485	0.613052	0.0281547	0.0435097	protein_coding			FUNCTIONS IN: molecular_function unknown; INVOLVED IN: biological_process unknown; LOCATED IN: chloroplast; EXPRESSED IN: 24 plant structures; EXPRESSED DURING: 15 growth stages; CONTAINS InterPro DOMAIN/s: Ubiquitin ligase, Det1/DDB1-complexing (InterPro:IPR018276); Has 59 Blast hits to 59 proteins in 19 species: Archae - 0; Bacteria - 0; Metazoa - 46; Fungi - 0; Plants - 13; Viruses - 0; Other …
AT5G60340	Chr5:24273878-24275891	29.3393	45.5639	43.9214	0.635054	0.583686	0.00121468	0.0033624	protein_coding	maoC-like dehydratase domain-containing protein		maoC-like dehydratase domain-containing protein; FUNCTIONS IN: oxidoreductase activity, ATP binding; INVOLVED IN: metabolic process; LOCATED IN: mitochondrion; EXPRESSED IN: 7 plant structures; EXPRESSED DURING: LP.04 four leaves visible, C globular stage, petal differentiation and expansion stage, D bilateral stage; CONTAINS InterPro DOMAIN/s: ATPase, AAA-type, core (InterPro:IPR003959), MaoC-li…
AT4G29070	Chr4:14321812-14323307	34.0111	52.8338	61.2633	0.635454	0.850614	0.000713536	2.61e-06	protein_coding			FUNCTIONS IN: molecular_function unknown; INVOLVED IN: biological_process unknown; LOCATED IN: cellular_component unknown; EXPRESSED IN: 24 plant structures; EXPRESSED DURING: 15 growth stages; CONTAINS InterPro DOMAIN/s: Phospholipase A2 (InterPro:IPR016090); Has 22 Blast hits to 22 proteins in 8 species: Archae - 0; Bacteria - 0; Metazoa - 0; Fungi - 0; Plants - 22; Viruses - 0; Other Eukaryote…
AT1G71960	Chr1:27082393-27088248	3.37405	5.24513	6.6601	0.636497	0.982659	0.0325305	0.000609125	protein_coding	ABC transporter family protein		ABC transporter family protein; FUNCTIONS IN: ATPase activity, coupled to transmembrane movement of substances; INVOLVED IN: transport; LOCATED IN: membrane; EXPRESSED IN: 18 plant structures; EXPRESSED DURING: 7 growth stages; CONTAINS InterPro DOMAIN/s: ATPase, AAA+ type, core (InterPro:IPR003593), ABC transporter-like (InterPro:IPR003439), ABC-2 (InterPro:IPR000412), ABC-2 type transporter (In…
AT3G25545	Chr3:9276844-9278629	15.6104	24.2711	22.1615	0.636735	0.507149	0.00430173	0.0314215	protein_coding	unknown protein		unknown protein; FUNCTIONS IN: molecular_function unknown; INVOLVED IN: biological_process unknown; LOCATED IN: cellular_component unknown; EXPRESSED IN: 23 plant structures; EXPRESSED DURING: 13 growth stages; Has 17 Blast hits to 17 proteins in 8 species: Archae - 0; Bacteria - 0; Metazoa - 0; Fungi - 0; Plants - 17; Viruses - 0; Other Eukaryotes - 0 (source: NCBI BLink).
AT1G07010	Chr1:2152851-2156008	23.3097	36.2451	38.6125	0.636853	0.729734	0.0141044	0.00355963	protein_coding	calcineurin-like phosphoesterase family protein		calcineurin-like phosphoesterase family protein; FUNCTIONS IN: hydrolase activity, protein serine/threonine phosphatase activity; INVOLVED IN: biological_process unknown; LOCATED IN: peroxisome; EXPRESSED IN: 21 plant structures; EXPRESSED DURING: 13 growth stages; CONTAINS InterPro DOMAIN/s: Metallophosphoesterase (InterPro:IPR004843); BEST Arabidopsis thaliana protein match is: calcineurin-like…
AT4G18050	Chr4:10022204-10027415	1.81496	2.82217	3.18078	0.636868	0.811039	0.0364847	0.00765305	protein_coding	PGP9 (P-GLYCOPROTEIN 9); ATPase, coupled to transmembrane movement of substances		P-GLYCOPROTEIN 9 (PGP9); FUNCTIONS IN: ATPase activity, coupled to transmembrane movement of substances; INVOLVED IN: transport; LOCATED IN: integral to membrane; EXPRESSED IN: 13 plant structures; EXPRESSED DURING: L mature pollen stage, M germinated pollen stage, 4 anthesis, petal differentiation and expansion stage; CONTAINS InterPro DOMAIN/s: ATPase, AAA+ type, core (InterPro:IPR003593), ABC …
AT3G50750	Chr3:18861838-18863234	17.3873	27.0366	26.7561	0.636879	0.623428	0.00199635	0.00284315	protein_coding	brassinosteroid signalling positive regulator-related		brassinosteroid signalling positive regulator-related; FUNCTIONS IN: transcription regulator activity; INVOLVED IN: biological_process unknown; LOCATED IN: vacuole; EXPRESSED IN: 17 plant structures; EXPRESSED DURING: 12 growth stages; CONTAINS InterPro DOMAIN/s: BZR1, transcriptional repressor (InterPro:IPR008540); BEST Arabidopsis thaliana protein match is: BZR1 (BRASSINAZOLE-RESISTANT 1); DNA …
AT1G65070	Chr1:24173131-24176253	14.4756	22.5155	26.8429	0.637301	0.89252	0.000498616	4.23e-07	protein_coding	DNA mismatch repair MutS family protein		DNA mismatch repair MutS family protein; FUNCTIONS IN: damaged DNA binding, mismatched DNA binding, ATP binding; INVOLVED IN: mismatch repair, maintenance of fidelity during DNA-dependent DNA replication; LOCATED IN: nucleus; EXPRESSED IN: 22 plant structures; EXPRESSED DURING: 13 growth stages; CONTAINS InterPro DOMAIN/s: DNA mismatch repair protein MutS, core (InterPro:IPR007696), DNA mismatch …
AT2G24755	Chr2:10539000-10549520	9.40161	14.6282	15.3005	0.63777	0.704193	0.043306	0.0425233	other_rna	other RNA	Potential natural antisense gene, locus overlaps with AT2G24750 and AT2G24760
AT4G36860	Chr4:17358437-17361978	13.3964	20.8445	21.3496	0.63782	0.67396	0.000930283	0.000432792	protein_coding	zinc ion binding		zinc ion binding; FUNCTIONS IN: zinc ion binding; LOCATED IN: plasma membrane; EXPRESSED IN: 23 plant structures; EXPRESSED DURING: 13 growth stages; CONTAINS InterPro DOMAIN/s: Zinc finger, LIM-type (InterPro:IPR001781), Ubiquitin interacting motif (InterPro:IPR003903); BEST Arabidopsis thaliana protein match is: DA1 (DA 1); ubiquitin binding (TAIR:AT1G19270.1); Has 1546 Blast hits to 1204 prote…
AT3G01800	Chr3:285870-287950	8.37174	13.0268	12.7608	0.637883	0.609718	0.0138564	0.0242106	protein_coding	ribosome recycling factor family protein / ribosome releasing factor family protein		ribosome recycling factor family protein / ribosome releasing factor family protein; INVOLVED IN: translation; LOCATED IN: mitochondrion; EXPRESSED IN: 19 plant structures; EXPRESSED DURING: 13 growth stages; CONTAINS InterPro DOMAIN/s: Ribosome recycling factor, bacterial-like (InterPro:IPR015998), Ribosome recycling factor (InterPro:IPR002661); BEST Arabidopsis thaliana protein match is: RRF (R…
AT1G11880	Chr1:4007704-4010433	4.11124	6.39877	6.90034	0.638219	0.748689	0.0374872	0.0161439	protein_coding	transferase, transferring hexosyl groups		transferase, transferring hexosyl groups; FUNCTIONS IN: transferase activity, transferring hexosyl groups; INVOLVED IN: GPI anchor biosynthetic process; LOCATED IN: integral to membrane, endoplasmic reticulum membrane; EXPRESSED IN: 10 plant structures; EXPRESSED DURING: F mature embryo stage, petal differentiation and expansion stage, D bilateral stage, E expanded cotyledon stage; CONTAINS Inter…
AT1G22970	Chr1:8130715-8132208	12.5223	19.4968	17.8246	0.638735	0.510964	0.00662183	0.0415046	protein_coding	unknown protein		unknown protein; EXPRESSED IN: 22 plant structures; EXPRESSED DURING: 13 growth stages; BEST Arabidopsis thaliana protein match is: unknown protein (TAIR:AT1G71150.1); Has 102 Blast hits to 102 proteins in 32 species: Archae - 0; Bacteria - 0; Metazoa - 62; Fungi - 9; Plants - 27; Viruses - 0; Other Eukaryotes - 4 (source: NCBI BLink).
AT3G14750	Chr3:4953575-4955656	4.77674	7.43741	8.21483	0.638773	0.783801	0.0435229	0.0138519	protein_coding	unknown protein		unknown protein; FUNCTIONS IN: molecular_function unknown; INVOLVED IN: biological_process unknown; EXPRESSED IN: 16 plant structures; EXPRESSED DURING: 9 growth stages; BEST Arabidopsis thaliana protein match is: unknown protein (TAIR:AT1G67170.1); Has 3322 Blast hits to 2437 proteins in 324 species: Archae - 47; Bacteria - 376; Metazoa - 1403; Fungi - 181; Plants - 273; Viruses - 4; Other Eukar…
AT3G16190	Chr3:5489700-5491248	44.7434	69.6739	76.8039	0.638942	0.781102	0.000757912	2.47e-05	protein_coding	isochorismatase hydrolase family protein		isochorismatase hydrolase family protein; FUNCTIONS IN: catalytic activity; INVOLVED IN: metabolic process; LOCATED IN: cellular_component unknown; EXPRESSED IN: 23 plant structures; EXPRESSED DURING: 14 growth stages; CONTAINS InterPro DOMAIN/s: Isochorismatase hydrolase (InterPro:IPR000868); Has 3706 Blast hits to 3703 proteins in 851 species: Archae - 95; Bacteria - 2998; Metazoa - 0; Fungi - …
AT1G14890	Chr1:5137013-5137957	19.288	30.0357	33.2116	0.638979	0.785583	0.00464849	0.000431781	protein_coding	enzyme inhibitor/ pectinesterase/ pectinesterase inhibitor		enzyme inhibitor/ pectinesterase/ pectinesterase inhibitor; FUNCTIONS IN: enzyme inhibitor activity, pectinesterase inhibitor activity, pectinesterase activity; INVOLVED IN: biological_process unknown; EXPRESSED IN: 22 plant structures; EXPRESSED DURING: 13 growth stages; CONTAINS InterPro DOMAIN/s: Pectinesterase inhibitor (InterPro:IPR006501); BEST Arabidopsis thaliana protein match is: inverta…
AT5G15260	Chr5:4953439-4954932	10.6815	16.6385	16.4287	0.639417	0.6227	0.00647667	0.0101897	protein_coding	structural constituent of ribosome		structural constituent of ribosome; FUNCTIONS IN: structural constituent of ribosome; INVOLVED IN: translation; LOCATED IN: ribosome, intracellular, chloroplast; CONTAINS InterPro DOMAIN/s: Ribosomal protein L34e (InterPro:IPR008195); BEST Arabidopsis thaliana protein match is: structural constituent of ribosome (TAIR:AT3G01170.1); Has 39 Blast hits to 39 proteins in 8 species: Archae - 0; Bacter…
AT4G18780	Chr4:10311029-10316790	3.19358	4.97465	5.76799	0.63942	0.85449	0.0138838	0.000924788	protein_coding	IRX1 (IRREGULAR XYLEM 1); cellulose synthase/ transferase, transferring glycosyl groups	Encodes a member of the cellulose synthase family involved in secondary cell wall biosynthesis. Mutants have abnormal xylem formation, reduced cellulose content, and enhanced drought and osmotic stress tolerance. Mediates resistance towards bacterial pathogens via ABA. Confers resistance towards bacterial and fungal pathogens, independent of salicylic acid, ethylene and jasmonate signaling.	IRREGULAR XYLEM 1 (IRX1); FUNCTIONS IN: cellulose synthase activity, transferase activity, transferring glycosyl groups; INVOLVED IN: in 10 processes; LOCATED IN: cell wall, plasma membrane; EXPRESSED IN: 18 plant structures; EXPRESSED DURING: 9 growth stages; CONTAINS InterPro DOMAIN/s: Cellulose synthase (InterPro:IPR005150), Zinc finger, RING-type, conserved site (InterPro:IPR017907), Zinc fin…
AT5G12900	Chr5:4071918-4074619	10.1025	15.7426	17.9202	0.639961	0.828468	0.00196212	3.89e-05	protein_coding	unknown protein		unknown protein; FUNCTIONS IN: molecular_function unknown; INVOLVED IN: biological_process unknown; LOCATED IN: chloroplast; EXPRESSED IN: 21 plant structures; EXPRESSED DURING: 13 growth stages; BEST Arabidopsis thaliana protein match is: unknown protein (TAIR:AT1G12330.1); Has 278 Blast hits to 272 proteins in 46 species: Archae - 0; Bacteria - 26; Metazoa - 55; Fungi - 10; Plants - 146; Viruse…
AT5G54250	Chr5:22025285-22030060	21.2848	33.1685	28.541	0.639988	0.424808	0.000466551	0.0254109	protein_coding	ATCNGC4 (CYCLIC NUCLEOTIDE-GATED CATION CHANNEL 4); calmodulin binding / cation channel/ cation transmembrane transporter/ cyclic nucleotide binding	member of Cyclic nucleotide gated channel family, downstream component of the signaling pathways leading to HR resistance. mutant plants exhibit gene-for-gene disease resistance against avirulent Pseudomonas syringae despite the near-complete absence of the hypersensitive response (HR). Salicylic acid accumulation in dnd2 mutants is completely PAD4-independent.	CYCLIC NUCLEOTIDE-GATED CATION CHANNEL 4 (ATCNGC4); FUNCTIONS IN: cation transmembrane transporter activity, cyclic nucleotide binding, calmodulin binding, cation channel activity; INVOLVED IN: plant-type hypersensitive response; LOCATED IN: membrane; EXPRESSED IN: 20 plant structures; EXPRESSED DURING: 13 growth stages; CONTAINS InterPro DOMAIN/s: Cyclic nucleotide-binding (InterPro:IPR000595), …
AT5G35530	Chr5:13710110-13712288	164.607	256.56	251.236	0.640265	0.611611	0.000174478	0.000444763	protein_coding	40S ribosomal protein S3 (RPS3C)		40S ribosomal protein S3 (RPS3C); FUNCTIONS IN: structural constituent of ribosome; INVOLVED IN: response to salt stress, translation; LOCATED IN: cytosolic small ribosomal subunit, cytosolic ribosome, nucleolus, membrane; EXPRESSED IN: 23 plant structures; EXPRESSED DURING: 14 growth stages; CONTAINS InterPro DOMAIN/s: K Homology, prokaryotic type (InterPro:IPR009019), K Homology, type 2 (InterP…
AT1G07615	Chr1:2342197-2344271	5.34126	8.32578	9.31188	0.640405	0.803488	0.0249594	0.00497491	protein_coding	GTP binding		GTP binding; FUNCTIONS IN: GTP binding; LOCATED IN: intracellular; EXPRESSED IN: 14 plant structures; EXPRESSED DURING: 6 growth stages; CONTAINS InterPro DOMAIN/s: GTP1/OBG subdomain (InterPro:IPR006169), GTP1/OBG (InterPro:IPR006073), GTP-binding protein, HSR1-related (InterPro:IPR002917), GTP-binding protein Obg/CgtA (InterPro:IPR014100); BEST Arabidopsis thaliana protein match is: GTP1/OBG fa…
AT1G63810	Chr1:23669531-23675898	9.57317	14.9283	15.3672	0.640977	0.684379	0.000590289	0.00019863	protein_coding			FUNCTIONS IN: molecular_function unknown; INVOLVED IN: biological_process unknown; LOCATED IN: cellular_component unknown; EXPRESSED IN: 21 plant structures; EXPRESSED DURING: 13 growth stages; CONTAINS InterPro DOMAIN/s: Nrap protein (InterPro:IPR005554); Has 268 Blast hits to 263 proteins in 124 species: Archae - 3; Bacteria - 0; Metazoa - 116; Fungi - 89; Plants - 17; Viruses - 0; Other Eukary…
AT3G19670	Chr3:6828061-6836582	13.9026	21.6865	26.7945	0.641445	0.948182	0.000388638	3.37e-08	protein_coding	protein binding		protein binding; FUNCTIONS IN: protein binding; INVOLVED IN: biological_process unknown; LOCATED IN: cellular_component unknown; EXPRESSED IN: 21 plant structures; EXPRESSED DURING: 6 growth stages; CONTAINS InterPro DOMAIN/s: FF (InterPro:IPR002713), WW/Rsp5/WWP (InterPro:IPR001202); BEST Arabidopsis thaliana protein match is: protein binding (TAIR:AT1G44910.2); Has 13502 Blast hits to 9262 prot…
AT5G01350	Chr5:145635-147200	138.789	216.519	270.372	0.641604	0.963651	0.000257553	1.66e-08	protein_coding	unknown protein		unknown protein; FUNCTIONS IN: molecular_function unknown; INVOLVED IN: biological_process unknown; LOCATED IN: endomembrane system; EXPRESSED IN: 24 plant structures; EXPRESSED DURING: 15 growth stages; Has 22 Blast hits to 22 proteins in 7 species: Archae - 0; Bacteria - 0; Metazoa - 0; Fungi - 0; Plants - 22; Viruses - 0; Other Eukaryotes - 0 (source: NCBI BLink).
AT3G61420	Chr3:22727039-22731954	8.12804	12.6823	15.6539	0.641836	0.947138	0.00350065	6.87e-06	protein_coding			FUNCTIONS IN: molecular_function unknown; INVOLVED IN: biological_process unknown; LOCATED IN: cellular_component unknown; CONTAINS InterPro DOMAIN/s: Kelch related (InterPro:IPR013089), BSD (InterPro:IPR005607); BEST Arabidopsis thaliana protein match is: transcription factor-related (TAIR:AT1G55750.1); Has 247 Blast hits to 247 proteins in 115 species: Archae - 1; Bacteria - 0; Metazoa - 116; F…
AT2G39010	Chr2:16291476-16294034	223.18	348.256	344.048	0.64194	0.625998	0.000279791	0.000641722	protein_coding	PIP2E (PLASMA MEMBRANE INTRINSIC PROTEIN 2E); water channel		PLASMA MEMBRANE INTRINSIC PROTEIN 2E (PIP2E); FUNCTIONS IN: water channel activity; INVOLVED IN: transport, response to nematode; LOCATED IN: plasma membrane, membrane; EXPRESSED IN: 23 plant structures; EXPRESSED DURING: 13 growth stages; CONTAINS InterPro DOMAIN/s: Aquaporin (InterPro:IPR012269), Major intrinsic protein (InterPro:IPR000425); BEST Arabidopsis thaliana protein match is: PIP2;5 (P…
AT5G65940	Chr5:26376609-26379235	33.3417	52.0366	54.9454	0.642198	0.722265	0.00146716	0.000410229	protein_coding	CHY1 (BETA-HYDROXYISOBUTYRYL-COA HYDROLASE 1); 3-hydroxyisobutyryl-CoA hydrolase	hydrolyzes beta-hydroxyisobutyryl-CoA	BETA-HYDROXYISOBUTYRYL-COA HYDROLASE 1 (CHY1); FUNCTIONS IN: 3-hydroxyisobutyryl-CoA hydrolase activity; INVOLVED IN: response to auxin stimulus, fatty acid beta-oxidation, valine catabolic process; EXPRESSED IN: 22 plant structures; EXPRESSED DURING: 13 growth stages; CONTAINS InterPro DOMAIN/s: Crotonase, core (InterPro:IPR001753); BEST Arabidopsis thaliana protein match is: 3-hydroxyisobutyryl…
AT2G28070	Chr2:11956431-11959782	11.7057	18.2755	19.0015	0.642699	0.7005	0.00109614	0.000332567	protein_coding	ABC transporter family protein		ABC transporter family protein; FUNCTIONS IN: ATPase activity, coupled to transmembrane movement of substances; LOCATED IN: plasma membrane; EXPRESSED IN: 23 plant structures; EXPRESSED DURING: 13 growth stages; CONTAINS InterPro DOMAIN/s: ATPase, AAA+ type, core (InterPro:IPR003593), ABC transporter-like (InterPro:IPR003439), ABC-2 type transporter (InterPro:IPR013525); BEST Arabidopsis thaliana…
AT5G64170	Chr5:25672465-25676746	19.8689	31.0278	41.231	0.64305	1.05482	0.00160502	1.23e-07	protein_coding	dentin sialophosphoprotein-related		dentin sialophosphoprotein-related; FUNCTIONS IN: molecular_function unknown; INVOLVED IN: biological_process unknown; LOCATED IN: cellular_component unknown; EXPRESSED IN: 17 plant structures; EXPRESSED DURING: 9 growth stages; BEST Arabidopsis thaliana protein match is: unknown protein (TAIR:AT3G54500.2); Has 100 Blast hits to 93 proteins in 27 species: Archae - 2; Bacteria - 14; Metazoa - 12; …
AT3G26920	Chr3:9920461-9922557	5.80648	9.06804	9.36496	0.643128	0.691206	0.0168634	0.0122212	protein_coding			FUNCTIONS IN: molecular_function unknown; INVOLVED IN: biological_process unknown; LOCATED IN: cellular_component unknown; EXPRESSED IN: 7 plant structures; EXPRESSED DURING: 4 anthesis, C globular stage, petal differentiation and expansion stage, E expanded cotyledon stage; CONTAINS InterPro DOMAIN/s: FBD (InterPro:IPR013596), FBD-like (InterPro:IPR006566), Leucine-rich repeat 2 (InterPro:IPR013…
AT2G39020	Chr2:16295314-16296328	34.89	54.4933	47.9101	0.643265	0.459113	0.00066111	0.0194868	protein_coding	GCN5-related N-acetyltransferase (GNAT) family protein		GCN5-related N-acetyltransferase (GNAT) family protein; FUNCTIONS IN: N-acetyltransferase activity; INVOLVED IN: metabolic process; LOCATED IN: chloroplast; EXPRESSED IN: 23 plant structures; EXPRESSED DURING: 13 growth stages; CONTAINS InterPro DOMAIN/s: GCN5-related N-acetyltransferase (InterPro:IPR000182), Acyl-CoA N-acyltransferase (InterPro:IPR016181); BEST Arabidopsis thaliana protein match…
AT5G54390	Chr5:22085997-22088017	52.0071	81.2484	71.76	0.643632	0.466069	0.000164458	0.00759882	protein_coding	AHL (ARABIDOPSIS HAL2-LIKE); 3'(2'),5'-bisphosphate nucleotidase/ inositol or phosphatidylinositol phosphatase	Encodes a 3'-phosphoadenosine-5'-phosphate (PAP) phosphatase that is sensitive to physiological concentrations of Na+. It does not also act as inositol polyphosphate 1-phosphatases, which other members of the HAL2-like family do. It is proposed that AHL acts in concert with sulphotransferases to prevent both the toxicity of PAP on RNA processing enzymes as well as the product inhibition of PAP on…	ARABIDOPSIS HAL2-LIKE (AHL); FUNCTIONS IN: 3'(2'),5'-bisphosphate nucleotidase activity, inositol or phosphatidylinositol phosphatase activity; INVOLVED IN: sulfur metabolic process; LOCATED IN: cellular_component unknown; EXPRESSED IN: 23 plant structures; EXPRESSED DURING: 15 growth stages; CONTAINS InterPro DOMAIN/s: Inositol monophosphatase (InterPro:IPR000760), 3(2),5 -bisphosphate nucleotid…
AT5G19900	Chr5:6728159-6730045	17.5158	27.3717	27.1669	0.644023	0.634784	0.000596881	0.000694669	protein_coding	PRLI-interacting factor, putative		PRLI-interacting factor, putative; FUNCTIONS IN: molecular_function unknown; INVOLVED IN: biological_process unknown; LOCATED IN: chloroplast; EXPRESSED IN: 24 plant structures; EXPRESSED DURING: 15 growth stages; Has 1528 Blast hits to 1237 proteins in 215 species: Archae - 5; Bacteria - 69; Metazoa - 541; Fungi - 137; Plants - 125; Viruses - 37; Other Eukaryotes - 614 (source: NCBI BLink).
AT2G41600	Chr2:17343359-17346737	22.4783	35.1372	34.1413	0.644464	0.604582	0.0370804	0.0337317	protein_coding			FUNCTIONS IN: molecular_function unknown; INVOLVED IN: biological_process unknown; LOCATED IN: mitochondrial matrix; EXPRESSED IN: 21 plant structures; EXPRESSED DURING: 13 growth stages; CONTAINS InterPro DOMAIN/s: Mitochondrial glycoprotein (InterPro:IPR003428); Has 20 Blast hits to 20 proteins in 3 species: Archae - 0; Bacteria - 0; Metazoa - 0; Fungi - 0; Plants - 20; Viruses - 0; Other Eukar…
AT4G14710	Chr4:8422230-8426558	68.7157	107.426	101.856	0.644637	0.569411	0.000331315	0.00161079	protein_coding	acireductone dioxygenase [iron(II)-requiring]/ metal ion binding		ATARD2; FUNCTIONS IN: acireductone dioxygenase [iron(II)-requiring] activity, metal ion binding; INVOLVED IN: methionine salvage; LOCATED IN: cellular_component unknown; EXPRESSED IN: cultured cell; CONTAINS InterPro DOMAIN/s: Acireductone dioxygenase, ARD (InterPro:IPR004313), Cupin, RmlC-type (InterPro:IPR011051), RmlC-like jelly roll fold (InterPro:IPR014710); BEST Arabidopsis thaliana protein…
AT5G49530	Chr5:20100578-20104447	10.1889	15.9294	16.9624	0.644685	0.736937	0.00112283	0.000163019	protein_coding	SIN-like family protein		SIN-like family protein; FUNCTIONS IN: DNA-directed RNA polymerase activity; INVOLVED IN: transcription; LOCATED IN: nucleus; EXPRESSED IN: 22 plant structures; EXPRESSED DURING: 13 growth stages; CONTAINS InterPro DOMAIN/s: Sin-like protein conserved region (InterPro:IPR006886); Has 321 Blast hits to 314 proteins in 107 species: Archae - 0; Bacteria - 13; Metazoa - 145; Fungi - 56; Plants - 26; …
AT1G58210	Chr1:21553620-21558056	1.82701	2.85739	2.87425	0.64521	0.655293	0.0352665	0.0405684	protein_coding	EMB1674 (EMBRYO DEFECTIVE 1674)		EMBRYO DEFECTIVE 1674 (EMB1674); FUNCTIONS IN: molecular_function unknown; INVOLVED IN: embryonic development ending in seed dormancy; EXPRESSED IN: leaf whorl, petal, male gametophyte, flower, pollen tube; EXPRESSED DURING: L mature pollen stage, M germinated pollen stage, 4 anthesis, petal differentiation and expansion stage; CONTAINS InterPro DOMAIN/s: SANT associated (InterPro:IPR015216), KIP…
AT5G49970	Chr5:20329186-20333155	41.3317	64.6673	65.0031	0.64579	0.654858	0.000150819	0.00012191	protein_coding	ATPPOX (A. THALIANA PYRIDOXIN (PYRODOXAMINE) 5'-PHOSPHATE OXIDASE); pyridoxamine-phosphate oxidase	encodes the bifunctional pyridoxine (pyridoxamine) 5╞-phosphate oxidase (PPOX)(EC 1.4.3.5) that is involved in the formation of pyridoxal 5'-phosphate (member of the vitamin B6 group)	A. THALIANA PYRIDOXIN (PYRODOXAMINE) 5'-PHOSPHATE OXIDASE (ATPPOX); FUNCTIONS IN: pyridoxamine-phosphate oxidase activity; INVOLVED IN: pyridoxine biosynthetic process, pyridoxal metabolic process; EXPRESSED IN: 23 plant structures; EXPRESSED DURING: 15 growth stages; CONTAINS InterPro DOMAIN/s: YjeF-related protein, N-terminal (InterPro:IPR004443), Pyridoxamine 5&apos;-phosphate oxidase (InterPr…
AT1G27650	Chr1:9614462-9616357	37.6124	58.8557	65.7716	0.645974	0.807855	0.00199912	3.66e-05	protein_coding	ATU2AF35A; RNA binding / nucleic acid binding / nucleotide binding / zinc ion binding	U2 auxiliary factor small subunit. The atU2AF35a protein and its homolog, atU2AF35b, contain most of the conserved domains of hsU2AF35, including the psiRRM, one RS domain, two zinc fingers, and the two regions for interacting with U2AF large subunit. Both proteins lack the stretch of glycines present in human U2AF35. The sequences are overall 83% identical, and each Arabidopsis homolog shows app…	ATU2AF35A; FUNCTIONS IN: RNA binding, zinc ion binding, nucleotide binding, nucleic acid binding; INVOLVED IN: photoperiodism, flowering; LOCATED IN: nucleus; EXPRESSED IN: 26 plant structures; EXPRESSED DURING: 14 growth stages; CONTAINS InterPro DOMAIN/s: Zinc finger, CCCH-type (InterPro:IPR000571), RNA recognition motif, RNP-1 (InterPro:IPR000504), Nucleotide-binding, alpha-beta plait (InterPr…
AT1G64440	Chr1:23937029-23939899	11.3313	17.7316	23.935	0.64601	1.08041	0.00429875	4.11e-07	protein_coding	RHD1 (ROOT HAIR DEFECTIVE 1); UDP-glucose 4-epimerase/ protein dimerization	Encodes a protein with UDP-D-glucose 4-epimerase activity. Mutants in RHD1 have abnormally shaped root hairs with a bulbous region at the base. Allelic to REB1 encoding a UDP-D-glucose 4-epimerase involved in cell wall biosynthesis.Involved in growth and cell wall carbohydrate biosynthesis.	ROOT HAIR DEFECTIVE 1 (RHD1); FUNCTIONS IN: UDP-glucose 4-epimerase activity, protein dimerization activity; INVOLVED IN: in 6 processes; LOCATED IN: Golgi stack; EXPRESSED IN: 28 plant structures; EXPRESSED DURING: 15 growth stages; CONTAINS InterPro DOMAIN/s: NAD-dependent epimerase/dehydratase (InterPro:IPR001509), NAD(P)-binding (InterPro:IPR016040), UDP-glucose 4-epimerase (InterPro:IPR00588…
AT5G59430	Chr5:23967312-23970945	12.5841	19.6961	20.9195	0.64631	0.73485	0.00974055	0.00901691	protein_coding	TRP1 (TELOMERIC REPEAT BINDING PROTEIN 1); DNA binding / double-stranded telomeric DNA binding	Encodes a telomeric repeat binding protein with a DNA binding domain at its C terminus. The DNA binding domain has a preference for GGTTTAG sequences and at least five of these repeats are required for recognition by a nearly full-length TRP1 protein.	TELOMERIC REPEAT BINDING PROTEIN 1 (TRP1); FUNCTIONS IN: DNA binding, double-stranded telomeric DNA binding; INVOLVED IN: in 7 processes; LOCATED IN: nucleus; EXPRESSED IN: 24 plant structures; EXPRESSED DURING: 15 growth stages; CONTAINS InterPro DOMAIN/s: SANT, DNA-binding (InterPro:IPR001005), Homeodomain-like (InterPro:IPR009057), Ubiquitin (InterPro:IPR000626), Myb-type HTH DNA-binding domai…
AT2G27490	Chr2:11746719-11750182	9.12973	14.2962	13.6521	0.646993	0.582075	0.0110094	0.0430713	protein_coding	ATCOAE; ATP binding / dephospho-CoA kinase	AT2G27490 encodes dephospho-CoA kinase. The molecular function was shown to phosphorylate the ribosyl moiety forming CoA.	ATCOAE; FUNCTIONS IN: dephospho-CoA kinase activity, ATP binding; INVOLVED IN: coenzyme A biosynthetic process; LOCATED IN: chloroplast, vacuole; EXPRESSED IN: 25 plant structures; EXPRESSED DURING: 15 growth stages; CONTAINS InterPro DOMAIN/s: Dephospho-CoA kinase (InterPro:IPR001977); Has 4818 Blast hits to 4817 proteins in 1452 species: Archae - 0; Bacteria - 2557; Metazoa - 224; Fungi - 88; P…
AT2G39950	Chr2:16676541-16680489	14.0554	22.017	22.3426	0.647496	0.670274	0.00264864	0.000313368	protein_coding	unknown protein		unknown protein; FUNCTIONS IN: molecular_function unknown; INVOLVED IN: biological_process unknown; LOCATED IN: cellular_component unknown; EXPRESSED IN: 24 plant structures; EXPRESSED DURING: 15 growth stages; Has 951 Blast hits to 228 proteins in 71 species: Archae - 0; Bacteria - 8; Metazoa - 110; Fungi - 43; Plants - 26; Viruses - 0; Other Eukaryotes - 764 (source: NCBI BLink).
AT1G36732	Chr1:13898209-13900831	77.5098	121.491	118.135	0.648402	0.609578	0.000156249	0.000507415	protein_coding	CPuORF19 (Conserved peptide upstream open reading frame 19)	Upstream open reading frames (uORFs) are small open reading frames found in the 5' UTR of a mature mRNA, and can potentially mediate translational regulation of the largest, or major, ORF (mORF). CPuORF19 represents a conserved upstream opening reading frame relative to major ORF AT1G36730.1	Conserved peptide upstream open reading frame 19 (CPuORF19); Has 0 Blast hits to 0 proteins in 0 species (source: NCBI BLink).
AT2G23090	Chr2:9827112-9830410	394.222	618.288	539.097	0.64927	0.453133	0.000367848	0.0171266	protein_coding	unknown protein		unknown protein; FUNCTIONS IN: molecular_function unknown; INVOLVED IN: biological_process unknown; LOCATED IN: cellular_component unknown; EXPRESSED IN: 24 plant structures; EXPRESSED DURING: 15 growth stages; CONTAINS InterPro DOMAIN/s: Protein of unknown function DUF1909 (InterPro:IPR015023); Has 104 Blast hits to 104 proteins in 47 species: Archae - 0; Bacteria - 0; Metazoa - 0; Fungi - 33; P…
AT3G44750	Chr3:16297978-16299779	55.5782	87.1721	81.792	0.649348	0.559038	0.000245718	0.00174501	protein_coding	HDA3 (HISTONE DEACETYLASE 3); histone deacetylase/ nucleic acid binding / zinc ion binding	Encodes a histone deacetylase. Controls the development of adaxial/abaxial leaf polarity. Two lines with RNAi-directed against this gene show reduced Agrobacterium-mediated DNA transformation of the roots.	HISTONE DEACETYLASE 3 (HDA3); FUNCTIONS IN: histone deacetylase activity, zinc ion binding, nucleic acid binding; INVOLVED IN: DNA mediated transformation, polarity specification of adaxial/abaxial axis; LOCATED IN: nucleolus; EXPRESSED IN: 21 plant structures; EXPRESSED DURING: 13 growth stages; CONTAINS InterPro DOMAIN/s: Zinc finger, C2H2-like (InterPro:IPR015880), Zinc finger, C2H2-type (Inte…
AT3G58180	Chr3:21544096-21546180	13.4734	21.1336	21.5853	0.649423	0.68153	0.00416975	0.00311655	protein_coding	PBS lyase HEAT-like repeat-containing protein		PBS lyase HEAT-like repeat-containing protein; FUNCTIONS IN: lyase activity, binding; INVOLVED IN: biological_process unknown; LOCATED IN: phycobilisome; EXPRESSED IN: 22 plant structures; EXPRESSED DURING: 13 growth stages; CONTAINS InterPro DOMAIN/s: Armadillo-like helical (InterPro:IPR011989), Armadillo-type fold (InterPro:IPR016024), PBS lyase HEAT-like repeat (InterPro:IPR004155); BEST Arabi…
AT5G11640	Chr5:3740459-3743979	19.3743	30.4049	36.3904	0.650159	0.911012	0.00642894	5.9e-05	protein_coding			EXPRESSED IN: 22 plant structures; EXPRESSED DURING: 13 growth stages; CONTAINS InterPro DOMAIN/s: Thioredoxin fold (InterPro:IPR012335), Thioredoxin-like fold (InterPro:IPR012336); Has 154 Blast hits to 154 proteins in 61 species: Archae - 0; Bacteria - 0; Metazoa - 125; Fungi - 0; Plants - 20; Viruses - 0; Other Eukaryotes - 9 (source: NCBI BLink).
AT5G15610	Chr5:5079512-5082205	34.3624	53.9433	58.562	0.650613	0.770729	0.000299812	1.32e-05	protein_coding	proteasome family protein		proteasome family protein; FUNCTIONS IN: molecular_function unknown; INVOLVED IN: biological_process unknown; LOCATED IN: cellular_component unknown; EXPRESSED IN: 22 plant structures; EXPRESSED DURING: 13 growth stages; CONTAINS InterPro DOMAIN/s: Proteasome component region PCI (InterPro:IPR000717); BEST Arabidopsis thaliana protein match is: proteasome family protein (TAIR:AT3G02200.2); Has 29…
AT1G55520	Chr1:20725725-20728091	19.9658	31.3437	30.6832	0.650646	0.621517	0.00149097	0.00294222	protein_coding	TBP2 (TATA BINDING PROTEIN 2); DNA binding / RNA polymerase II transcription factor/ TATA-binding protein binding	TATA-box binding protein. Required for basal transcription. Acts facilitating the recruitment of TFIID to the promoter, which together with the RNA polymerase form the preinitiation complex.	TATA BINDING PROTEIN 2 (TBP2); FUNCTIONS IN: TATA-binding protein binding, RNA polymerase II transcription factor activity, DNA binding; INVOLVED IN: transcription initiation; LOCATED IN: nucleus; EXPRESSED IN: 24 plant structures; EXPRESSED DURING: 15 growth stages; CONTAINS InterPro DOMAIN/s: TATA-box binding (InterPro:IPR000814), Beta2-adaptin/TATA-box binding, C-terminal (InterPro:IPR012295),…
AT5G08500	Chr5:2748192-2751771	16.4228	25.7851	27.8197	0.650839	0.762008	0.000489426	3.13e-05	protein_coding	transmembrane CLPTM1 family protein		transmembrane CLPTM1 family protein; INVOLVED IN: biological_process unknown; EXPRESSED IN: 22 plant structures; EXPRESSED DURING: 13 growth stages; CONTAINS InterPro DOMAIN/s: Cleft lip and palate transmembrane 1 (InterPro:IPR008429); BEST Arabidopsis thaliana protein match is: transmembrane protein, putative (TAIR:AT5G23575.1); Has 380 Blast hits to 380 proteins in 129 species: Archae - 0; Bact…
AT1G65370	Chr1:24284468-24286145	32.2513	50.6529	48.7239	0.651287	0.596869	0.000468164	0.00138213	protein_coding	meprin and TRAF homology domain-containing protein / MATH domain-containing protein		meprin and TRAF homology domain-containing protein / MATH domain-containing protein; FUNCTIONS IN: molecular_function unknown; INVOLVED IN: biological_process unknown; LOCATED IN: cellular_component unknown; EXPRESSED IN: 23 plant structures; EXPRESSED DURING: 13 growth stages; CONTAINS InterPro DOMAIN/s: TRAF-like (InterPro:IPR008974), MATH (InterPro:IPR002083); BEST Arabidopsis thaliana protein…
AT4G38930	Chr4:18149533-18151793	17.0272	26.7497	26.1257	0.651678	0.619227	0.0158769	0.0253047	protein_coding	ubiquitin fusion degradation UFD1 family protein		ubiquitin fusion degradation UFD1 family protein; FUNCTIONS IN: molecular_function unknown; INVOLVED IN: ubiquitin-dependent protein catabolic process; LOCATED IN: cellular_component unknown; EXPRESSED IN: 24 plant structures; EXPRESSED DURING: 15 growth stages; CONTAINS InterPro DOMAIN/s: Ubiquitin fusion degradation protein UFD1 (InterPro:IPR004854); BEST Arabidopsis thaliana protein match is: …
AT3G05940	Chr3:1777363-1780254	5.7157	8.98322	8.89233	0.652302	0.639229	0.0124523	0.0183806	protein_coding	unknown protein		unknown protein; INVOLVED IN: biological_process unknown; LOCATED IN: endomembrane system; EXPRESSED IN: 22 plant structures; EXPRESSED DURING: 13 growth stages; CONTAINS InterPro DOMAIN/s: Protein of unknown function DUF300 (InterPro:IPR005178); BEST Arabidopsis thaliana protein match is: unknown protein (TAIR:AT5G26740.3); Has 669 Blast hits to 664 proteins in 143 species: Archae - 0; Bacteria …
AT5G30495	Chr5:11380000-11381562	25.7548	40.4905	50.7765	0.652741	0.980917	0.00370476	7.29e-06	protein_coding			FUNCTIONS IN: molecular_function unknown; INVOLVED IN: biological_process unknown; LOCATED IN: cellular_component unknown; CONTAINS InterPro DOMAIN/s: Fcf2 pre-rRNA processing (InterPro:IPR014810); BEST Arabidopsis thaliana protein match is: unknown protein (TAIR:AT1G54770.1); Has 218 Blast hits to 218 proteins in 114 species: Archae - 0; Bacteria - 0; Metazoa - 88; Fungi - 76; Plants - 26; Virus…
AT5G53970	Chr5:21910532-21912777	7.33201	11.5309	13.9381	0.65322	0.92835	0.010404	0.000211995	protein_coding	aminotransferase, putative	encodes tyrosine aminotransferase which is strongly induced upon aging and coronatine treatment	aminotransferase, putative; FUNCTIONS IN: transaminase activity, L-tyrosine:2-oxoglutarate aminotransferase activity; INVOLVED IN: biosynthetic process, vitamin E biosynthetic process; LOCATED IN: cellular_component unknown; EXPRESSED IN: 17 plant structures; EXPRESSED DURING: 9 growth stages; CONTAINS InterPro DOMAIN/s: 1-aminocyclopropane-1-carboxylate synthase (InterPro:IPR001176), Pyridoxal p…
AT2G04690	Chr2:1644496-1646355	40.9796	64.4504	67.7005	0.653283	0.725858	0.0115626	0.0012239	protein_coding	cellular repressor of E1A-stimulated genes (CREG) family		cellular repressor of E1A-stimulated genes (CREG) family; FUNCTIONS IN: FMN binding; INVOLVED IN: biological_process unknown; LOCATED IN: vacuole; EXPRESSED IN: 22 plant structures; EXPRESSED DURING: 13 growth stages; CONTAINS InterPro DOMAIN/s: Cellular repressor of E1A-stimulated genes (CREG) (InterPro:IPR014631), FMN-binding split barrel (InterPro:IPR012349), FMN-binding split barrel, related …
AT1G08590	Chr1:2718777-2722221	2.12476	3.3418	3.26733	0.65332	0.622407	0.0282226	0.0475446	protein_coding	CLAVATA1 receptor kinase (CLV1)	similar to CLV1-like leucine rich repeat transmembrane receptor-like protein kinase (Ipomoea nil) (U77888)	CLAVATA1 receptor kinase (CLV1); FUNCTIONS IN: kinase activity; INVOLVED IN: protein amino acid phosphorylation; LOCATED IN: endomembrane system; EXPRESSED IN: hypocotyl, root, leaf; EXPRESSED DURING: LP.08 eight leaves visible; CONTAINS InterPro DOMAIN/s: Protein kinase, core (InterPro:IPR000719), Leucine-rich repeat, N-terminal (InterPro:IPR013210), Leucine-rich repeat (InterPro:IPR001611), Ser…
[truncated: 2,570 more rows]
