# Supplementary material for: ABA Is Required for Plant Acclimation to a Combination of Salt and Heat Stress
Source: PLoS One. 2016 Jan 29;11(1):e0147625. doi: 10.1371/journal.pone.0147625 (PMC4733103; doi:10.1371/journal.pone.0147625)
Supplement: S7 Table — (XLSX) [file pone.0147625.s017.xlsx]

## Sheet: S7 Table
S7 Table Transcripts significantly up-reguated in response to salt, heat and a combination of salt and heat stress
gene_id	locus	FPKM_Control	FPKM_Heat	FPKM_Salt	FPKM_Salt+Heat	log2(fold_change) for Control, Heat	log2(fold_change) for Control, Salt	log2(fold_change) for Control, Salt+Heat	q_value for Control, Heat	q_value for Control, Salt	q_value for Control, Salt+Heat	Type	Short_description	Curator summary	Description
AT1G56600	Chr1:21207536-21209596	3.20377	30.3464	16.8869	77.1397	3.24368	2.4451	4.59123	0	0	0	protein_coding	AtGolS2 (Arabidopsis thaliana galactinol synthase 2); transferase, transferring glycosyl groups / transferase, transferring hexosyl groups		Arabidopsis thaliana galactinol synthase 2 (AtGolS2); FUNCTIONS IN: transferase activity, transferring hexosyl groups, transferase activity, transferring glycosyl groups; INVOLVED IN: carbohydrate biosynthetic process; LOCATED IN: cellular_component unknown; EXPRESSED IN: stem, inflorescence meristem, cauline leaf, leaf; EXPRESSED DURING: LP.06 six leaves visible, LP.04 four leaves visible, 4 lea…
AT3G27250	Chr3:10061544-10062731	0.553068	2.21438	3.98323	10.3981	2.00138	2.89545	4.23431	0.00540585	6.66e-05	8.36e-12	protein_coding	unknown protein		unknown protein; FUNCTIONS IN: molecular_function unknown; INVOLVED IN: biological_process unknown; LOCATED IN: cellular_component unknown; BEST Arabidopsis thaliana protein match is: unknown protein (TAIR:AT5G40800.1); Has 38 Blast hits to 38 proteins in 7 species: Archae - 0; Bacteria - 0; Metazoa - 0; Fungi - 0; Plants - 38; Viruses - 0; Other Eukaryotes - 0 (source: NCBI BLink).
AT1G07430	Chr1:2280834-2282828	0.960775	6.61452	2.51666	17.0413	2.78337	1.43628	4.15029	5.28e-11	0.0155345	0	protein_coding	protein phosphatase 2C, putative / PP2C, putative		protein phosphatase 2C, putative / PP2C, putative; FUNCTIONS IN: protein serine/threonine phosphatase activity, catalytic activity; INVOLVED IN: protein amino acid dephosphorylation; LOCATED IN: protein serine/threonine phosphatase complex; EXPRESSED IN: 17 plant structures; EXPRESSED DURING: 9 growth stages; CONTAINS InterPro DOMAIN/s: Protein phosphatase 2C, manganese/magnesium aspartate bindin…
AT5G02020	Chr5:386017-388123	1.7134	10.207	4.92036	21.1426	2.57462	1.56894	3.62682	1.76e-09	0.00444518	0	protein_coding	unknown protein		unknown protein; FUNCTIONS IN: molecular_function unknown; INVOLVED IN: biological_process unknown; LOCATED IN: chloroplast; EXPRESSED IN: 13 plant structures; EXPRESSED DURING: 6 growth stages; BEST Arabidopsis thaliana protein match is: unknown protein (TAIR:AT5G59080.1); Has 42 Blast hits to 42 proteins in 9 species: Archae - 0; Bacteria - 0; Metazoa - 0; Fungi - 0; Plants - 42; Viruses - 0; O…
AT5G24150	Chr5:8172315-8175431	10.2771	78.1327	17.4984	110.261	2.9265	0.814838	3.42503	0	6.57e-05	0	protein_coding	SQP1; squalene monooxygenase	squalene monooxygenase gene homolog	SQP1; FUNCTIONS IN: squalene monooxygenase activity; INVOLVED IN: sterol biosynthetic process; LOCATED IN: endomembrane system, integral to membrane; EXPRESSED IN: 21 plant structures; EXPRESSED DURING: 12 growth stages; CONTAINS InterPro DOMAIN/s: Squalene epoxidase (InterPro:IPR013698), FAD dependent oxidoreductase (InterPro:IPR006076), Aromatic-ring hydroxylase-like (InterPro:IPR003042); BEST …
AT5G46830	Chr5:19002718-19004254	0.603971	1.76748	2.49042	4.06987	1.54914	2.09088	2.75403	0.0142684	0.00204147	1.17e-06	protein_coding	basic helix-loop-helix (bHLH) family protein		basic helix-loop-helix (bHLH) family protein; FUNCTIONS IN: transcription factor activity, DNA binding; INVOLVED IN: regulation of transcription; LOCATED IN: nucleus; EXPRESSED IN: leaf lamina base, shoot, shoot apex; CONTAINS InterPro DOMAIN/s: Basic helix-loop-helix dimerisation region bHLH (InterPro:IPR001092), Helix-loop-helix DNA-binding (InterPro:IPR011598); BEST Arabidopsis thaliana protei…
AT5G15500	Chr5:5031675-5033500	1.34623	4.07847	4.03945	8.83699	1.5991	1.63227	2.71623	0.00127079	0.00125998	6.56e-10	protein_coding	ankyrin repeat family protein		ankyrin repeat family protein; FUNCTIONS IN: protein binding; INVOLVED IN: biological_process unknown; LOCATED IN: endomembrane system; CONTAINS InterPro DOMAIN/s: Ankyrin (InterPro:IPR002110); BEST Arabidopsis thaliana protein match is: ankyrin repeat family protein (TAIR:AT4G10720.1); Has 4316 Blast hits to 2763 proteins in 151 species: Archae - 2; Bacteria - 127; Metazoa - 826; Fungi - 106; Pl…
AT5G10930	Chr5:3445365-3447114	5.47049	18.0948	9.64074	34.3474	1.72584	0.864514	2.65206	4.88e-13	0.0024392	0	protein_coding	CIPK5 (CBL-INTERACTING PROTEIN KINASE 5); ATP binding / kinase/ protein kinase/ protein serine/threonine kinase	Encodes CBL-interacting protein kinase 5 (CIPK5).	CBL-INTERACTING PROTEIN KINASE 5 (CIPK5); FUNCTIONS IN: protein serine/threonine kinase activity, protein kinase activity, kinase activity, ATP binding; INVOLVED IN: signal transduction, protein amino acid phosphorylation; LOCATED IN: cellular_component unknown; EXPRESSED IN: 22 plant structures; EXPRESSED DURING: 11 growth stages; CONTAINS InterPro DOMAIN/s: Protein kinase, ATP binding site (Int…
AT1G62290	Chr1:23009910-23013529	2.31501	8.71377	4.78358	14.4174	1.91228	1.09411	2.64031	1.47e-07	0.0178884	1.08e-14	protein_coding	aspartyl protease family protein		aspartyl protease family protein; FUNCTIONS IN: aspartic-type endopeptidase activity; INVOLVED IN: proteolysis, lipid metabolic process; LOCATED IN: vacuole; EXPRESSED IN: 10 plant structures; EXPRESSED DURING: LP.06 six leaves visible, LP.04 four leaves visible, seedling growth, petal differentiation and expansion stage, LP.08 eight leaves visible; CONTAINS InterPro DOMAIN/s: Saposin-like (Inter…
AT5G03230	Chr5:769513-770385	12.026	53.5414	19.1577	67.3012	2.1545	0.718811	2.48607	0	0.0306492	0	protein_coding	unknown protein		unknown protein; FUNCTIONS IN: molecular_function unknown; INVOLVED IN: biological_process unknown; LOCATED IN: cellular_component unknown; EXPRESSED IN: 18 plant structures; EXPRESSED DURING: 10 growth stages; CONTAINS InterPro DOMAIN/s: Protein of unknown function DUF584 (InterPro:IPR007608); BEST Arabidopsis thaliana protein match is: unknown protein (TAIR:AT5G60680.1); Has 199 Blast hits to 1…
AT1G64660	Chr1:24028917-24030780	4.51327	10.8121	8.30077	25.2283	1.26041	0.926113	2.48439	5e-06	0.00448977	0	protein_coding	ATMGL (ARABIDOPSIS THALIANA METHIONINE GAMMA-LYASE); catalytic/ methionine gamma-lyase	Encodes a functional methionine gamma-lyase, a cytosolic enzyme catalyzes the degradation of methionine into methanethiol, alpha-ketobutyrate and ammonia. The catabolism of excess methionine is important to methionine homeostasis.	ARABIDOPSIS THALIANA METHIONINE GAMMA-LYASE (ATMGL); FUNCTIONS IN: methionine gamma-lyase activity, catalytic activity; INVOLVED IN: amino acid metabolic process, methionine catabolic process via 2-oxobutanoate; LOCATED IN: cytosol; EXPRESSED IN: 16 plant structures; EXPRESSED DURING: 7 growth stages; CONTAINS InterPro DOMAIN/s: Pyridoxal phosphate-dependent transferase, major region (InterPro:IP…
AT2G38530	Chr2:16128377-16129158	16.4534	44.7558	35.7947	84.335	1.44369	1.1684	2.35934	1.2e-08	9.61e-06	0	protein_coding	LTP2 (LIPID TRANSFER PROTEIN 2); lipid binding	Involved in lipid transfer between membranes. Belongs to a family of Lipid transfer proteins. Sequence similarity to other plant/Arabidopsis LPT genes but highest similarity to LPT1. Stress and pathogen-inducible motifs found in the upstream region. Expressed in flower, leaves and siliques but absent in roots. Predicted to be a member of PR-14 pathogenesis-related protein family with the followin…	LIPID TRANSFER PROTEIN 2 (LTP2); FUNCTIONS IN: lipid binding; INVOLVED IN: phospholipid transfer to membrane; LOCATED IN: plasma membrane; EXPRESSED IN: 21 plant structures; EXPRESSED DURING: 10 growth stages; CONTAINS InterPro DOMAIN/s: Bifunctional inhibitor/plant lipid transfer protein/seed storage (InterPro:IPR016140), Plant lipid transfer protein/seed storage/trypsin-alpha amylase inhibitor …
AT1G20160	Chr1:6990783-6993972	5.0359	17.6437	8.14383	23.6782	1.80883	0.740499	2.23484	0	0.00498025	0	protein_coding	ATSBT5.2; identical protein binding / serine-type endopeptidase		ATSBT5.2; FUNCTIONS IN: identical protein binding, serine-type endopeptidase activity; INVOLVED IN: proteolysis, negative regulation of catalytic activity; LOCATED IN: apoplast; EXPRESSED IN: 24 plant structures; EXPRESSED DURING: 12 growth stages; CONTAINS InterPro DOMAIN/s: Protease-associated PA (InterPro:IPR003137), Proteinase inhibitor, propeptide (InterPro:IPR009020), Peptidase S8 and S53, …
AT3G11410	Chr3:3583882-3585790	31.5522	130.588	48.0466	131.886	2.04921	0.653736	2.06507	0	2.93e-05	0	protein_coding	PP2CA (ARABIDOPSIS THALIANA PROTEIN PHOSPHATASE 2CA); protein binding / protein serine/threonine phosphatase	Encodes protein phosphatase 2C. Negative regulator of ABA signalling. Expressed in seeds during germination. mRNA up-regulated by drought and ABA.	ARABIDOPSIS THALIANA PROTEIN PHOSPHATASE 2CA (PP2CA); FUNCTIONS IN: protein binding, protein serine/threonine phosphatase activity; INVOLVED IN: in 6 processes; LOCATED IN: protein serine/threonine phosphatase complex; EXPRESSED IN: 26 plant structures; EXPRESSED DURING: 16 growth stages; CONTAINS InterPro DOMAIN/s: Protein phosphatase 2C, manganese/magnesium aspartate binding site (InterPro:IPR0…
AT1G60590	Chr1:22314169-22316970	5.87523	15.9578	10.5196	23.6128	1.44155	0.887403	2.00845	1.76e-10	0.000355643	0	protein_coding	polygalacturonase, putative / pectinase, putative		polygalacturonase, putative / pectinase, putative; FUNCTIONS IN: polygalacturonase activity; INVOLVED IN: carbohydrate metabolic process; EXPRESSED IN: 20 plant structures; EXPRESSED DURING: 10 growth stages; CONTAINS InterPro DOMAIN/s: Pectin lyase fold/virulence factor (InterPro:IPR011050), Pectin lyase fold (InterPro:IPR012334), Glycoside hydrolase, family 28 (InterPro:IPR000743), Parallel bet…
AT4G23670	Chr4:12332559-12333804	514.465	1255.03	739.582	2025.2	1.28658	0.570678	1.97852	2.45e-12	0.000152951	0	protein_coding	major latex protein-related / MLP-related		major latex protein-related / MLP-related; FUNCTIONS IN: copper ion binding; INVOLVED IN: response to cadmium ion, response to salt stress, defense response to bacterium; LOCATED IN: vacuole; EXPRESSED IN: 24 plant structures; EXPRESSED DURING: 14 growth stages; CONTAINS InterPro DOMAIN/s: Bet v I allergen (InterPro:IPR000916); BEST Arabidopsis thaliana protein match is: major latex protein-relat…
AT3G05640	Chr3:1640392-1643253	7.77707	20.1468	13.0544	28.4882	1.37325	0.794283	1.87467	8.47e-07	0.00615315	0	protein_coding	protein phosphatase 2C, putative / PP2C, putative		protein phosphatase 2C, putative / PP2C, putative; FUNCTIONS IN: protein serine/threonine phosphatase activity, catalytic activity; INVOLVED IN: response to water deprivation; LOCATED IN: cellular_component unknown; EXPRESSED IN: 22 plant structures; EXPRESSED DURING: 13 growth stages; CONTAINS InterPro DOMAIN/s: Protein phosphatase 2C-related (InterPro:IPR001932), Protein phosphatase 2C (InterPr…
AT2G18440	Chr2:7995728-7997198	135.228	449.963	193.361	458.807	1.73441	0.562944	1.76409	0	8.99e-05	0	other_rna	GUT15 (GENE WITH UNSTABLE TRANSCRIPT 15); other RNA	Encodes a noncoding RNA, a member of an emerging class of transcripts that lack significant open reading frames and encode RNA as their final product.
AT3G20810	Chr3:7275673-7278379	29.3329	77.2555	64.8794	93.2176	1.39712	1.19228	1.66968	1.25e-13	3.98e-12	0	protein_coding	transcription factor jumonji (jmjC) domain-containing protein		transcription factor jumonji (jmjC) domain-containing protein; FUNCTIONS IN: transcription factor activity; INVOLVED IN: biological_process unknown; LOCATED IN: cellular_component unknown; EXPRESSED IN: 22 plant structures; EXPRESSED DURING: 13 growth stages; CONTAINS InterPro DOMAIN/s: Transcription factor jumonji/aspartyl beta-hydroxylase (InterPro:IPR003347), Cupin 4 (InterPro:IPR013109); BEST…
AT1G78070	Chr1:29355021-29358993	24.7181	60.4867	33.5693	72.8925	1.29105	0.488614	1.5618	2.26e-14	0.00509819	0	protein_coding			FUNCTIONS IN: molecular_function unknown; INVOLVED IN: biological_process unknown; LOCATED IN: CUL4 RING ubiquitin ligase complex; EXPRESSED IN: 23 plant structures; EXPRESSED DURING: 13 growth stages; CONTAINS InterPro DOMAIN/s: WD40 repeat-like (InterPro:IPR011046), WD40 repeat, region (InterPro:IPR017986), WD40/YVTN repeat-like (InterPro:IPR015943), WD40 repeat (InterPro:IPR001680); BEST Arabi…
AT1G21410	Chr1:7497140-7499579	5.90727	15.7942	9.52769	17.1219	1.41883	0.736676	1.53687	5.17e-08	0.0388625	4.6e-09	protein_coding	SKP2A	AtSKP2;1 is a homolog of human SKP2, the human F-box protein that recruits E2F1. Contains an F-box motif at the N-terminal region and a C-terminal Leu-rich repeat domain. Forms part of an E3-ubiquitin-ligase SCF (Skp1, cullin, F-box) complex and recruits phosphorylated AtE2Fc, a transcriptional factor that might play a role in cell division and during the transition from skotomorphogenesis to pho…	SKP2A; INVOLVED IN: SCF-dependent proteasomal ubiquitin-dependent protein catabolic process; LOCATED IN: SCF ubiquitin ligase complex; EXPRESSED IN: 22 plant structures; EXPRESSED DURING: 13 growth stages; CONTAINS InterPro DOMAIN/s: Cyclin-like F-box (InterPro:IPR001810), Leucine-rich repeat, cysteine-containing subtype (InterPro:IPR006553); BEST Arabidopsis thaliana protein match is: SKP2B; ubi…
AT4G30180	Chr4:14768935-14769648	3.61933	13.607	9.23375	10.3155	1.91055	1.39824	1.51262	6.74e-06	0.00983578	0.00115312	protein_coding	transcription factor/ transcription regulator		transcription factor/ transcription regulator; FUNCTIONS IN: transcription factor activity, transcription regulator activity; INVOLVED IN: regulation of transcription; BEST Arabidopsis thaliana protein match is: unknown protein (TAIR:AT2G18969.1); Has 54 Blast hits to 54 proteins in 9 species: Archae - 0; Bacteria - 0; Metazoa - 0; Fungi - 0; Plants - 54; Viruses - 0; Other Eukaryotes - 0 (source…
AT5G59570	Chr5:24003887-24005512	5.16897	13.6963	10.0886	14.7254	1.40583	1.01182	1.51196	2.14e-07	0.00110503	3.36e-08	protein_coding	myb family transcription factor		myb family transcription factor; FUNCTIONS IN: transcription factor activity, DNA binding; INVOLVED IN: regulation of transcription; CONTAINS InterPro DOMAIN/s: Homeodomain-like (InterPro:IPR009057), Myb, DNA-binding (InterPro:IPR014778), Myb-type HTH DNA-binding domain (InterPro:IPR017930), Myb-like DNA-binding region, SHAQKYF class (InterPro:IPR006447), Homeodomain-related (InterPro:IPR012287);…
AT1G51140	Chr1:18943456-18945753	12.7709	28.1708	34.0506	36.3703	1.14134	1.46187	1.5115	6.23e-09	0	0	protein_coding	basic helix-loop-helix (bHLH) family protein		basic helix-loop-helix (bHLH) family protein; FUNCTIONS IN: transcription factor activity, DNA binding; INVOLVED IN: regulation of transcription; LOCATED IN: nucleus; EXPRESSED IN: 22 plant structures; EXPRESSED DURING: 13 growth stages; CONTAINS InterPro DOMAIN/s: Basic helix-loop-helix dimerisation region bHLH (InterPro:IPR001092), Helix-loop-helix DNA-binding (InterPro:IPR011598); BEST Arabido…
AT5G23050	Chr5:7731268-7735439	8.9229	23.4822	13.6484	24.5399	1.39598	0.660184	1.46114	1.07e-13	0.00114967	5.59e-15	protein_coding	AAE17 (ACYL-ACTIVATING ENZYME 17); catalytic/ ligase		ACYL-ACTIVATING ENZYME 17 (AAE17); FUNCTIONS IN: catalytic activity, ligase activity; INVOLVED IN: metabolic process; LOCATED IN: cellular_component unknown; EXPRESSED IN: 22 plant structures; EXPRESSED DURING: 15 growth stages; CONTAINS InterPro DOMAIN/s: AMP-dependent synthetase and ligase (InterPro:IPR000873); BEST Arabidopsis thaliana protein match is: AAE18 (ACYL-ACTIVATING ENZYME 18); catal…
AT3G58160	Chr3:21534796-21541877	3.81596	6.43524	5.44782	10.3455	0.753946	0.560672	1.44049	0.00100949	0.0459187	5.5e-12	protein_coding	XIJ; motor	Class XI myosin gene expressed in flowers from 4-6 week old plants and leaves from 3 week old plants	XIJ; FUNCTIONS IN: motor activity; INVOLVED IN: actin filament-based movement; LOCATED IN: myosin complex, vacuole; EXPRESSED IN: leaf whorl, male gametophyte, flower, pollen tube; EXPRESSED DURING: L mature pollen stage, M germinated pollen stage, 4 anthesis; CONTAINS InterPro DOMAIN/s: Myosin, N-terminal, SH3-like (InterPro:IPR004009), Myosin head, motor region (InterPro:IPR001609), IQ calmodul…
AT5G03190	Chr5:758373-761803	14.4265	31.3618	22.0316	37.0304	1.12028	0.657892	1.36158	1.67e-06	0.0159362	3.81e-09	protein_coding	CPUORF47 (CONSERVED PEPTIDE UPSTREAM OPEN READING FRAME 47)		CONSERVED PEPTIDE UPSTREAM OPEN READING FRAME 47 (CPUORF47); FUNCTIONS IN: molecular_function unknown; INVOLVED IN: biological_process unknown; EXPRESSED IN: 22 plant structures; EXPRESSED DURING: 13 growth stages; BEST Arabidopsis thaliana protein match is: unknown protein (TAIR:AT3G53400.1); Has 108 Blast hits to 108 proteins in 13 species: Archae - 0; Bacteria - 2; Metazoa - 0; Fungi - 0; Plan…
AT2G41190	Chr2:17167278-17170407	2.264	3.82557	4.36208	5.79082	0.756799	0.993182	1.35649	0.0327742	0.0126713	3.57e-05	protein_coding	amino acid transporter family protein		amino acid transporter family protein; FUNCTIONS IN: amino acid transmembrane transporter activity; INVOLVED IN: amino acid transport; LOCATED IN: plasma membrane, membrane; EXPRESSED IN: 24 plant structures; EXPRESSED DURING: 13 growth stages; CONTAINS InterPro DOMAIN/s: Amino acid transporter, transmembrane (InterPro:IPR013057); BEST Arabidopsis thaliana protein match is: amino acid transporter…
AT5G57050	Chr5:23087234-23089627	6.25592	10.8878	9.1128	15.1069	0.799412	0.589714	1.27351	0.000814692	0.0466133	1.23e-08	protein_coding	ABI2 (ABA INSENSITIVE 2); protein serine/threonine phosphatase	Encodes a protein phosphatase 2C and is involved in ABA signal transduction. Binds fibrillin preprotein in vitro and in vivo.	ABA INSENSITIVE 2 (ABI2); FUNCTIONS IN: protein serine/threonine phosphatase activity; INVOLVED IN: in 7 processes; LOCATED IN: protein serine/threonine phosphatase complex; EXPRESSED IN: stem, leaf whorl, inflorescence meristem, sepal, stamen; EXPRESSED DURING: 4 anthesis, petal differentiation and expansion stage; CONTAINS InterPro DOMAIN/s: Protein phosphatase 2C, manganese/magnesium aspartate…
AT1G22370	Chr1:7898012-7899879	14.3627	28.8862	20.8499	33.5098	1.00805	0.584753	1.22385	3.95e-07	0.0182731	2.96e-10	protein_coding	AtUGT85A5 (UDP-glucosyl transferase 85A5); glucuronosyltransferase/ transferase, transferring glycosyl groups		UDP-glucosyl transferase 85A5 (AtUGT85A5); FUNCTIONS IN: transferase activity, transferring glycosyl groups, glucuronosyltransferase activity; INVOLVED IN: metabolic process; EXPRESSED IN: 15 plant structures; EXPRESSED DURING: 9 growth stages; CONTAINS InterPro DOMAIN/s: UDP-glucuronosyl/UDP-glucosyltransferase (InterPro:IPR002213); BEST Arabidopsis thaliana protein match is: AtUGT85A2 (UDP-gluc…
AT4G30960	Chr4:15067052-15069010	49.8018	90.5078	64.0622	115.576	0.861843	0.410316	1.21616	2.24e-07	0.0156838	4.17e-13	protein_coding	SIP3 (SOS3-INTERACTING PROTEIN 3); ATP binding / kinase/ protein kinase/ protein serine/threonine kinase	Encodes CBL-interacting protein kinase 6 (CIPK6). Required for development and salt tolerance.	SOS3-INTERACTING PROTEIN 3 (SIP3); FUNCTIONS IN: protein serine/threonine kinase activity, protein kinase activity, kinase activity, ATP binding; INVOLVED IN: in 6 processes; LOCATED IN: cellular_component unknown; EXPRESSED IN: 22 plant structures; EXPRESSED DURING: 13 growth stages; CONTAINS InterPro DOMAIN/s: Protein kinase, ATP binding site (InterPro:IPR017441), Serine/threonine protein kinas…
AT1G56280	Chr1:21072876-21074877	373.434	757.313	498.604	856.38	1.02003	0.464082	1.19899	2.83e-08	0.00448977	1.94e-09	protein_coding	ATDI19	Encodes a gene whose transcript level in root and leaves increases to progressive drought stress. The increase in transcript level is independent from abscisic acid level. Sequence is not similar to any protein of known function. It appears to be a member of plant-specific gene family. It's phosphorylated by AtCPK11 in a Ca(2+)-dependent manner at Thr105 and Ser107 within the AtDi19 bipartite nuc…	ATDI19; INVOLVED IN: response to water deprivation, response to abscisic acid stimulus; EXPRESSED IN: 23 plant structures; EXPRESSED DURING: 15 growth stages; CONTAINS InterPro DOMAIN/s: Drought induced 19 (InterPro:IPR008598); BEST Arabidopsis thaliana protein match is: unknown protein (TAIR:AT3G05700.1); Has 132 Blast hits to 132 proteins in 14 species: Archae - 0; Bacteria - 0; Metazoa - 4; Fu…
AT1G49740	Chr1:18407517-18410022	12.3321	25.1145	16.7762	27.3441	1.0261	0.491037	1.15041	1.05e-07	0.0421595	1.59e-09	protein_coding	phospholipase C/ phosphoric diester hydrolase		phospholipase C/ phosphoric diester hydrolase; FUNCTIONS IN: phospholipase C activity, phosphoric diester hydrolase activity; INVOLVED IN: intracellular signaling cascade, lipid metabolic process; LOCATED IN: endomembrane system; EXPRESSED IN: 22 plant structures; EXPRESSED DURING: 13 growth stages; CONTAINS InterPro DOMAIN/s: Phospholipase C, phosphatidylinositol-specific , X region (InterPro:IP…
AT5G43400	Chr5:17425943-17428223	3.7467	8.36423	6.11662	8.21404	1.15861	0.754157	1.13407	7.62e-06	0.0214769	2.08e-05	protein_coding	unknown protein		unknown protein; FUNCTIONS IN: molecular_function unknown; INVOLVED IN: biological_process unknown; LOCATED IN: chloroplast; CONTAINS InterPro DOMAIN/s: Uncharacterized conserved protein UCP015417, vWA (InterPro:IPR011205); BEST Arabidopsis thaliana protein match is: unknown protein (TAIR:AT5G43390.1); Has 260 Blast hits to 238 proteins in 28 species: Archae - 0; Bacteria - 12; Metazoa - 0; Fungi…
AT3G46450	Chr3:17092937-17095639	10.1933	16.2516	14.4822	22.0463	0.672957	0.553698	1.11451	0.00115677	0.0167516	1.16e-08	protein_coding	SEC14 cytosolic factor family protein / phosphoglyceride transfer family protein		SEC14 cytosolic factor family protein / phosphoglyceride transfer family protein; FUNCTIONS IN: transporter activity; INVOLVED IN: transport; LOCATED IN: cellular_component unknown; EXPRESSED IN: 24 plant structures; EXPRESSED DURING: 14 growth stages; CONTAINS InterPro DOMAIN/s: Cellular retinaldehyde-binding/triple function, C-terminal (InterPro:IPR001251); BEST Arabidopsis thaliana protein mat…
AT5G27240	Chr5:9597551-9600866	3.57416	6.81034	5.3284	7.44763	0.930124	0.623141	1.06078	6.91e-05	0.0338942	5.46e-06	protein_coding	DNAJ heat shock N-terminal domain-containing protein		DNAJ heat shock N-terminal domain-containing protein; FUNCTIONS IN: unfolded protein binding, heat shock protein binding; INVOLVED IN: protein folding; LOCATED IN: cellular_component unknown; EXPRESSED IN: 15 plant structures; EXPRESSED DURING: 8 growth stages; CONTAINS InterPro DOMAIN/s: Molecular chaperone, heat shock protein, Hsp40, DnaJ (InterPro:IPR015609), Heat shock protein DnaJ, N-termina…
AT5G47500	Chr5:19270958-19272883	36.9543	48.9985	49.3399	75.8512	0.406995	0.464054	1.03903	0.027909	0.0100688	8.42e-10	protein_coding	pectinesterase family protein		pectinesterase family protein; FUNCTIONS IN: pectinesterase activity; INVOLVED IN: cell wall modification; LOCATED IN: endomembrane system, cell wall, plant-type cell wall; EXPRESSED IN: 18 plant structures; EXPRESSED DURING: 12 growth stages; CONTAINS InterPro DOMAIN/s: Pectinesterase, active site (InterPro:IPR018040), Pectin lyase fold/virulence factor (InterPro:IPR011050), Pectinesterase, cata…
AT1G69252	Chr1:26036732-26037659	23.6615	47.9884	35.5213	48.3261	1.02014	0.633182	1.03186	4.31e-07	0.0046569	3.38e-07	other_rna	other RNA
AT3G54260	Chr3:20085009-20086763	8.20017	12.6445	13.2594	15.8606	0.624788	0.74033	0.953317	0.0230076	0.0171109	0.00030748	protein_coding	unknown protein		unknown protein; INVOLVED IN: biological_process unknown; LOCATED IN: endomembrane system; EXPRESSED IN: 19 plant structures; EXPRESSED DURING: 13 growth stages; CONTAINS InterPro DOMAIN/s: Protein of unknown function DUF231, plant (InterPro:IPR004253); BEST Arabidopsis thaliana protein match is: unknown protein (TAIR:AT2G42570.1); Has 731 Blast hits to 699 proteins in 17 species: Archae - 0; Bac…
AT1G70830	Chr1:26709946-26711462	165.879	282.76	223.667	311.497	0.769447	0.478266	0.910685	5.94e-05	0.0067533	2.95e-06	protein_coding	MLP28 (MLP-LIKE PROTEIN 28)		MLP-LIKE PROTEIN 28 (MLP28); FUNCTIONS IN: molecular_function unknown; INVOLVED IN: response to biotic stimulus, defense response; LOCATED IN: cellular_component unknown; EXPRESSED IN: 22 plant structures; EXPRESSED DURING: 13 growth stages; CONTAINS InterPro DOMAIN/s: Bet v I allergen (InterPro:IPR000916); BEST Arabidopsis thaliana protein match is: MLP34 (MLP-LIKE PROTEIN 34) (TAIR:AT1G70850.3)…
AT4G21650	Chr4:11501197-11504678	25.979	42.688	32.9615	47.5721	0.716483	0.390477	0.874365	3.08e-05	0.0417269	2.45e-07	protein_coding	subtilase family protein		subtilase family protein; FUNCTIONS IN: identical protein binding, serine-type endopeptidase activity; INVOLVED IN: proteolysis, negative regulation of catalytic activity; LOCATED IN: plant-type cell wall; EXPRESSED IN: 22 plant structures; EXPRESSED DURING: 13 growth stages; CONTAINS InterPro DOMAIN/s: Protease-associated PA (InterPro:IPR003137), Proteinase inhibitor, propeptide (InterPro:IPR009…
AT5G49100	Chr5:19897369-19899114	12.4014	29.6879	19.0918	21.8778	1.25937	0.669491	0.820564	5.28e-11	0.00117931	4.83e-05	protein_coding	unknown protein		unknown protein; FUNCTIONS IN: molecular_function unknown; INVOLVED IN: biological_process unknown; LOCATED IN: cellular_component unknown; EXPRESSED IN: 23 plant structures; EXPRESSED DURING: 13 growth stages; BEST Arabidopsis thaliana protein match is: unknown protein (TAIR:AT3G06868.1); Has 5209 Blast hits to 1266 proteins in 207 species: Archae - 0; Bacteria - 1234; Metazoa - 887; Fungi - 413…
AT4G37925	Chr4:17830561-17831554	73.5516	116.426	105.426	123.057	0.662589	0.566446	0.744095	0.000137436	0.000369753	1.41e-05	protein_coding	NDH-M (subunit NDH-M of NAD(P)H:plastoquinone dehydrogenase complex)	Encodes subunit NDH-M of NAD(P)H:plastoquinone dehydrogenase complex (Ndh complex) present in the thylakoid membrane of chloroplasts. This subunit is thought to be required for Ndh complex assembly.	subunit NDH-M of NAD(P)H:plastoquinone dehydrogenase complex (NDH-M); INVOLVED IN: NADH dehydrogenase complex (plastoquinone) assembly; LOCATED IN: chloroplast thylakoid membrane, chloroplast, NAD(P)H dehydrogenase complex (plastoquinone); CONTAINS InterPro DOMAIN/s: Protein of unknown function DUF2485 (InterPro:IPR018922); Has 274 Blast hits to 274 proteins in 61 species: Archae - 0; Bacteria - …
AT5G25460	Chr5:8863362-8867685	202.254	316.803	273.722	334.25	0.647421	0.483588	0.726357	0.000311335	0.0017606	0.000108128	protein_coding	unknown protein		unknown protein; FUNCTIONS IN: molecular_function unknown; INVOLVED IN: biological_process unknown; LOCATED IN: plant-type cell wall; EXPRESSED IN: 22 plant structures; EXPRESSED DURING: 13 growth stages; CONTAINS InterPro DOMAIN/s: Protein of unknown function DUF642 (InterPro:IPR006946); BEST Arabidopsis thaliana protein match is: unknown protein (TAIR:AT5G11420.1); Has 182 Blast hits to 159 pro…
AT2G41310	Chr2:17221932-17224427	7.28274	12.929	10.7197	11.9356	0.828059	0.60475	0.714312	0.000376962	0.0359256	0.00332302	protein_coding	ATRR3 (RESPONSE REGULATOR 3); transcription regulator/ two-component response regulator	Encodes an A- type response Regulator that is primarily expressed in the root and is involved in cytokinin-mediated signalling.	RESPONSE REGULATOR 3 (ATRR3); FUNCTIONS IN: transcription regulator activity, two-component response regulator activity; INVOLVED IN: cytokinin mediated signaling, circadian rhythm, two-component signal transduction system (phosphorelay), response to stress; LOCATED IN: nucleus; EXPRESSED IN: 20 plant structures; EXPRESSED DURING: 11 growth stages; CONTAINS InterPro DOMAIN/s: CheY-like (InterPro:…
AT5G21020	Chr5:7138761-7139661	147.562	224.983	208.901	239.029	0.608493	0.54854	0.697457	0.000350536	0.000194233	3.97e-05	protein_coding	unknown protein		unknown protein; FUNCTIONS IN: molecular_function unknown; INVOLVED IN: biological_process unknown; LOCATED IN: endomembrane system; Has 2 Blast hits to 2 proteins in 1 species: Archae - 0; Bacteria - 0; Metazoa - 0; Fungi - 0; Plants - 2; Viruses - 0; Other Eukaryotes - 0 (source: NCBI BLink).
AT3G55630	Chr3:20636668-20639492	39.0469	52.7159	54.5145	62.8429	0.433032	0.528475	0.688141	0.0167893	0.00111102	5.78e-05	protein_coding	ATDFD (A. THALIANA DHFS-FPGS HOMOLOG D); tetrahydrofolylpolyglutamate synthase		A. THALIANA DHFS-FPGS HOMOLOG D (ATDFD); FUNCTIONS IN: tetrahydrofolylpolyglutamate synthase activity; INVOLVED IN: one-carbon compound metabolic process; LOCATED IN: cytosol; EXPRESSED IN: 24 plant structures; EXPRESSED DURING: 15 growth stages; CONTAINS InterPro DOMAIN/s: Folylpolyglutamate synthetase, conserved site (InterPro:IPR018109), Mur ligase, central (InterPro:IPR013221), Mur ligase, C-…
AT3G16910	Chr3:5773054-5775501	17.3558	29.9374	25.3522	27.0742	0.786536	0.593738	0.643102	1.63e-05	0.00098425	0.000527801	protein_coding	AAE7 (ACYL-ACTIVATING ENZYME 7); AMP binding / acetate-CoA ligase	Encodes a peroxisomal protein with acetyl-CoA synthetase activity that is responsible for the activation of acetate for entry into the glyoxylate cycle.	ACYL-ACTIVATING ENZYME 7 (AAE7); FUNCTIONS IN: acetate-CoA ligase activity, AMP binding; INVOLVED IN: glyoxylate cycle, acetate metabolic process; LOCATED IN: peroxisome; EXPRESSED IN: 23 plant structures; EXPRESSED DURING: 14 growth stages; CONTAINS InterPro DOMAIN/s: AMP-dependent synthetase and ligase (InterPro:IPR000873); BEST Arabidopsis thaliana protein match is: AAE1 (ACYL ACTIVATING ENZYM…
AT1G26770	Chr1:9259604-9261313	42.9932	66.8097	64.0708	66.9958	0.635948	0.622599	0.641558	0.0148591	0.0333847	0.0129719	protein_coding	ATEXPA10 (ARABIDOPSIS THALIANA EXPANSIN A 10); structural constituent of cell wall	Encodes an expansin. Naming convention from the Expansin Working Group (Kende et al, Plant Mol Bio). Involved in the formation of nematode-induced syncytia in roots of Arabidopsis thaliana.	ARABIDOPSIS THALIANA EXPANSIN A 10 (ATEXPA10); FUNCTIONS IN: structural constituent of cell wall; INVOLVED IN: syncytium formation, plant-type cell wall modification during multidimensional cell growth, unidimensional cell growth, plant-type cell wall loosening; LOCATED IN: plant-type cell wall; EXPRESSED IN: 25 plant structures; EXPRESSED DURING: 13 growth stages; CONTAINS InterPro DOMAIN/s: Bar…
