# Supplementary material for: ABA Is Required for Plant Acclimation to a Combination of Salt and Heat Stress
Source: PLoS One. 2016 Jan 29;11(1):e0147625. doi: 10.1371/journal.pone.0147625 (PMC4733103; doi:10.1371/journal.pone.0147625)
Supplement: S9 Table — (XLSX) [file pone.0147625.s019.xlsx]

## Sheet: S9 Table
S9 Table Transcripts significantly down-regulated in response to salt stress
gene_id	locus	FPKM_Control	FPKM_Salt	log2(fold_change)	q_value	Type	Short_description	Curator summary	Description
AT3G46660	Chr3:17188869-17191167	1.37264	0	-.1797690+309	0.0346312	protein_coding	UGT76E12 (UDP-GLUCOSYL TRANSFERASE 76E12); UDP-glycosyltransferase/ quercetin 3-O-glucosyltransferase/ quercetin 7-O-glucosyltransferase/ transferase, transferring glycosyl groups		UDP-GLUCOSYL TRANSFERASE 76E12 (UGT76E12); FUNCTIONS IN: quercetin 3-O-glucosyltransferase activity, quercetin 7-O-glucosyltransferase activity, UDP-glycosyltransferase activity, transferase activity, transferring glycosyl groups; INVOLVED IN: metabolic process; LOCATED IN: cellular_component unknown; EXPRESSED IN: 7 plant structures; EXPRESSED DURING: 4 anthesis, petal differentiation and expans…
AT4G30440	Chr4:14881854-14883480	109.07	84.1114	-0.374876	0.0337902	protein_coding	GAE1 (UDP-D-GLUCURONATE 4-EPIMERASE 1); UDP-glucuronate 4-epimerase/ catalytic	UDP-D-glucuronate 4-epimerase	UDP-D-GLUCURONATE 4-EPIMERASE 1 (GAE1); FUNCTIONS IN: UDP-glucuronate 4-epimerase activity, catalytic activity; INVOLVED IN: cellular metabolic process, carbohydrate metabolic process, nucleotide-sugar metabolic process, metabolic process; LOCATED IN: cellular_component unknown; EXPRESSED IN: 24 plant structures; EXPRESSED DURING: 15 growth stages; CONTAINS InterPro DOMAIN/s: NAD-dependent epimer…
AT5G51070	Chr5:20764314-20768681	77.2483	59.5337	-0.375797	0.0336594	protein_coding	ERD1 (EARLY RESPONSIVE TO DEHYDRATION 1); ATP binding / ATPase/ nucleoside-triphosphatase/ nucleotide binding / protein binding	ATP-dependent Clp protease regulatory subunit	EARLY RESPONSIVE TO DEHYDRATION 1 (ERD1); FUNCTIONS IN: protein binding, nucleoside-triphosphatase activity, ATPase activity, nucleotide binding, ATP binding; INVOLVED IN: response to water deprivation; LOCATED IN: chloroplast stroma, chloroplast, chloroplast envelope; EXPRESSED IN: 22 plant structures; EXPRESSED DURING: 13 growth stages; CONTAINS InterPro DOMAIN/s: ATPase, AAA+ type, core (Inter…
AT1G75220	Chr1:28229156-28232831	47.5543	36.6006	-0.37771	0.0443571	protein_coding	integral membrane protein, putative		integral membrane protein, putative; FUNCTIONS IN: carbohydrate transmembrane transporter activity, sugar:hydrogen symporter activity; INVOLVED IN: transport, transmembrane transport; LOCATED IN: plasma membrane, membrane; EXPRESSED IN: 25 plant structures; EXPRESSED DURING: 15 growth stages; CONTAINS InterPro DOMAIN/s: Sugar transporter, conserved site (InterPro:IPR005829), General substrate tra…
AT5G54940	Chr5:22308270-22309410	594.245	436.633	-0.397595	0.0197212	protein_coding	eukaryotic translation initiation factor SUI1, putative		eukaryotic translation initiation factor SUI1, putative; FUNCTIONS IN: translation initiation factor activity; INVOLVED IN: translational initiation, translation; LOCATED IN: cellular_component unknown; EXPRESSED IN: 24 plant structures; EXPRESSED DURING: 15 growth stages; CONTAINS InterPro DOMAIN/s: Translation initiation factor SUI1 (InterPro:IPR001950), Eukaryotic translation initiation factor…
AT5G48930	Chr5:19836298-19838162	68.5722	51.8865	-0.402264	0.0203914	protein_coding	HCT (HYDROXYCINNAMOYL-COA SHIKIMATE/QUINATE HYDROXYCINNAMOYL TRANSFERASE); quinate O-hydroxycinnamoyltransferase/ shikimate O-hydroxycinnamoyltransferase/ transferase	At5g48930 has been shown to encode for the hydroxycinnamoyl-Coenzyme A shikimate/quinate hydroxycinnamoyltransferase (HCT) both synthesizing and catabolizing the hydroxycinnamoylesters (coumaroyl/caffeoyl shikimate and quinate) involved in the phenylpropanoid pathway. Influence on the accumulation of flavonoids which in turn inhibit auxin transport and reduce plant growth.	HYDROXYCINNAMOYL-COA SHIKIMATE/QUINATE HYDROXYCINNAMOYL TRANSFERASE (HCT); FUNCTIONS IN: shikimate O-hydroxycinnamoyltransferase activity, transferase activity, quinate O-hydroxycinnamoyltransferase activity; INVOLVED IN: auxin homeostasis, lignin biosynthetic process, positive regulation of flavonoid biosynthetic process; LOCATED IN: cellular_component unknown; EXPRESSED IN: 24 plant structures;…
AT5G27120	Chr5:9540924-9543871	34.3831	25.8672	-0.410575	0.0371091	protein_coding	SAR DNA-binding protein, putative	SAR DNA-binding protein, putative, strong similarity to SAR DNA-binding protein-1 (Pisum sativum) GI:3132696; contains Pfam profile PF01798: Putative snoRNA binding domain; has similarity to MAR binding NOP58 protein	SAR DNA-binding protein, putative; FUNCTIONS IN: DNA binding; INVOLVED IN: biological_process unknown; LOCATED IN: nucleolus; CONTAINS InterPro DOMAIN/s: Pre-mRNA processing ribonucleoprotein, binding region (InterPro:IPR002687), NOP5, N-terminal (InterPro:IPR012974), NOSIC (InterPro:IPR012976); BEST Arabidopsis thaliana protein match is: SAR DNA-binding protein, putative (TAIR:AT3G05060.1); Has …
AT5G61790	Chr5:24827101-24829791	165.819	120.469	-0.413901	0.0154158	protein_coding	calnexin 1 (CNX1)		calnexin 1 (CNX1); FUNCTIONS IN: unfolded protein binding, calcium ion binding; INVOLVED IN: protein folding; LOCATED IN: in 8 components; EXPRESSED IN: 26 plant structures; EXPRESSED DURING: 15 growth stages; CONTAINS InterPro DOMAIN/s: Calreticulin/calnexin, P (InterPro:IPR009033), Calreticulin/calnexin (InterPro:IPR001580), Calreticulin/calnexin, conserved site (InterPro:IPR018124), Concanaval…
AT3G17810	Chr3:6094097-6096566	33.971	25.4681	-0.415614	0.0361587	protein_coding	dihydroorotate dehydrogenase family protein / dihydroorotate oxidase family protein		dihydroorotate dehydrogenase family protein / dihydroorotate oxidase family protein; FUNCTIONS IN: oxidoreductase activity, acting on the CH-CH group of donors, catalytic activity, dihydroorotate oxidase activity, dihydroorotate dehydrogenase activity; INVOLVED IN: 'de novo' pyrimidine base biosynthetic process, UMP biosynthetic process, metabolic process; LOCATED IN: chloroplast; EXPRESSED IN: 2…
AT5G24780	Chr5:8507589-8508957	168.122	121.631	-0.419958	0.0144575	protein_coding	VSP1 (VEGETATIVE STORAGE PROTEIN 1); acid phosphatase/ transcription factor binding	encodes an acid phosphatase similar to soybean vegetative storage proteins. Gene expression is induced by wounding and jasmonic acid.	VEGETATIVE STORAGE PROTEIN 1 (VSP1); FUNCTIONS IN: transcription factor binding, acid phosphatase activity; INVOLVED IN: response to jasmonic acid stimulus, response to wounding, defense response; LOCATED IN: vacuole; EXPRESSED IN: fruit, gynoecium, valve; CONTAINS InterPro DOMAIN/s: Acid phosphatase (Class B) (InterPro:IPR005519), Vegetative storage protein/acid phosphatase (InterPro:IPR014403),…
AT3G56240	Chr3:20863256-20864544	112.463	84.0126	-0.420777	0.0278206	protein_coding	CCH (COPPER CHAPERONE); copper chaperone	CCH protein belongs to a family of eukaryotic proteins that participate in intracellular copper homeostasis by delivering this metal to the secretory pathway; mainly located along the vascular bundles of senescing leaves and petioles as well as in stem sieve elements; hypothesized to have a role in copper mobilization from decaying organs towards reproductive structures, as a result of metallopro…	COPPER CHAPERONE (CCH); FUNCTIONS IN: copper chaperone activity; INVOLVED IN: in 6 processes; LOCATED IN: chloroplast; EXPRESSED IN: 26 plant structures; EXPRESSED DURING: 15 growth stages; CONTAINS InterPro DOMAIN/s: Heavy metal transport/detoxification protein (InterPro:IPR006121); BEST Arabidopsis thaliana protein match is: ATX1 (ARABIDOPSIS HOMOLOG OF ANTI-OXIDANT 1); metal ion binding (TAIR:…
AT1G58290	Chr1:21623725-21626200	121.752	87.8292	-0.424129	0.00964872	protein_coding	HEMA1; glutamyl-tRNA reductase	Encodes a protein with glutamyl-tRNA reductase (GluTR) activity, catalyzing the NADPH-dependent reduction of Glu-tRNA(Glu) to glutamate 1-semialdehyde (GSA) with the release of free tRNA(Glu). It is involved in the early steps of chlorophyll biosynthesis.	HEMA1; FUNCTIONS IN: glutamyl-tRNA reductase activity; INVOLVED IN: chlorophyll biosynthetic process, heme biosynthetic process, response to light stimulus, porphyrin biosynthetic process; LOCATED IN: chloroplast; EXPRESSED IN: 23 plant structures; EXPRESSED DURING: 15 growth stages; CONTAINS InterPro DOMAIN/s: Quinate/shikimate 5-dehydrogenase/glutamyl-tRNA reductase (InterPro:IPR006151), Tetrap…
AT3G29240	Chr3:11191490-11192986	117.599	87.5308	-0.426015	0.0126713	protein_coding	unknown protein		unknown protein; FUNCTIONS IN: molecular_function unknown; INVOLVED IN: biological_process unknown; LOCATED IN: chloroplast thylakoid lumen, chloroplast; EXPRESSED IN: 22 plant structures; EXPRESSED DURING: 13 growth stages; CONTAINS InterPro DOMAIN/s: Protein of unknown function DUF179 (InterPro:IPR003774); BEST Arabidopsis thaliana protein match is: unknown protein (TAIR:AT1G33780.1); Has 633 B…
AT1G65820	Chr1:24485100-24486892	143.74	103.438	-0.42766	0.0164401	protein_coding	microsomal glutathione s-transferase, putative		microsomal glutathione s-transferase, putative; FUNCTIONS IN: glutathione transferase activity; INVOLVED IN: biological_process unknown; LOCATED IN: endoplasmic reticulum, vacuole, membrane; EXPRESSED IN: 23 plant structures; EXPRESSED DURING: 14 growth stages; CONTAINS InterPro DOMAIN/s: Membrane-associated, eicosanoid and glutathione metabolism (MAPEG) (InterPro:IPR001129); Has 251 Blast hits t…
AT4G30530	Chr4:14920533-14922494	243.488	174.88	-0.430443	0.0079574	protein_coding	defense-related protein, putative		defense-related protein, putative; FUNCTIONS IN: catalytic activity; LOCATED IN: endomembrane system; EXPRESSED IN: 23 plant structures; EXPRESSED DURING: 14 growth stages; CONTAINS InterPro DOMAIN/s: Glutamine amidotransferase class-I, C-terminal (InterPro:IPR000991), Glutamine amidotransferase type 1 (InterPro:IPR017926); BEST Arabidopsis thaliana protein match is: defense-related protein, puta…
AT3G03640	Chr3:881005-886410	28.5918	21.1645	-0.433955	0.0372461	protein_coding	BGLU25 (BETA GLUCOSIDASE 25); catalytic/ cation binding / hydrolase, hydrolyzing O-glycosyl compounds	Encodes beta-glucosidase (GLUC).	BETA GLUCOSIDASE 25 (BGLU25); FUNCTIONS IN: cation binding, hydrolase activity, hydrolyzing O-glycosyl compounds, catalytic activity; INVOLVED IN: carbohydrate metabolic process; LOCATED IN: endomembrane system; EXPRESSED IN: 22 plant structures; EXPRESSED DURING: 13 growth stages; CONTAINS InterPro DOMAIN/s: Glycoside hydrolase, family 1 (InterPro:IPR001360), Glycoside hydrolase, family 1, activ…
AT3G16470	Chr3:5595895-5598044	107.751	79.7053	-0.434948	0.0123286	protein_coding	JR1	JA-responsive gene	JR1; INVOLVED IN: response to jasmonic acid stimulus, response to salt stress, response to cold, response to wounding; LOCATED IN: chloroplast, nucleus, vacuole, membrane; EXPRESSED IN: 23 plant structures; EXPRESSED DURING: 14 growth stages; CONTAINS InterPro DOMAIN/s: Mannose-binding lectin (InterPro:IPR001229); BEST Arabidopsis thaliana protein match is: MBP2 (MYROSINASE-BINDING PROTEIN 2); su…
AT5G40850	Chr5:16366469-16369099	42.2307	30.2133	-0.436066	0.0157788	protein_coding	UPM1 (UROPHORPHYRIN METHYLASE 1); uroporphyrin-III C-methyltransferase	Encodes a urophorphyrin III methylase that catalyzes S-adenosyl-L-methionine-dependent transmethylation in a multistep process involving the formation of a covalently linked complex with S-adenosyl-L-methionine.	UROPHORPHYRIN METHYLASE 1 (UPM1); FUNCTIONS IN: uroporphyrin-III C-methyltransferase activity; INVOLVED IN: siroheme biosynthetic process, porphyrin biosynthetic process; LOCATED IN: chloroplast; EXPRESSED IN: 21 plant structures; EXPRESSED DURING: 13 growth stages; CONTAINS InterPro DOMAIN/s: Tetrapyrrole methylase (InterPro:IPR000878), Tetrapyrrole methylase, subdomain 1 (InterPro:IPR014777), U…
AT3G48140	Chr3:17778355-17779549	488.205	349.069	-0.436935	0.00652934	protein_coding	senescence-associated protein, putative		senescence-associated protein, putative; FUNCTIONS IN: molecular_function unknown; INVOLVED IN: leaf senescence; LOCATED IN: endomembrane system; EXPRESSED IN: 24 plant structures; EXPRESSED DURING: 15 growth stages; CONTAINS InterPro DOMAIN/s: B12D (InterPro:IPR010530); BEST Arabidopsis thaliana protein match is: germination protein-related (TAIR:AT3G29970.1); Has 78 Blast hits to 78 proteins in…
AT1G13990	Chr1:4794755-4796597	58.6175	41.8874	-0.437772	0.0337242	protein_coding	unknown protein		unknown protein; FUNCTIONS IN: molecular_function unknown; INVOLVED IN: biological_process unknown; LOCATED IN: chloroplast; EXPRESSED IN: 23 plant structures; EXPRESSED DURING: 13 growth stages; Has 14 Blast hits to 14 proteins in 4 species: Archae - 0; Bacteria - 0; Metazoa - 0; Fungi - 0; Plants - 14; Viruses - 0; Other Eukaryotes - 0 (source: NCBI BLink).
AT3G25770	Chr3:9406872-9407955	404.971	287.296	-0.448235	0.00615332	protein_coding	AOC2 (ALLENE OXIDE CYCLASE 2); allene-oxide cyclase	Encodes allene oxide cyclase. One of four genes in Arabidopsis that encode this enzyme, which catalyzes an essential step in jasmonic acid biosynthesis. Gene expression is induced during senescence, a process that involves jasmonic acid signalling pathway. Note: Nomenclature for Arabidopsis allene oxide cyclase 2 (AOC2, AT3G25770) gene is based on Stenzel et al. 2003 Plant Molecular Biology 51:89…	ALLENE OXIDE CYCLASE 2 (AOC2); FUNCTIONS IN: allene-oxide cyclase activity; INVOLVED IN: response to salt stress, response to cold, jasmonic acid biosynthetic process; LOCATED IN: chloroplast thylakoid membrane, stromule, chloroplast stroma, chloroplast, chloroplast envelope; EXPRESSED IN: cotyledon, leaf; EXPRESSED DURING: seedling growth, 4 leaf senescence stage; CONTAINS InterPro DOMAIN/s: All…
AT1G77510	Chr1:29126649-29129612	56.9749	40.0759	-0.460551	0.00633755	protein_coding	ATPDIL1-2 (PDI-LIKE 1-2); protein disulfide isomerase	Encodes a protein disulfide isomerase-like (PDIL) protein, a member of a multigene family within the thioredoxin (TRX) superfamily. Transcript levels for this gene are up-regulated in response to three different chemical inducers of ER stress (dithiothreitol, beta-mercaptoethanol, and tunicamycin). AtIRE1-2 does not appear to be required for this response, but the atbzip60 mutant has a diminished…	PDI-LIKE 1-2 (ATPDIL1-2); FUNCTIONS IN: protein disulfide isomerase activity; INVOLVED IN: response to cadmium ion, response to salt stress, response to endoplasmic reticulum stress; LOCATED IN: endoplasmic reticulum, plasma membrane, chloroplast; EXPRESSED IN: 28 plant structures; EXPRESSED DURING: 14 growth stages; CONTAINS InterPro DOMAIN/s: Thioredoxin fold (InterPro:IPR012335), Disulphide is…
AT3G62600	Chr3:23150789-23153510	64.8134	45.5003	-0.463376	0.00672354	protein_coding	ATERDJ3B; heat shock protein binding / unfolded protein binding	J domain protein localized in ER lumen. Can partially compensate for the growth defect in jem1 scj1 mutant yeast.	ATERDJ3B; FUNCTIONS IN: unfolded protein binding, heat shock protein binding; INVOLVED IN: protein folding; LOCATED IN: plasma membrane, endoplasmic reticulum lumen; EXPRESSED IN: 23 plant structures; EXPRESSED DURING: 15 growth stages; CONTAINS InterPro DOMAIN/s: Molecular chaperone, heat shock protein, Hsp40, DnaJ (InterPro:IPR015609), HSP40/DnaJ peptide-binding (InterPro:IPR008971), Chaperone …
AT5G64260	Chr5:25703928-25705316	28.6148	20.0289	-0.467638	0.0342585	protein_coding	EXL2 (EXORDIUM LIKE 2)		EXORDIUM LIKE 2 (EXL2); FUNCTIONS IN: molecular_function unknown; INVOLVED IN: biological_process unknown; LOCATED IN: cell wall, plant-type cell wall; EXPRESSED IN: 23 plant structures; EXPRESSED DURING: 13 growth stages; CONTAINS InterPro DOMAIN/s: Phosphate-induced protein 1 conserved region (InterPro:IPR006766); BEST Arabidopsis thaliana protein match is: EXL4 (EXORDIUM LIKE 4) (TAIR:AT5G0944…
AT1G03220	Chr1:787121-788651	38.3138	26.7989	-0.468649	0.0146194	protein_coding	extracellular dermal glycoprotein, putative / EDGP, putative		extracellular dermal glycoprotein, putative / EDGP, putative; FUNCTIONS IN: aspartic-type endopeptidase activity; INVOLVED IN: response to salt stress; LOCATED IN: cell wall, plasma membrane, membrane, plant-type cell wall; EXPRESSED IN: stem, root, callus, pollen tube, leaf; CONTAINS InterPro DOMAIN/s: Peptidase aspartic, catalytic (InterPro:IPR009007), Peptidase A1 (InterPro:IPR001461); BEST Ar…
AT3G52840	Chr3:19581112-19586299	53.1909	38.4168	-0.469442	0.00296363	protein_coding	BGAL2 (beta-galactosidase 2); beta-galactosidase/ catalytic/ cation binding		beta-galactosidase 2 (BGAL2); FUNCTIONS IN: cation binding, beta-galactosidase activity, catalytic activity; INVOLVED IN: lactose catabolic process, using glucoside 3-dehydrogenase, carbohydrate metabolic process, lactose catabolic process via UDP-galactose, lactose catabolic process; LOCATED IN: apoplast; EXPRESSED IN: 25 plant structures; EXPRESSED DURING: 12 growth stages; CONTAINS InterPro DO…
AT1G09210	Chr1:2972841-2976750	133.374	92.9248	-0.474303	0.00234129	protein_coding	calreticulin 2 (CRT2)		calreticulin 2 (CRT2); FUNCTIONS IN: unfolded protein binding, calcium ion binding; INVOLVED IN: response to oxidative stress, response to salt stress; LOCATED IN: mitochondrion, endoplasmic reticulum, vacuole; EXPRESSED IN: 26 plant structures; EXPRESSED DURING: 14 growth stages; CONTAINS InterPro DOMAIN/s: Calreticulin/calnexin, P (InterPro:IPR009033), Calreticulin/calnexin (InterPro:IPR001580)…
AT1G64900	Chr1:24113214-24114984	24.7915	17.2105	-0.479517	0.0195265	protein_coding	CYP89A2 (CYTOCHROME P450 89A2); electron carrier/ heme binding / iron ion binding / monooxygenase/ oxygen binding	Encodes cytochrome P450 (CYP89A2).	CYTOCHROME P450 89A2 (CYP89A2); FUNCTIONS IN: electron carrier activity, monooxygenase activity, iron ion binding, oxygen binding, heme binding; EXPRESSED IN: 20 plant structures; EXPRESSED DURING: 13 growth stages; CONTAINS InterPro DOMAIN/s: Cytochrome P450 (InterPro:IPR001128), Cytochrome P450, C-terminal region (InterPro:IPR017973), Cytochrome P450, conserved site (InterPro:IPR017972), Cytoch…
AT5G67420	Chr5:26904288-26906026	48.1707	34.4726	-0.482705	0.00440212	protein_coding	LBD37 (LOB DOMAIN-CONTAINING PROTEIN 37)		LOB DOMAIN-CONTAINING PROTEIN 37 (LBD37); INVOLVED IN: biological_process unknown; LOCATED IN: cellular_component unknown; EXPRESSED IN: 23 plant structures; EXPRESSED DURING: 13 growth stages; CONTAINS InterPro DOMAIN/s: Lateral organ boundaries, LOB (InterPro:IPR004883); BEST Arabidopsis thaliana protein match is: LBD38 (LOB DOMAIN-CONTAINING PROTEIN 38) (TAIR:AT3G49940.1); Has 361 Blast hits t…
AT4G15920	Chr4:9030516-9033395	51.9915	36.9895	-0.49116	0.0117592	protein_coding			INVOLVED IN: biological_process unknown; LOCATED IN: endomembrane system, integral to membrane, membrane; EXPRESSED IN: 23 plant structures; EXPRESSED DURING: 13 growth stages; CONTAINS InterPro DOMAIN/s: MtN3 and saliva related transmembrane protein, conserved region (InterPro:IPR018169), RAG1-activating protein 1 homologue (InterPro:IPR018179), MtN3 and saliva related transmembrane protein (Int…
AT3G44720	Chr3:16271651-16273344	20.3945	13.991	-0.496639	0.0280228	protein_coding	ADT4 (arogenate dehydratase 4); arogenate dehydratase/ prephenate dehydratase	Encodes a plastid-localized arogenate dehydratase involved in phenylalanine biosynthesis. Not less than six genes encoding ADT were identi&#64257;ed in the Arabidopsis genome: ADT1 [At1g11790]; ADT2 [At3g07630]; ADT3 [At2g27820]; ADT4 [At3g44720]; ADT5 [At5g22630]; and ADT6 [At1g08250].	arogenate dehydratase 4 (ADT4); FUNCTIONS IN: arogenate dehydratase activity, prephenate dehydratase activity; INVOLVED IN: L-phenylalanine biosynthetic process; LOCATED IN: chloroplast; EXPRESSED IN: 21 plant structures; EXPRESSED DURING: 13 growth stages; CONTAINS InterPro DOMAIN/s: Prephenate dehydratase (InterPro:IPR001086), Prephenate dehydratase, conserved site (InterPro:IPR018528); BEST Ar…
AT1G32700	Chr1:11827432-11829759	38.3649	27.0723	-0.502969	0.0237435	protein_coding	zinc-binding family protein		zinc-binding family protein; FUNCTIONS IN: binding; EXPRESSED IN: 22 plant structures; EXPRESSED DURING: 13 growth stages; CONTAINS InterPro DOMAIN/s: Protein of unknown function DUF597 (InterPro:IPR006734); BEST Arabidopsis thaliana protein match is: zinc-binding family protein (TAIR:AT4G17900.1); Has 193 Blast hits to 193 proteins in 14 species: Archae - 0; Bacteria - 0; Metazoa - 0; Fungi - 0;…
AT3G60130	Chr3:22210245-22213840	36.1778	25.4753	-0.506007	0.0475609	protein_coding	BGLU16 (BETA GLUCOSIDASE 16); catalytic/ cation binding / hydrolase, hydrolyzing O-glycosyl compounds		BETA GLUCOSIDASE 16 (BGLU16); FUNCTIONS IN: cation binding, hydrolase activity, hydrolyzing O-glycosyl compounds, catalytic activity; INVOLVED IN: carbohydrate metabolic process; EXPRESSED IN: 23 plant structures; EXPRESSED DURING: 13 growth stages; CONTAINS InterPro DOMAIN/s: Glycoside hydrolase, family 1 (InterPro:IPR001360), Glycoside hydrolase, family 1, active site (InterPro:IPR018120), Glyc…
AT1G72450	Chr1:27274064-27276317	57.1071	38.7718	-0.511623	0.00337158	protein_coding	JAZ6 (JASMONATE-ZIM-DOMAIN PROTEIN 6)	JAZ6 transcript levels rise in response to a jasmonate stimulus and a GFP:JAZ6 fusion protein localizes to the nucleus. Application of jasmonate methyl ester to Arabidopsis roots reduces the levels of a JAZ6:GUS fusion protein, presumably by stimulating ubiquitin-proteasome-mediated degradation.	JASMONATE-ZIM-DOMAIN PROTEIN 6 (JAZ6); FUNCTIONS IN: molecular_function unknown; INVOLVED IN: response to jasmonic acid stimulus, response to wounding; LOCATED IN: nucleus; EXPRESSED IN: 23 plant structures; EXPRESSED DURING: 13 growth stages; CONTAINS InterPro DOMAIN/s: Tify (InterPro:IPR010399), CCT domain-like (InterPro:IPR018467); BEST Arabidopsis thaliana protein match is: JAZ5 (JASMONATE-ZI…
AT4G35090	Chr4:16700341-16703325	94.7992	64.3599	-0.51167	0.000949397	protein_coding	CAT2 (CATALASE 2); catalase	Encodes a peroxisomal catalase, highly expressed in bolts and leaves. mRNA expression patterns show circadian regulation with mRNA levels being high in the subjective early morning. Loss of function mutations have increased H2O2 levels and increased H2O2 sensitivity. Mutants accumulate more toxic ions yet show decreased sensitivity to Li+. This decreased sensitivity is most likely due to an insen…	CATALASE 2 (CAT2); FUNCTIONS IN: catalase activity; INVOLVED IN: in 10 processes; LOCATED IN: mitochondrion, cytosolic ribosome, stromule, peroxisome, chloroplast; EXPRESSED IN: 25 plant structures; EXPRESSED DURING: 16 growth stages; CONTAINS InterPro DOMAIN/s: Catalase related subgroup (InterPro:IPR018028), Catalase (InterPro:IPR002226), Catalase, N-terminal (InterPro:IPR011614), Catalase-relat…
AT1G69530	Chr1:26141831-26143500	135.534	97.7324	-0.517195	0.00256936	protein_coding	ATEXPA1 (ARABIDOPSIS THALIANA EXPANSIN A1)	Member of Alpha-Expansin Gene Family. Naming convention from the Expansin Working Group (Kende et al, Plant Mol Bio). Involved in the formation of nematode-induced syncytia in roots of Arabidopsis thaliana.	ARABIDOPSIS THALIANA EXPANSIN A1 (ATEXPA1); INVOLVED IN: response to gibberellin stimulus, syncytium formation, response to red light, unidimensional cell growth, plant-type cell wall loosening; LOCATED IN: plant-type cell wall; EXPRESSED IN: 25 plant structures; EXPRESSED DURING: 13 growth stages; CONTAINS InterPro DOMAIN/s: Pollen allergen, N-terminal (InterPro:IPR014734), Rare lipoprotein A (I…
AT1G74100	Chr1:27864344-27865694	56.4349	38.1638	-0.51734	0.00236708	protein_coding	SOT16 (SULFOTRANSFERASE 16); desulfoglucosinolate sulfotransferase/ sulfotransferase	encodes a desulfoglucosinolate sulfotransferase, involved in the final step of glucosinolate core structure biosynthesis. Has a broad-substrate specificity with different desulfoglucosinolates, the best substrate is indole-3-methyl-dsGS, followed by benzyl-dsGS. Expression was induced by wounding, jasmonate and ethylene stimulates.	SULFOTRANSFERASE 16 (SOT16); FUNCTIONS IN: sulfotransferase activity, desulfoglucosinolate sulfotransferase activity; INVOLVED IN: glucosinolate biosynthetic process, response to jasmonic acid stimulus during jasmonic acid and ethylene-dependent systemic resistance; LOCATED IN: cellular_component unknown; EXPRESSED IN: 22 plant structures; EXPRESSED DURING: 13 growth stages; CONTAINS InterPro DOM…
AT5G47120	Chr5:19136022-19137942	118.626	82.7329	-0.519883	0.000767246	protein_coding	ATBI1 (BAX INHIBITOR 1)	Encodes BI-1, a homolog of mammalian Bax inhibitor 1. Functions as an attenuator of biotic and abiotic types of cell death. Bax-induced cell death can be downregulated by ectopically expressing AtBI in planta.	BAX INHIBITOR 1 (ATBI1); INVOLVED IN: in 8 processes; LOCATED IN: nuclear envelope, endoplasmic reticulum, cytoplasm; EXPRESSED IN: 24 plant structures; EXPRESSED DURING: 15 growth stages; CONTAINS InterPro DOMAIN/s: Uncharacterised protein family UPF0005 (InterPro:IPR006214), Bax inhibitor 1, conserved site (InterPro:IPR006213); BEST Arabidopsis thaliana protein match is: Bax inhibitor-1 family …
AT5G39050	Chr5:15634585-15636065	18.3779	12.7709	-0.525107	0.0325842	protein_coding	transferase/ transferase, transferring acyl groups other than amino-acyl groups		transferase/ transferase, transferring acyl groups other than amino-acyl groups; FUNCTIONS IN: transferase activity, transferring acyl groups other than amino-acyl groups, transferase activity; INVOLVED IN: biological_process unknown; LOCATED IN: cellular_component unknown; EXPRESSED IN: 21 plant structures; EXPRESSED DURING: 13 growth stages; CONTAINS InterPro DOMAIN/s: Transferase (InterPro:IPR…
AT1G61580	Chr1:22720691-22723152	23.9154	16.0561	-0.527771	0.0207399	protein_coding	RPL3B (R-PROTEIN L3 B); structural constituent of ribosome		R-PROTEIN L3 B (RPL3B); FUNCTIONS IN: structural constituent of ribosome; INVOLVED IN: translation; LOCATED IN: cytosolic large ribosomal subunit, ribosome, membrane; EXPRESSED IN: 23 plant structures; EXPRESSED DURING: 13 growth stages; CONTAINS InterPro DOMAIN/s: Ribosomal protein L3 (InterPro:IPR000597), Translation elongation and initiation factors/Ribosomal, beta-barrel (InterPro:IPR009000);…
AT5G06870	Chr5:2133917-2135166	46.0094	30.7879	-0.532524	0.00491385	protein_coding	PGIP2 (POLYGALACTURONASE INHIBITING PROTEIN 2); protein binding	Encodes a polygalacturonase inhibiting protein involved in plant defense response. PGIPs inhibit the activity of pectin degrading enzymes such as those produced by fungal pathogens. PGIP2 is induced by fungal infection and methyl jasmonate.	POLYGALACTURONASE INHIBITING PROTEIN 2 (PGIP2); FUNCTIONS IN: protein binding; INVOLVED IN: signal transduction, response to salt stress, defense response; LOCATED IN: cell wall, plant-type cell wall; EXPRESSED IN: 22 plant structures; EXPRESSED DURING: 13 growth stages; CONTAINS InterPro DOMAIN/s: Leucine-rich repeat, N-terminal (InterPro:IPR013210), Leucine-rich repeat (InterPro:IPR001611); BES…
AT1G22890	Chr1:8102817-8103532	63.0108	43.4094	-0.537591	0.031439	protein_coding	unknown protein		unknown protein; FUNCTIONS IN: molecular_function unknown; INVOLVED IN: biological_process unknown; LOCATED IN: endomembrane system; EXPRESSED IN: 19 plant structures; EXPRESSED DURING: 11 growth stages; Has 10 Blast hits to 10 proteins in 1 species: Archae - 0; Bacteria - 0; Metazoa - 0; Fungi - 0; Plants - 10; Viruses - 0; Other Eukaryotes - 0 (source: NCBI BLink).
AT3G51450	Chr3:19090946-19092509	30.2191	20.0137	-0.547434	0.00840037	protein_coding	strictosidine synthase family protein		strictosidine synthase family protein; FUNCTIONS IN: strictosidine synthase activity; INVOLVED IN: alkaloid biosynthetic process, biosynthetic process; LOCATED IN: endomembrane system; EXPRESSED IN: 22 plant structures; EXPRESSED DURING: 13 growth stages; CONTAINS InterPro DOMAIN/s: Strictosidine synthase, conserved region (InterPro:IPR018119), Strictosidine synthase (InterPro:IPR004141), Six-bla…
AT2G31570	Chr2:13436556-13439881	144.284	98.5633	-0.549788	0.00140011	protein_coding	ATGPX2 (GLUTATHIONE PEROXIDASE 2); glutathione peroxidase	glutathione peroxidase GPx	GLUTATHIONE PEROXIDASE 2 (ATGPX2); FUNCTIONS IN: glutathione peroxidase activity; INVOLVED IN: response to oxidative stress; LOCATED IN: cytosol; EXPRESSED IN: 24 plant structures; EXPRESSED DURING: 13 growth stages; CONTAINS InterPro DOMAIN/s: Thioredoxin fold (InterPro:IPR012335), Thioredoxin-like fold (InterPro:IPR012336), Glutathione peroxidase (InterPro:IPR000889); BEST Arabidopsis thaliana …
AT2G37040	Chr2:15557375-15560363	29.3967	19.9936	-0.556118	0.00063122	protein_coding	pal1 (Phe ammonia lyase 1); phenylalanine ammonia-lyase	encodes a protein similar to phenylalanine ammonia-lyase	Phe ammonia lyase 1 (pal1); FUNCTIONS IN: phenylalanine ammonia-lyase activity; INVOLVED IN: response to oxidative stress, phenylpropanoid biosynthetic process, response to wounding, defense response; LOCATED IN: cytoplasm; EXPRESSED IN: 22 plant structures; EXPRESSED DURING: 13 growth stages; CONTAINS InterPro DOMAIN/s: Phenylalanine/histidine ammonia-lyase (InterPro:IPR001106), L-Aspartase-like…
AT4G25630	Chr4:13074132-13076429	34.7364	23.3623	-0.572265	0.00269956	protein_coding	FIB2 (FIBRILLARIN 2); snoRNA binding	encodes a fibrillarin, a key nucleolar protein in eukaryotes which associates with box C/D small nucleolar RNAs (snoRNAs) directing 2'-O-ribose methylation of the rRNA. This gene also encodes a novel box C/D snoRNA, U60.2f in its fifth intron that accumulates in seedlings and that their targeted residue on the 25 S rRNA is methylated.	FIBRILLARIN 2 (FIB2); FUNCTIONS IN: snoRNA binding; INVOLVED IN: response to salt stress, RNA methylation, rRNA processing; LOCATED IN: nucleolus; EXPRESSED IN: 23 plant structures; EXPRESSED DURING: 13 growth stages; CONTAINS InterPro DOMAIN/s: Fibrillarin (InterPro:IPR000692); BEST Arabidopsis thaliana protein match is: FIB1 (FIBRILLARIN 1); snoRNA binding (TAIR:AT5G52470.1); Has 68720 Blast hi…
AT1G04980	Chr1:1413643-1416144	15.7429	10.2451	-0.572728	0.0228839	protein_coding	ATPDIL2-2 (PDI-LIKE 2-2); protein disulfide isomerase	Encodes a protein disulfide isomerase-like (PDIL) protein, a member of a multigene family within the thioredoxin (TRX) superfamily. Transcript levels for this gene are up-regulated in response to three different chemical inducers of ER stress (dithiothreitol, beta-mercaptoethanol, and tunicamycin). AtIRE1-2 does not appear to be required for this response, but the atbzip60 mutant has a diminished…	PDI-LIKE 2-2 (ATPDIL2-2); FUNCTIONS IN: protein disulfide isomerase activity; INVOLVED IN: response to endoplasmic reticulum stress; LOCATED IN: plant-type cell wall; EXPRESSED IN: 23 plant structures; EXPRESSED DURING: 13 growth stages; CONTAINS InterPro DOMAIN/s: Disulphide isomerase (InterPro:IPR005788), Thioredoxin fold (InterPro:IPR012335), Thioredoxin domain (InterPro:IPR013766), Thioredoxi…
AT2G39420	Chr2:16460363-16463061	39.0279	25.3881	-0.573311	0.00250459	protein_coding	esterase/lipase/thioesterase family protein		esterase/lipase/thioesterase family protein; FUNCTIONS IN: catalytic activity; EXPRESSED IN: 24 plant structures; EXPRESSED DURING: 15 growth stages; CONTAINS InterPro DOMAIN/s: Alpha/beta hydrolase fold-1 (InterPro:IPR000073); BEST Arabidopsis thaliana protein match is: hydrolase, alpha/beta fold family protein (TAIR:AT2G39410.2); Has 2754 Blast hits to 2750 proteins in 815 species: Archae - 17;…
AT1G63090	Chr1:23391062-23392851	25.8115	17.3442	-0.573558	0.00633755	protein_coding	AtPP2-A11 (Phloem protein 2-A11); carbohydrate binding		Phloem protein 2-A11 (AtPP2-A11); FUNCTIONS IN: carbohydrate binding; INVOLVED IN: N-terminal protein myristoylation; LOCATED IN: cellular_component unknown; EXPRESSED IN: 24 plant structures; EXPRESSED DURING: 15 growth stages; CONTAINS InterPro DOMAIN/s: Cyclin-like F-box (InterPro:IPR001810); BEST Arabidopsis thaliana protein match is: AtPP2-A12 (Phloem protein 2-A12); carbohydrate binding (TA…
AT2G37170	Chr2:15613401-15614857	51.0991	33.1371	-0.577808	0.00109446	protein_coding	PIP2B (PLASMA MEMBRANE INTRINSIC PROTEIN 2); water channel	a member of the plasma membrane intrinsic protein subfamily PIP2. localizes to the plasma membrane and exhibits water transport activity in Xenopus oocyte. expressed specifically in the vascular bundles and protein level increases slightly during leaf dev	PLASMA MEMBRANE INTRINSIC PROTEIN 2 (PIP2B); FUNCTIONS IN: water channel activity; INVOLVED IN: transport, response to salt stress, response to water deprivation, water transport; LOCATED IN: plasma membrane, chloroplast, membrane; EXPRESSED IN: root, cultured cell, callus; EXPRESSED DURING: seedling growth; CONTAINS InterPro DOMAIN/s: Aquaporin (InterPro:IPR012269), Major intrinsic protein (Inte…
AT5G42650	Chr5:17097594-17099395	183.231	118.598	-0.580539	8.2e-05	protein_coding	AOS (ALLENE OXIDE SYNTHASE); allene oxide synthase/ hydro-lyase/ oxygen binding	Encodes a member of the cytochrome p450 CYP74 gene family that functions as an allene oxide synthase. This enzyme catalyzes dehydration of the hydroperoxide to an unstable allene oxide in the JA biosynthetic pathway. It shows a dual catalytic activity, the major one being a 13-AOS but also expressing a 9-AOS activity.	ALLENE OXIDE SYNTHASE (AOS); FUNCTIONS IN: hydro-lyase activity, allene oxide synthase activity, oxygen binding; INVOLVED IN: in 7 processes; LOCATED IN: in 7 components; EXPRESSED IN: 23 plant structures; EXPRESSED DURING: 13 growth stages; CONTAINS InterPro DOMAIN/s: Cytochrome P450 (InterPro:IPR001128), Cytochrome P450, conserved site (InterPro:IPR017972); BEST Arabidopsis thaliana protein mat…
AT4G34230	Chr4:16386718-16388722	30.9853	20.0085	-0.583934	0.00484458	protein_coding	ATCAD5 (CINNAMYL ALCOHOL DEHYDROGENASE 5); cinnamyl-alcohol dehydrogenase	Encodes a catalytically active cinnamyl alcohol dehydrogenase which uses p-coumaryl aldehyde as a preferred substrate. It can also use sinapyl, caffeyl, coniferyl and d-hydroxyconiferyl aldehydes as substrates.	CINNAMYL ALCOHOL DEHYDROGENASE 5 (ATCAD5); FUNCTIONS IN: cinnamyl-alcohol dehydrogenase activity; INVOLVED IN: lignin biosynthetic process; LOCATED IN: cellular_component unknown; EXPRESSED IN: 23 plant structures; EXPRESSED DURING: 13 growth stages; CONTAINS InterPro DOMAIN/s: GroES-like (InterPro:IPR011032), NAD(P)-binding (InterPro:IPR016040), Alcohol dehydrogenase GroES-like (InterPro:IPR0131…
AT2G15080	Chr2:6533686-6536995	23.9987	15.469	-0.586542	0.000781418	protein_coding	AtRLP19 (Receptor Like Protein 19); kinase/ protein binding		Receptor Like Protein 19 (AtRLP19); FUNCTIONS IN: protein binding, kinase activity; INVOLVED IN: signal transduction, defense response; LOCATED IN: endomembrane system; EXPRESSED IN: 10 plant structures; EXPRESSED DURING: 9 growth stages; CONTAINS InterPro DOMAIN/s: Leucine-rich repeat, N-terminal (InterPro:IPR013210), Leucine-rich repeat (InterPro:IPR001611); BEST Arabidopsis thaliana protein ma…
AT2G45170	Chr2:18624263-18625717	67.845	45.1261	-0.588282	0.00404266	protein_coding	AtATG8e; microtubule binding	Involved in autophagy. Under nutrient starvation the protein localizes to autophagosomes.	AtATG8e; FUNCTIONS IN: microtubule binding; INVOLVED IN: autophagy, cellular response to starvation; LOCATED IN: membrane, cytoplasm, autophagic vacuole; EXPRESSED IN: 24 plant structures; EXPRESSED DURING: 13 growth stages; CONTAINS InterPro DOMAIN/s: Light chain 3 (LC3) (InterPro:IPR004241); BEST Arabidopsis thaliana protein match is: ATG8F (autophagy 8f); microtubule binding (TAIR:AT4G16520.2)…
AT1G23130	Chr1:8200382-8201235	897.332	591.931	-0.600213	9.54e-05	protein_coding	Bet v I allergen family protein		Bet v I allergen family protein; FUNCTIONS IN: molecular_function unknown; INVOLVED IN: response to biotic stimulus, defense response; LOCATED IN: cellular_component unknown; EXPRESSED IN: 15 plant structures; EXPRESSED DURING: 9 growth stages; CONTAINS InterPro DOMAIN/s: Bet v I allergen (InterPro:IPR000916); BEST Arabidopsis thaliana protein match is: MLP31 (MLP-LIKE PROTEIN 31) (TAIR:AT1G70840…
AT3G26840	Chr3:9892793-9898006	8.94323	5.89304	-0.601782	0.042875	protein_coding	esterase/lipase/thioesterase family protein		esterase/lipase/thioesterase family protein; FUNCTIONS IN: catalytic activity, acyltransferase activity; INVOLVED IN: metabolic process; LOCATED IN: plastoglobule; CONTAINS InterPro DOMAIN/s: Phospholipid/glycerol acyltransferase (InterPro:IPR002123), Alpha/beta hydrolase fold-1 (InterPro:IPR000073); BEST Arabidopsis thaliana protein match is: esterase/lipase/thioesterase family protein (TAIR:AT3…
AT1G70290	Chr1:26471077-26474786	35.9575	23.6817	-0.602519	4.88e-05	protein_coding	ATTPS8; alpha,alpha-trehalose-phosphate synthase (UDP-forming)/ transferase, transferring glycosyl groups / trehalose-phosphatase	Encodes an enzyme putatively involved in trehalose biosynthesis. Though the protein has both trehalose-6-phosphate synthase (TPS)-like and trehalose-6-phosphate phosphatase (TPP)-like domains, neither activity has been detected in enzymatic assays nor has the protein been able to complement yeast TPS or TPP mutants.	ATTPS8; FUNCTIONS IN: transferase activity, transferring glycosyl groups, alpha,alpha-trehalose-phosphate synthase (UDP-forming) activity, trehalose-phosphatase activity; INVOLVED IN: trehalose biosynthetic process, metabolic process; EXPRESSED IN: 23 plant structures; EXPRESSED DURING: 13 growth stages; CONTAINS InterPro DOMAIN/s: HAD-superfamily hydrolase, subfamily IIB (InterPro:IPR006379), Gl…
AT3G62422	Chr3:23091585-23092850	58.7305	38.5083	-0.608938	0.000148333	protein_coding	CPuORF3 (Conserved peptide upstream open reading frame 3)	Upstream open reading frames (uORFs) are small open reading frames found in the 5' UTR of a mature mRNA, and can potentially mediate translational regulation of the largest, or major, ORF (mORF). CPuORF3 represents a conserved upstream opening reading frame relative to major ORF AT3G62420.1	Conserved peptide upstream open reading frame 3 (CPuORF3); Has 1 Blast hits to 1 proteins in 1 species: Archae - 0; Bacteria - 0; Metazoa - 0; Fungi - 0; Plants - 1; Viruses - 0; Other Eukaryotes - 0 (source: NCBI BLink).
AT5G17000	Chr5:5584800-5587063	16.0703	10.5351	-0.609184	0.025116	protein_coding	NADP-dependent oxidoreductase, putative		NADP-dependent oxidoreductase, putative; FUNCTIONS IN: oxidoreductase activity, binding, catalytic activity, zinc ion binding; INVOLVED IN: response to oxidative stress; EXPRESSED IN: cultured cell, leaf; CONTAINS InterPro DOMAIN/s: GroES-like (InterPro:IPR011032), NAD(P)-binding (InterPro:IPR016040), Alcohol dehydrogenase, zinc-binding (InterPro:IPR013149), Alcohol dehydrogenase superfamily, zin…
AT3G21690	Chr3:7638662-7642205	30.8993	20.2225	-0.611614	0.000224724	protein_coding	MATE efflux family protein		MATE efflux family protein; FUNCTIONS IN: drug transporter activity, antiporter activity, transporter activity; INVOLVED IN: multidrug transport; LOCATED IN: plasma membrane, membrane; EXPRESSED IN: 23 plant structures; EXPRESSED DURING: 13 growth stages; CONTAINS InterPro DOMAIN/s: Multi antimicrobial extrusion protein MatE (InterPro:IPR002528); BEST Arabidopsis thaliana protein match is: MATE e…
AT3G10985	Chr3:3442527-3443445	52.5331	34.3762	-0.611818	0.00098425	protein_coding	SAG20 (SENESCENCE ASSOCIATED GENE 20)	A senescence-associated gene whose expression is induced in response to treatment with Nep1, a fungal protein that causes necrosis.	SENESCENCE ASSOCIATED GENE 20 (SAG20); FUNCTIONS IN: molecular_function unknown; INVOLVED IN: aging, response to fungus, response to stress; LOCATED IN: cellular_component unknown; EXPRESSED IN: 22 plant structures; EXPRESSED DURING: 13 growth stages; CONTAINS InterPro DOMAIN/s: Wound-induced protein, Wun1, subgroup (InterPro:IPR016533), Wound-induced protein, Wun1 (InterPro:IPR009798); BEST Arab…
AT1G28600	Chr1:10051000-10053117	58.9122	38.487	-0.614193	0.000161859	protein_coding	lipase, putative		lipase, putative; FUNCTIONS IN: hydrolase activity, acting on ester bonds, carboxylesterase activity; INVOLVED IN: lipid metabolic process; LOCATED IN: cell wall; EXPRESSED IN: 18 plant structures; EXPRESSED DURING: 9 growth stages; CONTAINS InterPro DOMAIN/s: Lipase, GDSL (InterPro:IPR001087); BEST Arabidopsis thaliana protein match is: GDSL-motif lipase, putative (TAIR:AT1G28610.2); Has 1708 Bl…
AT1G51760	Chr1:19199418-19201642	28.698	18.0772	-0.619741	0.000603264	protein_coding	IAR3 (IAA-ALANINE RESISTANT 3); IAA-Ala conjugate hydrolase/ metallopeptidase	encodes a member of the six Arabidopsis IAA-amino acid conjugate hydrolase subfamily and conjugates and conjugates IAA-Ala in vitro. Gene is expressed most strongly in roots, stems, and flowers.	IAA-ALANINE RESISTANT 3 (IAR3); FUNCTIONS IN: metallopeptidase activity, IAA-Ala conjugate hydrolase activity; INVOLVED IN: proteolysis, response to wounding; LOCATED IN: endoplasmic reticulum, plasma membrane; EXPRESSED IN: callus; CONTAINS InterPro DOMAIN/s: Peptidase M20 (InterPro:IPR002933), Peptidase M20D, mername-AA028/carboxypeptidase Ss1 (InterPro:IPR017439), Peptidase M20, dimerisation (…
AT4G17340	Chr4:9699252-9700410	83.3348	52.4763	-0.620212	0.000103993	protein_coding	TIP2;2 (TONOPLAST INTRINSIC PROTEIN 2;2); water channel		TONOPLAST INTRINSIC PROTEIN 2;2 (TIP2;2); FUNCTIONS IN: water channel activity; INVOLVED IN: transport, response to salt stress; LOCATED IN: plasma membrane, chloroplast, vacuole, membrane; EXPRESSED IN: 20 plant structures; EXPRESSED DURING: 10 growth stages; CONTAINS InterPro DOMAIN/s: Aquaporin (InterPro:IPR012269), Major intrinsic protein (InterPro:IPR000425); BEST Arabidopsis thaliana protei…
AT3G26220	Chr3:9596076-9597833	11.9765	7.54053	-0.620422	0.0259512	protein_coding	CYP71B3; electron carrier/ heme binding / iron ion binding / monooxygenase/ oxygen binding	cytochrome P450 monooxygenase	CYP71B3; FUNCTIONS IN: electron carrier activity, monooxygenase activity, iron ion binding, oxygen binding, heme binding; EXPRESSED IN: 13 plant structures; EXPRESSED DURING: 9 growth stages; CONTAINS InterPro DOMAIN/s: Cytochrome P450 (InterPro:IPR001128), Cytochrome P450, C-terminal region (InterPro:IPR017973), Cytochrome P450, conserved site (InterPro:IPR017972), Cytochrome P450, E-class, grou…
AT2G29670	Chr2:12681957-12685087	39.2777	24.7106	-0.621538	5.99e-05	protein_coding	binding		binding; FUNCTIONS IN: binding; LOCATED IN: chloroplast; EXPRESSED IN: 23 plant structures; EXPRESSED DURING: 15 growth stages; CONTAINS InterPro DOMAIN/s: Tetratricopeptide-like helical (InterPro:IPR011990), Tetratricopeptide region (InterPro:IPR013026); BEST Arabidopsis thaliana protein match is: binding (TAIR:AT1G07280.3); Has 351 Blast hits to 210 proteins in 32 species: Archae - 10; Bacteria…
AT5G35490	Chr5:13689816-13690548	32.2729	20.9517	-0.623261	0.0229972	protein_coding	unknown protein	Encodes MRU1 (mto 1 responding up). Up-regulated in mto1-1 mutant that over-accumulates soluble methionine.	unknown protein; FUNCTIONS IN: molecular_function unknown; INVOLVED IN: biological_process unknown; EXPRESSED IN: 15 plant structures; EXPRESSED DURING: 9 growth stages; Has 6 Blast hits to 6 proteins in 2 species: Archae - 0; Bacteria - 0; Metazoa - 0; Fungi - 0; Plants - 6; Viruses - 0; Other Eukaryotes - 0 (source: NCBI BLink).
AT5G03380	Chr5:832103-834412	30.3741	19.6734	-0.626597	0.000762186	protein_coding	heavy-metal-associated domain-containing protein		heavy-metal-associated domain-containing protein; FUNCTIONS IN: metal ion binding; INVOLVED IN: metal ion transport; EXPRESSED IN: 24 plant structures; EXPRESSED DURING: 13 growth stages; CONTAINS InterPro DOMAIN/s: Heavy metal transport/detoxification protein (InterPro:IPR006121); BEST Arabidopsis thaliana protein match is: heavy-metal-associated domain-containing protein (TAIR:AT2G36950.1); Has…
AT2G34810	Chr2:14685255-14687062	27.5277	17.1694	-0.634003	0.000424368	protein_coding	FAD-binding domain-containing protein		FAD-binding domain-containing protein; FUNCTIONS IN: electron carrier activity, oxidoreductase activity, FAD binding, catalytic activity; INVOLVED IN: response to jasmonic acid stimulus, response to wounding; LOCATED IN: endomembrane system; EXPRESSED IN: 21 plant structures; EXPRESSED DURING: 13 growth stages; CONTAINS InterPro DOMAIN/s: FAD-binding, type 2 (InterPro:IPR016166), Berberine/berber…
AT1G64610	Chr1:23998724-24001950	6.68427	4.13756	-0.644949	0.0382046	protein_coding	WD-40 repeat family protein		WD-40 repeat family protein; FUNCTIONS IN: signal transducer activity; INVOLVED IN: signal transduction; LOCATED IN: heterotrimeric G-protein complex; EXPRESSED IN: 24 plant structures; EXPRESSED DURING: 15 growth stages; CONTAINS InterPro DOMAIN/s: WD40 repeat-like (InterPro:IPR011046), WD40 repeat, region (InterPro:IPR017986), WD40/YVTN repeat-like (InterPro:IPR015943), WD40 repeat (InterPro:IP…
AT1G45145	Chr1:17074941-17076330	84.3848	52.0257	-0.650718	0.000171111	protein_coding	ATTRX5; oxidoreductase, acting on sulfur group of donors, disulfide as acceptor	encodes a cytosolic thioredoxin that reduces disulfide bridges of target proteins by the reversible formation of a disulfide bridge between two neighboring Cys residues present in the active site. Thioredoxins have been found to regulate a variety of biological reactions in prokaryotic and eukaryotic cells.	ATTRX5; FUNCTIONS IN: oxidoreductase activity, acting on sulfur group of donors, disulfide as acceptor; INVOLVED IN: response to oxidative stress, response to cadmium ion, defense response to fungus, response to microbial phytotoxin; LOCATED IN: cytosol, plasma membrane; EXPRESSED IN: 25 plant structures; EXPRESSED DURING: 15 growth stages; CONTAINS InterPro DOMAIN/s: Thioredoxin-like subdomain (…
AT1G19670	Chr1:6803610-6805044	171.516	105.738	-0.650799	7.27e-06	protein_coding	ATCLH1 (ARABIDOPSIS THALIANA CORONATINE-INDUCED PROTEIN 1); chlorophyllase	Chlorophyllase is the first enzyme involved in chlorophyll degradation. It catalyzes the hydrolysis of the ester bond to yield chlorophyllide and phytol. AtCLH1 lacks a typical signal sequence for the chloroplast. Its expression is induced rapidly by methyljasmonate, a known promoter of senescence and chlorophyll degradation.	ARABIDOPSIS THALIANA CORONATINE-INDUCED PROTEIN 1 (ATCLH1); FUNCTIONS IN: chlorophyllase activity; INVOLVED IN: response to jasmonic acid stimulus, chlorophyll catabolic process, jasmonic acid mediated signaling pathway, response to stress; LOCATED IN: vacuole; EXPRESSED IN: 22 plant structures; EXPRESSED DURING: 14 growth stages; CONTAINS InterPro DOMAIN/s: Chlorophyllase (InterPro:IPR010821), C…
AT1G32920	Chr1:11928806-11929302	57.0684	35.1059	-0.653936	0.0179652	protein_coding	unknown protein		unknown protein; FUNCTIONS IN: molecular_function unknown; INVOLVED IN: response to wounding; LOCATED IN: endomembrane system; EXPRESSED IN: 23 plant structures; EXPRESSED DURING: 13 growth stages; BEST Arabidopsis thaliana protein match is: unknown protein (TAIR:AT1G32928.1); Has 14 Blast hits to 14 proteins in 2 species: Archae - 0; Bacteria - 0; Metazoa - 0; Fungi - 0; Plants - 14; Viruses - 0…
AT5G02180	Chr5:430876-433741	12.1534	7.64619	-0.668552	0.00352591	protein_coding	amino acid transporter family protein		amino acid transporter family protein; FUNCTIONS IN: amino acid transmembrane transporter activity; INVOLVED IN: amino acid transport; LOCATED IN: chloroplast, membrane; EXPRESSED IN: 18 plant structures; EXPRESSED DURING: 12 growth stages; CONTAINS InterPro DOMAIN/s: Amino acid transporter, transmembrane (InterPro:IPR013057); BEST Arabidopsis thaliana protein match is: amino acid transporter fam…
AT2G44290	Chr2:18305200-18306251	48.0931	29.9545	-0.683056	0.000397978	protein_coding	protease inhibitor/seed storage/lipid transfer protein (LTP) family protein (YLS3)		protease inhibitor/seed storage/lipid transfer protein (LTP) family protein (YLS3); FUNCTIONS IN: lipid binding; INVOLVED IN: lipid transport; LOCATED IN: plasma membrane, anchored to membrane; CONTAINS InterPro DOMAIN/s: Bifunctional inhibitor/plant lipid transfer protein/seed storage (InterPro:IPR016140), Plant lipid transfer protein/seed storage/trypsin-alpha amylase inhibitor (InterPro:IPR003…
AT5G49360	Chr5:20011878-20016742	28.3786	17.0142	-0.69102	7.94e-06	protein_coding	BXL1 (BETA-XYLOSIDASE 1); hydrolase, hydrolyzing O-glycosyl compounds	Encodes a bifunctional {beta}-D-xylosidase/{alpha}-L-arabinofuranosidase required for pectic arabinan modification. Located in the extracellular matrix. Gene is expressed specifically in tissues undergoing secondary wall thickening. This is a member of glycosyl hydrolase family 3 and has six other closely related members.	BETA-XYLOSIDASE 1 (BXL1); FUNCTIONS IN: hydrolase activity, hydrolyzing O-glycosyl compounds; INVOLVED IN: carbohydrate metabolic process; LOCATED IN: apoplast, plant-type cell wall; EXPRESSED IN: 24 plant structures; EXPRESSED DURING: 13 growth stages; CONTAINS InterPro DOMAIN/s: Glycoside hydrolase, family 3, N-terminal (InterPro:IPR001764), Glycoside hydrolase, family 3, C-terminal (InterPro:I…
AT3G59080	Chr3:21836578-21838620	6.2575	3.7333	-0.698092	0.0479614	protein_coding	aspartyl protease family protein		aspartyl protease family protein; FUNCTIONS IN: DNA binding, aspartic-type endopeptidase activity; INVOLVED IN: proteolysis; LOCATED IN: endomembrane system; EXPRESSED IN: 21 plant structures; EXPRESSED DURING: 11 growth stages; CONTAINS InterPro DOMAIN/s: Peptidase aspartic, catalytic (InterPro:IPR009007), Peptidase A1 (InterPro:IPR001461), Peptidase aspartic, active site (InterPro:IPR001969); B…
AT1G27980	Chr1:9748736-9752769	7.84186	4.81646	-0.703223	0.0241306	protein_coding	DPL1; carboxy-lyase/ catalytic/ pyridoxal phosphate binding		DPL1; FUNCTIONS IN: pyridoxal phosphate binding, carboxy-lyase activity, catalytic activity; INVOLVED IN: amino acid metabolic process, sphingolipid catabolic process; LOCATED IN: endoplasmic reticulum, membrane; EXPRESSED IN: 23 plant structures; EXPRESSED DURING: 13 growth stages; CONTAINS InterPro DOMAIN/s: Pyridoxal phosphate-dependent transferase, major region (InterPro:IPR015424), Pyridoxal…
AT2G32150	Chr2:13659005-13660764	20.0424	11.8807	-0.707386	0.00546096	protein_coding	haloacid dehalogenase-like hydrolase family protein		haloacid dehalogenase-like hydrolase family protein; FUNCTIONS IN: hydrolase activity, catalytic activity; INVOLVED IN: metabolic process; LOCATED IN: cellular_component unknown; EXPRESSED IN: 23 plant structures; EXPRESSED DURING: 13 growth stages; CONTAINS InterPro DOMAIN/s: Haloacid dehalogenase-like hydrolase (InterPro:IPR005834), Pyrimidine 5-nucleotidase (InterPro:IPR010237), HAD-superfamil…
AT5G60800	Chr5:24460886-24462536	22.8994	14.0234	-0.707477	0.00189892	protein_coding	heavy-metal-associated domain-containing protein		heavy-metal-associated domain-containing protein; FUNCTIONS IN: metal ion binding; INVOLVED IN: metal ion transport; EXPRESSED IN: 21 plant structures; EXPRESSED DURING: 12 growth stages; CONTAINS InterPro DOMAIN/s: Heavy metal transport/detoxification protein (InterPro:IPR006121); BEST Arabidopsis thaliana protein match is: heavy-metal-associated domain-containing protein (TAIR:AT2G28090.1); Has…
AT2G30550	Chr2:13014847-13017153	26.114	15.9513	-0.71115	0.000142368	protein_coding	lipase class 3 family protein		lipase class 3 family protein; FUNCTIONS IN: triacylglycerol lipase activity; INVOLVED IN: lipid metabolic process; LOCATED IN: chloroplast; EXPRESSED IN: 23 plant structures; EXPRESSED DURING: 10 growth stages; CONTAINS InterPro DOMAIN/s: Lipase, class 3 (InterPro:IPR002921); BEST Arabidopsis thaliana protein match is: lipase class 3 family protein (TAIR:AT1G06800.1); Has 973 Blast hits to 967 p…
AT3G57450	Chr3:21261933-21262622	29.5626	17.4261	-0.715477	0.015364	protein_coding	unknown protein		unknown protein; FUNCTIONS IN: molecular_function unknown; INVOLVED IN: biological_process unknown; EXPRESSED IN: 23 plant structures; EXPRESSED DURING: 15 growth stages; Has 37 Blast hits to 37 proteins in 8 species: Archae - 0; Bacteria - 0; Metazoa - 0; Fungi - 0; Plants - 37; Viruses - 0; Other Eukaryotes - 0 (source: NCBI BLink).
AT4G27860	Chr4:13873796-13876526	10.3716	6.1024	-0.718153	0.00297123	protein_coding	integral membrane family protein		integral membrane family protein; FUNCTIONS IN: molecular_function unknown; INVOLVED IN: biological_process unknown; LOCATED IN: integral to membrane; EXPRESSED IN: embryo, hypocotyl, pedicel, root, leaf; EXPRESSED DURING: 4 anthesis, LP.04 four leaves visible, C globular stage; CONTAINS InterPro DOMAIN/s: Protein of unknown function DUF125, transmembrane (InterPro:IPR008217), Cytokine, IL-1-like…
AT1G17420	Chr1:5977410-5981480	13.102	7.63763	-0.731553	7.46e-05	protein_coding	LOX3; electron carrier/ iron ion binding / lipoxygenase/ metal ion binding / oxidoreductase, acting on single donors with incorporation of molecular oxygen, incorporation of two atoms of oxygen	Lipoxygenase	LOX3; FUNCTIONS IN: electron carrier activity, oxidoreductase activity, acting on single donors with incorporation of molecular oxygen, incorporation of two atoms of oxygen, lipoxygenase activity, iron ion binding, metal ion binding; INVOLVED IN: growth, response to fungus, jasmonic acid biosynthetic process, response to wounding, defense response; LOCATED IN: chloroplast; EXPRESSED IN: 22 plant …
AT1G55920	Chr1:20912115-20913447	21.6712	12.591	-0.736345	0.000598462	protein_coding	ATSERAT2;1 (SERINE ACETYLTRANSFERASE 2;1); serine O-acetyltransferase	Encodes a chloroplast/cytosol localized serine O-acetyltransferase involved in sulfur assimilation and cysteine biosynthesis. Expressed in the vascular system.	SERINE ACETYLTRANSFERASE 2;1 (ATSERAT2;1); FUNCTIONS IN: serine O-acetyltransferase activity; INVOLVED IN: cellular response to sulfate starvation, response to cold; LOCATED IN: cytosol, chloroplast, nucleus; EXPRESSED IN: 22 plant structures; EXPRESSED DURING: 13 growth stages; CONTAINS InterPro DOMAIN/s: Serine O-acetyltransferase (InterPro:IPR005881), Hexapeptide transferase, conserved site (I…
AT4G13900	Chr4:8035713-8041207	3.62447	2.17132	-0.739194	0.00227151	pseudogene			pseudogene, similar to NL0D, contains leucine rich-repeat domains Pfam:PF00560, INTERPRO:IPR001611; similar to Cf-4A protein (Lycopersicon esculentum) gi|3097197|emb|CAA73187; blastp match of 33% identity and 2.9e-93 P-value to GP|4235641|gb|AAD13301.1||AF119040 NL0D {Lycopersicon esculentum}
AT4G05020	Chr4:2572620-2576595	8.27394	4.94667	-0.742117	0.00392521	protein_coding	NDB2 (NAD(P)H dehydrogenase B2); FAD binding / disulfide oxidoreductase/ oxidoreductase		NAD(P)H dehydrogenase B2 (NDB2); FUNCTIONS IN: disulfide oxidoreductase activity, oxidoreductase activity, FAD binding; LOCATED IN: extrinsic to mitochondrial inner membrane, mitochondrion; EXPRESSED IN: 26 plant structures; EXPRESSED DURING: 15 growth stages; CONTAINS InterPro DOMAIN/s: FAD-dependent pyridine nucleotide-disulphide oxidoreductase (InterPro:IPR013027), EF-HAND 1 (InterPro:IPR01824…
AT4G36990	Chr4:17440176-17442151	14.3459	8.28001	-0.745888	0.000788014	protein_coding	HSF4 (HEAT SHOCK FACTOR 4); DNA binding / transcription factor/ transcription repressor	encodes a protein whose sequence is similar to heat shock factors that regulate the expression of heat shock proteins. Transcript level is increased in response to heat shock. However, overexpression of this gene did not result in the increase of decrease of heat shock proteins.	HEAT SHOCK FACTOR 4 (HSF4); FUNCTIONS IN: transcription repressor activity, transcription factor activity, DNA binding; INVOLVED IN: response to cyclopentenone, response to heat; LOCATED IN: nucleus; CONTAINS InterPro DOMAIN/s: Winged helix repressor DNA-binding (InterPro:IPR011991), Heat shock factor (HSF)-type, DNA-binding (InterPro:IPR000232); BEST Arabidopsis thaliana protein match is: AT-HSF…
AT2G27500	Chr2:11752169-11754028	14.5734	8.40714	-0.746606	0.0148389	protein_coding	glycosyl hydrolase family 17 protein		glycosyl hydrolase family 17 protein; FUNCTIONS IN: cation binding, hydrolase activity, hydrolyzing O-glycosyl compounds, catalytic activity; INVOLVED IN: carbohydrate metabolic process; LOCATED IN: anchored to plasma membrane, nucleus, cytoplasm; EXPRESSED IN: 23 plant structures; EXPRESSED DURING: 13 growth stages; CONTAINS InterPro DOMAIN/s: Glycoside hydrolase, family 17 (InterPro:IPR000490),…
AT1G74450	Chr1:27982508-27984280	14.2558	8.43038	-0.757874	0.000547217	protein_coding	unknown protein		unknown protein; FUNCTIONS IN: molecular_function unknown; INVOLVED IN: biological_process unknown; EXPRESSED IN: 24 plant structures; EXPRESSED DURING: 14 growth stages; CONTAINS InterPro DOMAIN/s: Protein of unknown function DUF793 (InterPro:IPR008511); BEST Arabidopsis thaliana protein match is: unknown protein (TAIR:AT1G18740.1); Has 121 Blast hits to 121 proteins in 12 species: Archae - 0; B…
AT1G32940	Chr1:11937595-11940978	7.59089	4.46506	-0.765589	0.00250459	protein_coding	SBT3.5; identical protein binding / serine-type endopeptidase		SBT3.5; FUNCTIONS IN: identical protein binding, serine-type endopeptidase activity; INVOLVED IN: proteolysis, negative regulation of catalytic activity; LOCATED IN: apoplast; EXPRESSED IN: 12 plant structures; EXPRESSED DURING: LP.06 six leaves visible, 4 anthesis, LP.04 four leaves visible, F mature embryo stage, petal differentiation and expansion stage; CONTAINS InterPro DOMAIN/s: Protease-as…
AT3G03470	Chr3:824551-826437	16.4583	9.32029	-0.773329	0.000215134	protein_coding	CYP89A9; electron carrier/ heme binding / iron ion binding / monooxygenase/ oxygen binding	member of CYP89A	CYP89A9; FUNCTIONS IN: electron carrier activity, monooxygenase activity, iron ion binding, oxygen binding, heme binding; INVOLVED IN: response to cyclopentenone; LOCATED IN: endomembrane system; EXPRESSED IN: 22 plant structures; EXPRESSED DURING: 13 growth stages; CONTAINS InterPro DOMAIN/s: Cytochrome P450 (InterPro:IPR001128), Cytochrome P450, C-terminal region (InterPro:IPR017973), Cytochrom…
AT3G12580	Chr3:3991260-3993792	4.45103	2.51404	-0.777093	0.0497991	protein_coding	HSP70 (heat shock protein 70); ATP binding		heat shock protein 70 (HSP70); FUNCTIONS IN: ATP binding; INVOLVED IN: in 8 processes; LOCATED IN: cytosol, mitochondrion, cell wall, plasma membrane; EXPRESSED IN: 23 plant structures; EXPRESSED DURING: 11 growth stages; CONTAINS InterPro DOMAIN/s: Heat shock protein 70, conserved site (InterPro:IPR018181), Heat shock protein Hsp70 (InterPro:IPR001023), Heat shock protein 70 (InterPro:IPR013126)…
AT2G41250	Chr2:17200658-17202618	11.3895	6.60314	-0.786478	0.022727	protein_coding	haloacid dehalogenase-like hydrolase family protein		haloacid dehalogenase-like hydrolase family protein; FUNCTIONS IN: hydrolase activity, catalytic activity, phosphoglycolate phosphatase activity; INVOLVED IN: metabolic process; LOCATED IN: mitochondrion; EXPRESSED IN: 24 plant structures; EXPRESSED DURING: 15 growth stages; CONTAINS InterPro DOMAIN/s: Haloacid dehalogenase-like hydrolase (InterPro:IPR005834), Haloacid dehydrogenase/epoxide hydro…
AT2G43820	Chr2:18152226-18153908	18.4364	10.6038	-0.797972	8.75e-05	protein_coding	UGT74F2 (UDP-GLUCOSYLTRANSFERASE 74F2); UDP-glucose:4-aminobenzoate acylglucosyltransferase/ UDP-glucosyltransferase/ UDP-glycosyltransferase/ transferase, transferring glycosyl groups / transferase, transferring hexosyl groups	Induced by Salicylic acid, virus, fungus and bacteria.Involved in the tryptophan synthesis pathway. Independent of NPR1 for their induction by salicylic acid. UGT74F2 shows a weak ability to catalyze the formation of the p-aminobenzoate-glucose ester in vitro. But, UGT75B1 appears to be the dominant pABA acylglucosyltransferase in vivo based on assays in leaves, flowers, and siliques.	UDP-GLUCOSYLTRANSFERASE 74F2 (UGT74F2); FUNCTIONS IN: transferase activity, transferring hexosyl groups, UDP-glucose:4-aminobenzoate acylglucosyltransferase activity, UDP-glycosyltransferase activity, UDP-glucosyltransferase activity, transferase activity, transferring glycosyl groups; INVOLVED IN: para-aminobenzoic acid metabolic process; LOCATED IN: cellular_component unknown; EXPRESSED IN: 9 p…
AT5G13490	Chr5:4335466-4337680	9.25813	5.0965	-0.814174	0.0105371	protein_coding	AAC2 (ADP/ATP carrier 2); ATP:ADP antiporter/ binding	Encodes mitochondrial ADP/ATP carrier	ADP/ATP carrier 2 (AAC2); FUNCTIONS IN: binding, ATP:ADP antiporter activity; INVOLVED IN: transport, purine nucleotide transport; LOCATED IN: in 8 components; EXPRESSED IN: 27 plant structures; EXPRESSED DURING: 16 growth stages; CONTAINS InterPro DOMAIN/s: Mitochondrial carrier protein (InterPro:IPR002067), Mitochondrial substrate carrier (InterPro:IPR001993), Mitochondrial substrate/solute car…
AT2G30250	Chr2:12903235-12905198	29.4254	16.5671	-0.828746	8.98e-07	protein_coding	WRKY25; transcription factor	member of WRKY Transcription Factor; Group I. Located in nucleus. Involved in response to various abiotic stresses - especially salt stress.	WRKY25; FUNCTIONS IN: transcription factor activity; INVOLVED IN: response to salt stress, response to cold, regulation of transcription, DNA-dependent, response to osmotic stress; LOCATED IN: nucleus; EXPRESSED IN: 23 plant structures; EXPRESSED DURING: 13 growth stages; CONTAINS InterPro DOMAIN/s: DNA-binding WRKY (InterPro:IPR003657); BEST Arabidopsis thaliana protein match is: WRKY33; transcr…
AT2G41410	Chr2:17261727-17262884	63.9102	35.6017	-0.844101	3.15e-08	protein_coding	calmodulin, putative		calmodulin, putative; FUNCTIONS IN: calcium ion binding; LOCATED IN: plasma membrane; EXPRESSED IN: 23 plant structures; EXPRESSED DURING: 14 growth stages; CONTAINS InterPro DOMAIN/s: EF-HAND 1 (InterPro:IPR018247), EF-HAND 2 (InterPro:IPR018249), EF-Hand type (InterPro:IPR011992), Calcium-binding EF-hand (InterPro:IPR002048), EF hand (InterPro:IPR018248); BEST Arabidopsis thaliana protein match…
AT2G05540	Chr2:2033155-2034217	23.6297	12.6504	-0.854371	0.00413151	protein_coding	glycine-rich protein		glycine-rich protein; LOCATED IN: endomembrane system; EXPRESSED IN: 19 plant structures; EXPRESSED DURING: 9 growth stages; CONTAINS InterPro DOMAIN/s: Glycine rich (InterPro:IPR010800); Has 20361 Blast hits to 7141 proteins in 685 species: Archae - 4; Bacteria - 2947; Metazoa - 9104; Fungi - 1634; Plants - 4601; Viruses - 106; Other Eukaryotes - 1965 (source: NCBI BLink).
AT2G05440	Chr2:1993081-1994166	42.5825	22.7818	-0.855338	0.0190541	protein_coding	glycine-rich protein		glycine-rich protein; FUNCTIONS IN: molecular_function unknown; INVOLVED IN: biological_process unknown; LOCATED IN: endomembrane system; CONTAINS InterPro DOMAIN/s: Glycine rich (InterPro:IPR010800); Has 100848 Blast hits to 24373 proteins in 1480 species: Archae - 110; Bacteria - 34756; Metazoa - 33505; Fungi - 5981; Plants - 10071; Viruses - 1159; Other Eukaryotes - 15266 (source: NCBI BLink).
AT4G34138	Chr4:16348105-16349982	15.1468	8.32299	-0.863843	3.77e-05	protein_coding	UGT73B1 (UDP-glucosyl transferase 73B1); UDP-glycosyltransferase/ abscisic acid glucosyltransferase/ quercetin 3-O-glucosyltransferase/ quercetin 7-O-glucosyltransferase		UDP-glucosyl transferase 73B1 (UGT73B1); FUNCTIONS IN: quercetin 3-O-glucosyltransferase activity, quercetin 7-O-glucosyltransferase activity, UDP-glycosyltransferase activity, abscisic acid glucosyltransferase activity; INVOLVED IN: metabolic process; LOCATED IN: endomembrane system; EXPRESSED IN: 20 plant structures; EXPRESSED DURING: 10 growth stages; CONTAINS InterPro DOMAIN/s: UDP-glucuronos…
AT3G51440	Chr3:19089080-19090639	10.6032	5.55396	-0.885872	0.00693453	protein_coding	strictosidine synthase family protein		strictosidine synthase family protein; FUNCTIONS IN: strictosidine synthase activity; INVOLVED IN: alkaloid biosynthetic process, biosynthetic process; LOCATED IN: endoplasmic reticulum; EXPRESSED IN: 19 plant structures; EXPRESSED DURING: 10 growth stages; CONTAINS InterPro DOMAIN/s: Strictosidine synthase, conserved region (InterPro:IPR018119), Strictosidine synthase (InterPro:IPR004141), Six-b…
AT4G23600	Chr4:12310618-12313212	165.514	86.5369	-0.888522	1.49e-07	protein_coding	CORI3 (CORONATINE INDUCED 1); cystathionine beta-lyase/ transaminase	Encodes cystine lyase which is expected to be involved in amino acid metabolism, providing the plant with cysteine and the generation of precursors of ethylene biosynthesis. mRNA levels are elevated in response to wounding.	CORONATINE INDUCED 1 (CORI3); FUNCTIONS IN: cystathionine beta-lyase activity, transaminase activity; INVOLVED IN: in 8 processes; LOCATED IN: apoplast, vacuole; EXPRESSED IN: 18 plant structures; EXPRESSED DURING: 14 growth stages; CONTAINS InterPro DOMAIN/s: 1-aminocyclopropane-1-carboxylate synthase (InterPro:IPR001176), Aminotransferase, class I and II (InterPro:IPR004839), Pyridoxal phosphat…
AT1G06620	Chr1:2025600-2027271	8.56521	4.47038	-0.89105	0.0157788	protein_coding	2-oxoglutarate-dependent dioxygenase, putative	encodes a protein whose sequence is similar to a 2-oxoglutarate-dependent dioxygenase	2-oxoglutarate-dependent dioxygenase, putative; FUNCTIONS IN: 2-oxoglutarate-dependent dioxygenase activity; INVOLVED IN: biological_process unknown; LOCATED IN: cellular_component unknown; EXPRESSED IN: 18 plant structures; EXPRESSED DURING: 12 growth stages; CONTAINS InterPro DOMAIN/s: 2OG-Fe(II) oxygenase (InterPro:IPR005123); BEST Arabidopsis thaliana protein match is: 2-oxoglutarate-dependen…
AT5G52900	Chr5:21452441-21453808	11.7768	6.28509	-0.905947	0.00204147	protein_coding	unknown protein		unknown protein; FUNCTIONS IN: molecular_function unknown; INVOLVED IN: biological_process unknown; LOCATED IN: cellular_component unknown; EXPRESSED IN: 20 plant structures; EXPRESSED DURING: 11 growth stages; Has 10 Blast hits to 10 proteins in 3 species: Archae - 0; Bacteria - 0; Metazoa - 0; Fungi - 0; Plants - 10; Viruses - 0; Other Eukaryotes - 0 (source: NCBI BLink).
AT1G22570	Chr1:7976619-7978573	27.5958	14.6692	-0.911661	5.04e-08	protein_coding	proton-dependent oligopeptide transport (POT) family protein		proton-dependent oligopeptide transport (POT) family protein; FUNCTIONS IN: transporter activity; INVOLVED IN: oligopeptide transport; LOCATED IN: membrane; EXPRESSED IN: 17 plant structures; EXPRESSED DURING: 10 growth stages; CONTAINS InterPro DOMAIN/s: TGF-beta receptor, type I/II extracellular region, conserved site (InterPro:IPR018456), TGF-beta receptor, type I/II extracellular region (Inte…
AT2G27310	Chr2:11683861-11684967	16.6745	8.74223	-0.931569	0.000389238	protein_coding	F-box family protein		F-box family protein; FUNCTIONS IN: molecular_function unknown; INVOLVED IN: biological_process unknown; LOCATED IN: cellular_component unknown; EXPRESSED IN: 16 plant structures; EXPRESSED DURING: 8 growth stages; CONTAINS InterPro DOMAIN/s: Cyclin-like F-box (InterPro:IPR001810); BEST Arabidopsis thaliana protein match is: F-box family protein (TAIR:AT2G36090.1); Has 47 Blast hits to 47 protein…
AT4G33150	Chr4:15985188-15991538	10.2157	5.15568	-0.939515	0.00647093	protein_coding	lysine-ketoglutarate reductase/saccharopine dehydrogenase bifunctional enzyme		lysine-ketoglutarate reductase/saccharopine dehydrogenase bifunctional enzyme; EXPRESSED IN: 23 plant structures; EXPRESSED DURING: 13 growth stages; CONTAINS InterPro DOMAIN/s: Alanine dehydrogenase/PNT, C-terminal (InterPro:IPR007698), Saccharopine dehydrogenase (InterPro:IPR005097), Alanine dehydrogenase/PNT, N-terminal (InterPro:IPR007886), NAD(P)-binding (InterPro:IPR016040), LOR/SDH bifunct…
AT3G19030	Chr3:6563978-6564424	40.6014	20.409	-0.945282	0.00683898	protein_coding	unknown protein		unknown protein; FUNCTIONS IN: molecular_function unknown; INVOLVED IN: pyridoxine biosynthetic process, homoserine biosynthetic process; LOCATED IN: endomembrane system; EXPRESSED IN: 19 plant structures; EXPRESSED DURING: 9 growth stages; BEST Arabidopsis thaliana protein match is: unknown protein (TAIR:AT1G49500.1); Has 18 Blast hits to 18 proteins in 1 species: Archae - 0; Bacteria - 0; Metaz…
AT1G15670	Chr1:5389951-5391490	6.8504	3.55259	-0.947317	0.00823319	protein_coding	kelch repeat-containing F-box family protein		kelch repeat-containing F-box family protein; FUNCTIONS IN: molecular_function unknown; INVOLVED IN: biological_process unknown; LOCATED IN: cellular_component unknown; EXPRESSED IN: 21 plant structures; EXPRESSED DURING: 13 growth stages; CONTAINS InterPro DOMAIN/s: Cyclin-like F-box (InterPro:IPR001810), Galactose oxidase/kelch, beta-propeller (InterPro:IPR011043), Kelch repeat type 1 (InterPro…
AT5G10695	Chr5:3377662-3378867	31.7109	16.1322	-0.975035	0.00288324	protein_coding	unknown protein		unknown protein; INVOLVED IN: biological_process unknown; LOCATED IN: cellular_component unknown; EXPRESSED IN: 23 plant structures; EXPRESSED DURING: 12 growth stages; BEST Arabidopsis thaliana protein match is: unknown protein (TAIR:AT5G57123.1); Has 54 Blast hits to 54 proteins in 8 species: Archae - 0; Bacteria - 0; Metazoa - 0; Fungi - 0; Plants - 54; Viruses - 0; Other Eukaryotes - 0 (sourc…
AT4G08870	Chr4:5646438-5648727	117.033	57.0786	-0.988853	3.78e-07	protein_coding	arginase, putative	Encodes one of the two arginase in the genome. Gene expression is enhanced by methyl jasmonate treatment.	arginase, putative; FUNCTIONS IN: arginase activity, agmatinase activity; INVOLVED IN: response to jasmonic acid stimulus, polyamine metabolic process; LOCATED IN: mitochondrion, chloroplast; EXPRESSED IN: sepal vascular system, cotyledon vascular system, root vascular system, style, leaf; EXPRESSED DURING: seedling growth; CONTAINS InterPro DOMAIN/s: Ureohydrolase (InterPro:IPR006035); BEST Arab…
AT1G66230	Chr1:24677153-24678415	8.46789	4.25631	-0.992399	0.0085665	protein_coding	MYB20 (myb domain protein 20); DNA binding / transcription factor	Encodes a putative transcription factor (MYB20).	myb domain protein 20 (MYB20); FUNCTIONS IN: transcription factor activity, DNA binding; INVOLVED IN: regulation of transcription, DNA-dependent, regulation of secondary cell wall thickening; LOCATED IN: nucleus; EXPRESSED IN: 13 plant structures; EXPRESSED DURING: 8 growth stages; CONTAINS InterPro DOMAIN/s: SANT, DNA-binding (InterPro:IPR001005), Homeodomain-like (InterPro:IPR009057), Myb, DNA-…
AT2G39030	Chr2:16298226-16299202	26.4261	12.8437	-0.993861	5.99e-05	protein_coding	GCN5-related N-acetyltransferase (GNAT) family protein		GCN5-related N-acetyltransferase (GNAT) family protein; FUNCTIONS IN: N-acetyltransferase activity; INVOLVED IN: metabolic process; LOCATED IN: cellular_component unknown; EXPRESSED IN: 13 plant structures; EXPRESSED DURING: 10 growth stages; CONTAINS InterPro DOMAIN/s: GCN5-related N-acetyltransferase (InterPro:IPR000182), Acyl-CoA N-acyltransferase (InterPro:IPR016181); BEST Arabidopsis thalian…
AT2G15880	Chr2:6918038-6920319	5.80542	2.81952	-0.994911	0.00145219	protein_coding	leucine-rich repeat family protein / extensin family protein		leucine-rich repeat family protein / extensin family protein; FUNCTIONS IN: structural constituent of cell wall, protein binding; LOCATED IN: endomembrane system; EXPRESSED IN: 15 plant structures; EXPRESSED DURING: 8 growth stages; CONTAINS InterPro DOMAIN/s: Pistil-specific extensin-like protein (InterPro:IPR003882), Leucine-rich repeat (InterPro:IPR001611); BEST Arabidopsis thaliana protein ma…
AT3G49780	Chr3:18465678-18466376	47.0656	22.795	-0.998915	0.00215301	protein_coding	ATPSK4 (PHYTOSULFOKINE 4 PRECURSOR); growth factor	Phytosulfokine 3 precursor, coding for a unique plant peptide growth factor. Plants overexpressing this gene (under a 35S promoter), develop normal cotyledons and hypocotyls but their growth, in particular that of their roots, was faster than that of wildtype.	PHYTOSULFOKINE 4 PRECURSOR (ATPSK4); FUNCTIONS IN: growth factor activity; INVOLVED IN: cell differentiation, cell proliferation, organ morphogenesis, response to wounding; LOCATED IN: extracellular matrix; EXPRESSED IN: 25 plant structures; EXPRESSED DURING: 10 growth stages; CONTAINS InterPro DOMAIN/s: Phytosulfokine (InterPro:IPR009438); BEST Arabidopsis thaliana protein match is: ATPSK5 (PHYT…
AT2G35930	Chr2:15082854-15084473	4.55822	2.19762	-1.05253	0.0174703	protein_coding	PUB23 (PLANT U-BOX 23); ubiquitin-protein ligase	Encodes a cytoplasmically localized U-box domain containing E3 ubiquitin ligase that is involved in the response to water stress and acts as a negative regulator of PAMP-triggered immunity.	PLANT U-BOX 23 (PUB23); FUNCTIONS IN: ubiquitin-protein ligase activity; INVOLVED IN: in 6 processes; LOCATED IN: cytosol; EXPRESSED IN: 14 plant structures; EXPRESSED DURING: 8 growth stages; CONTAINS InterPro DOMAIN/s: U box (InterPro:IPR003613), Zinc finger, RING/FYVE/PHD-type (InterPro:IPR013083), Armadillo-like helical (InterPro:IPR011989), Armadillo (InterPro:IPR000225), Armadillo-type fold…
AT5G49480	Chr5:20070742-20071638	19.5467	9.37	-1.0608	0.00012957	protein_coding	ATCP1 (Ca2+-binding protein 1); calcium ion binding	AtCP1 encodes a novel Ca2+-binding protein, which shares sequence similarities with calmodulins. The expression of AtCP1 is induced by NaCl.	Ca2+-binding protein 1 (ATCP1); FUNCTIONS IN: calcium ion binding; INVOLVED IN: hyperosmotic salinity response; LOCATED IN: cytosol; EXPRESSED IN: 25 plant structures; EXPRESSED DURING: 14 growth stages; CONTAINS InterPro DOMAIN/s: EF-HAND 1 (InterPro:IPR018247), EF-HAND 2 (InterPro:IPR018249), EF-Hand type (InterPro:IPR011992), Calcium-binding EF-hand (InterPro:IPR002048), EF hand (InterPro:IPR0…
AT4G37520	Chr4:17631561-17633249	14.7917	6.85417	-1.06269	2.35e-05	protein_coding	peroxidase 50 (PER50) (P50) (PRXR2)		peroxidase 50 (PER50) (P50) (PRXR2); FUNCTIONS IN: electron carrier activity, peroxidase activity, heme binding; INVOLVED IN: response to oxidative stress; LOCATED IN: cytoplasm; CONTAINS InterPro DOMAIN/s: Haem peroxidase (InterPro:IPR010255), Plant peroxidase (InterPro:IPR000823), Haem peroxidase, plant/fungal/bacterial (InterPro:IPR002016); BEST Arabidopsis thaliana protein match is: peroxidas…
AT3G25780	Chr3:9409289-9410567	10.2502	4.82471	-1.08714	0.00370306	protein_coding	AOC3 (ALLENE OXIDE CYCLASE 3); allene-oxide cyclase	Encodes allene oxide cyclase, one of the enzymes involved in jasmonic acid biosynthesis. One of four genes in Arabidopsis that encode this enzyme. mRNA expression is upregulated in senescing leaves. Note: Nomenclature for Arabidopsis allene oxide cyclase 3 (AOC3, AT3G25780) gene is based on Stenzel et al. 2003 Plant Molecular Biology 51:895-911. AOC3 (AT3G25780) is also referred to as AOC2 in He …	ALLENE OXIDE CYCLASE 3 (AOC3); FUNCTIONS IN: allene-oxide cyclase activity; INVOLVED IN: response to salt stress, response to fungus, jasmonic acid biosynthetic process; LOCATED IN: plasma membrane, membrane; EXPRESSED IN: 20 plant structures; EXPRESSED DURING: 13 growth stages; CONTAINS InterPro DOMAIN/s: Allene oxide cyclase (InterPro:IPR009410); BEST Arabidopsis thaliana protein match is: AOC4…
AT2G41640	Chr2:17360490-17362535	3.85197	1.73357	-1.10481	0.0161246	protein_coding	transferase, transferring glycosyl groups		transferase, transferring glycosyl groups; FUNCTIONS IN: transferase activity, transferring glycosyl groups; INVOLVED IN: biological_process unknown; EXPRESSED IN: 14 plant structures; EXPRESSED DURING: 8 growth stages; CONTAINS InterPro DOMAIN/s: Glycosyltransferase AER61, uncharacterized (InterPro:IPR007657); BEST Arabidopsis thaliana protein match is: transferase, transferring glycosyl groups …
AT1G70700	Chr1:26654767-26657064	85.2045	38.1995	-1.11033	0	protein_coding	TIFY7	JAZ9 is a protein presumed to be involved in jasmonate signaling. JAZ9 transcript levels rise in response to a jasmonate stimulus. JAZ9 can interact with the COI1 F-box subunit of an SCF E3 ubiquitin ligase in a yeast-two-hybrid assay only in the presence of jasmonate-isoleucine (JA-ILE) or coronatine. The Jas domain appears to be important for JAZ9-COI1 interactions in the presence of coronatine…	TIFY7; FUNCTIONS IN: molecular_function unknown; INVOLVED IN: response to jasmonic acid stimulus; LOCATED IN: cellular_component unknown; EXPRESSED IN: 21 plant structures; EXPRESSED DURING: 13 growth stages; CONTAINS InterPro DOMAIN/s: Tify (InterPro:IPR010399), CCT domain-like (InterPro:IPR018467); BEST Arabidopsis thaliana protein match is: JAZ4 (JASMONATE-ZIM-DOMAIN PROTEIN 4) (TAIR:AT1G48500…
AT4G27410	Chr4:13707239-13709149	14.2432	6.36672	-1.11461	0.0218017	protein_coding	RD26 (RESPONSIVE TO DESICCATION 26); transcription activator/ transcription factor	Encodes a NAC transcription factor induced in response to dessication. It is localized to the nucleus and acts as a transcriptional activator in ABA-mediated dehydration response.	RESPONSIVE TO DESICCATION 26 (RD26); FUNCTIONS IN: transcription factor activity, transcription activator activity; INVOLVED IN: multicellular organismal development, response to water deprivation, hyperosmotic salinity response, response to abscisic acid stimulus; LOCATED IN: nucleus; EXPRESSED IN: 28 plant structures; EXPRESSED DURING: 13 growth stages; CONTAINS InterPro DOMAIN/s: No apical mer…
AT5G52120	Chr5:21176421-21180310	4.26868	1.8935	-1.1257	0.0463092	protein_coding	AtPP2-A14 (Phloem protein 2-A14); carbohydrate binding		Phloem protein 2-A14 (AtPP2-A14); FUNCTIONS IN: carbohydrate binding; INVOLVED IN: biological_process unknown; LOCATED IN: cellular_component unknown; EXPRESSED IN: 11 plant structures; EXPRESSED DURING: LP.06 six leaves visible, 4 anthesis, LP.04 four leaves visible, petal differentiation and expansion stage; CONTAINS InterPro DOMAIN/s: Cyclin-like F-box (InterPro:IPR001810); BEST Arabidopsis th…
AT2G29460	Chr2:12626535-12627678	9.54752	4.3047	-1.14922	0.00711155	protein_coding	ATGSTU4 (ARABIDOPSIS THALIANA GLUTATHIONE S-TRANSFERASE TAU 4); glutathione transferase	Encodes glutathione transferase belonging to the tau class of GSTs. Naming convention according to Wagner et al. (2002).	ARABIDOPSIS THALIANA GLUTATHIONE S-TRANSFERASE TAU 4 (ATGSTU4); FUNCTIONS IN: glutathione transferase activity; INVOLVED IN: response to cyclopentenone, toxin catabolic process; LOCATED IN: cytoplasm; EXPRESSED IN: 11 plant structures; EXPRESSED DURING: 6 growth stages; CONTAINS InterPro DOMAIN/s: Thioredoxin fold (InterPro:IPR012335), Glutathione S-transferase, C-terminal-like (InterPro:IPR01098…
AT4G18010	Chr4:9991011-9994420	15.5631	6.98249	-1.15631	0.000196412	protein_coding	AT5PTASE2 (MYO-INOSITOL POLYPHOSPHATE 5-PHOSPHATASE 2); inositol-polyphosphate 5-phosphatase	Encodes an inositol polyphosphate 5-phosphatase that appears to have Type I activity. It can dephosphorylate IP3(inositol(1,4,5)P3) and IP4 (inositol(1,3,4,5)P4), but it does not appear to be active against phosphatidylinositol 4,5 bisphosphate. Overexpression of this gene renders plants insensitive to ABA in germination and growth assays.	MYO-INOSITOL POLYPHOSPHATE 5-PHOSPHATASE 2 (AT5PTASE2); FUNCTIONS IN: inositol-polyphosphate 5-phosphatase activity; INVOLVED IN: inositol trisphosphate metabolic process, inositol phosphate dephosphorylation, response to abscisic acid stimulus, seed germination; EXPRESSED IN: 20 plant structures; EXPRESSED DURING: 10 growth stages; CONTAINS InterPro DOMAIN/s: Inositol polyphosphate related phosp…
AT3G61190	Chr3:22650526-22651449	5.93537	2.65883	-1.15855	0.0463549	protein_coding	BAP1 (BON ASSOCIATION PROTEIN 1); phospholipid binding / protein binding	Encodes a protein with a C2 domain that binds to BON1 in yeast two hybrid analyses. Its ability to bind to phospholipids is enhanced by calcium ions. Involved in maintaining cell homeostasis.	BON ASSOCIATION PROTEIN 1 (BAP1); FUNCTIONS IN: protein binding, phospholipid binding; INVOLVED IN: in 7 processes; LOCATED IN: membrane; EXPRESSED IN: 21 plant structures; EXPRESSED DURING: 13 growth stages; CONTAINS InterPro DOMAIN/s: C2 calcium/lipid-binding region, CaLB (InterPro:IPR008973), C2 calcium-dependent membrane targeting (InterPro:IPR000008); BEST Arabidopsis thaliana protein match …
AT1G61610	Chr1:22733471-22736509	1.87356	0.800616	-1.17956	0.0430479	protein_coding	S-locus lectin protein kinase family protein		S-locus lectin protein kinase family protein; FUNCTIONS IN: in 6 functions; INVOLVED IN: protein amino acid phosphorylation, recognition of pollen; LOCATED IN: endomembrane system; EXPRESSED IN: 7 plant structures; EXPRESSED DURING: 6 growth stages; CONTAINS InterPro DOMAIN/s: Curculin-like (mannose-binding) lectin (InterPro:IPR001480), Protein kinase, ATP binding site (InterPro:IPR017441), PAN-l…
AT1G19180	Chr1:6622093-6623620	26.9659	11.4221	-1.19226	3.84e-10	protein_coding	JAZ1 (JASMONATE-ZIM-DOMAIN PROTEIN 1); protein binding	JAZ1 is a nuclear-localized protein involved in jasmonate signaling. JAZ1 transcript levels rise in response to a jasmonate stimulus. JAZ1 can interact with the COI1 F-box subunit of an SCF E3 ubiquitin ligase in a yeast-two-hybrid assay only in the presence of jasmonate-isoleucine (JA-ILE) or coronatine. Application of jasmonate methyl ester to Arabidopsis roots reduces the levels of a JAZ1:GUS …	JASMONATE-ZIM-DOMAIN PROTEIN 1 (JAZ1); FUNCTIONS IN: protein binding; INVOLVED IN: flower development, response to jasmonic acid stimulus, defense response to bacterium, jasmonic acid mediated signaling pathway, pollen development; LOCATED IN: nucleus; EXPRESSED IN: 23 plant structures; EXPRESSED DURING: 13 growth stages; CONTAINS InterPro DOMAIN/s: Tify (InterPro:IPR010399), CCT domain-like (Int…
AT1G64065	Chr1:23778352-23779529	4.50228	1.96398	-1.19688	0.0337104	protein_coding			FUNCTIONS IN: molecular_function unknown; INVOLVED IN: biological_process unknown; LOCATED IN: membrane; CONTAINS InterPro DOMAIN/s: Harpin-induced 1 (InterPro:IPR010847); BEST Arabidopsis thaliana protein match is: unknown protein (TAIR:AT2G44000.1); Has 69 Blast hits to 69 proteins in 10 species: Archae - 0; Bacteria - 0; Metazoa - 0; Fungi - 0; Plants - 68; Viruses - 0; Other Eukaryotes - 1 (s…
AT4G17500	Chr4:9759324-9760340	9.59171	4.10709	-1.22367	0.00130012	protein_coding	ATERF-1 (ETHYLENE RESPONSIVE ELEMENT BINDING FACTOR 1); DNA binding / transcription activator/ transcription factor	Encodes a member of the ERF (ethylene response factor) subfamily B-3 of ERF/AP2 transcription factor family (ATERF-1). The protein contains one AP2 domain. There are 18 members in this subfamily including ATERF-1, ATERF-2, AND ATERF-5.	ETHYLENE RESPONSIVE ELEMENT BINDING FACTOR 1 (ATERF-1); FUNCTIONS IN: transcription factor activity, transcription activator activity, DNA binding; INVOLVED IN: response to chitin, regulation of transcription, DNA-dependent; LOCATED IN: nuclear pore; EXPRESSED IN: 21 plant structures; EXPRESSED DURING: 11 growth stages; CONTAINS InterPro DOMAIN/s: DNA-binding, integrase-type (InterPro:IPR016177),…
AT3G55980	Chr3:20776294-20778842	20.9294	8.88835	-1.23554	1.44e-13	protein_coding	SZF1 (SALT-INDUCIBLE ZINC FINGER 1); transcription factor		SALT-INDUCIBLE ZINC FINGER 1 (SZF1); FUNCTIONS IN: transcription factor activity; INVOLVED IN: response to chitin, regulation of transcription; LOCATED IN: cellular_component unknown; EXPRESSED IN: 22 plant structures; EXPRESSED DURING: 13 growth stages; CONTAINS InterPro DOMAIN/s: Zinc finger, CCCH-type (InterPro:IPR000571), Ankyrin (InterPro:IPR002110); BEST Arabidopsis thaliana protein match i…
AT1G76600	Chr1:28746887-28747845	10.0157	4.226	-1.24489	0.00131506	protein_coding	unknown protein		unknown protein; FUNCTIONS IN: molecular_function unknown; INVOLVED IN: N-terminal protein myristoylation; LOCATED IN: nucleolus, nucleus; EXPRESSED IN: 24 plant structures; EXPRESSED DURING: 15 growth stages; BEST Arabidopsis thaliana protein match is: unknown protein (TAIR:AT1G21010.1); Has 112 Blast hits to 112 proteins in 9 species: Archae - 0; Bacteria - 0; Metazoa - 0; Fungi - 0; Plants - 1…
AT3G50260	Chr3:18634575-18635398	7.83761	3.29656	-1.24945	0.0150931	protein_coding	CEJ1 (COOPERATIVELY REGULATED BY ETHYLENE AND JASMONATE 1); DNA binding / transcription factor	encodes a member of the DREB subfamily A-5 of ERF/AP2 transcription factor family. The protein contains one AP2 domain. There are 16 members in this subfamily including RAP2.1, RAP2.9 and RAP2.10.	COOPERATIVELY REGULATED BY ETHYLENE AND JASMONATE 1 (CEJ1); FUNCTIONS IN: transcription factor activity, DNA binding; INVOLVED IN: response to chitin, regulation of transcription, DNA-dependent; LOCATED IN: nucleus; EXPRESSED IN: 9 plant structures; EXPRESSED DURING: 7 growth stages; CONTAINS InterPro DOMAIN/s: DNA-binding, integrase-type (InterPro:IPR016177), Pathogenesis-related transcriptional…
AT5G45340	Chr5:18368641-18370991	3.22218	1.32074	-1.28669	0.0184076	protein_coding	CYP707A3; (+)-abscisic acid 8'-hydroxylase/ oxygen binding	Encodes a protein with ABA 8'-hydroxylase activity; involved in ABA catabolism. Mutant analyses show that disruption in the gene results in more drought tolerance whereas overexpression results in increased transpiration rate and reduced drought tolerance. Gene involved in postgermination growth. Plant P450 CYP707A3, ABA 8'-hydroxylase, binds enantioselectively (+)-ABA but not (-)-ABA, whereas th…	CYP707A3; FUNCTIONS IN: oxygen binding, (+)-abscisic acid 8'-hydroxylase activity; INVOLVED IN: in 8 processes; LOCATED IN: endomembrane system; EXPRESSED IN: 25 plant structures; EXPRESSED DURING: 12 growth stages; CONTAINS InterPro DOMAIN/s: Cytochrome P450 (InterPro:IPR001128), Cytochrome P450, conserved site (InterPro:IPR017972), Cytochrome P450, E-class, group I (InterPro:IPR002401), Cytochr…
AT5G19120	Chr5:6414487-6415907	32.2016	13.13	-1.29427	0	protein_coding	aspartic-type endopeptidase		aspartic-type endopeptidase; FUNCTIONS IN: aspartic-type endopeptidase activity; INVOLVED IN: proteolysis; LOCATED IN: endomembrane system; EXPRESSED IN: 23 plant structures; EXPRESSED DURING: 13 growth stages; CONTAINS InterPro DOMAIN/s: Peptidase aspartic, catalytic (InterPro:IPR009007), Peptidase A1 (InterPro:IPR001461); BEST Arabidopsis thaliana protein match is: extracellular dermal glycopro…
AT4G15210	Chr4:8666337-8669470	8.41741	3.31155	-1.29883	1.1e-06	protein_coding	BAM5 (BETA-AMYLASE 5); beta-amylase	cytosolic beta-amylase expressed in rosette leaves and inducible by sugar. RAM1 mutants have reduced beta amylase in leaves and stems.	BETA-AMYLASE 5 (BAM5); FUNCTIONS IN: beta-amylase activity; INVOLVED IN: response to herbivore, starch catabolic process; LOCATED IN: endomembrane system; EXPRESSED IN: 19 plant structures; EXPRESSED DURING: 13 growth stages; CONTAINS InterPro DOMAIN/s: Glycoside hydrolase, family 14, conserved site (InterPro:IPR018238), Glycoside hydrolase, family 14 (InterPro:IPR001554), Glycoside hydrolase, ca…
AT4G29780	Chr4:14579703-14581700	4.65249	1.80817	-1.31643	0.000389238	protein_coding	unknown protein		unknown protein; LOCATED IN: cellular_component unknown; EXPRESSED IN: 22 plant structures; EXPRESSED DURING: 13 growth stages; BEST Arabidopsis thaliana protein match is: unknown protein (TAIR:AT5G12010.1); Has 674 Blast hits to 672 proteins in 58 species: Archae - 0; Bacteria - 0; Metazoa - 420; Fungi - 37; Plants - 217; Viruses - 0; Other Eukaryotes - 0 (source: NCBI BLink).
AT5G38710	Chr5:15501244-15504109	2.99844	1.15048	-1.33494	0.0136538	protein_coding	proline oxidase, putative / osmotic stress-responsive proline dehydrogenase, putative		proline oxidase, putative / osmotic stress-responsive proline dehydrogenase, putative; FUNCTIONS IN: proline dehydrogenase activity; INVOLVED IN: proline catabolic process, glutamate biosynthetic process; EXPRESSED IN: 21 plant structures; EXPRESSED DURING: 12 growth stages; CONTAINS InterPro DOMAIN/s: Proline dehydrogenase (InterPro:IPR002872), Proline oxidase (InterPro:IPR015659); BEST Arabidop…
AT1G22400	Chr1:7903659-7906673	19.7829	7.84031	-1.33527	1.24e-12	protein_coding	UGT85A1; UDP-glycosyltransferase/ cis-zeatin O-beta-D-glucosyltransferase/ glucuronosyltransferase/ trans-zeatin O-beta-D-glucosyltransferase/ transferase, transferring glycosyl groups / transferase, transferring hexosyl groups		UGT85A1; FUNCTIONS IN: in 6 functions; INVOLVED IN: metabolic process; LOCATED IN: cellular_component unknown; EXPRESSED IN: 22 plant structures; EXPRESSED DURING: 10 growth stages; CONTAINS InterPro DOMAIN/s: UDP-glucuronosyl/UDP-glucosyltransferase (InterPro:IPR002213); BEST Arabidopsis thaliana protein match is: AtUGT85A3 (UDP-glucosyl transferase 85A3); glucuronosyltransferase/ transcription …
AT4G30270	Chr4:14819191-14820592	39.3587	14.8251	-1.3616	0	protein_coding	MERI5B (meristem-5); hydrolase, acting on glycosyl bonds / xyloglucan:xyloglucosyl transferase	encodes a protein similar to endo xyloglucan transferase in sequence. It is also very similar to BRU1 in soybean, which is involved in brassinosteroid response.	meristem-5 (MERI5B); FUNCTIONS IN: hydrolase activity, acting on glycosyl bonds, xyloglucan:xyloglucosyl transferase activity; INVOLVED IN: aging, response to gibberellin stimulus, response to brassinosteroid stimulus, gibberellic acid mediated signaling, plant-type cell wall loosening; LOCATED IN: cell wall, plasma membrane, cytoplasm, plant-type cell wall; EXPRESSED IN: 28 plant structures; EXP…
AT5G57480	Chr5:23279405-23280968	2.94383	1.12577	-1.38678	0.0170757	protein_coding	AAA-type ATPase family protein		AAA-type ATPase family protein; FUNCTIONS IN: nucleoside-triphosphatase activity, ATPase activity, nucleotide binding, ATP binding; LOCATED IN: endomembrane system; EXPRESSED IN: 9 plant structures; EXPRESSED DURING: 4 anthesis, petal differentiation and expansion stage; CONTAINS InterPro DOMAIN/s: ATPase, AAA-type, core (InterPro:IPR003959), ATPase, AAA+ type, core (InterPro:IPR003593); BEST Ara…
AT2G32140	Chr2:13655626-13657175	2.86577	1.06083	-1.43374	0.0413105	protein_coding	transmembrane receptor		transmembrane receptor; FUNCTIONS IN: transmembrane receptor activity; INVOLVED IN: signal transduction, defense response, innate immune response; LOCATED IN: intrinsic to membrane, chloroplast; EXPRESSED IN: 13 plant structures; EXPRESSED DURING: 8 growth stages; CONTAINS InterPro DOMAIN/s: Protein of unknown function DUF641, plant (InterPro:IPR006943), Toll-Interleukin receptor (InterPro:IPR000…
AT1G68620	Chr1:25765946-25767240	3.10267	1.09846	-1.45099	0.0317308	protein_coding	hydrolase		hydrolase; FUNCTIONS IN: hydrolase activity; INVOLVED IN: metabolic process; LOCATED IN: cellular_component unknown; EXPRESSED IN: 11 plant structures; EXPRESSED DURING: LP.06 six leaves visible, 4 anthesis, LP.04 four leaves visible, C globular stage, petal differentiation and expansion stage; CONTAINS InterPro DOMAIN/s: Lipase, GDXG, active site (InterPro:IPR002168), Alpha/beta hydrolase fold-3…
AT5G07010	Chr5:2174677-2176106	4.13383	1.46888	-1.49276	0.00329569	protein_coding	ST2A (SULFOTRANSFERASE 2A); hydroxyjasmonate sulfotransferase/ sulfotransferase	Encodes a sulfotransferase that acts specifically on 11- and 12-hydroxyjasmonic acid. Transcript levels for this enzyme are increased by treatments with jasmonic acid (JA), 12-hydroxyJA, JA-isoleucine, and 12-oxyphytodienoic acid (a JA precursor).	SULFOTRANSFERASE 2A (ST2A); FUNCTIONS IN: sulfotransferase activity, hydroxyjasmonate sulfotransferase activity; INVOLVED IN: response to jasmonic acid stimulus, jasmonic acid metabolic process; LOCATED IN: cellular_component unknown; EXPRESSED IN: 12 plant structures; EXPRESSED DURING: LP.06 six leaves visible, 4 anthesis, LP.04 four leaves visible, 4 leaf senescence stage, petal differentiation…
AT2G39200	Chr2:16356147-16359813	1.71437	0.589257	-1.54071	0.0412138	protein_coding	MLO12 (MILDEW RESISTANCE LOCUS O 12); calmodulin binding	A member of a large family of seven-transmembrane domain proteins specific to plants, homologs of the barley mildew resistance locus o (MLO) protein. The Arabidopsis genome contains 15 genes encoding MLO proteins, with localization in plasma membrane. Phylogenetic analysis revealed four clades of closely-related AtMLO genes. ATMLO6 belongs to the clade IV, with AtMLO2, AtMLO3 and AtMLO12. The gen…	MILDEW RESISTANCE LOCUS O 12 (MLO12); FUNCTIONS IN: calmodulin binding; INVOLVED IN: defense response to fungus, incompatible interaction, response to cyclopentenone, cell death, defense response; LOCATED IN: plasma membrane; EXPRESSED IN: 16 plant structures; EXPRESSED DURING: 7 growth stages; CONTAINS InterPro DOMAIN/s: Mlo-related protein (InterPro:IPR004326); BEST Arabidopsis thaliana protein…
AT4G20860	Chr4:11172621-11176881	7.93114	2.71956	-1.54416	2.17e-05	protein_coding	FAD-binding domain-containing protein		FAD-binding domain-containing protein; FUNCTIONS IN: electron carrier activity, oxidoreductase activity, FAD binding, catalytic activity; INVOLVED IN: response to cyclopentenone; LOCATED IN: endomembrane system; EXPRESSED IN: 10 plant structures; EXPRESSED DURING: LP.06 six leaves visible, 4 anthesis, LP.04 four leaves visible, LP.10 ten leaves visible, LP.08 eight leaves visible; CONTAINS InterP…
AT5G05600	Chr5:1672119-1674739	33.1371	10.7122	-1.58215	0	protein_coding	oxidoreductase, 2OG-Fe(II) oxygenase family protein		oxidoreductase, 2OG-Fe(II) oxygenase family protein; FUNCTIONS IN: oxidoreductase activity, iron ion binding; INVOLVED IN: response to salt stress; EXPRESSED IN: 15 plant structures; EXPRESSED DURING: 9 growth stages; CONTAINS InterPro DOMAIN/s: Isopenicillin N synthase (InterPro:IPR002283), 2OG-Fe(II) oxygenase (InterPro:IPR005123); BEST Arabidopsis thaliana protein match is: oxidoreductase, 2OG…
AT1G80840	Chr1:30383690-30387522	7.75536	2.57542	-1.59039	0.000227181	protein_coding	WRKY40; transcription factor	Pathogen-induced transcription factor. Binds W-box sequences in vitro. Forms protein complexes with itself and with WRKY40 and WRKY60. Coexpression with WRKY18 or WRKY60 made plants more susceptible to both P. syringae and B. cinerea. WRKY18, WRKY40, and WRKY60 have partially redundant roles in response to the hemibiotrophic bacterial pathogen Pseudomonas syringae and the necrotrophic fungal path…	WRKY40; FUNCTIONS IN: transcription factor activity; INVOLVED IN: in 8 processes; LOCATED IN: nucleus; EXPRESSED IN: 20 plant structures; EXPRESSED DURING: 10 growth stages; CONTAINS InterPro DOMAIN/s: DNA-binding WRKY (InterPro:IPR003657); BEST Arabidopsis thaliana protein match is: WRKY18; transcription factor (TAIR:AT4G31800.2); Has 1973 Blast hits to 1689 proteins in 109 species: Archae - 0; …
AT1G15010	Chr1:5171206-5171742	9.17882	2.98867	-1.61881	0.0217816	protein_coding	unknown protein		unknown protein; FUNCTIONS IN: molecular_function unknown; INVOLVED IN: biological_process unknown; EXPRESSED IN: 20 plant structures; EXPRESSED DURING: 9 growth stages; BEST Arabidopsis thaliana protein match is: unknown protein (TAIR:AT2G01300.1); Has 43 Blast hits to 42 proteins in 8 species: Archae - 0; Bacteria - 2; Metazoa - 0; Fungi - 0; Plants - 41; Viruses - 0; Other Eukaryotes - 0 (sour…
AT4G39670	Chr4:18410171-18411000	4.04845	1.3027	-1.63586	0.0446209	protein_coding	glycolipid binding / glycolipid transporter		glycolipid binding / glycolipid transporter; FUNCTIONS IN: glycolipid transporter activity, glycolipid binding; INVOLVED IN: glycolipid transport; LOCATED IN: cytoplasm; EXPRESSED IN: 16 plant structures; EXPRESSED DURING: 10 growth stages; CONTAINS InterPro DOMAIN/s: Glycolipid transfer protein, GLTP (InterPro:IPR014830); BEST Arabidopsis thaliana protein match is: ACD11 (ACCELERATED CELL DEATH …
AT5G20230	Chr5:6826505-6827629	157.257	48.3737	-1.65379	0	protein_coding	ATBCB (ARABIDOPSIS BLUE-COPPER-BINDING PROTEIN); copper ion binding / electron carrier	Al-stress-induced gene	ARABIDOPSIS BLUE-COPPER-BINDING PROTEIN (ATBCB); FUNCTIONS IN: electron carrier activity, copper ion binding; INVOLVED IN: response to oxidative stress, response to salt stress, response to wounding, aluminum ion transport, response to absence of light; LOCATED IN: anchored to plasma membrane, plasma membrane, vacuole, anchored to membrane; EXPRESSED IN: 24 plant structures; EXPRESSED DURING: 12 …
AT1G27730	Chr1:9648140-9649073	14.2294	4.50725	-1.65855	4.58e-07	protein_coding	STZ (salt tolerance zinc finger); nucleic acid binding / transcription factor/ transcription repressor/ zinc ion binding	Related to Cys2/His2-type zinc-finger proteins found in higher plants. Compensated for a subset of calcineurin deficiency in yeast. Salt tolerance produced by ZAT10 appeared to be partially dependent on ENA1/PMR2, a P-type ATPase required for Li+ and Na+ efflux in yeast. The protein is localized to the nucleus, acts as a transcriptional repressor and is responsive to chitin oligomers. Also involv…	salt tolerance zinc finger (STZ); FUNCTIONS IN: transcription repressor activity, transcription factor activity, zinc ion binding, nucleic acid binding; INVOLVED IN: in 11 processes; LOCATED IN: nucleus; EXPRESSED IN: 22 plant structures; EXPRESSED DURING: 12 growth stages; CONTAINS InterPro DOMAIN/s: Zinc finger, C2H2-like (InterPro:IPR015880), Zinc finger, C2H2-type (InterPro:IPR007087); BEST A…
AT1G74010	Chr1:27832157-27834113	4.86748	1.4689	-1.6814	0.000581707	protein_coding	strictosidine synthase family protein		strictosidine synthase family protein; FUNCTIONS IN: strictosidine synthase activity; INVOLVED IN: biosynthetic process; LOCATED IN: plant-type cell wall; EXPRESSED IN: 11 plant structures; EXPRESSED DURING: L mature pollen stage, M germinated pollen stage, 4 anthesis, C globular stage, petal differentiation and expansion stage; CONTAINS InterPro DOMAIN/s: Strictosidine synthase, conserved region…
AT1G66160	Chr1:24637195-24638608	3.25539	0.993854	-1.71172	0.00546096	protein_coding	U-box domain-containing protein		U-box domain-containing protein; FUNCTIONS IN: ubiquitin-protein ligase activity, binding; INVOLVED IN: response to chitin; LOCATED IN: ubiquitin ligase complex; EXPRESSED IN: 18 plant structures; EXPRESSED DURING: 9 growth stages; CONTAINS InterPro DOMAIN/s: U box (InterPro:IPR003613), Zinc finger, RING/FYVE/PHD-type (InterPro:IPR013083), Armadillo-type fold (InterPro:IPR016024); BEST Arabidopsi…
AT1G52890	Chr1:19697003-19698482	10.5243	3.02753	-1.75047	7.54e-08	protein_coding	ANAC019 (Arabidopsis NAC domain containing protein 19); transcription factor	encodes a NAC transcription factor whose expression is induced by drought, high salt, and abscisic acid. This gene binds to ERD1 promoter in vitro.	Arabidopsis NAC domain containing protein 19 (ANAC019); FUNCTIONS IN: transcription factor activity; INVOLVED IN: multicellular organismal development, response to water deprivation, hyperosmotic salinity response, response to abscisic acid stimulus; LOCATED IN: cellular_component unknown; EXPRESSED IN: 13 plant structures; EXPRESSED DURING: 11 growth stages; CONTAINS InterPro DOMAIN/s: No apical…
AT4G15610	Chr4:8909063-8910908	8.79594	2.60654	-1.7547	5.21e-05	protein_coding	integral membrane family protein		integral membrane family protein; FUNCTIONS IN: molecular_function unknown; INVOLVED IN: biological_process unknown; LOCATED IN: cellular_component unknown; EXPRESSED IN: 11 plant structures; EXPRESSED DURING: LP.06 six leaves visible, 4 anthesis, LP.04 four leaves visible, C globular stage, petal differentiation and expansion stage; CONTAINS InterPro DOMAIN/s: Uncharacterised protein family UPF0…
AT5G59820	Chr5:24102971-24103787	6.86547	1.99211	-1.78506	0.00169098	protein_coding	RHL41 (RESPONSIVE TO HIGH LIGHT 41); nucleic acid binding / transcription factor/ zinc ion binding	Encodes a zinc finger protein involved in high light and cold acclimation. Overexpression of this putative transcription factor increases the expression level of 9 cold-responsive genes and represses the expression level of 15 cold-responsive genes, including CBF genes. Also, lines overexpressing this gene exhibits a small but reproducible increase in freeze tolerance. Because of the repression o…	RESPONSIVE TO HIGH LIGHT 41 (RHL41); FUNCTIONS IN: transcription factor activity, zinc ion binding, nucleic acid binding; INVOLVED IN: in 11 processes; LOCATED IN: intracellular; EXPRESSED IN: 24 plant structures; EXPRESSED DURING: 13 growth stages; CONTAINS InterPro DOMAIN/s: Zinc finger, C2H2-like (InterPro:IPR015880), Zinc finger, C2H2-type (InterPro:IPR007087); BEST Arabidopsis thaliana prote…
AT3G55970	Chr3:20766734-20769324	12.8831	3.50241	-1.83202	1.8e-10	protein_coding	oxidoreductase, 2OG-Fe(II) oxygenase family protein		oxidoreductase, 2OG-Fe(II) oxygenase family protein; FUNCTIONS IN: oxidoreductase activity, iron ion binding; LOCATED IN: cellular_component unknown; EXPRESSED IN: 10 plant structures; EXPRESSED DURING: LP.06 six leaves visible, 4 anthesis, LP.04 four leaves visible, C globular stage, petal differentiation and expansion stage; CONTAINS InterPro DOMAIN/s: Isopenicillin N synthase (InterPro:IPR0022…
AT2G45570	Chr2:18779792-18781958	1.68164	0.454227	-1.84134	0.0306843	protein_coding	CYP76C2; electron carrier/ heme binding / iron ion binding / monooxygenase/ oxygen binding	member of CYP76C	CYP76C2; FUNCTIONS IN: electron carrier activity, monooxygenase activity, iron ion binding, oxygen binding, heme binding; EXPRESSED IN: stem, male gametophyte, sepal, carpel, stamen; EXPRESSED DURING: 4 anthesis; CONTAINS InterPro DOMAIN/s: Cytochrome P450 (InterPro:IPR001128), Cytochrome P450, C-terminal region (InterPro:IPR017973), Cytochrome P450, E-class, group I (InterPro:IPR002401), Cytochr…
AT1G75750	Chr1:28441525-28442367	176.157	47.1933	-1.85316	0	protein_coding	GASA1 (GAST1 PROTEIN HOMOLOG 1)	GA-responsive GAST1 protein homolog regulated by BR and GA antagonistically. Possibly involved in cell elongation based on expression data	GAST1 PROTEIN HOMOLOG 1 (GASA1); FUNCTIONS IN: molecular_function unknown; INVOLVED IN: response to gibberellin stimulus, response to brassinosteroid stimulus, response to abscisic acid stimulus, unidimensional cell growth; LOCATED IN: plant-type cell wall; EXPRESSED IN: 26 plant structures; EXPRESSED DURING: 13 growth stages; CONTAINS InterPro DOMAIN/s: Gibberellin regulated protein (InterPro:IP…
AT1G61800	Chr1:22824439-22826774	4.36247	1.20182	-1.85993	5.83e-05	protein_coding	GPT2; antiporter/ glucose-6-phosphate transmembrane transporter	glucose6-Phosphate/phosphate transporter 2	GPT2; FUNCTIONS IN: antiporter activity, glucose-6-phosphate transmembrane transporter activity; INVOLVED IN: hexose phosphate transport, response to sucrose stimulus, response to glucose stimulus; LOCATED IN: plasma membrane; EXPRESSED IN: 16 plant structures; EXPRESSED DURING: 10 growth stages; CONTAINS InterPro DOMAIN/s: Protein of unknown function DUF6, transmembrane (InterPro:IPR000620), Tpt…
AT4G23680	Chr4:12336185-12337482	11.6175	3.07607	-1.8701	3.84e-05	protein_coding	major latex protein-related / MLP-related		major latex protein-related / MLP-related; FUNCTIONS IN: molecular_function unknown; INVOLVED IN: response to biotic stimulus, defense response; LOCATED IN: cellular_component unknown; EXPRESSED IN: 19 plant structures; EXPRESSED DURING: 9 growth stages; CONTAINS InterPro DOMAIN/s: Bet v I allergen (InterPro:IPR000916); BEST Arabidopsis thaliana protein match is: major latex protein-related / MLP…
AT5G05340	Chr5:1578950-1580875	2.72091	0.723826	-1.91037	0.013122	protein_coding	peroxidase, putative		peroxidase, putative; FUNCTIONS IN: electron carrier activity, peroxidase activity, heme binding; INVOLVED IN: response to oxidative stress; LOCATED IN: apoplast, cell wall; EXPRESSED IN: 9 plant structures; EXPRESSED DURING: 4 anthesis, LP.04 four leaves visible, C globular stage, petal differentiation and expansion stage; CONTAINS InterPro DOMAIN/s: Haem peroxidase (InterPro:IPR010255), Plant p…
AT1G17020	Chr1:5820205-5822013	2.72642	0.684956	-1.94589	0.00630431	protein_coding	SRG1 (SENESCENCE-RELATED GENE 1); oxidoreductase, acting on diphenols and related substances as donors, oxygen as acceptor / oxidoreductase, acting on paired donors, with incorporation or reduction of molecular oxygen, 2-oxoglutarate as one donor, and inc	Encodes a novel member of the Fe(II)/ascorbate oxidase gene family; senescence-related gene.	SENESCENCE-RELATED GENE 1 (SRG1); FUNCTIONS IN: oxidoreductase activity, acting on paired donors, with incorporation or reduction of molecular oxygen, 2-oxoglutarate as one donor, and incorporation of one atom each of oxygen into both donors, oxidoreductase activity, acting on diphenols and related substances as donors, oxygen as acceptor; INVOLVED IN: organ senescence, flavonoid biosynthetic pro…
AT2G29350	Chr2:12600913-12602556	29.2284	7.32937	-1.99561	1.12e-08	protein_coding	SAG13; alcohol dehydrogenase/ oxidoreductase	senescence-associated gene SAG13 encoding a short-chain alcohol dehydrogenase	SAG13; FUNCTIONS IN: alcohol dehydrogenase activity, oxidoreductase activity; INVOLVED IN: aging; EXPRESSED IN: 14 plant structures; EXPRESSED DURING: 6 growth stages; CONTAINS InterPro DOMAIN/s: NAD(P)-binding (InterPro:IPR016040), Glucose/ribitol dehydrogenase (InterPro:IPR002347), Short-chain dehydrogenase/reductase SDR (InterPro:IPR002198); BEST Arabidopsis thaliana protein match is: tropinon…
AT4G25100	Chr4:12884299-12886821	14.8219	3.54832	-2.01548	1.71e-10	protein_coding	FSD1 (FE SUPEROXIDE DISMUTASE 1); copper ion binding / superoxide dismutase	Fe-superoxide dismutase	FE SUPEROXIDE DISMUTASE 1 (FSD1); FUNCTIONS IN: superoxide dismutase activity, copper ion binding; INVOLVED IN: response to oxidative stress, removal of superoxide radicals, response to copper ion, circadian rhythm; LOCATED IN: in 6 components; EXPRESSED IN: 22 plant structures; EXPRESSED DURING: 13 growth stages; CONTAINS InterPro DOMAIN/s: Manganese and iron superoxide dismutase (InterPro:IPR00…
AT5G52050	Chr5:21138861-21140643	2.70453	0.663955	-2.02622	0.000482851	protein_coding	MATE efflux protein-related		MATE efflux protein-related; FUNCTIONS IN: drug transporter activity, antiporter activity; INVOLVED IN: multidrug transport; LOCATED IN: membrane; EXPRESSED IN: 7 plant structures; EXPRESSED DURING: 7 growth stages; CONTAINS InterPro DOMAIN/s: Multi antimicrobial extrusion protein MatE (InterPro:IPR002528); BEST Arabidopsis thaliana protein match is: MATE efflux protein-related (TAIR:AT4G23030.1)…
AT1G67990	Chr1:25489454-25490867	3.35906	0.776514	-2.11297	0.0267542	protein_coding	TSM1; N1,N5,N10-tris-(5-hydroxyferuloyl)spermidine O-methyltransferase/ caffeoyl CoA:S-adenosyl-L-methionine O-methyltransferase/ caffeoyl-CoA O-methyltransferase/ tricaffeoyl spermidine:S-adenosyl-L-methionine O-methyltransferase/ trihydroxyferuloyl sper	Encodes a tapetum-specific O-methyltransferase. In vitro enzyme assay indicated activity with caffeoyl-CoA, caffeoyl glucose, chlorogenic acid and polyamine conjugates. RNAi mutants had impaired silique development and seed setting.	TSM1; FUNCTIONS IN: N1,N5,N10-tris-(5-hydroxyferuloyl)spermidine O-methyltransferase activity, caffeoyl-CoA O-methyltransferase activity, tricaffeoyl spermidine:S-adenosyl-L-methionine O-methyltransferaseactivity, trihydroxyferuloyl spermidine:S-adenosyl-L-methionine O-methyltransferase activity, caffeoyl CoA:S-adenosyl-L-methionine O-methyltransferase activity; INVOLVED IN: spermidine hydroxycin…
AT3G44300	Chr3:15983310-15985535	25.0392	5.67682	-2.14104	0	protein_coding	NIT2 (nitrilase 2); indole-3-acetonitrile nitrilase/ indole-3-acetonitrile nitrile hydratase/ nitrilase	Encodes an enzyme that catalyzes the hydrolysis of indole-3-acetonitrile (IAN) to indole-3-acetic acid (IAA) (nitrile aminohydrolase, EC 3.5.5.1) and IAN to indole-3-acetamide (IAM) at lower levels. Mutants have reduced sensitivity to IAN and are sensitive to IAA. This enzyme likely participates in other non-auxin-related metabolic pathways.	nitrilase 2 (NIT2); FUNCTIONS IN: indole-3-acetonitrile nitrilase activity, indole-3-acetonitrile nitrile hydratase activity, nitrilase activity; INVOLVED IN: response to cadmium ion, response to bacterium, indoleacetic acid biosynthetic process; LOCATED IN: cellular_component unknown; EXPRESSED IN: cotyledon, cultured cell; CONTAINS InterPro DOMAIN/s: Nitrilase/cyanide hydratase and apolipoprote…
AT4G24000	Chr4:12462029-12465625	2.56227	0.548272	-2.17741	2.16e-05	protein_coding	ATCSLG2; cellulose synthase/ transferase/ transferase, transferring glycosyl groups	encodes a protein similar to cellulose synthase	ATCSLG2; FUNCTIONS IN: cellulose synthase activity, transferase activity, transferring glycosyl groups, transferase activity; INVOLVED IN: cellulose biosynthetic process, polysaccharide biosynthetic process; LOCATED IN: membrane; EXPRESSED IN: 19 plant structures; EXPRESSED DURING: 12 growth stages; CONTAINS InterPro DOMAIN/s: Cellulose synthase (InterPro:IPR005150); BEST Arabidopsis thaliana pro…
AT3G04070	Chr3:1061525-1063103	3.68655	0.715297	-2.31862	0.0174703	protein_coding	anac047 (Arabidopsis NAC domain containing protein 47); transcription factor		Arabidopsis NAC domain containing protein 47 (anac047); FUNCTIONS IN: transcription factor activity; INVOLVED IN: multicellular organismal development, regulation of transcription; LOCATED IN: cellular_component unknown; EXPRESSED IN: 16 plant structures; EXPRESSED DURING: 7 growth stages; CONTAINS InterPro DOMAIN/s: No apical meristem (NAM) protein (InterPro:IPR003441); BEST Arabidopsis thaliana…
AT1G68875	Chr1:25892085-25892798	5.30697	1.05272	-2.33377	0.00582828	protein_coding	unknown protein		unknown protein; FUNCTIONS IN: molecular_function unknown; INVOLVED IN: biological_process unknown; LOCATED IN: endomembrane system; EXPRESSED IN: leaf whorl, petal, sepal, flower, stamen; EXPRESSED DURING: 4 anthesis, petal differentiation and expansion stage; Has 2 Blast hits to 2 proteins in 1 species: Archae - 0; Bacteria - 0; Metazoa - 0; Fungi - 0; Plants - 2; Viruses - 0; Other Eukaryotes …
AT3G28210	Chr3:10520508-10521532	2.3023	0.412393	-2.43395	0.0487062	protein_coding	PMZ; zinc ion binding	Encodes a putative zinc finger protein (PMZ).	PMZ; FUNCTIONS IN: zinc ion binding; INVOLVED IN: response to chitin, response to abscisic acid stimulus; LOCATED IN: cellular_component unknown; EXPRESSED IN: 12 plant structures; EXPRESSED DURING: 10 growth stages; CONTAINS InterPro DOMAIN/s: Zinc finger, AN1-type (InterPro:IPR000058); BEST Arabidopsis thaliana protein match is: zinc finger (C2H2 type, AN1-like) family protein (TAIR:AT3G57480.1…
AT3G23250	Chr3:8309208-8310826	2.41037	0.445493	-2.43578	0.00939595	protein_coding	MYB15 (MYB DOMAIN PROTEIN 15); DNA binding / transcription factor	Member of the R2R3 factor gene family.	MYB DOMAIN PROTEIN 15 (MYB15); FUNCTIONS IN: transcription factor activity, DNA binding; INVOLVED IN: in 7 processes; EXPRESSED IN: 10 plant structures; EXPRESSED DURING: 6 growth stages; CONTAINS InterPro DOMAIN/s: SANT, DNA-binding (InterPro:IPR001005), Homeodomain-like (InterPro:IPR009057), Myb, DNA-binding (InterPro:IPR014778), Myb-type HTH DNA-binding domain (InterPro:IPR017930), Homeodomain…
AT3G48520	Chr3:17974976-17976670	3.80608	0.615797	-2.58074	3.59e-06	protein_coding	CYP94B3; electron carrier/ heme binding / iron ion binding / monooxygenase/ oxygen binding	member of CYP94B	CYP94B3; FUNCTIONS IN: electron carrier activity, monooxygenase activity, iron ion binding, oxygen binding, heme binding; LOCATED IN: endomembrane system; EXPRESSED IN: 14 plant structures; EXPRESSED DURING: 7 growth stages; CONTAINS InterPro DOMAIN/s: Cytochrome P450 (InterPro:IPR001128), Cytochrome P450, C-terminal region (InterPro:IPR017973), Cytochrome P450, E-class, group I (InterPro:IPR0024…
AT4G37990	Chr4:17855875-17857639	16.7212	2.33624	-2.79238	0	protein_coding	ELI3-2 (ELICITOR-ACTIVATED GENE 3-2); aryl-alcohol dehydrogenase/ mannitol dehydrogenase	Encodes an aromatic alcohol:NADP+ oxidoreductase whose mRNA levels are increased in response to treatment with a variety of phytopathogenic bacteria. Though similar to mannitol dehydrogenases, this enzyme does not have mannitol dehydrogenase activity.	ELICITOR-ACTIVATED GENE 3-2 (ELI3-2); FUNCTIONS IN: mannitol dehydrogenase activity, aryl-alcohol dehydrogenase activity; INVOLVED IN: response to cyclopentenone, response to bacterium, plant-type hypersensitive response; LOCATED IN: cellular_component unknown; EXPRESSED IN: 11 plant structures; EXPRESSED DURING: L mature pollen stage, M germinated pollen stage, 4 anthesis, C globular stage, peta…
AT2G38240	Chr2:16012534-16014753	5.28125	0.581704	-3.18252	3.09e-07	protein_coding	oxidoreductase, 2OG-Fe(II) oxygenase family protein		oxidoreductase, 2OG-Fe(II) oxygenase family protein; FUNCTIONS IN: oxidoreductase activity; INVOLVED IN: response to salt stress; EXPRESSED IN: 11 plant structures; EXPRESSED DURING: 6 growth stages; CONTAINS InterPro DOMAIN/s: 2OG-Fe(II) oxygenase (InterPro:IPR005123); BEST Arabidopsis thaliana protein match is: oxidoreductase, 2OG-Fe(II) oxygenase family protein (TAIR:AT5G05600.1); Has 6057 Bla…
