# Supplementary material for: ABA Is Required for Plant Acclimation to a Combination of Salt and Heat Stress
Source: PLoS One. 2016 Jan 29;11(1):e0147625. doi: 10.1371/journal.pone.0147625 (PMC4733103; doi:10.1371/journal.pone.0147625)
Supplement: S10 Table — (XLSX) [file pone.0147625.s020.xlsx]

## Sheet: S10 Table
S10 Table Transcripts significantly down-regulated in response to a combination of salt and heat stress
gene_id	locus	FPKM_Control	FPKM_Salt+Heat	log2(fold_change)	q_value	Type	Short_description	Curator summary	Description
AT3G13433	Chr3:4374235-4374712	1.63048	0	-.1797690+309	0.0429998	protein_coding	unknown protein		unknown protein; FUNCTIONS IN: molecular_function unknown; INVOLVED IN: biological_process unknown; LOCATED IN: endomembrane system.
AT3G23230	Chr3:8289646-8290066	2.15919	0	-.1797690+309	0.0188269	protein_coding	ethylene-responsive factor, putative	encodes a member of the ERF (ethylene response factor) subfamily B-3 of ERF/AP2 transcription factor family. The protein contains one AP2 domain. There are 18 members in this subfamily including ATERF-1, ATERF-2, AND ATERF-5.	ethylene-responsive factor, putative; FUNCTIONS IN: transcription factor activity, DNA binding; INVOLVED IN: ethylene mediated signaling pathway, response to chitin, regulation of transcription, DNA-dependent; LOCATED IN: nucleus; EXPRESSED IN: shoot apex, hypocotyl, root, petiole, leaf; EXPRESSED DURING: LP.12 twelve leaves visible; CONTAINS InterPro DOMAIN/s: DNA-binding, integrase-type (InterP…
AT3G26818	Chr3:9878167-9878379	9.83346	0	-.1797690+309	0.0415493	mirna	MIR169M; miRNA	Encodes a microRNA that targets several HAP2 family members. MicroRNAs are regulatory RNAs with a mature length of ~21-nucleotides that are processed from hairpin precursors by Dicer-like enzymes. MicroRNAs can negatively regulate gene expression by attenuating translation or by directing mRNA cleavage.Mature sequence: UAGCCAAGGAUGACUUGCCUG
AT3G46880	Chr3:17265292-17266266	2.62419	0	-.1797690+309	0.00647519	protein_coding	unknown protein		unknown protein; FUNCTIONS IN: molecular_function unknown; INVOLVED IN: biological_process unknown; LOCATED IN: chloroplast; EXPRESSED IN: 14 plant structures; EXPRESSED DURING: 9 growth stages; BEST Arabidopsis thaliana protein match is: unknown protein (TAIR:AT5G59080.1); Has 24 Blast hits to 24 proteins in 4 species: Archae - 0; Bacteria - 0; Metazoa - 0; Fungi - 0; Plants - 24; Viruses - 0; O…
AT4G12735	Chr4:7493715-7494234	0.99922	0	-.1797690+309	0.0488802	protein_coding	unknown protein		unknown protein; FUNCTIONS IN: molecular_function unknown; INVOLVED IN: biological_process unknown; LOCATED IN: plasma membrane; BEST Arabidopsis thaliana protein match is: unknown protein (TAIR:AT4G12731.1); Has 4 Blast hits to 4 proteins in 1 species: Archae - 0; Bacteria - 0; Metazoa - 0; Fungi - 0; Plants - 4; Viruses - 0; Other Eukaryotes - 0 (source: NCBI BLink).
AT5G66470	Chr5:26541694-26544359	57.7128	45.0609	-0.357013	0.04583	protein_coding	GTP binding / RNA binding		GTP binding / RNA binding; FUNCTIONS IN: RNA binding, GTP binding; LOCATED IN: chloroplast; EXPRESSED IN: 20 plant structures; EXPRESSED DURING: 13 growth stages; CONTAINS InterPro DOMAIN/s: K Homology, type 2 (InterPro:IPR004044), K Homology, prokaryotic type (InterPro:IPR009019), Small GTP-binding protein (InterPro:IPR005225), GTP1/OBG (InterPro:IPR006073), GTP-binding protein Era (InterPro:IPR…
AT4G34260	Chr4:16398027-16401810	26.8649	20.9634	-0.35785	0.0477427	protein_coding	FUC95A; 1,2-alpha-L-fucosidase		FUC95A; FUNCTIONS IN: 1,2-alpha-L-fucosidase activity; INVOLVED IN: biological_process unknown; LOCATED IN: endomembrane system; EXPRESSED IN: 22 plant structures; EXPRESSED DURING: 13 growth stages; CONTAINS InterPro DOMAIN/s: Six-hairpin glycosidase-like (InterPro:IPR008928), Uncharacterised conserved protein UCP007663 (InterPro:IPR016518); Has 605 Blast hits to 593 proteins in 134 species: Arc…
AT1G47420	Chr1:17394764-17397255	125.252	97.6755	-0.35877	0.0463914	protein_coding			FUNCTIONS IN: molecular_function unknown; INVOLVED IN: biological_process unknown; LOCATED IN: mitochondrion, nucleus; EXPRESSED IN: 26 plant structures; EXPRESSED DURING: 15 growth stages; BEST Arabidopsis thaliana protein match is: GAMMA CA2 (GAMMA CARBONIC ANHYDRASE 2); carbonate dehydratase (TAIR:AT1G47260.1); Has 85 Blast hits to 85 proteins in 16 species: Archae - 0; Bacteria - 0; Metazoa -…
AT3G14240	Chr3:4741472-4744117	35.9398	28.0267	-0.35878	0.0439319	protein_coding	subtilase family protein		subtilase family protein; FUNCTIONS IN: identical protein binding, serine-type endopeptidase activity; INVOLVED IN: proteolysis, negative regulation of catalytic activity; LOCATED IN: endomembrane system; EXPRESSED IN: 22 plant structures; EXPRESSED DURING: 13 growth stages; CONTAINS InterPro DOMAIN/s: Protease-associated PA (InterPro:IPR003137), Proteinase inhibitor, propeptide (InterPro:IPR0090…
AT2G30390	Chr2:12951026-12954090	87.1219	67.9123	-0.359364	0.0417712	protein_coding	FC2 (FERROCHELATASE 2); ferrochelatase	Encodes one of two ferrochelatase genes in Arabidopsis. Ferrochelatase is the terminal enzyme of heme biosynthesis. FC-II is speculated to operate in photosynthetic cytochromes	FERROCHELATASE 2 (FC2); FUNCTIONS IN: ferrochelatase activity; INVOLVED IN: heme biosynthetic process; LOCATED IN: chloroplast; EXPRESSED IN: 21 plant structures; EXPRESSED DURING: 13 growth stages; CONTAINS InterPro DOMAIN/s: Ferrochelatase (InterPro:IPR001015); BEST Arabidopsis thaliana protein match is: FC1 (ferrochelatase 1); ferrochelatase (TAIR:AT5G26030.2); Has 5548 Blast hits to 5548 prot…
AT4G11010	Chr4:6732579-6734361	236.285	184.062	-0.360337	0.0425785	protein_coding	NDPK3 (NUCLEOSIDE DIPHOSPHATE KINASE 3); ATP binding / nucleoside diphosphate kinase	nucleoside diphosphate kinase 3 (ndpk3), located to the inter-membrane space in mitochondria	NUCLEOSIDE DIPHOSPHATE KINASE 3 (NDPK3); FUNCTIONS IN: nucleoside diphosphate kinase activity, ATP binding; INVOLVED IN: response to oxidative stress; LOCATED IN: mitochondrion, mitochondrial inner membrane, plastid; EXPRESSED IN: 27 plant structures; EXPRESSED DURING: 13 growth stages; CONTAINS InterPro DOMAIN/s: Nucleoside diphosphate kinase, core (InterPro:IPR001564); BEST Arabidopsis thaliana…
AT3G44010	Chr3:15799930-15801200	336.682	262.016	-0.361731	0.0417217	protein_coding	40S ribosomal protein S29 (RPS29B)		40S ribosomal protein S29 (RPS29B); FUNCTIONS IN: structural constituent of ribosome; INVOLVED IN: translation; LOCATED IN: cytosolic small ribosomal subunit, ribosome; EXPRESSED IN: male gametophyte, cultured cell, pollen tube; EXPRESSED DURING: L mature pollen stage, M germinated pollen stage; CONTAINS InterPro DOMAIN/s: Ribosomal protein S14 (InterPro:IPR001209); BEST Arabidopsis thaliana prot…
AT2G40510	Chr2:16918432-16919888	138.5	107.555	-0.36481	0.0423136	protein_coding	40S ribosomal protein S26 (RPS26A)		40S ribosomal protein S26 (RPS26A); FUNCTIONS IN: structural constituent of ribosome; INVOLVED IN: translation, ribosome biogenesis; LOCATED IN: cytosolic small ribosomal subunit, ribosome, chloroplast; CONTAINS InterPro DOMAIN/s: Ribosomal protein S26e (InterPro:IPR000892); BEST Arabidopsis thaliana protein match is: 40S ribosomal protein S26 (RPS26B) (TAIR:AT2G40590.1); Has 605 Blast hits to 60…
AT3G07660	Chr3:2444777-2450561	18.4401	14.3042	-0.366407	0.0488739	protein_coding	unknown protein		unknown protein; FUNCTIONS IN: molecular_function unknown; INVOLVED IN: biological_process unknown; LOCATED IN: cellular_component unknown; EXPRESSED IN: 24 plant structures; EXPRESSED DURING: 14 growth stages; CONTAINS InterPro DOMAIN/s: Protein of unknown function DUF1296 (InterPro:IPR009719); BEST Arabidopsis thaliana protein match is: unknown protein (TAIR:AT3G13990.1); Has 2745 Blast hits to…
AT1G73885	Chr1:27786863-27787708	461.593	357.979	-0.366745	0.0382498	protein_coding	unknown protein		unknown protein; FUNCTIONS IN: molecular_function unknown; INVOLVED IN: biological_process unknown; LOCATED IN: chloroplast thylakoid membrane, chloroplast; Has 18 Blast hits to 18 proteins in 7 species: Archae - 0; Bacteria - 0; Metazoa - 0; Fungi - 0; Plants - 18; Viruses - 0; Other Eukaryotes - 0 (source: NCBI BLink).
AT5G52520	Chr5:21311062-21314180	51.0968	39.5953	-0.367901	0.0377931	protein_coding	OVA6 (OVULE ABORTION 6); ATP binding / aminoacyl-tRNA ligase/ nucleotide binding / proline-tRNA ligase		OVULE ABORTION 6 (OVA6); FUNCTIONS IN: proline-tRNA ligase activity, aminoacyl-tRNA ligase activity, nucleotide binding, ATP binding; INVOLVED IN: regulation of photosynthesis, seed development, embryo sac development, ovule development, tRNA aminoacylation for protein translation; LOCATED IN: mitochondrion, chloroplast, chloroplast stroma; EXPRESSED IN: 23 plant structures; EXPRESSED DURING: 14 …
AT3G03940	Chr3:1014024-1019224	39.0212	30.2077	-0.369339	0.0361114	protein_coding	protein kinase family protein		protein kinase family protein; FUNCTIONS IN: protein serine/threonine kinase activity, protein kinase activity, kinase activity, ATP binding; INVOLVED IN: protein amino acid phosphorylation; LOCATED IN: cellular_component unknown; EXPRESSED IN: cultured cell; CONTAINS InterPro DOMAIN/s: Protein kinase, ATP binding site (InterPro:IPR017441), Protein kinase, core (InterPro:IPR000719), Serine/threon…
AT3G54600	Chr3:20210858-20213080	69.252	53.5889	-0.369922	0.0362726	protein_coding	DJ-1 family protein		DJ-1 family protein; LOCATED IN: endomembrane system; CONTAINS InterPro DOMAIN/s: ThiJ/PfpI (InterPro:IPR002818); BEST Arabidopsis thaliana protein match is: YLS5 (TAIR:AT2G38860.2); Has 2977 Blast hits to 1806 proteins in 669 species: Archae - 176; Bacteria - 2553; Metazoa - 7; Fungi - 4; Plants - 52; Viruses - 0; Other Eukaryotes - 185 (source: NCBI BLink).
AT3G55270	Chr3:20496080-20500019	19.327	14.9529	-0.370197	0.04583	protein_coding	MKP1 (MITOGEN-ACTIVATED PROTEIN KINASE PHOSPHATASE 1); MAP kinase tyrosine/serine/threonine phosphatase	MAP kinase phosphatase (MKP1)	MITOGEN-ACTIVATED PROTEIN KINASE PHOSPHATASE 1 (MKP1); FUNCTIONS IN: MAP kinase tyrosine/serine/threonine phosphatase activity; INVOLVED IN: response to UV-C, response to salt stress; LOCATED IN: cellular_component unknown; EXPRESSED IN: 22 plant structures; EXPRESSED DURING: 13 growth stages; CONTAINS InterPro DOMAIN/s: Protein-tyrosine phosphatase, active site (InterPro:IPR016130), Protein-tyro…
AT4G24220	Chr4:12564944-12568846	104.327	80.6851	-0.370742	0.0499201	protein_coding	VEP1 (VEIN PATTERNING 1); binding / catalytic	encodes a novel protein containing mammalian death domain involved in programmed cell death. Gene is expressed in vascular system and mutants carrying dominant mutation in the gene have defective vascular patterning. Gene expression is induced specifically by wounding.	VEIN PATTERNING 1 (VEP1); FUNCTIONS IN: binding, catalytic activity; INVOLVED IN: xylem and phloem pattern formation, response to wounding; LOCATED IN: cellular_component unknown; EXPRESSED IN: 25 plant structures; EXPRESSED DURING: 15 growth stages; CONTAINS InterPro DOMAIN/s: NAD(P)-binding (InterPro:IPR016040); BEST Arabidopsis thaliana protein match is: wound-responsive protein-related (TAIR:…
AT1G08490	Chr1:2685658-2688595	39.7664	30.7384	-0.371508	0.0423571	protein_coding	CPNIFS (CHLOROPLASTIC NIFS-LIKE CYSTEINE DESULFURASE); cysteine desulfurase/ selenocysteine lyase/ transaminase	Chloroplastic NifS-like protein that can catalyze the conversion of cysteine into alanine and elemental sulfur (S(0)) and of selenocysteine into alanine and elemental Se (Se(0)). Overexpression enhances selenium tolerance and accumulation.	CHLOROPLASTIC NIFS-LIKE CYSTEINE DESULFURASE (CPNIFS); FUNCTIONS IN: transaminase activity, selenocysteine lyase activity, cysteine desulfurase activity; INVOLVED IN: response to selenium ion, iron incorporation into metallo-sulfur cluster, sulfur metabolic process, selenium metabolic process; LOCATED IN: chloroplast; EXPRESSED IN: 23 plant structures; EXPRESSED DURING: 13 growth stages; CONTAINS…
AT5G38470	Chr5:15404641-15407711	98.0582	75.7605	-0.372193	0.0324277	protein_coding	DNA repair protein RAD23, putative		DNA repair protein RAD23, putative; FUNCTIONS IN: damaged DNA binding; INVOLVED IN: response to cold, nucleotide-excision repair; LOCATED IN: nucleus; EXPRESSED IN: 26 plant structures; EXPRESSED DURING: 14 growth stages; CONTAINS InterPro DOMAIN/s: Heat shock chaperonin-binding (InterPro:IPR006636), Ubiquitin-associated/translation elongation factor EF1B, N-terminal, eukaryote (InterPro:IPR01594…
AT1G50250	Chr1:18614208-18617063	83.5214	64.4743	-0.373421	0.0354775	protein_coding	FTSH1 (FtsH protease 1); ATP-dependent peptidase/ ATPase/ metallopeptidase	encodes an FTSH protease that is localized to the chloroplast. Involved in the D1 repair cycle of Photosystem II. FtsH1 and FtsH5 are interchangeable in thylakoid membranes.	FtsH protease 1 (FTSH1); FUNCTIONS IN: metallopeptidase activity, ATP-dependent peptidase activity, ATPase activity; INVOLVED IN: photosystem II repair, PSII associated light-harvesting complex II catabolic process; LOCATED IN: thylakoid lumen, chloroplast thylakoid membrane, chloroplast, membrane; EXPRESSED IN: 24 plant structures; EXPRESSED DURING: 13 growth stages; CONTAINS InterPro DOMAIN/s: …
AT1G48860	Chr1:18068706-18071466	29.7743	22.9777	-0.373836	0.0444535	protein_coding	3-phosphoshikimate 1-carboxyvinyltransferase, putative / 5-enolpyruvylshikimate-3-phosphate, putative / EPSP synthase, putative		3-phosphoshikimate 1-carboxyvinyltransferase, putative / 5-enolpyruvylshikimate-3-phosphate, putative / EPSP synthase, putative; FUNCTIONS IN: 3-phosphoshikimate 1-carboxyvinyltransferase activity, catalytic activity, transferase activity, transferring alkyl or aryl (other than methyl) groups; INVOLVED IN: glyphosate metabolic process, aromatic amino acid family biosynthetic process; LOCATED IN: …
AT5G23740	Chr5:8008009-8009436	227.948	175.907	-0.373894	0.0336386	protein_coding	RPS11-BETA (RIBOSOMAL PROTEIN S11-BETA); structural constituent of ribosome	Encodes a putative ribosomal protein S11 (RPS11-beta).	RIBOSOMAL PROTEIN S11-BETA (RPS11-BETA); FUNCTIONS IN: structural constituent of ribosome; INVOLVED IN: translation; LOCATED IN: cytosolic small ribosomal subunit, membrane; EXPRESSED IN: 22 plant structures; EXPRESSED DURING: 13 growth stages; CONTAINS InterPro DOMAIN/s: Nucleic acid-binding, OB-fold-like (InterPro:IPR016027), Nucleic acid-binding, OB-fold (InterPro:IPR012340), Ribosomal protein…
AT2G46500	Chr2:19086560-19088981	27.4091	21.1335	-0.375124	0.0429864	protein_coding	phosphatidylinositol 3- and 4-kinase family protein / ubiquitin family protein		phosphatidylinositol 3- and 4-kinase family protein / ubiquitin family protein; FUNCTIONS IN: inositol or phosphatidylinositol kinase activity, phosphotransferase activity, alcohol group as acceptor; INVOLVED IN: protein modification process; LOCATED IN: cellular_component unknown; EXPRESSED IN: 24 plant structures; EXPRESSED DURING: 15 growth stages; CONTAINS InterPro DOMAIN/s: Phosphatidylinosi…
AT1G53910	Chr1:20135111-20136970	61.0097	46.9668	-0.377397	0.0354954	protein_coding	RAP2.12; DNA binding / transcription factor	encodes a member of the ERF (ethylene response factor) subfamily B-2 of ERF/AP2 transcription factor family (RAP2.12). The protein contains one AP2 domain. There are 5 members in this subfamily including RAP2.2 AND RAP2.12.	RAP2.12; FUNCTIONS IN: transcription factor activity, DNA binding; INVOLVED IN: regulation of transcription, DNA-dependent; LOCATED IN: nucleus; EXPRESSED IN: 23 plant structures; EXPRESSED DURING: 14 growth stages; CONTAINS InterPro DOMAIN/s: DNA-binding, integrase-type (InterPro:IPR016177), Pathogenesis-related transcriptional factor and ERF, DNA-binding (InterPro:IPR001471); BEST Arabidopsis t…
AT5G54430	Chr5:22097165-22099758	58.397	44.9318	-0.378158	0.0433061	protein_coding	universal stress protein (USP) family protein	Contains a universal stress protein domain. Protein is phosphorylated in response to Phytophthora infestans zoospores and xylanase.	universal stress protein (USP) family protein; FUNCTIONS IN: molecular_function unknown; INVOLVED IN: response to molecule of fungal origin, response to stress; LOCATED IN: cytosol, nucleus, plasma membrane; EXPRESSED IN: 23 plant structures; EXPRESSED DURING: 13 growth stages; CONTAINS InterPro DOMAIN/s: UspA (InterPro:IPR006016), Rossmann-like alpha/beta/alpha sandwich fold (InterPro:IPR014729)…
AT5G56680	Chr5:22936542-22939036	41.6396	32.0232	-0.378838	0.0341529	protein_coding	SYNC1; ATP binding / aminoacyl-tRNA ligase/ asparagine-tRNA ligase/ aspartate-tRNA ligase/ nucleic acid binding / nucleotide binding	Encodes a putative cytosolic asparaginyl-tRNA synthetase.	SYNC1; FUNCTIONS IN: in 6 functions; INVOLVED IN: embryonic development ending in seed dormancy, response to cadmium ion; LOCATED IN: mitochondrion, chloroplast; EXPRESSED IN: cotyledon, guard cell, cultured cell, leaf; CONTAINS InterPro DOMAIN/s: Nucleic acid-binding, OB-fold (InterPro:IPR012340), Nucleic acid binding, OB-fold, tRNA/helicase-type (InterPro:IPR004365), Asparaginyl-tRNA synthetase…
AT2G26900	Chr2:11474951-11477944	207.889	159.824	-0.379331	0.0371263	protein_coding	bile acid:sodium symporter family protein		bile acid:sodium symporter family protein; FUNCTIONS IN: transporter activity, bile acid:sodium symporter activity; INVOLVED IN: sodium ion transport, organic anion transport; LOCATED IN: membrane, chloroplast envelope; EXPRESSED IN: 23 plant structures; EXPRESSED DURING: 13 growth stages; CONTAINS InterPro DOMAIN/s: Bile acid:sodium symporter (InterPro:IPR002657), Bile acid transporter (InterPro…
AT5G53480	Chr5:21713365-21717782	40.86	31.4025	-0.379809	0.0304276	protein_coding	importin beta-2, putative		importin beta-2, putative; FUNCTIONS IN: protein transporter activity, binding; INVOLVED IN: intracellular protein transport, protein import into nucleus, docking; LOCATED IN: nucleus, chloroplast, nuclear pore, cytoplasm; EXPRESSED IN: 25 plant structures; EXPRESSED DURING: 13 growth stages; CONTAINS InterPro DOMAIN/s: HEAT (InterPro:IPR000357), Importin-beta, N-terminal (InterPro:IPR001494), Ar…
AT1G29900	Chr1:10468053-10472211	47.724	36.6752	-0.379911	0.0315711	protein_coding	CARB (CARBAMOYL PHOSPHATE SYNTHETASE B); ATP binding / carbamoyl-phosphate synthase/ catalytic	carbamoyl phosphate synthetase large chain (CARB) mRNA,	CARBAMOYL PHOSPHATE SYNTHETASE B (CARB); FUNCTIONS IN: carbamoyl-phosphate synthase activity, catalytic activity, ATP binding; INVOLVED IN: arginine biosynthetic process; LOCATED IN: chloroplast stroma, chloroplast, membrane; EXPRESSED IN: 24 plant structures; EXPRESSED DURING: 13 growth stages; CONTAINS InterPro DOMAIN/s: Carbamoyl phosphate synthase, large subunit, N-terminal (InterPro:IPR00548…
AT4G00860	Chr4:359314-360493	127.666	98.0796	-0.380354	0.043755	protein_coding	ATOZI1	putative pathogenesis-related protein whose transcript level is induced in response to ozone and pathogenic Pseudomonas strains.	ATOZI1; FUNCTIONS IN: molecular_function unknown; INVOLVED IN: response to reactive oxygen species, response to bacterium, response to ozone; LOCATED IN: mitochondrion, peroxisome, plastid, membrane; EXPRESSED IN: 25 plant structures; EXPRESSED DURING: 15 growth stages; CONTAINS InterPro DOMAIN/s: Protein of unknown function DUF1138 (InterPro:IPR009515); BEST Arabidopsis thaliana protein match is…
AT5G14950	Chr5:4837151-4841942	15.8542	12.1708	-0.381439	0.0372567	protein_coding	GMII (GOLGI ALPHA-MANNOSIDASE II); alpha-mannosidase	Encodes a golgi alpha-mannosidase, an enzyme responsible for the formation of major complex-type N-glycans.	GOLGI ALPHA-MANNOSIDASE II (GMII); FUNCTIONS IN: alpha-mannosidase activity; INVOLVED IN: protein amino acid N-linked glycosylation; LOCATED IN: Golgi apparatus; EXPRESSED IN: 23 plant structures; EXPRESSED DURING: 15 growth stages; CONTAINS InterPro DOMAIN/s: Glycoside hydrolase-type carbohydrate-binding (InterPro:IPR011013), Glycoside hydrolase/deacetylase, beta/alpha-barrel (InterPro:IPR011330…
AT3G09860	Chr3:3026054-3027234	227.83	174.825	-0.382046	0.0304065	protein_coding	unknown protein		unknown protein; FUNCTIONS IN: molecular_function unknown; INVOLVED IN: biological_process unknown; LOCATED IN: cellular_component unknown; Has 21 Blast hits to 21 proteins in 7 species: Archae - 0; Bacteria - 0; Metazoa - 0; Fungi - 0; Plants - 21; Viruses - 0; Other Eukaryotes - 0 (source: NCBI BLink).
AT3G18190	Chr3:6232125-6234060	49.7904	38.1971	-0.382405	0.0308308	protein_coding	chaperonin, putative		chaperonin, putative; FUNCTIONS IN: unfolded protein binding, protein binding, ATP binding; INVOLVED IN: response to cadmium ion; EXPRESSED IN: 24 plant structures; EXPRESSED DURING: 14 growth stages; CONTAINS InterPro DOMAIN/s: Chaperonin Cpn60/TCP-1 (InterPro:IPR002423), Chaperone, tailless complex polypeptide 1 (InterPro:IPR017998), Chaperonin TCP-1, conserved site (InterPro:IPR002194), T-comp…
AT2G44350	Chr2:18316277-18321696	60.9006	46.7103	-0.382716	0.0469725	protein_coding	ATCS; ATP binding / ATP citrate synthase/ citrate (SI)-synthase	encodes a mitochrondrion targeted citrate synthase, the first enzyme of the tricarboxylic acid cycle, catalyzing the condensation of acetyl-CoA and oxaloacetate, finally yielding citrate and CoA.	ATCS; FUNCTIONS IN: citrate (SI)-synthase activity, ATP citrate synthase activity, ATP binding; INVOLVED IN: response to cadmium ion, tricarboxylic acid cycle; LOCATED IN: mitochondrion, cell wall, chloroplast; EXPRESSED IN: 25 plant structures; EXPRESSED DURING: 15 growth stages; CONTAINS InterPro DOMAIN/s: Citrate synthase-like, large alpha subdomain (InterPro:IPR016142), Citrate synthase, euka…
AT3G16480	Chr3:5599777-5602986	30.6619	23.4945	-0.384123	0.040163	protein_coding	MPPalpha (mitochondrial processing peptidase alpha subunit); catalytic/ metal ion binding / metalloendopeptidase/ zinc ion binding		mitochondrial processing peptidase alpha subunit (MPPalpha); FUNCTIONS IN: metalloendopeptidase activity, catalytic activity, zinc ion binding, metal ion binding; INVOLVED IN: proteolysis; LOCATED IN: in 8 components; EXPRESSED IN: 24 plant structures; EXPRESSED DURING: 13 growth stages; CONTAINS InterPro DOMAIN/s: Peptidase M16, zinc-binding site (InterPro:IPR001431), Peptidase M16, C-terminal (…
AT3G46430	Chr3:17087593-17088753	144.89	110.971	-0.384769	0.0450513	protein_coding	unknown protein		unknown protein; FUNCTIONS IN: molecular_function unknown; INVOLVED IN: biological_process unknown; LOCATED IN: mitochondrion, mitochondrial respiratory chain complex III; EXPRESSED IN: 25 plant structures; EXPRESSED DURING: 15 growth stages; BEST Arabidopsis thaliana protein match is: unknown protein (TAIR:AT5G59613.1); Has 26 Blast hits to 26 proteins in 8 species: Archae - 0; Bacteria - 0; Met…
AT2G43100	Chr2:17920659-17921689	106.146	81.2969	-0.384775	0.0297148	protein_coding	aconitase C-terminal domain-containing protein		aconitase C-terminal domain-containing protein; FUNCTIONS IN: hydro-lyase activity, 3-isopropylmalate dehydratase activity; INVOLVED IN: leucine biosynthetic process, metabolic process; LOCATED IN: 3-isopropylmalate dehydratase complex, chloroplast; EXPRESSED IN: 20 plant structures; EXPRESSED DURING: 10 growth stages; CONTAINS InterPro DOMAIN/s: 3-isopropylmalate dehydratase, small subunit (Inte…
AT1G34190	Chr1:12451450-12454142	33.8917	25.9553	-0.384904	0.0333017	protein_coding	anac017 (Arabidopsis NAC domain containing protein 17); transcription factor		Arabidopsis NAC domain containing protein 17 (anac017); FUNCTIONS IN: transcription factor activity; INVOLVED IN: multicellular organismal development, regulation of transcription; LOCATED IN: cellular_component unknown; EXPRESSED IN: 23 plant structures; EXPRESSED DURING: 15 growth stages; CONTAINS InterPro DOMAIN/s: No apical meristem (NAM) protein (InterPro:IPR003441); BEST Arabidopsis thalian…
AT3G06050	Chr3:1826072-1827861	83.9733	64.2946	-0.385233	0.0362813	protein_coding	PRXIIF (PEROXIREDOXIN IIF); antioxidant/ peroxidase	Encodes a mitochondrial matrix localized peroxiredoxin involved in redox homeostasis. Knockout mutants have reduced root growth under certain oxidative stress conditions.	PEROXIREDOXIN IIF (PRXIIF); FUNCTIONS IN: peroxidase activity, antioxidant activity; INVOLVED IN: response to oxidative stress, response to cadmium ion; LOCATED IN: mitochondrion, mitochondrial matrix; EXPRESSED IN: 27 plant structures; EXPRESSED DURING: 16 growth stages; CONTAINS InterPro DOMAIN/s: Thioredoxin fold (InterPro:IPR012335), Thioredoxin-like (InterPro:IPR017936), Thioredoxin-like fol…
AT5G47110	Chr5:19133985-19135317	278.397	213.121	-0.385473	0.032511	protein_coding	lil3 protein, putative		lil3 protein, putative; FUNCTIONS IN: molecular_function unknown; INVOLVED IN: photosynthesis, light harvesting; LOCATED IN: chloroplast thylakoid membrane, chloroplast; EXPRESSED IN: 22 plant structures; EXPRESSED DURING: 13 growth stages; BEST Arabidopsis thaliana protein match is: LIL3:1; transcription factor (TAIR:AT4G17600.1); Has 51 Blast hits to 51 proteins in 19 species: Archae - 0; Bacte…
AT1G15120	Chr1:5202647-5204193	259.142	198.345	-0.385735	0.0280757	protein_coding	ubiquinol-cytochrome C reductase complex 7.8 kDa protein, putative / mitochondrial hinge protein, putative		ubiquinol-cytochrome C reductase complex 7.8 kDa protein, putative / mitochondrial hinge protein, putative; FUNCTIONS IN: ubiquinol-cytochrome-c reductase activity; INVOLVED IN: mitochondrial electron transport, ubiquinol to cytochrome c; LOCATED IN: mitochondrion, mitochondrial respiratory chain complex III; EXPRESSED IN: 25 plant structures; EXPRESSED DURING: 15 growth stages; CONTAINS InterPro…
AT3G62700	Chr3:23190266-23195762	52.8109	40.3484	-0.388325	0.0311238	protein_coding	ATMRP10; ATPase, coupled to transmembrane movement of substances	member of MRP subfamily	ATMRP10; FUNCTIONS IN: ATPase activity, coupled to transmembrane movement of substances; INVOLVED IN: transport; LOCATED IN: vacuolar membrane, plasma membrane, vacuole, plant-type vacuole; EXPRESSED IN: 25 plant structures; EXPRESSED DURING: 13 growth stages; CONTAINS InterPro DOMAIN/s: ATPase, AAA+ type, core (InterPro:IPR003593), ABC transporter-like (InterPro:IPR003439), ABC transporter, tran…
AT2G35800	Chr2:15044044-15048603	25.3409	19.3427	-0.389676	0.029565	protein_coding	mitochondrial substrate carrier family protein		mitochondrial substrate carrier family protein; FUNCTIONS IN: binding, calcium ion binding; INVOLVED IN: transport; LOCATED IN: mitochondrial inner membrane, chloroplast envelope; EXPRESSED IN: 22 plant structures; EXPRESSED DURING: 13 growth stages; CONTAINS InterPro DOMAIN/s: EF-HAND 1 (InterPro:IPR018247), Mitochondrial substrate carrier (InterPro:IPR001993), EF-Hand type (InterPro:IPR011992),…
AT1G31730	Chr1:11359641-11364288	29.0703	22.1814	-0.390194	0.0264612	protein_coding	epsilon-adaptin, putative		epsilon-adaptin, putative; FUNCTIONS IN: protein binding, clathrin binding, binding; INVOLVED IN: intracellular protein transport, vesicle-mediated transport; LOCATED IN: membrane coat; EXPRESSED IN: 24 plant structures; EXPRESSED DURING: 13 growth stages; CONTAINS InterPro DOMAIN/s: Armadillo-like helical (InterPro:IPR011989), Adaptor protein complex AP-4, epsilon subunit (InterPro:IPR017109), A…
AT5G16760	Chr5:5509673-5511232	33.4409	25.5051	-0.390829	0.0417316	protein_coding	inositol 1,3,4-trisphosphate 5/6-kinase	Encodes a inositol 1,3,4-trisphosphate 5/6-kinase.	inositol 1,3,4-trisphosphate 5/6-kinase; FUNCTIONS IN: inositol or phosphatidylinositol kinase activity, catalytic activity; INVOLVED IN: inositol and derivative phosphorylation; LOCATED IN: intracellular; EXPRESSED IN: 24 plant structures; EXPRESSED DURING: 16 growth stages; CONTAINS InterPro DOMAIN/s: Inositol-tetrakisphosphate 1-kinase (InterPro:IPR017427), ATP-grasp fold (InterPro:IPR011761),…
AT5G02120	Chr5:419090-422032	213.144	162.445	-0.391882	0.0432913	protein_coding	OHP (ONE HELIX PROTEIN)	Encodes a one helix protein homologous to cyanobacterial high-light inducible proteins. The protein is localized to the thylakoid membrane and its transcript is transiently induced by exposure to high light conditions.	ONE HELIX PROTEIN (OHP); FUNCTIONS IN: molecular_function unknown; INVOLVED IN: response to high light intensity; LOCATED IN: chloroplast thylakoid membrane, chloroplast; EXPRESSED IN: 21 plant structures; EXPRESSED DURING: 13 growth stages; Has 41 Blast hits to 41 proteins in 15 species: Archae - 0; Bacteria - 3; Metazoa - 0; Fungi - 0; Plants - 31; Viruses - 0; Other Eukaryotes - 7 (source: NCB…
AT1G14920	Chr1:5149225-5151354	34.681	26.4287	-0.392039	0.0299242	protein_coding	GAI (GIBBERELLIC ACID INSENSITIVE); transcription factor	Similar to a putative transcription factor and transcriptional coactivators. Repressor of GA responses and involved in gibberellic acid mediated signaling. Member of the DELLA proteins that restrain the cell proliferation and expansion that drives plant growth. The protein undergoes degradation in response to GA via the 26S proteasome. GAI may be involved in reducing ROS accumulation in response …	GIBBERELLIC ACID INSENSITIVE (GAI); FUNCTIONS IN: transcription factor activity; INVOLVED IN: in 16 processes; LOCATED IN: nucleus; EXPRESSED IN: 22 plant structures; EXPRESSED DURING: 13 growth stages; CONTAINS InterPro DOMAIN/s: GRAS transcription factor (InterPro:IPR005202); BEST Arabidopsis thaliana protein match is: RGA1 (REPRESSOR OF GA1-3 1); protein binding / transcription factor (TAIR:AT…
AT5G18480	Chr5:6131202-6133906	26.734	20.3582	-0.393064	0.0421138	protein_coding	PGSIP6 (PLANT GLYCOGENIN-LIKE STARCH INITIATION PROTEIN 6); transferase, transferring glycosyl groups / transferase, transferring hexosyl groups		PLANT GLYCOGENIN-LIKE STARCH INITIATION PROTEIN 6 (PGSIP6); FUNCTIONS IN: transferase activity, transferring hexosyl groups, transferase activity, transferring glycosyl groups; INVOLVED IN: carbohydrate biosynthetic process, biosynthetic process; LOCATED IN: membrane; EXPRESSED IN: guard cell, leaf; CONTAINS InterPro DOMAIN/s: Glycosyl transferase, family 8 (InterPro:IPR002495); BEST Arabidopsis …
AT4G02450	Chr4:1072480-1075893	117.774	89.6677	-0.393362	0.0490124	protein_coding	glycine-rich protein		glycine-rich protein; FUNCTIONS IN: molecular_function unknown; LOCATED IN: plasma membrane; EXPRESSED IN: 24 plant structures; EXPRESSED DURING: 14 growth stages; CONTAINS InterPro DOMAIN/s: CS domain (InterPro:IPR007052), HSP20-like chaperone (InterPro:IPR008978), CS (InterPro:IPR017447); BEST Arabidopsis thaliana protein match is: unknown protein (TAIR:AT3G03773.1); Has 46378 Blast hits to 111…
AT3G54960	Chr3:20363309-20366840	25.6728	19.5243	-0.394971	0.0456493	protein_coding	ATPDIL1-3 (PDI-LIKE 1-3); protein disulfide isomerase	Encodes a protein disulfide isomerase-like (PDIL) protein, a member of a multigene family within the thioredoxin (TRX) superfamily. Transcript levels for this gene are up-regulated in response to three different chemical inducers of ER stress (dithiothreitol, beta-mercaptoethanol, and tunicamycin). Neither AtIRE1-2 nor AtbZIP60 appear to be required for this response.	PDI-LIKE 1-3 (ATPDIL1-3); FUNCTIONS IN: protein disulfide isomerase activity; INVOLVED IN: response to endoplasmic reticulum stress; LOCATED IN: endoplasmic reticulum, plasma membrane, chloroplast; EXPRESSED IN: 27 plant structures; EXPRESSED DURING: 13 growth stages; CONTAINS InterPro DOMAIN/s: Thioredoxin fold (InterPro:IPR012335), Disulphide isomerase (InterPro:IPR005788), Thioredoxin domain (…
AT4G19160	Chr4:10477295-10480141	49.8189	37.8644	-0.395851	0.0318606	protein_coding	unknown protein		unknown protein; INVOLVED IN: biological_process unknown; EXPRESSED IN: 22 plant structures; EXPRESSED DURING: 13 growth stages; Has 236 Blast hits to 236 proteins in 118 species: Archae - 0; Bacteria - 198; Metazoa - 2; Fungi - 0; Plants - 21; Viruses - 0; Other Eukaryotes - 15 (source: NCBI BLink).
AT1G55210	Chr1:20597868-20598708	97.6244	74.1465	-0.396864	0.029745	protein_coding	disease resistance response		disease resistance response; FUNCTIONS IN: molecular_function unknown; INVOLVED IN: lignan biosynthetic process, defense response; LOCATED IN: endomembrane system; EXPRESSED IN: 22 plant structures; EXPRESSED DURING: 13 growth stages; CONTAINS InterPro DOMAIN/s: Plant disease resistance response protein (InterPro:IPR004265); BEST Arabidopsis thaliana protein match is: disease resistance-responsiv…
AT4G18040	Chr4:10016566-10018228	73.7164	55.9784	-0.397116	0.0321594	protein_coding	EIF4E (EUKARYOTIC TRANSLATION INITATION FACTOR 4E); RNA binding / RNA cap binding / protein binding / translation initiation factor	eIF4E protein. The cum1 mutation affects the local spreading of CMV within the inoculated leaf, delaying accumulation of cucumber mosaic virus coat protein.	EUKARYOTIC TRANSLATION INITATION FACTOR 4E (EIF4E); FUNCTIONS IN: protein binding, RNA binding, RNA cap binding, translation initiation factor activity; INVOLVED IN: response to virus, translational initiation; LOCATED IN: nucleolus, nucleus, cytoplasm; EXPRESSED IN: 23 plant structures; EXPRESSED DURING: 13 growth stages; CONTAINS InterPro DOMAIN/s: Eukaryotic translation initiation factor 4E (e…
AT4G24820	Chr4:12786607-12792722	105.856	80.3368	-0.39797	0.0364581	protein_coding	26S proteasome regulatory subunit, putative (RPN7)		26S proteasome regulatory subunit, putative (RPN7); FUNCTIONS IN: molecular_function unknown; INVOLVED IN: protein catabolic process, ubiquitin-dependent protein catabolic process; LOCATED IN: nucleus, plasma membrane, proteasome regulatory particle, lid subcomplex, membrane; EXPRESSED IN: 23 plant structures; EXPRESSED DURING: 13 growth stages; CONTAINS InterPro DOMAIN/s: Proteasome component re…
AT2G22780	Chr2:9689414-9692154	43.7306	33.1721	-0.398676	0.0258586	protein_coding	PMDH1 (PEROXISOMAL NAD-MALATE DEHYDROGENASE 1); L-malate dehydrogenase/ binding / catalytic/ malate dehydrogenase/ oxidoreductase/ oxidoreductase, acting on the CH-OH group of donors, NAD or NADP as acceptor	encodes an peroxisomal NAD-malate dehydrogenase that is involved in fatty acid beta-oxidation through providing NAD to the process of converting fatty acyl CoA to acetyl CoA.	PEROXISOMAL NAD-MALATE DEHYDROGENASE 1 (PMDH1); FUNCTIONS IN: in 6 functions; INVOLVED IN: regulation of photorespiration, regulation of fatty acid beta-oxidation; LOCATED IN: chloroplast, peroxisome; EXPRESSED IN: 22 plant structures; EXPRESSED DURING: 13 growth stages; CONTAINS InterPro DOMAIN/s: Malate dehydrogenase, NAD-dependent, eukaryotes and gamma proteobacteria (InterPro:IPR010097), NAD(…
AT1G32990	Chr1:11955784-11957284	454.299	344.561	-0.398885	0.0291573	protein_coding	PRPL11 (PLASTID RIBOSOMAL PROTEIN L11); structural constituent of ribosome	mutant has Decreased effective quantum yield of photosystem II; Pale green plants; Reduced growth rate; Plastid Ribosomal Protein L11	PLASTID RIBOSOMAL PROTEIN L11 (PRPL11); FUNCTIONS IN: structural constituent of ribosome; INVOLVED IN: translation, ribosome biogenesis; LOCATED IN: in 7 components; EXPRESSED IN: 23 plant structures; EXPRESSED DURING: 13 growth stages; CONTAINS InterPro DOMAIN/s: Ribosomal protein L11, bacterial-type (InterPro:IPR006519), Ribosomal protein L11 (InterPro:IPR000911); BEST Arabidopsis thaliana prot…
AT4G18950	Chr4:10375363-10378390	27.6329	20.9574	-0.398928	0.0365097	protein_coding	ankyrin protein kinase, putative		ankyrin protein kinase, putative; FUNCTIONS IN: protein serine/threonine/tyrosine kinase activity, kinase activity; INVOLVED IN: regulation of signal transduction, protein amino acid phosphorylation; LOCATED IN: nucleus, cytoplasm; EXPRESSED IN: 25 plant structures; EXPRESSED DURING: 14 growth stages; CONTAINS InterPro DOMAIN/s: Protein kinase, core (InterPro:IPR000719), Integrin-linked protein k…
AT1G77610	Chr1:29165209-29172867	33.1244	25.1092	-0.399676	0.049835	protein_coding	glucose-6-phosphate/phosphate translocator-related		glucose-6-phosphate/phosphate translocator-related; FUNCTIONS IN: organic anion transmembrane transporter activity; LOCATED IN: membrane; EXPRESSED IN: 22 plant structures; EXPRESSED DURING: 13 growth stages; CONTAINS InterPro DOMAIN/s: Protein of unknown function DUF6, transmembrane (InterPro:IPR000620), Protein of unknown function DUF250 (InterPro:IPR004853); BEST Arabidopsis thaliana protein m…
AT1G21720	Chr1:7626282-7628262	90.6012	68.5996	-0.401329	0.0264619	protein_coding	PBC1 (PROTEASOME BETA SUBUNIT C1); peptidase/ threonine-type endopeptidase	20S proteasome beta subunit PBC1 truncated protein (PBC1)	PROTEASOME BETA SUBUNIT C1 (PBC1); FUNCTIONS IN: peptidase activity, threonine-type endopeptidase activity; INVOLVED IN: ubiquitin-dependent protein catabolic process; LOCATED IN: proteasome core complex, plasma membrane; EXPRESSED IN: 23 plant structures; EXPRESSED DURING: 13 growth stages; CONTAINS InterPro DOMAIN/s: Proteasome, beta-type subunit, conserved site (InterPro:IPR016050), 20S protea…
AT2G33800	Chr2:14300771-14302430	559.559	423.599	-0.401591	0.0445935	protein_coding	ribosomal protein S5 family protein		ribosomal protein S5 family protein; FUNCTIONS IN: structural constituent of ribosome, RNA binding; INVOLVED IN: response to cadmium ion, response to cold, translation; LOCATED IN: in 8 components; EXPRESSED IN: 26 plant structures; EXPRESSED DURING: 14 growth stages; CONTAINS InterPro DOMAIN/s: Ribosomal protein S5, N-terminal (InterPro:IPR013810), Double-stranded RNA-binding-like (InterPro:IPR0…
AT1G13820	Chr1:4735546-4737808	48.0207	36.2995	-0.403708	0.030666	protein_coding	hydrolase, alpha/beta fold family protein		hydrolase, alpha/beta fold family protein; FUNCTIONS IN: hydrolase activity; CONTAINS InterPro DOMAIN/s: Alpha/beta hydrolase fold-1 (InterPro:IPR000073); BEST Arabidopsis thaliana protein match is: hydrolase, alpha/beta fold family protein (TAIR:AT5G39220.1); Has 5140 Blast hits to 5134 proteins in 762 species: Archae - 39; Bacteria - 3125; Metazoa - 236; Fungi - 50; Plants - 322; Viruses - 0; O…
AT4G25570	Chr4:13053685-13055623	172.906	130.661	-0.404155	0.0205946	protein_coding	ACYB-2; carbon-monoxide oxygenase	Encodes cytochrome b561.	ACYB-2; FUNCTIONS IN: carbon-monoxide oxygenase activity; LOCATED IN: integral to membrane, chloroplast, vacuole; EXPRESSED IN: 23 plant structures; EXPRESSED DURING: 13 growth stages; CONTAINS InterPro DOMAIN/s: Cytochrome b561, eukaryote (InterPro:IPR004877), Cytochrome b561/ferric reductase transmembrane (InterPro:IPR006593); BEST Arabidopsis thaliana protein match is: ACYB-1; carbon-monoxide …
AT5G38980	Chr5:15606770-15607350	269.228	203.333	-0.404981	0.0215925	protein_coding	unknown protein		unknown protein; FUNCTIONS IN: molecular_function unknown; INVOLVED IN: biological_process unknown; LOCATED IN: endomembrane system; EXPRESSED IN: 22 plant structures; EXPRESSED DURING: 13 growth stages; Has 3 Blast hits to 3 proteins in 1 species: Archae - 0; Bacteria - 0; Metazoa - 0; Fungi - 0; Plants - 3; Viruses - 0; Other Eukaryotes - 0 (source: NCBI BLink).
AT2G38025	Chr2:15914957-15916733	44.0558	33.2716	-0.405041	0.0443297	protein_coding			FUNCTIONS IN: molecular_function unknown; INVOLVED IN: biological_process unknown; LOCATED IN: chloroplast; CONTAINS InterPro DOMAIN/s: Ovarian tumour, otubain (InterPro:IPR003323); BEST Arabidopsis thaliana protein match is: OTU-like cysteine protease family protein (TAIR:AT3G57810.3); Has 100 Blast hits to 100 proteins in 30 species: Archae - 0; Bacteria - 0; Metazoa - 21; Fungi - 2; Plants - 6…
AT3G18640	Chr3:6413300-6416550	14.4077	10.8769	-0.405574	0.0489011	protein_coding	zinc finger protein-related		zinc finger protein-related; FUNCTIONS IN: zinc ion binding, nucleic acid binding; EXPRESSED IN: 18 plant structures; EXPRESSED DURING: 10 growth stages; CONTAINS InterPro DOMAIN/s: Zinc finger, CCCH-type (InterPro:IPR000571); BEST Arabidopsis thaliana protein match is: unknown protein (TAIR:AT3G26850.2); Has 2001 Blast hits to 1797 proteins in 176 species: Archae - 1; Bacteria - 29; Metazoa - 85…
AT1G79870	Chr1:30044745-30046027	48.6883	36.7552	-0.405627	0.0328594	protein_coding	oxidoreductase family protein		oxidoreductase family protein; FUNCTIONS IN: in 6 functions; INVOLVED IN: metabolic process; EXPRESSED IN: 22 plant structures; EXPRESSED DURING: 13 growth stages; CONTAINS InterPro DOMAIN/s: D-isomer specific 2-hydroxyacid dehydrogenase, catalytic region (InterPro:IPR006139), D-isomer specific 2-hydroxyacid dehydrogenase, NAD-binding (InterPro:IPR006140), NAD(P)-binding (InterPro:IPR016040); BES…
AT3G05220	Chr3:1488594-1491320	91.1148	68.7471	-0.406386	0.0206167	protein_coding	heavy-metal-associated domain-containing protein		heavy-metal-associated domain-containing protein; FUNCTIONS IN: metal ion binding; INVOLVED IN: metal ion transport; EXPRESSED IN: 23 plant structures; EXPRESSED DURING: 13 growth stages; CONTAINS InterPro DOMAIN/s: Heavy metal transport/detoxification protein (InterPro:IPR006121); BEST Arabidopsis thaliana protein match is: heavy-metal-associated domain-containing protein (TAIR:AT3G06130.1); Has…
AT2G35020	Chr2:14756710-14760706	24.0997	18.1801	-0.406658	0.0395003	protein_coding	UTP--glucose-1-phosphate uridylyltransferase family protein		UTP--glucose-1-phosphate uridylyltransferase family protein; FUNCTIONS IN: nucleotidyltransferase activity; INVOLVED IN: metabolic process; LOCATED IN: cellular_component unknown; EXPRESSED IN: 23 plant structures; EXPRESSED DURING: 13 growth stages; CONTAINS InterPro DOMAIN/s: UTP--glucose-1-phosphate uridylyltransferase (InterPro:IPR002618); BEST Arabidopsis thaliana protein match is: UDP-N-ace…
AT5G48810	Chr5:19786763-19790334	200.554	151.248	-0.407073	0.0284503	protein_coding	CB5-D (CYTOCHROME B5 ISOFORM D); heme binding	Encodes a cytochrome b5 isoform that localizes to the ER. The C-terminal portion of the protein appears to be capable of inserting into a plant microsomal membrane in vitro and the protein appears to be subject to glycosylation.	CYTOCHROME B5 ISOFORM D (CB5-D); FUNCTIONS IN: heme binding; INVOLVED IN: defense response to bacterium; LOCATED IN: endoplasmic reticulum, endoplasmic reticulum membrane; EXPRESSED IN: 26 plant structures; EXPRESSED DURING: 15 growth stages; CONTAINS InterPro DOMAIN/s: Cytochrome b5, heme-binding site (InterPro:IPR018506), Cytochrome b5 (InterPro:IPR001199); BEST Arabidopsis thaliana protein mat…
AT3G10670	Chr3:3335048-3337387	80.0879	60.3972	-0.407103	0.0201608	protein_coding	ATNAP7; ATPase, coupled to transmembrane movement of substances / protein binding / transporter	Plastidic SufC-like ATP-binding cassette/ATPase essential for Arabidopsis embryogenesis. Involved in the biogenesis and/or repair of oxidatively damaged Fe√S clusters. Expressed in embryos and meristems.	ATNAP7; FUNCTIONS IN: ATPase activity, coupled to transmembrane movement of substances, protein binding, transporter activity; INVOLVED IN: embryonic development ending in seed dormancy, iron-sulfur cluster assembly, thylakoid membrane organization; LOCATED IN: chloroplast stroma, chloroplast; EXPRESSED IN: 26 plant structures; EXPRESSED DURING: 13 growth stages; CONTAINS InterPro DOMAIN/s: ATPas…
AT5G35570	Chr5:13749710-13753458	15.0318	11.3342	-0.407331	0.0478725	protein_coding	unknown protein		unknown protein; FUNCTIONS IN: molecular_function unknown; INVOLVED IN: biological_process unknown; LOCATED IN: chloroplast; EXPRESSED IN: 15 plant structures; EXPRESSED DURING: 7 growth stages; CONTAINS InterPro DOMAIN/s: Protein of unknown function DUF246, plant (InterPro:IPR004348); BEST Arabidopsis thaliana protein match is: unknown protein (TAIR:AT2G37980.1); Has 438 Blast hits to 431 protei…
AT4G31560	Chr4:15295200-15296241	94.9264	71.5473	-0.407913	0.0360359	protein_coding	HCF153	Encodes HCF153, a 15-KDa protein involved in the biogenesis of the cytochrome b(6)f complex. Associated with the thylakoid membrane.	HCF153; FUNCTIONS IN: molecular_function unknown; INVOLVED IN: cytochrome b6f complex assembly; LOCATED IN: thylakoid membrane; EXPRESSED IN: 22 plant structures; EXPRESSED DURING: 13 growth stages; Has 16 Blast hits to 16 proteins in 6 species: Archae - 0; Bacteria - 0; Metazoa - 0; Fungi - 0; Plants - 16; Viruses - 0; Other Eukaryotes - 0 (source: NCBI BLink).
AT1G32440	Chr1:11712161-11715112	23.0132	17.292	-0.412354	0.0366735	protein_coding	PKp3 (plastidial pyruvate kinase 3); pyruvate kinase	encodes a chloroplast pyruvate kinase beta subunit. The enzyme is less active than the other chloroplast pyruvate kinase beta subunit encoded by AT5G52920. Involved in seed oil biosynthesis. Can partially complement the AT5G52920 mutant.	plastidial pyruvate kinase 3 (PKp3); FUNCTIONS IN: pyruvate kinase activity; INVOLVED IN: glycolysis, fatty acid biosynthetic process; LOCATED IN: chloroplast stroma, chloroplast; EXPRESSED IN: 23 plant structures; EXPRESSED DURING: 13 growth stages; CONTAINS InterPro DOMAIN/s: Pyruvate kinase, C-terminal-like (InterPro:IPR015795), Pyruvate kinase, active site (InterPro:IPR018209), Pyruvate kinas…
AT1G54090	Chr1:20189566-20191900	15.4476	11.5994	-0.413334	0.045129	protein_coding	ATEXO70D2 (exocyst subunit EXO70 family protein D2); protein binding	A member of EXO70 gene family, putative exocyst subunits, conserved in land plants. Arabidopsis thaliana contains 23 putative EXO70 genes, which can be classified into eight clusters on the phylogenetic tree.	exocyst subunit EXO70 family protein D2 (ATEXO70D2); FUNCTIONS IN: protein binding; INVOLVED IN: exocytosis, vesicle docking during exocytosis; LOCATED IN: exocyst; EXPRESSED IN: 23 plant structures; EXPRESSED DURING: 13 growth stages; CONTAINS InterPro DOMAIN/s: Exo70 exocyst complex subunit (InterPro:IPR004140); BEST Arabidopsis thaliana protein match is: ATEXO70D3 (exocyst subunit EXO70 family…
AT3G11070	Chr3:3467753-3470095	18.0063	13.5159	-0.413851	0.0499659	protein_coding	outer membrane OMP85 family protein		outer membrane OMP85 family protein; FUNCTIONS IN: molecular_function unknown; INVOLVED IN: biological_process unknown; LOCATED IN: outer membrane; EXPRESSED IN: callus; CONTAINS InterPro DOMAIN/s: Bacterial surface antigen (D15) (InterPro:IPR000184), Surface antigen variable number (InterPro:IPR010827); BEST Arabidopsis thaliana protein match is: outer membrane OMP85 family protein (TAIR:AT5G055…
AT1G50480	Chr1:18701950-18706478	127.182	95.2872	-0.41654	0.0253047	protein_coding	THFS (10-FORMYLTETRAHYDROFOLATE SYNTHETASE); ATP binding / copper ion binding / formate-tetrahydrofolate ligase	10-formyltetrahydrofolate synthetase (THFS) mRNA, complete	10-FORMYLTETRAHYDROFOLATE SYNTHETASE (THFS); FUNCTIONS IN: formate-tetrahydrofolate ligase activity, copper ion binding, ATP binding; INVOLVED IN: response to cadmium ion, folic acid and derivative biosynthetic process; LOCATED IN: apoplast, chloroplast, plasma membrane; EXPRESSED IN: 6 plant structures; EXPRESSED DURING: seedling growth; CONTAINS InterPro DOMAIN/s: Formate-tetrahydrofolate ligas…
AT5G12850	Chr5:4056186-4059580	19.2203	14.3964	-0.416924	0.0268133	protein_coding	zinc finger (CCCH-type) family protein		zinc finger (CCCH-type) family protein; FUNCTIONS IN: transcription factor activity; INVOLVED IN: regulation of transcription; LOCATED IN: cytoplasm; EXPRESSED IN: 22 plant structures; EXPRESSED DURING: 13 growth stages; CONTAINS InterPro DOMAIN/s: Zinc finger, CCCH-type (InterPro:IPR000571), Ankyrin (InterPro:IPR002110); BEST Arabidopsis thaliana protein match is: zinc finger (CCCH-type) family …
AT4G38220	Chr4:17925179-17927097	34.5442	25.8688	-0.417231	0.0327244	protein_coding	aminoacylase, putative / N-acyl-L-amino-acid amidohydrolase, putative		aminoacylase, putative / N-acyl-L-amino-acid amidohydrolase, putative; FUNCTIONS IN: metallopeptidase activity, hydrolase activity, protein dimerization activity, aminoacylase activity; INVOLVED IN: amino acid metabolic process, proteolysis; LOCATED IN: vacuole; EXPRESSED IN: 23 plant structures; EXPRESSED DURING: 14 growth stages; CONTAINS InterPro DOMAIN/s: ArgE/DapE/ACY1/CPG2/YscS, conserved s…
AT3G57890	Chr3:21438202-21442021	35.8509	26.8314	-0.418084	0.019453	protein_coding	tubulin-specific chaperone C-related		tubulin-specific chaperone C-related; FUNCTIONS IN: binding; INVOLVED IN: biological_process unknown; LOCATED IN: cellular_component unknown; EXPRESSED IN: 24 plant structures; EXPRESSED DURING: 14 growth stages; CONTAINS InterPro DOMAIN/s: CARP motif (InterPro:IPR006599), C-CAP/cofactor C-like domain (InterPro:IPR017901), Tubulin binding cofactor C (InterPro:IPR012945); BEST Arabidopsis thaliana…
AT2G19870	Chr2:8575877-8577947	21.9817	16.4427	-0.418854	0.0321942	protein_coding	tRNA/rRNA methyltransferase (SpoU) family protein		tRNA/rRNA methyltransferase (SpoU) family protein; FUNCTIONS IN: methyltransferase activity, RNA binding, RNA methyltransferase activity; INVOLVED IN: RNA processing; LOCATED IN: chloroplast; CONTAINS InterPro DOMAIN/s: tRNA/rRNA methyltransferase, SpoU (InterPro:IPR001537), RNA methyltransferase TrmH, group 3 (InterPro:IPR004441), RNA 2-O ribose methyltransferase, substrate binding (InterPro:IPR…
AT1G67680	Chr1:25365755-25368526	30.0458	22.4583	-0.419914	0.0203753	protein_coding	7S RNA binding		7S RNA binding; FUNCTIONS IN: 7S RNA binding; INVOLVED IN: SRP-dependent cotranslational protein targeting to membrane; LOCATED IN: signal recognition particle; EXPRESSED IN: male gametophyte, pollen tube; EXPRESSED DURING: L mature pollen stage, M germinated pollen stage; CONTAINS InterPro DOMAIN/s: Signal recognition particle, SRP72 subunit, RNA-binding (InterPro:IPR013699); BEST Arabidopsis th…
AT1G44000	Chr1:16708067-16709713	71.2129	53.1996	-0.420723	0.01954	protein_coding	unknown protein		unknown protein; FUNCTIONS IN: molecular_function unknown; INVOLVED IN: biological_process unknown; EXPRESSED IN: 23 plant structures; EXPRESSED DURING: 15 growth stages; BEST Arabidopsis thaliana protein match is: unknown protein (TAIR:AT4G11911.1); Has 133 Blast hits to 131 proteins in 47 species: Archae - 0; Bacteria - 53; Metazoa - 0; Fungi - 0; Plants - 78; Viruses - 0; Other Eukaryotes - 2 …
AT5G66680	Chr5:26617543-26620667	62.667	46.8091	-0.420919	0.0159425	protein_coding	DGL1; dolichyl-diphosphooligosaccharide-protein glycotransferase	Encodes a protein ortholog of human SOT48 or yeast WBP1, an essential protein subunit of the oligosaccharyltransferase (OST) complex, which is responsible for the transfer in the ER of the N-linked glycan precursor onto Asn residues of candidate proteins.	DGL1; FUNCTIONS IN: dolichyl-diphosphooligosaccharide-protein glycotransferase activity; INVOLVED IN: cellulose biosynthetic process, protein amino acid N-linked glycosylation via asparagine, plant-type cell wall organization, unidimensional cell growth; LOCATED IN: in 8 components; EXPRESSED IN: 26 plant structures; EXPRESSED DURING: 15 growth stages; CONTAINS InterPro DOMAIN/s: Dolichyl-diphosp…
AT3G19130	Chr3:6611197-6614044	32.1578	24.0005	-0.422105	0.0246363	protein_coding	ATRBP47B (RNA-binding protein 47B); RNA binding		RNA-binding protein 47B (ATRBP47B); FUNCTIONS IN: RNA binding; EXPRESSED IN: 23 plant structures; EXPRESSED DURING: 14 growth stages; CONTAINS InterPro DOMAIN/s: RNA recognition motif, RNP-1 (InterPro:IPR000504), Nucleotide-binding, alpha-beta plait (InterPro:IPR012677); BEST Arabidopsis thaliana protein match is: ATRBP47A (Arabidopsis thaliana RNA-binding protein 47a); RNA binding (TAIR:AT1G4960…
AT3G48560	Chr3:18001311-18003581	148.006	110.35	-0.423566	0.0199641	protein_coding	CSR1 (CHLORSULFURON/IMIDAZOLINONE RESISTANT 1); acetolactate synthase/ pyruvate decarboxylase	Catalyzes the formation of acetolactate from pyruvate, the first step in valine and isoleucine biosynthesis. Requires FAD, thiamine pyrophosphate and Mg. Inhibited by the sulphonylurea herbicide, chlorsulphuron, and the imidazolinone herbicide, imazapyr. The obtained crystal structure of acetohydroxyacid synthase AHAS, EC 2.2.1.6)in complex with herbicides of the sulphonylurea and imidazolinone f…	CHLORSULFURON/IMIDAZOLINONE RESISTANT 1 (CSR1); FUNCTIONS IN: acetolactate synthase activity, pyruvate decarboxylase activity; INVOLVED IN: branched chain family amino acid biosynthetic process; LOCATED IN: chloroplast; EXPRESSED IN: 24 plant structures; EXPRESSED DURING: 15 growth stages; CONTAINS InterPro DOMAIN/s: TPP-binding enzymes, conserved site (InterPro:IPR000399), Thiamine pyrophosphate…
AT4G02080	Chr4:921453-922777	110.539	82.3548	-0.424633	0.0161188	protein_coding	ATSAR2 (ARABIDOPSIS THALIANA SECRETION-ASSOCIATED RAS SUPER FAMILY 2); GTP binding	A member of ARF-like GTPase family. A thaliana has 21 members, in two subfamilies, ARF and ARF-like (ARL) GTPases.	ARABIDOPSIS THALIANA SECRETION-ASSOCIATED RAS SUPER FAMILY 2 (ATSAR2); FUNCTIONS IN: GTP binding; INVOLVED IN: intracellular protein transport; LOCATED IN: plasma membrane; EXPRESSED IN: 26 plant structures; EXPRESSED DURING: 15 growth stages; CONTAINS InterPro DOMAIN/s: Small GTP-binding protein (InterPro:IPR005225), GTP-binding protein SAR1 (InterPro:IPR006687), ARF/SAR superfamily (InterPro:IP…
AT5G18680	Chr5:6228164-6230537	33.0628	24.6244	-0.425122	0.0284507	protein_coding	AtTLP11 (TUBBY LIKE PROTEIN 11); phosphoric diester hydrolase/ transcription factor	Member of TLP family	TUBBY LIKE PROTEIN 11 (AtTLP11); FUNCTIONS IN: transcription factor activity, phosphoric diester hydrolase activity; INVOLVED IN: regulation of transcription; EXPRESSED IN: 22 plant structures; EXPRESSED DURING: 13 growth stages; CONTAINS InterPro DOMAIN/s: Cyclin-like F-box (InterPro:IPR001810), Tubby, C-terminal, conserved site (InterPro:IPR018066), Tubby, C-terminal (InterPro:IPR000007); BEST …
AT5G01410	Chr5:172317-173614	96.706	72.0023	-0.425563	0.0142994	protein_coding	RSR4 (REDUCED SUGAR RESPONSE 4); protein heterodimerization/ protein homodimerization	Encodes a protein predicted to function in tandem with PDX2 to form glutamine amidotransferase complex with involved in vitamin B6 biosynthesis.	REDUCED SUGAR RESPONSE 4 (RSR4); FUNCTIONS IN: protein heterodimerization activity, protein homodimerization activity; INVOLVED IN: in 12 processes; LOCATED IN: cytosol, endomembrane system, plasma membrane; EXPRESSED IN: 26 plant structures; EXPRESSED DURING: 15 growth stages; CONTAINS InterPro DOMAIN/s: Vitamin B6 biosynthesis protein (InterPro:IPR001852), Ribulose-phosphate binding barrel (Int…
AT5G16300	Chr5:5338118-5344285	19.0747	14.1997	-0.425804	0.027855	protein_coding			FUNCTIONS IN: molecular_function unknown; INVOLVED IN: biological_process unknown; LOCATED IN: cellular_component unknown; EXPRESSED IN: 23 plant structures; EXPRESSED DURING: 13 growth stages; CONTAINS InterPro DOMAIN/s: Vps51/Vps67 (InterPro:IPR014812); Has 204 Blast hits to 183 proteins in 76 species: Archae - 0; Bacteria - 0; Metazoa - 127; Fungi - 34; Plants - 24; Viruses - 0; Other Eukaryot…
AT1G03900	Chr1:991138-993118	83.6484	62.1631	-0.42828	0.0147617	protein_coding	ATNAP4 (Arabidopsis thaliana non-intrinsic ABC protein 4); ATPase, coupled to transmembrane movement of substances / transporter	member of NAP family, an heterogeneous subfamily of the ATP-binding Cassette (ABC) superfamily of membrane transporters. The NAPs proteins are characterized by having only one nucleotide-binding folds (NBFs) domain.	Arabidopsis thaliana non-intrinsic ABC protein 4 (ATNAP4); FUNCTIONS IN: ATPase activity, coupled to transmembrane movement of substances, transporter activity; INVOLVED IN: extracellular transport; LOCATED IN: membrane; EXPRESSED IN: 26 plant structures; EXPRESSED DURING: 15 growth stages; CONTAINS InterPro DOMAIN/s: Adaptin ear-binding coat-associated protein 1 NECAP-1 (InterPro:IPR012466); BES…
AT1G35620	Chr1:13156367-13160245	38.9911	28.9733	-0.428423	0.0196485	protein_coding	ATPDIL5-2 (PDI-LIKE 5-2); protein disulfide isomerase	Encodes a protein disulfide isomerase-like (PDIL) protein, a member of a multigene family within the thioredoxin (TRX) superfamily. Unlike several other PDI family members, transcript levels for this gene are not up-regulated in response to three different chemical inducers of ER stress (dithiothreitol, beta-mercaptoethanol, and tunicamycin). However, the level of transcripts for this gene is sli…	PDI-LIKE 5-2 (ATPDIL5-2); FUNCTIONS IN: protein disulfide isomerase activity; INVOLVED IN: cell redox homeostasis; LOCATED IN: endoplasmic reticulum, plasma membrane, plant-type cell wall; EXPRESSED IN: 26 plant structures; EXPRESSED DURING: 13 growth stages; CONTAINS InterPro DOMAIN/s: Thioredoxin fold (InterPro:IPR012335), Thioredoxin-like subdomain (InterPro:IPR006662), Thioredoxin-like (Inter…
AT1G08880	Chr1:2846948-2847800	148.497	110.317	-0.428786	0.0148061	protein_coding	H2AXA; DNA binding	Encodes HTA5, a histone H2A protein. H2AX is a meiosis-specific isoform of histone H2A. Upon DSB formation, rapid accumulation of phosphorylated H2AX (&#947;-H2AX) occurs around the break site. _x0001_H2AX foci accumulate in early G2. Immunolocalization studies in spread preparations of wild-type meiocytes at G2/early leptotene revealed the accumulation of numerous rather diffuse &#947;-H2AX foci…	H2AXA; FUNCTIONS IN: DNA binding; INVOLVED IN: nucleosome assembly; LOCATED IN: nucleus; EXPRESSED IN: 23 plant structures; EXPRESSED DURING: 13 growth stages; CONTAINS InterPro DOMAIN/s: Histone H2A (InterPro:IPR002119), Histone-fold (InterPro:IPR009072), Histone core (InterPro:IPR007125); BEST Arabidopsis thaliana protein match is: GAMMA-H2AX (GAMMA HISTONE VARIANT H2AX); DNA binding (TAIR:AT1G…
AT4G00165	Chr4:69272-69884	124.851	92.7387	-0.428965	0.0227537	protein_coding	protease inhibitor/seed storage/lipid transfer protein (LTP) family protein		protease inhibitor/seed storage/lipid transfer protein (LTP) family protein; FUNCTIONS IN: lipid binding; INVOLVED IN: N-terminal protein myristoylation, lipid transport; LOCATED IN: endomembrane system; CONTAINS InterPro DOMAIN/s: Bifunctional inhibitor/plant lipid transfer protein/seed storage (InterPro:IPR016140), Plant lipid transfer protein/seed storage/trypsin-alpha amylase inhibitor (Inter…
AT4G02680	Chr4:1181048-1184930	19.3092	14.331	-0.430149	0.0172605	protein_coding	EOL1 (ETO1-LIKE 1); binding / protein binding	Encodes a paralog of ETO1, which is a negative regulator of ACS5 (a key enzyme in ethylene biosynthesis pathway). EOL1 also interacts with and inhibits the activity of ACS5.	ETO1-LIKE 1 (EOL1); FUNCTIONS IN: protein binding, binding; INVOLVED IN: regulation of ethylene biosynthetic process; LOCATED IN: cellular_component unknown; EXPRESSED IN: 22 plant structures; EXPRESSED DURING: 13 growth stages; CONTAINS InterPro DOMAIN/s: Tetratricopeptide TPR-1 (InterPro:IPR001440), Tetratricopeptide-like helical (InterPro:IPR011990), BTB/POZ fold (InterPro:IPR011333), Kelch re…
AT1G03475	Chr1:869050-871211	263.282	195.3	-0.430915	0.0187844	protein_coding	LIN2 (LESION INITIATION 2); coproporphyrinogen oxidase	Encodes coproporphyrinogen III oxidase, a key enzyme in the biosynthetic pathway of chlorophyll and heme, a tetrapyrrole pathway. Mutants express cytological and molecular markers associated with the defense responses, usually activated by pathogen infection.	LESION INITIATION 2 (LIN2); FUNCTIONS IN: coproporphyrinogen oxidase activity; INVOLVED IN: tetrapyrrole biosynthetic process; LOCATED IN: apoplast, chloroplast stroma, chloroplast, plastid; EXPRESSED IN: 23 plant structures; EXPRESSED DURING: 13 growth stages; CONTAINS InterPro DOMAIN/s: Coproporphyrinogen III oxidase (InterPro:IPR001260), Coproporphyrinogen III oxidase, conserved site (InterPro…
AT2G26280	Chr2:11184738-11191337	35.8467	26.5868	-0.431131	0.0183455	protein_coding	CID7; ATP binding / damaged DNA binding / protein binding	smr (Small MutS Related) domain-containing protein mRNA, complete cds	CID7; FUNCTIONS IN: damaged DNA binding, protein binding, ATP binding; INVOLVED IN: mismatch repair; LOCATED IN: chloroplast; EXPRESSED IN: 22 plant structures; EXPRESSED DURING: 13 growth stages; CONTAINS InterPro DOMAIN/s: Smr protein/MutS2 C-terminal (InterPro:IPR002625), Region of unknown function DUF1771 (InterPro:IPR013899); BEST Arabidopsis thaliana protein match is: PRLI-interacting facto…
AT5G15320	Chr5:4977534-4978894	108.091	80.1588	-0.431312	0.0362977	protein_coding	unknown protein		unknown protein; FUNCTIONS IN: molecular_function unknown; INVOLVED IN: biological_process unknown; LOCATED IN: endomembrane system; EXPRESSED IN: 23 plant structures; EXPRESSED DURING: 15 growth stages; BEST Arabidopsis thaliana protein match is: unknown protein (TAIR:AT3G01130.1); Has 37 Blast hits to 37 proteins in 7 species: Archae - 0; Bacteria - 0; Metazoa - 0; Fungi - 0; Plants - 37; Virus…
AT1G72340	Chr1:27236874-27238612	31.7137	23.4918	-0.432949	0.0326292	protein_coding	eukaryotic translation initiation factor 2B family protein / eIF-2B family protein		eukaryotic translation initiation factor 2B family protein / eIF-2B family protein; FUNCTIONS IN: GTP binding, translation initiation factor activity; INVOLVED IN: translational initiation, cellular metabolic process; LOCATED IN: eukaryotic translation initiation factor 2B complex; EXPRESSED IN: 24 plant structures; EXPRESSED DURING: 15 growth stages; CONTAINS InterPro DOMAIN/s: Initiation factor…
AT4G15802	Chr4:8986614-8988452	158.042	116.981	-0.434035	0.0152975	protein_coding			FUNCTIONS IN: molecular_function unknown; INVOLVED IN: biological_process unknown; LOCATED IN: cellular_component unknown; CONTAINS InterPro DOMAIN/s: Heat shock factor binding 1 (InterPro:IPR009643); Has 178 Blast hits to 178 proteins in 62 species: Archae - 0; Bacteria - 0; Metazoa - 122; Fungi - 0; Plants - 37; Viruses - 0; Other Eukaryotes - 19 (source: NCBI BLink).
AT5G32450	Chr5:12079610-12081573	62.6983	46.3748	-0.435087	0.0167622	protein_coding	RNA recognition motif (RRM)-containing protein		RNA recognition motif (RRM)-containing protein; FUNCTIONS IN: oxidoreductase activity, nucleotide binding, nucleic acid binding; INVOLVED IN: oxidation reduction; EXPRESSED IN: 22 plant structures; EXPRESSED DURING: 13 growth stages; CONTAINS InterPro DOMAIN/s: Aldo/keto reductase (InterPro:IPR001395), RNA recognition motif, RNP-1 (InterPro:IPR000504), Nucleotide-binding, alpha-beta plait (InterP…
AT1G13280	Chr1:4547453-4548875	52.4766	38.8034	-0.435493	0.0179293	protein_coding	AOC4 (ALLENE OXIDE CYCLASE 4); allene-oxide cyclase	Encodes allene oxide cyclase. One of four genes in Arabidopsis that encode this enzyme, which catalyzes an essential step in jasmonic acid biosynthesis. Gene expression is reduced during senescence, a process that involves jasmonic acid signalling pathway.	ALLENE OXIDE CYCLASE 4 (AOC4); FUNCTIONS IN: allene-oxide cyclase activity; INVOLVED IN: jasmonic acid biosynthetic process; LOCATED IN: plasma membrane, chloroplast; EXPRESSED IN: 24 plant structures; EXPRESSED DURING: 13 growth stages; CONTAINS InterPro DOMAIN/s: Allene oxide cyclase (InterPro:IPR009410); BEST Arabidopsis thaliana protein match is: AOC3 (ALLENE OXIDE CYCLASE 3); allene-oxide cy…
AT5G35730	Chr5:13893706-13896974	21.9246	16.2071	-0.435925	0.0324784	protein_coding	EXS family protein / ERD1/XPR1/SYG1 family protein		EXS family protein / ERD1/XPR1/SYG1 family protein; FUNCTIONS IN: molecular_function unknown; INVOLVED IN: biological_process unknown; LOCATED IN: integral to membrane; EXPRESSED IN: 24 plant structures; EXPRESSED DURING: 15 growth stages; CONTAINS InterPro DOMAIN/s: EXS, C-terminal (InterPro:IPR004342); BEST Arabidopsis thaliana protein match is: unknown protein (TAIR:AT2G32295.1); Has 598 Blast…
AT4G14800	Chr4:8500286-8502229	66.9409	49.4718	-0.436281	0.0219048	protein_coding	PBD2 (20S PROTEASOME BETA SUBUNIT 2); peptidase/ threonine-type endopeptidase	Encodes 20S proteasome beta subunit PBD2 (PBD2).	20S PROTEASOME BETA SUBUNIT 2 (PBD2); FUNCTIONS IN: peptidase activity, threonine-type endopeptidase activity; INVOLVED IN: ubiquitin-dependent protein catabolic process; LOCATED IN: proteasome core complex, vacuole; EXPRESSED IN: 24 plant structures; EXPRESSED DURING: 13 growth stages; CONTAINS InterPro DOMAIN/s: Proteasome, beta-type subunit, conserved site (InterPro:IPR016050), 20S proteasome,…
AT3G53580	Chr3:19864756-19867134	95.8296	70.8026	-0.436668	0.0116384	protein_coding	diaminopimelate epimerase family protein		diaminopimelate epimerase family protein; FUNCTIONS IN: diaminopimelate epimerase activity; INVOLVED IN: lysine biosynthetic process via diaminopimelate; LOCATED IN: chloroplast; EXPRESSED IN: 24 plant structures; EXPRESSED DURING: 15 growth stages; CONTAINS InterPro DOMAIN/s: Diaminopimelate epimerase, active site (InterPro:IPR018510), Diaminopimelate epimerase (InterPro:IPR001653); Has 5079 Bla…
AT4G27320	Chr4:13678463-13680924	32.0795	23.6941	-0.437124	0.0305679	protein_coding	universal stress protein (USP) family protein	Contains a universal stress protein domain. Protein is phosphorylated in response to Phytophthora infestans zoospores and xylanase.	universal stress protein (USP) family protein; FUNCTIONS IN: molecular_function unknown; INVOLVED IN: response to molecule of fungal origin, response to stress; LOCATED IN: chloroplast; EXPRESSED IN: 22 plant structures; EXPRESSED DURING: 13 growth stages; CONTAINS InterPro DOMAIN/s: UspA (InterPro:IPR006016), Rossmann-like alpha/beta/alpha sandwich fold (InterPro:IPR014729), Universal stress pro…
AT4G20980	Chr4:11216930-11219337	53.1284	39.237	-0.437269	0.0216395	protein_coding	eukaryotic translation initiation factor 3 subunit 7, putative / eIF-3 zeta, putative / eIF3d, putative		eukaryotic translation initiation factor 3 subunit 7, putative / eIF-3 zeta, putative / eIF3d, putative; FUNCTIONS IN: translation initiation factor activity; INVOLVED IN: translational initiation; LOCATED IN: chloroplast; EXPRESSED IN: 22 plant structures; EXPRESSED DURING: 13 growth stages; CONTAINS InterPro DOMAIN/s: Eukaryotic translation initiation factor 3, subunit 7 (InterPro:IPR007783); B…
AT5G52010	Chr5:21121482-21122985	29.6883	21.9201	-0.437642	0.0267759	protein_coding	zinc finger (C2H2 type) family protein		zinc finger (C2H2 type) family protein; FUNCTIONS IN: transcription factor activity, zinc ion binding, nucleic acid binding; INVOLVED IN: regulation of transcription; LOCATED IN: intracellular, chloroplast; EXPRESSED IN: 21 plant structures; EXPRESSED DURING: 13 growth stages; CONTAINS InterPro DOMAIN/s: Zinc finger, C2H2-like (InterPro:IPR015880), Zinc finger, C2H2-type (InterPro:IPR007087); BES…
AT5G43960	Chr5:17688787-17691939	45.1296	33.3081	-0.438202	0.0125296	protein_coding	nuclear transport factor 2 (NTF2) family protein / RNA recognition motif (RRM)-containing protein		nuclear transport factor 2 (NTF2) family protein / RNA recognition motif (RRM)-containing protein; FUNCTIONS IN: RNA binding, nucleotide binding, nucleic acid binding; INVOLVED IN: transport, nucleocytoplasmic transport; LOCATED IN: intracellular; EXPRESSED IN: 23 plant structures; EXPRESSED DURING: 13 growth stages; CONTAINS InterPro DOMAIN/s: Nuclear transport factor 2 (InterPro:IPR002075), RNA…
AT3G59540	Chr3:21995676-21996836	322.866	238.179	-0.438889	0.0115309	protein_coding	60S ribosomal protein L38 (RPL38B)		60S ribosomal protein L38 (RPL38B); FUNCTIONS IN: structural constituent of ribosome; INVOLVED IN: translation, ribosome biogenesis; LOCATED IN: cytosolic large ribosomal subunit, ribosome; EXPRESSED IN: 22 plant structures; EXPRESSED DURING: 13 growth stages; CONTAINS InterPro DOMAIN/s: Ribosomal protein L38e (InterPro:IPR002675); BEST Arabidopsis thaliana protein match is: 60S ribosomal protein…
AT3G18680	Chr3:6427402-6430514	131.886	97.1102	-0.441598	0.0128185	protein_coding	aspartate/glutamate/uridylate kinase family protein		aspartate/glutamate/uridylate kinase family protein; FUNCTIONS IN: uridylate kinase activity, UMP kinase activity; INVOLVED IN: amino acid biosynthetic process, 'de novo' pyrimidine base biosynthetic process, pyrimidine nucleotide biosynthetic process; LOCATED IN: chloroplast; EXPRESSED IN: 23 plant structures; EXPRESSED DURING: 13 growth stages; CONTAINS InterPro DOMAIN/s: Aspartate/glutamate/ur…
AT3G57280	Chr3:21193779-21195716	48.1482	35.4463	-0.441845	0.0242484	protein_coding	unknown protein		unknown protein; INVOLVED IN: biological_process unknown; LOCATED IN: chloroplast, chloroplast inner membrane, chloroplast envelope; EXPRESSED IN: 24 plant structures; EXPRESSED DURING: 13 growth stages; CONTAINS InterPro DOMAIN/s: Uncharacterised protein family UPF0136, Transmembrane (InterPro:IPR005349); BEST Arabidopsis thaliana protein match is: unknown protein (TAIR:AT3G20510.1); Has 95 Blas…
AT1G74260	Chr1:27922832-27927904	28.1167	20.6923	-0.44233	0.0104241	protein_coding	PUR4 (purine biosynthesis 4); ATP binding / catalytic/ phosphoribosylformylglycinamidine synthase	Encodes formylglycinamidine ribonucleotide synthase an enzyme involved in de novo purine biosynthesis. PUR4 is localizes to the chloroplast and mitochondria. Loss of PUR4 function affects male but not female gametophyte development.	purine biosynthesis 4 (PUR4); FUNCTIONS IN: phosphoribosylformylglycinamidine synthase activity, catalytic activity, ATP binding; INVOLVED IN: microgametogenesis; LOCATED IN: mitochondrion, chloroplast stroma, chloroplast; EXPRESSED IN: 23 plant structures; EXPRESSED DURING: 13 growth stages; CONTAINS InterPro DOMAIN/s: PurM, N-terminal-like (InterPro:IPR016188), AIR synthase related protein (Int…
AT1G28280	Chr1:9886076-9887478	41.1312	30.2601	-0.442818	0.0482071	protein_coding	VQ motif-containing protein		VQ motif-containing protein; FUNCTIONS IN: molecular_function unknown; INVOLVED IN: biological_process unknown; EXPRESSED IN: 22 plant structures; EXPRESSED DURING: 13 growth stages; CONTAINS InterPro DOMAIN/s: VQ (InterPro:IPR008889); BEST Arabidopsis thaliana protein match is: VQ motif-containing protein (TAIR:AT2G33780.1); Has 170 Blast hits to 161 proteins in 41 species: Archae - 0; Bacteria …
AT1G20630	Chr1:7146635-7149977	65.4333	48.135	-0.442938	0.0108703	protein_coding	CAT1 (CATALASE 1); catalase	Catalyzes the reduction of hydrogen peroxide using heme group as cofactor. Protects cells from toxicity by H2O2.	CATALASE 1 (CAT1); FUNCTIONS IN: catalase activity; INVOLVED IN: in 7 processes; LOCATED IN: mitochondrion, cytosolic ribosome, cell wall, peroxisome, chloroplast envelope; EXPRESSED IN: 26 plant structures; EXPRESSED DURING: 15 growth stages; CONTAINS InterPro DOMAIN/s: Catalase (InterPro:IPR002226), Catalase related subgroup (InterPro:IPR018028), Catalase, N-terminal (InterPro:IPR011614), Catal…
AT1G02270	Chr1:443148-446235	32.0992	23.5977	-0.443889	0.0191078	protein_coding	endonuclease/exonuclease/phosphatase family protein / calcium-binding EF hand family protein		endonuclease/exonuclease/phosphatase family protein / calcium-binding EF hand family protein; FUNCTIONS IN: catalytic activity, calcium ion binding; INVOLVED IN: response to cold; LOCATED IN: nucleus; EXPRESSED IN: 22 plant structures; EXPRESSED DURING: 13 growth stages; CONTAINS InterPro DOMAIN/s: EF-HAND 1 (InterPro:IPR018247), EF-HAND 2 (InterPro:IPR018249), EF-Hand type (InterPro:IPR011992), …
AT2G45160	Chr2:18617861-18620150	15.9865	11.7451	-0.444799	0.0299105	protein_coding	scarecrow transcription factor family protein		scarecrow transcription factor family protein; FUNCTIONS IN: transcription factor activity; INVOLVED IN: regulation of transcription; LOCATED IN: cellular_component unknown; EXPRESSED IN: 23 plant structures; EXPRESSED DURING: 13 growth stages; CONTAINS InterPro DOMAIN/s: GRAS transcription factor (InterPro:IPR005202); BEST Arabidopsis thaliana protein match is: scarecrow transcription factor fam…
AT2G33860	Chr2:14325268-14328978	17.5087	12.8621	-0.444946	0.0250008	protein_coding	ETT (ETTIN); DNA binding / transcription factor	ettin (ett) mutations have pleiotropic effects on Arabidopsis flower development, causing increases in perianth organ number, decreases in stamen number and anther formation, and apical-basal patterning defects in the gynoecium. The ETTIN gene encodes a protein with homology to DNA binding proteins which bind to auxin response elements. ETT transcript is expressed throughout stage 1 floral merist…	ETTIN (ETT); FUNCTIONS IN: transcription factor activity, DNA binding; INVOLVED IN: response to auxin stimulus, vegetative phase change, abaxial cell fate specification, regulation of transcription, DNA-dependent, auxin metabolic process; LOCATED IN: nucleus; EXPRESSED IN: 23 plant structures; EXPRESSED DURING: 13 growth stages; CONTAINS InterPro DOMAIN/s: Transcriptional factor B3 (InterPro:IPR0…
AT4G38680	Chr4:18071883-18073182	70.3251	51.6343	-0.44571	0.0114951	protein_coding	GRP2 (GLYCINE RICH PROTEIN 2); double-stranded DNA binding / mRNA binding / nucleic acid binding / single-stranded DNA binding	Encodes a glycine-rich protein that binds nucleic acids and promotes DNA melting. Its transcript and protein levels are up-regulated in response to cold treatment with protein levels peaking earlier in shoots (~10-14 days) than in roots (~21 days). It is normally expressed in meristematic regions and developing tissues where cell division occurs. RNAi and antisense lines with lower levels of CSP2…	GLYCINE RICH PROTEIN 2 (GRP2); FUNCTIONS IN: double-stranded DNA binding, mRNA binding, single-stranded DNA binding, nucleic acid binding; INVOLVED IN: stamen development, response to cold, seed development, DNA duplex unwinding, vegetative to reproductive phase transition; LOCATED IN: nucleolus, nucleus, plasma membrane, cytoplasm; EXPRESSED IN: 37 plant structures; EXPRESSED DURING: 14 growth s…
AT5G55070	Chr5:22347210-22350817	51.777	37.9987	-0.446363	0.010284	protein_coding	2-oxoacid dehydrogenase family protein		2-oxoacid dehydrogenase family protein; FUNCTIONS IN: dihydrolipoyllysine-residue succinyltransferase activity, acyltransferase activity; INVOLVED IN: response to oxidative stress, metabolic process; LOCATED IN: cytosolic ribosome, mitochondrion; EXPRESSED IN: 27 plant structures; EXPRESSED DURING: 14 growth stages; CONTAINS InterPro DOMAIN/s: 2-oxo acid dehydrogenase, lipoyl-binding site (InterP…
AT2G31490	Chr2:13411982-13413246	177.773	130.322	-0.447957	0.0135107	protein_coding	unknown protein		unknown protein; FUNCTIONS IN: molecular_function unknown; INVOLVED IN: photorespiration; LOCATED IN: mitochondrion, mitochondrial membrane, respiratory chain complex I; EXPRESSED IN: 23 plant structures; EXPRESSED DURING: 15 growth stages; Has 31 Blast hits to 31 proteins in 9 species: Archae - 0; Bacteria - 0; Metazoa - 0; Fungi - 0; Plants - 31; Viruses - 0; Other Eukaryotes - 0 (source: NCBI …
AT5G63850	Chr5:25551054-25553520	19.2524	14.1135	-0.447966	0.0314787	protein_coding	AAP4; acidic amino acid transmembrane transporter/ amino acid transmembrane transporter/ neutral amino acid transmembrane transporter/ primary active transmembrane transporter	Amino acid transporter whose expression is downregulated by dehydration.	AAP4; FUNCTIONS IN: neutral amino acid transmembrane transporter activity, acidic amino acid transmembrane transporter activity, amino acid transmembrane transporter activity, primary active transmembrane transporter activity; INVOLVED IN: response to water deprivation, amino acid transport; LOCATED IN: membrane; EXPRESSED IN: 23 plant structures; EXPRESSED DURING: 13 growth stages; CONTAINS Inte…
AT2G15620	Chr2:6810475-6812939	101.216	74.1142	-0.449621	0.010052	protein_coding	NIR1 (NITRITE REDUCTASE 1); ferredoxin-nitrate reductase/ nitrite reductase (NO-forming)	involved in the second step of nitrate assimilation	NITRITE REDUCTASE 1 (NIR1); FUNCTIONS IN: ferredoxin-nitrate reductase activity, nitrite reductase (NO-forming) activity; INVOLVED IN: response to salt stress; LOCATED IN: mitochondrion, apoplast, chloroplast stroma, chloroplast, membrane; EXPRESSED IN: 24 plant structures; EXPRESSED DURING: 14 growth stages; CONTAINS InterPro DOMAIN/s: Nitrite and sulphite reductase iron-sulphur/siroheme-binding…
AT5G22350	Chr5:7397385-7400937	18.1538	13.2913	-0.449792	0.033069	protein_coding	ELM1 (ELONGATED MITOCHONDRIA 1)		ELONGATED MITOCHONDRIA 1 (ELM1); INVOLVED IN: mitochondrial fission, protein localization in organelle; LOCATED IN: mitochondrial outer membrane; CONTAINS InterPro DOMAIN/s: Protein of unknown function DUF1022 (InterPro:IPR009367); BEST Arabidopsis thaliana protein match is: unknown protein (TAIR:AT5G06180.2); Has 1314 Blast hits to 1314 proteins in 78 species: Archae - 0; Bacteria - 145; Metazoa…
AT2G23840	Chr2:10153796-10155647	41.5673	30.4138	-0.450722	0.024554	protein_coding	HNH endonuclease domain-containing protein		HNH endonuclease domain-containing protein; FUNCTIONS IN: endonuclease activity, nucleic acid binding; INVOLVED IN: biological_process unknown; LOCATED IN: cellular_component unknown; EXPRESSED IN: 21 plant structures; EXPRESSED DURING: 13 growth stages; CONTAINS InterPro DOMAIN/s: HNH nuclease (InterPro:IPR003615), HNH endonuclease (InterPro:IPR002711); Has 3440 Blast hits to 3440 proteins in 40…
AT4G14440	Chr4:8306744-8307753	42.454	31.0453	-0.451527	0.0265535	protein_coding	HCD1 (3-HYDROXYACYL-COA DEHYDRATASE 1); carnitine racemase/ catalytic/ dodecenoyl-CoA delta-isomerase	encodes a cytosolic delta3, delta2-enoyl CoA isomerase, involved in unsaturated fatty acid degradation	3-HYDROXYACYL-COA DEHYDRATASE 1 (HCD1); FUNCTIONS IN: dodecenoyl-CoA delta-isomerase activity, catalytic activity, carnitine racemase activity; INVOLVED IN: fatty acid catabolic process, metabolic process; LOCATED IN: cytosol, peroxisome, nucleus; EXPRESSED IN: 23 plant structures; EXPRESSED DURING: 13 growth stages; CONTAINS InterPro DOMAIN/s: Crotonase, core (InterPro:IPR001753); BEST Arabidops…
AT5G48910	Chr5:19832871-19834934	13.8053	10.0895	-0.452359	0.0412679	protein_coding	pentatricopeptide (PPR) repeat-containing protein		pentatricopeptide (PPR) repeat-containing protein; INVOLVED IN: biological_process unknown; LOCATED IN: chloroplast; EXPRESSED IN: 22 plant structures; EXPRESSED DURING: 13 growth stages; CONTAINS InterPro DOMAIN/s: Pentatricopeptide repeat (InterPro:IPR002885); BEST Arabidopsis thaliana protein match is: pentatricopeptide (PPR) repeat-containing protein (TAIR:AT5G66520.1); Has 13119 Blast hits t…
AT1G25230	Chr1:8840401-8842317	29.6484	21.6662	-0.45251	0.0380707	protein_coding	purple acid phosphatase family protein		purple acid phosphatase family protein; FUNCTIONS IN: hydrolase activity, protein serine/threonine phosphatase activity; INVOLVED IN: biological_process unknown; LOCATED IN: endomembrane system; EXPRESSED IN: 22 plant structures; EXPRESSED DURING: 13 growth stages; CONTAINS InterPro DOMAIN/s: Metallophosphoesterase (InterPro:IPR004843); BEST Arabidopsis thaliana protein match is: PAP3 (PURPLE ACI…
AT5G42310	Chr5:16915782-16921245	30.6463	22.3707	-0.454106	0.0274718	protein_coding	pentatricopeptide (PPR) repeat-containing protein		pentatricopeptide (PPR) repeat-containing protein; LOCATED IN: chloroplast; EXPRESSED IN: 23 plant structures; EXPRESSED DURING: 13 growth stages; CONTAINS InterPro DOMAIN/s: Pentatricopeptide repeat (InterPro:IPR002885); BEST Arabidopsis thaliana protein match is: pentatricopeptide (PPR) repeat-containing protein (TAIR:AT3G22470.1); Has 25250 Blast hits to 6205 proteins in 190 species: Archae - …
AT3G60800	Chr3:22467172-22469592	17.0442	12.4371	-0.454626	0.0475713	protein_coding	zinc finger (DHHC type) family protein		zinc finger (DHHC type) family protein; FUNCTIONS IN: zinc ion binding; INVOLVED IN: biological_process unknown; EXPRESSED IN: 23 plant structures; EXPRESSED DURING: 13 growth stages; CONTAINS InterPro DOMAIN/s: Zinc finger, DHHC-type (InterPro:IPR001594); BEST Arabidopsis thaliana protein match is: zinc finger (DHHC type) family protein (TAIR:AT4G22750.1); Has 3967 Blast hits to 3964 proteins in…
AT3G04830	Chr3:1326226-1329364	49.4872	36.1047	-0.454868	0.0147406	protein_coding	binding		binding; FUNCTIONS IN: binding; INVOLVED IN: biological_process unknown; LOCATED IN: cellular_component unknown; EXPRESSED IN: 23 plant structures; EXPRESSED DURING: 13 growth stages; CONTAINS InterPro DOMAIN/s: Tetratricopeptide-like helical (InterPro:IPR011990), Tetratricopeptide region (InterPro:IPR013026); BEST Arabidopsis thaliana protein match is: binding (TAIR:AT5G28220.1); Has 403 Blast h…
AT1G27970	Chr1:9746810-9748467	93.4431	68.161	-0.455143	0.0478356	protein_coding	NTF2B (NUCLEAR TRANSPORT FACTOR 2B); Ran GTPase binding / protein transporter	Encodes an ortholog of yeast NTF2, a nuclear envelop transport protein that functions as the nuclear import receptor for RanGDP, an essential player in nucleocytoplasmic transport.	NUCLEAR TRANSPORT FACTOR 2B (NTF2B); FUNCTIONS IN: protein transporter activity, Ran GTPase binding; INVOLVED IN: nucleocytoplasmic transport, protein import into nucleus; LOCATED IN: nuclear envelope, nucleus, intracellular, plasma membrane; EXPRESSED IN: 26 plant structures; EXPRESSED DURING: 15 growth stages; CONTAINS InterPro DOMAIN/s: Nuclear transport factor 2 (InterPro:IPR002075), Nuclear …
AT3G27160	Chr3:10017475-10019090	526.291	383.856	-0.455298	0.0126113	protein_coding	GHS1 (GLUCOSE HYPERSENSITIVE 1); structural constituent of ribosome	GHS1 encodes plastid ribosomal protein S21	GLUCOSE HYPERSENSITIVE 1 (GHS1); FUNCTIONS IN: structural constituent of ribosome; INVOLVED IN: translation, ribosome biogenesis; LOCATED IN: ribosome, chloroplast; EXPRESSED IN: 23 plant structures; EXPRESSED DURING: 13 growth stages; CONTAINS InterPro DOMAIN/s: Ribosomal protein S21 (InterPro:IPR001911); BEST Arabidopsis thaliana protein match is: structural constituent of ribosome (TAIR:AT5G63…
AT1G67730	Chr1:25391459-25393610	46.0495	33.582	-0.455501	0.0128133	protein_coding	YBR159; ketoreductase/ oxidoreductase	Encodes one of the two Arabidopsis homologues to YBR159w encoding a S. cerevisiae beta-ketoacyl reductase (KCR), which catalyzes the first reduction during VLCFA (very long chain fatty acids, >18 carbon) elongation: KCR1 (At1g67730), KCR2 (At1g24470). Complementation of the yeast ybr159Delta mutant demonstrated that the two KCR proteins are divergent and that only AtKCR1 can restore heterologous …	YBR159; FUNCTIONS IN: oxidoreductase activity, ketoreductase activity; INVOLVED IN: cuticle development; LOCATED IN: endoplasmic reticulum, membrane; EXPRESSED IN: 26 plant structures; EXPRESSED DURING: 14 growth stages; CONTAINS InterPro DOMAIN/s: NAD(P)-binding (InterPro:IPR016040), Glucose/ribitol dehydrogenase (InterPro:IPR002347), Short-chain dehydrogenase/reductase SDR (InterPro:IPR002198);…
AT1G79090	Chr1:29749111-29753307	24.5667	17.9063	-0.456235	0.0151784	protein_coding	unknown protein		unknown protein; FUNCTIONS IN: molecular_function unknown; INVOLVED IN: biological_process unknown; LOCATED IN: cellular_component unknown; EXPRESSED IN: 25 plant structures; EXPRESSED DURING: 15 growth stages; BEST Arabidopsis thaliana protein match is: unknown protein (TAIR:AT3G22270.1); Has 1095 Blast hits to 996 proteins in 141 species: Archae - 0; Bacteria - 25; Metazoa - 583; Fungi - 222; P…
AT4G29080	Chr4:14323360-14325328	23.3544	17.0118	-0.457154	0.0370494	protein_coding	PAP2 (PHYTOCHROME-ASSOCIATED PROTEIN 2); transcription factor	phytochrome-associated protein 2 (PAP2)	PHYTOCHROME-ASSOCIATED PROTEIN 2 (PAP2); FUNCTIONS IN: transcription factor activity; INVOLVED IN: response to auxin stimulus, regulation of translation; LOCATED IN: intracellular, nucleus; EXPRESSED IN: 22 plant structures; EXPRESSED DURING: 13 growth stages; CONTAINS InterPro DOMAIN/s: Aux/IAA-ARF-dimerisation (InterPro:IPR011525), AUX/IAA protein (InterPro:IPR003311); BEST Arabidopsis thaliana…
AT5G16070	Chr5:5246119-5251179	35.3274	25.7172	-0.458051	0.0331862	protein_coding	chaperonin, putative		chaperonin, putative; FUNCTIONS IN: unfolded protein binding, protein binding, ATP binding; INVOLVED IN: protein folding, cellular protein metabolic process; LOCATED IN: cellular_component unknown; EXPRESSED IN: 23 plant structures; EXPRESSED DURING: 13 growth stages; CONTAINS InterPro DOMAIN/s: Chaperonin Cpn60/TCP-1 (InterPro:IPR002423), Chaperone, tailless complex polypeptide 1 (InterPro:IPR01…
AT3G01640	Chr3:239380-241443	19.0639	13.8709	-0.458781	0.048593	protein_coding	GHMP kinase family protein		GHMP kinase family protein; FUNCTIONS IN: poly(U) binding, galactokinase activity, ATP binding; INVOLVED IN: metabolic process, phosphorylation; LOCATED IN: cytoplasm; EXPRESSED IN: 24 plant structures; EXPRESSED DURING: 15 growth stages; CONTAINS InterPro DOMAIN/s: Mevalonate and galactokinase (InterPro:IPR006206), GHMP kinase (InterPro:IPR006204), Ribosomal protein S5 domain 2-type fold (InterP…
AT2G39360	Chr2:16437471-16440154	9.75884	7.09863	-0.459168	0.0416776	protein_coding	protein kinase family protein		protein kinase family protein; FUNCTIONS IN: kinase activity; INVOLVED IN: protein amino acid phosphorylation; LOCATED IN: plasma membrane; EXPRESSED IN: 23 plant structures; EXPRESSED DURING: 12 growth stages; CONTAINS InterPro DOMAIN/s: Protein kinase, ATP binding site (InterPro:IPR017441), Protein kinase, core (InterPro:IPR000719), Serine/threonine protein kinase-related (InterPro:IPR017442), …
AT2G02050	Chr2:489965-491995	118.685	86.3302	-0.459199	0.0127794	protein_coding	NADH-ubiquinone oxidoreductase B18 subunit, putative		NADH-ubiquinone oxidoreductase B18 subunit, putative; FUNCTIONS IN: NADH dehydrogenase activity, NADH dehydrogenase (ubiquinone) activity; INVOLVED IN: mitochondrial electron transport, NADH to ubiquinone, photorespiration; LOCATED IN: mitochondrion, mitochondrial membrane, respiratory chain complex I; EXPRESSED IN: 25 plant structures; EXPRESSED DURING: 15 growth stages; CONTAINS InterPro DOMAIN…
AT3G23300	Chr3:8333024-8336146	41.9268	30.4737	-0.460309	0.0080756	protein_coding	dehydration-responsive protein-related		dehydration-responsive protein-related; INVOLVED IN: biological_process unknown; LOCATED IN: Golgi apparatus, plasma membrane, nucleus; EXPRESSED IN: 24 plant structures; EXPRESSED DURING: 13 growth stages; CONTAINS InterPro DOMAIN/s: Protein of unknown function DUF248, methyltransferase putative (InterPro:IPR004159); BEST Arabidopsis thaliana protein match is: dehydration-responsive protein-rela…
AT5G17840	Chr5:5895673-5897150	39.3973	28.6099	-0.461581	0.0469667	protein_coding	chaperone protein dnaJ-related		chaperone protein dnaJ-related; FUNCTIONS IN: unfolded protein binding, heat shock protein binding; INVOLVED IN: protein folding; LOCATED IN: chloroplast; EXPRESSED IN: 22 plant structures; EXPRESSED DURING: 13 growth stages; CONTAINS InterPro DOMAIN/s: Heat shock protein DnaJ, cysteine-rich region (InterPro:IPR001305); Has 67 Blast hits to 67 proteins in 19 species: Archae - 0; Bacteria - 13; Me…
AT1G53520	Chr1:19976414-19977955	33.826	24.547	-0.462585	0.0354645	protein_coding	chalcone-flavanone isomerase-related		chalcone-flavanone isomerase-related; FUNCTIONS IN: chalcone isomerase activity; INVOLVED IN: flavonoid biosynthetic process; LOCATED IN: chloroplast stroma, chloroplast; EXPRESSED IN: 20 plant structures; EXPRESSED DURING: 13 growth stages; CONTAINS InterPro DOMAIN/s: Chalcone isomerase, subgroup (InterPro:IPR003466), Chalcone isomerase, 3-layer sandwich (InterPro:IPR016088), Chalcone isomerase …
AT2G44410	Chr2:18328416-18330336	22.717	16.48	-0.463062	0.0210891	protein_coding	protein binding / zinc ion binding		protein binding / zinc ion binding; FUNCTIONS IN: protein binding, zinc ion binding; EXPRESSED IN: cultured cell; CONTAINS InterPro DOMAIN/s: Zinc finger, RING-type (InterPro:IPR001841), Zinc finger, RING/FYVE/PHD-type (InterPro:IPR013083); BEST Arabidopsis thaliana protein match is: zinc finger (C3HC4-type RING finger) family protein (TAIR:AT3G58030.3); Has 1080 Blast hits to 1080 proteins in 15…
AT3G60630	Chr3:22410364-22412608	19.7294	14.3074	-0.463579	0.0173193	protein_coding	scarecrow transcription factor family protein		scarecrow transcription factor family protein; FUNCTIONS IN: transcription factor activity; INVOLVED IN: regulation of transcription; LOCATED IN: cellular_component unknown; EXPRESSED IN: 23 plant structures; EXPRESSED DURING: 13 growth stages; CONTAINS InterPro DOMAIN/s: GRAS transcription factor (InterPro:IPR005202); BEST Arabidopsis thaliana protein match is: scarecrow transcription factor fam…
AT5G40060	Chr5:16034575-16039096	7.42566	5.3805	-0.464778	0.0320906	protein_coding	ATP binding / nucleoside-triphosphatase/ nucleotide binding		ATP binding / nucleoside-triphosphatase/ nucleotide binding; FUNCTIONS IN: nucleoside-triphosphatase activity, nucleotide binding, ATP binding; INVOLVED IN: apoptosis; EXPRESSED IN: 21 plant structures; EXPRESSED DURING: 13 growth stages; CONTAINS InterPro DOMAIN/s: ATPase, AAA+ type, core (InterPro:IPR003593), NB-ARC (InterPro:IPR002182), Leucine-rich repeat 3 (InterPro:IPR011713); BEST Arabidop…
AT4G25770	Chr4:13117524-13120114	15.6185	11.3013	-0.466759	0.0415482	protein_coding	unknown protein		unknown protein; INVOLVED IN: biological_process unknown; LOCATED IN: chloroplast; EXPRESSED IN: 18 plant structures; EXPRESSED DURING: 13 growth stages; CONTAINS InterPro DOMAIN/s: Protein of unknown function DUF676, hydrolase-like (InterPro:IPR007751); BEST Arabidopsis thaliana protein match is: unknown protein (TAIR:AT1G10040.1); Has 514 Blast hits to 507 proteins in 123 species: Archae - 0; B…
AT2G39780	Chr2:16591221-16593775	50.1663	36.2753	-0.467734	0.0148935	protein_coding	RNS2 (RIBONUCLEASE 2); RNA binding / endoribonuclease/ ribonuclease T2	S-like ribonuclease	RIBONUCLEASE 2 (RNS2); FUNCTIONS IN: ribonuclease T2 activity, endoribonuclease activity, RNA binding; INVOLVED IN: aging; LOCATED IN: intracellular, vacuole; EXPRESSED IN: 25 plant structures; EXPRESSED DURING: 15 growth stages; CONTAINS InterPro DOMAIN/s: Ribonuclease T2 (InterPro:IPR001568), Ribonuclease T2, active site (InterPro:IPR018188); BEST Arabidopsis thaliana protein match is: ribonucl…
AT4G14910	Chr4:8528166-8530114	29.5524	21.3365	-0.469952	0.0451598	protein_coding	imidazoleglycerol-phosphate dehydratase, putative		imidazoleglycerol-phosphate dehydratase, putative; FUNCTIONS IN: imidazoleglycerol-phosphate dehydratase activity; INVOLVED IN: histidine biosynthetic process; LOCATED IN: chloroplast; EXPRESSED IN: 22 plant structures; EXPRESSED DURING: 13 growth stages; CONTAINS InterPro DOMAIN/s: Imidazole glycerol-phosphate dehydratase (InterPro:IPR000807); BEST Arabidopsis thaliana protein match is: IGPD; im…
AT3G19950	Chr3:6942768-6945224	19.495	14.0651	-0.470984	0.0440784	protein_coding	zinc finger (C3HC4-type RING finger) family protein		zinc finger (C3HC4-type RING finger) family protein; FUNCTIONS IN: protein binding, zinc ion binding; EXPRESSED IN: 24 plant structures; EXPRESSED DURING: 15 growth stages; CONTAINS InterPro DOMAIN/s: Zinc finger, RING-type (InterPro:IPR001841), Zinc finger, RING/FYVE/PHD-type (InterPro:IPR013083); BEST Arabidopsis thaliana protein match is: zinc finger (C3HC4-type RING finger) family protein (TA…
AT5G46790	Chr5:18983869-18984759	33.0381	23.8321	-0.471222	0.0409418	protein_coding	unknown protein		unknown protein; FUNCTIONS IN: molecular_function unknown; INVOLVED IN: biological_process unknown; EXPRESSED IN: 22 plant structures; EXPRESSED DURING: 12 growth stages; BEST Arabidopsis thaliana protein match is: unknown protein (TAIR:AT4G17870.1); Has 179 Blast hits to 179 proteins in 19 species: Archae - 0; Bacteria - 0; Metazoa - 0; Fungi - 0; Plants - 178; Viruses - 0; Other Eukaryotes - 1 …
AT2G16800	Chr2:7285735-7287365	25.9665	18.7309	-0.471231	0.0242447	protein_coding	high-affinity nickel-transport family protein		high-affinity nickel-transport family protein; FUNCTIONS IN: nickel ion transmembrane transporter activity, metal ion binding; INVOLVED IN: nickel ion transport, metal ion transport; LOCATED IN: integral to membrane, chloroplast; EXPRESSED IN: 22 plant structures; EXPRESSED DURING: 13 growth stages; CONTAINS InterPro DOMAIN/s: Nickel/cobalt transporter, high-affinity (InterPro:IPR011541); BEST Ar…
AT2G03480	Chr2:1050841-1054613	13.0829	9.43121	-0.472162	0.0278025	protein_coding	dehydration-responsive protein-related		dehydration-responsive protein-related; LOCATED IN: mitochondrion; EXPRESSED IN: male gametophyte, pollen tube; EXPRESSED DURING: L mature pollen stage, M germinated pollen stage; CONTAINS InterPro DOMAIN/s: Protein of unknown function DUF248, methyltransferase putative (InterPro:IPR004159); BEST Arabidopsis thaliana protein match is: dehydration-responsive protein-related (TAIR:AT1G13860.4); Has…
AT4G25890	Chr4:13159483-13160495	72.3492	52.1431	-0.472499	0.0264704	protein_coding	60S acidic ribosomal protein P3 (RPP3A)		60S acidic ribosomal protein P3 (RPP3A); FUNCTIONS IN: structural constituent of ribosome; INVOLVED IN: translational elongation; LOCATED IN: cytosolic ribosome, ribosome, nucleus, plasma membrane; EXPRESSED IN: 23 plant structures; EXPRESSED DURING: 14 growth stages; CONTAINS InterPro DOMAIN/s: Ribosomal protein 60S (InterPro:IPR001813); BEST Arabidopsis thaliana protein match is: 60S acidic rib…
AT5G39410	Chr5:15766036-15770410	32.2678	23.2442	-0.473228	0.0112124	protein_coding	binding / catalytic		binding / catalytic; FUNCTIONS IN: binding, catalytic activity; INVOLVED IN: metabolic process; LOCATED IN: mitochondrion, plasma membrane, vacuole, membrane, chloroplast envelope; EXPRESSED IN: 25 plant structures; EXPRESSED DURING: 14 growth stages; CONTAINS InterPro DOMAIN/s: Saccharopine dehydrogenase (InterPro:IPR005097), NAD(P)-binding (InterPro:IPR016040); Has 1397 Blast hits to 1395 prote…
AT3G50740	Chr3:18855160-18856884	17.3663	12.5077	-0.473469	0.0310825	protein_coding	UGT72E1 (UDP-glucosyl transferase 72E1); UDP-glycosyltransferase/ coniferyl-alcohol glucosyltransferase/ transferase, transferring glycosyl groups	UGT72E1 is an UDPG:coniferyl alcohol glucosyltransferase which specifically glucosylates sinapyl- and coniferyl aldehydes. The enzyme is thought to be involved in lignin metabolism.	UDP-glucosyl transferase 72E1 (UGT72E1); FUNCTIONS IN: UDP-glycosyltransferase activity, transferase activity, transferring glycosyl groups, coniferyl-alcohol glucosyltransferase activity; INVOLVED IN: lignin metabolic process; EXPRESSED IN: 11 plant structures; EXPRESSED DURING: 8 growth stages; CONTAINS InterPro DOMAIN/s: UDP-glucuronosyl/UDP-glucosyltransferase (InterPro:IPR002213); BEST Arabi…
AT2G01820	Chr2:357430-360681	41.8823	30.1502	-0.474171	0.00574071	protein_coding	leucine-rich repeat protein kinase, putative		leucine-rich repeat protein kinase, putative; FUNCTIONS IN: protein binding, protein serine/threonine kinase activity, protein kinase activity, ATP binding; INVOLVED IN: pollen development; LOCATED IN: plasma membrane, plant-type cell wall; EXPRESSED IN: 23 plant structures; EXPRESSED DURING: 13 growth stages; CONTAINS InterPro DOMAIN/s: Protein kinase, ATP binding site (InterPro:IPR017441), Prot…
AT2G20340	Chr2:8779734-8782772	19.9441	14.3484	-0.475073	0.0213672	protein_coding	tyrosine decarboxylase, putative		tyrosine decarboxylase, putative; FUNCTIONS IN: pyridoxal phosphate binding, carboxy-lyase activity, catalytic activity, tyrosine decarboxylase activity; INVOLVED IN: amino acid metabolic process, response to wounding; LOCATED IN: cellular_component unknown; EXPRESSED IN: 22 plant structures; EXPRESSED DURING: 13 growth stages; CONTAINS InterPro DOMAIN/s: Aromatic-L-amino-acid decarboxylase (Inte…
AT5G45620	Chr5:18501485-18504117	38.1709	27.4459	-0.475883	0.0114821	protein_coding	26S proteasome regulatory subunit, putative (RPN9)		26S proteasome regulatory subunit, putative (RPN9); FUNCTIONS IN: molecular_function unknown; INVOLVED IN: ubiquitin-dependent protein catabolic process; LOCATED IN: proteasome regulatory particle, lid subcomplex; EXPRESSED IN: 22 plant structures; EXPRESSED DURING: 13 growth stages; CONTAINS InterPro DOMAIN/s: Proteasome component region PCI (InterPro:IPR000717); BEST Arabidopsis thaliana protei…
AT3G27240	Chr3:10055788-10058716	51.6253	37.075	-0.477632	0.00772648	protein_coding	cytochrome c1, putative		cytochrome c1, putative; FUNCTIONS IN: electron carrier activity, iron ion binding, heme binding, electron transporter, transferring electrons within CoQH2-cytochrome c reductase complex activity; LOCATED IN: in 6 components; EXPRESSED IN: 26 plant structures; EXPRESSED DURING: 15 growth stages; CONTAINS InterPro DOMAIN/s: Cytochrome c1 (InterPro:IPR002326), Cytochrome c, monohaem (InterPro:IPR00…
AT2G36530	Chr2:15320755-15323869	359.451	258.14	-0.477641	0.015488	protein_coding	LOS2; copper ion binding / phosphopyruvate hydratase	Involved in light-dependent cold tolerance and encodes an enolase. Protein is tyrosine-phosphorylated and its phosphorylation state is modulated in response to ABA in Arabidopsis thaliana seeds.	LOS2; FUNCTIONS IN: phosphopyruvate hydratase activity, copper ion binding; INVOLVED IN: response to cadmium ion, response to salt stress, response to light stimulus, response to cold, response to abscisic acid stimulus; LOCATED IN: in 8 components; EXPRESSED IN: 28 plant structures; EXPRESSED DURING: 14 growth stages; CONTAINS InterPro DOMAIN/s: Enolase (InterPro:IPR000941); BEST Arabidopsis tha…
AT1G76550	Chr1:28722701-28727006	12.3944	8.89658	-0.478362	0.0346849	protein_coding	pyrophosphate--fructose-6-phosphate 1-phosphotransferase alpha subunit, putative / pyrophosphate-dependent 6-phosphofructose-1-kinase, putative		pyrophosphate--fructose-6-phosphate 1-phosphotransferase alpha subunit, putative / pyrophosphate-dependent 6-phosphofructose-1-kinase, putative; FUNCTIONS IN: diphosphate-fructose-6-phosphate 1-phosphotransferase activity; INVOLVED IN: glycolysis; LOCATED IN: pyrophosphate-dependent phosphofructokinase complex, alpha-subunit complex; EXPRESSED IN: 23 plant structures; EXPRESSED DURING: 13 growth …
AT1G71840	Chr1:27022217-27024551	36.3578	26.0865	-0.478965	0.0097127	protein_coding	transducin family protein / WD-40 repeat family protein		transducin family protein / WD-40 repeat family protein; FUNCTIONS IN: nucleotide binding; INVOLVED IN: biological_process unknown; LOCATED IN: heterotrimeric G-protein complex; EXPRESSED IN: 24 plant structures; EXPRESSED DURING: 13 growth stages; CONTAINS InterPro DOMAIN/s: WD40 repeat, region (InterPro:IPR017986), WD40/YVTN repeat-like (InterPro:IPR015943), WD40 repeat (InterPro:IPR001680), Qu…
AT2G17980	Chr2:7824165-7826597	26.46	18.9716	-0.479971	0.00871288	protein_coding	ATSLY1; protein transporter	member of SLY1 Gene Family	ATSLY1; FUNCTIONS IN: protein transporter activity; INVOLVED IN: protein secretion, vesicle-mediated transport, vesicle docking during exocytosis; EXPRESSED IN: 23 plant structures; EXPRESSED DURING: 13 growth stages; CONTAINS InterPro DOMAIN/s: Sec1-like protein (InterPro:IPR001619); BEST Arabidopsis thaliana protein match is: unknown protein (TAIR:AT4G31740.1); Has 1159 Blast hits to 1149 prote…
AT5G61240	Chr5:24629279-24635303	40.3726	28.9213	-0.481246	0.012048	protein_coding	protein binding		protein binding; FUNCTIONS IN: protein binding; INVOLVED IN: signal transduction; LOCATED IN: Golgi apparatus; EXPRESSED IN: 22 plant structures; EXPRESSED DURING: 13 growth stages; CONTAINS InterPro DOMAIN/s: Leucine-rich repeat, N-terminal (InterPro:IPR013210), Leucine-rich repeat (InterPro:IPR001611); BEST Arabidopsis thaliana protein match is: leucine-rich repeat family protein (TAIR:AT1G1391…
AT4G35240	Chr4:16761478-16764324	8.63011	6.17529	-0.482873	0.0459786	protein_coding	unknown protein		unknown protein; INVOLVED IN: N-terminal protein myristoylation; LOCATED IN: plasma membrane; EXPRESSED IN: 24 plant structures; EXPRESSED DURING: 13 growth stages; CONTAINS InterPro DOMAIN/s: Protein of unknown function DUF630 (InterPro:IPR006868), Protein of unknown function DUF632 (InterPro:IPR006867); BEST Arabidopsis thaliana protein match is: unknown protein (TAIR:AT2G17110.1); Has 1448 Bla…
AT3G55250	Chr3:20479288-20480634	105.376	75.3762	-0.483371	0.0050268	protein_coding	unknown protein		unknown protein; FUNCTIONS IN: molecular_function unknown; INVOLVED IN: biological_process unknown; LOCATED IN: mitochondrion, chloroplast, nucleus; EXPRESSED IN: 23 plant structures; EXPRESSED DURING: 13 growth stages; Has 24 Blast hits to 24 proteins in 10 species: Archae - 0; Bacteria - 0; Metazoa - 0; Fungi - 0; Plants - 24; Viruses - 0; Other Eukaryotes - 0 (source: NCBI BLink).
AT3G24550	Chr3:8960257-8963568	27.5978	19.7359	-0.483736	0.00723935	protein_coding	ATPERK1 (PROLINE EXTENSIN-LIKE RECEPTOR KINASE 1); ATP binding / protein kinase	encodes an ortholog of Brassica napus proline extensin-like receptor kinase. Expression of the brassica gene is induced by wounding and fungal infection.	PROLINE EXTENSIN-LIKE RECEPTOR KINASE 1 (ATPERK1); FUNCTIONS IN: protein kinase activity, ATP binding; INVOLVED IN: protein amino acid phosphorylation, response to fungus, response to wounding; LOCATED IN: plasma membrane; EXPRESSED IN: 25 plant structures; EXPRESSED DURING: 13 growth stages; CONTAINS InterPro DOMAIN/s: Protein kinase, ATP binding site (InterPro:IPR017441), Protein kinase, core (…
AT3G58510	Chr3:21639977-21645486	23.4911	16.7973	-0.483887	0.0218122	protein_coding	DEAD box RNA helicase, putative (RH11)		DEAD box RNA helicase, putative (RH11); FUNCTIONS IN: helicase activity, ATP-dependent helicase activity, ATP binding, nucleic acid binding; LOCATED IN: nucleolus, peroxisome, plasma membrane; EXPRESSED IN: 24 plant structures; EXPRESSED DURING: 15 growth stages; CONTAINS InterPro DOMAIN/s: RNA helicase, DEAD-box type, Q motif (InterPro:IPR014014), DNA/RNA helicase, DEAD/DEAH box type, N-terminal…
AT1G28200	Chr1:9850146-9852366	30.0397	21.4532	-0.48568	0.0258326	protein_coding	FIP1 (FH INTERACTING PROTEIN 1)	VirF-interacting protein FIP1	FH INTERACTING PROTEIN 1 (FIP1); FUNCTIONS IN: molecular_function unknown; INVOLVED IN: biological_process unknown; LOCATED IN: cellular_component unknown; EXPRESSED IN: 24 plant structures; EXPRESSED DURING: 15 growth stages; CONTAINS InterPro DOMAIN/s: GRAM (InterPro:IPR004182); BEST Arabidopsis thaliana protein match is: GEM (GL2-EXPRESSION MODULATOR) (TAIR:AT2G22475.1); Has 254 Blast hits to …
AT1G11580	Chr1:3888689-3890811	22.6591	16.1627	-0.485831	0.015424	protein_coding	PMEPCRA (METHYLESTERASE PCR A); enzyme inhibitor/ pectinesterase		METHYLESTERASE PCR A (PMEPCRA); FUNCTIONS IN: enzyme inhibitor activity, pectinesterase activity; INVOLVED IN: cell wall modification; LOCATED IN: cell wall, plasma membrane, plant-type cell wall; EXPRESSED IN: 25 plant structures; EXPRESSED DURING: 13 growth stages; CONTAINS InterPro DOMAIN/s: Pectinesterase, active site (InterPro:IPR018040), Pectin lyase fold/virulence factor (InterPro:IPR01105…
AT3G06730	Chr3:2124216-2126142	42.5435	30.3696	-0.486308	0.0207455	protein_coding	thioredoxin family protein		thioredoxin family protein; INVOLVED IN: cell redox homeostasis; LOCATED IN: thylakoid, chloroplast, nucleoid; EXPRESSED IN: 22 plant structures; EXPRESSED DURING: 13 growth stages; CONTAINS InterPro DOMAIN/s: Thioredoxin fold (InterPro:IPR012335), Thioredoxin-like subdomain (InterPro:IPR006662), Thioredoxin, core (InterPro:IPR015467), Thioredoxin-like (InterPro:IPR017936), Thioredoxin domain (In…
AT3G57040	Chr3:21109613-21111432	16.1958	11.5609	-0.48636	0.0494688	protein_coding	ARR9 (RESPONSE REGULATOR 9); transcription regulator/ two-component response regulator	response regulator ARR9, A two-component response regulator-like protein with a receiver domain with a conserved aspartate residue and a possible phosphorylation site and at the N-terminal half. Appears to interact with histidine kinase like genes ATHP3 and ATHP2	RESPONSE REGULATOR 9 (ARR9); FUNCTIONS IN: transcription regulator activity, two-component response regulator activity; INVOLVED IN: cytokinin mediated signaling, circadian rhythm, response to cytokinin stimulus, two-component signal transduction system (phosphorelay); LOCATED IN: nucleus; EXPRESSED IN: 24 plant structures; EXPRESSED DURING: 13 growth stages; CONTAINS InterPro DOMAIN/s: CheY-like…
AT4G36810	Chr4:17343373-17344865	95.8533	68.417	-0.486473	0.00449302	protein_coding	GGPS1 (GERANYLGERANYL PYROPHOSPHATE SYNTHASE 1); farnesyltranstransferase	Encodes a protein with geranylgeranyl pyrophosphate synthase activity involved in isoprenoid biosynthesis. The enzyme appears to be targeted to the chloroplast in epidermal cells and guard cells of leaves, and in etioplasts in roots.	GERANYLGERANYL PYROPHOSPHATE SYNTHASE 1 (GGPS1); FUNCTIONS IN: farnesyltranstransferase activity; INVOLVED IN: isoprenoid biosynthetic process; LOCATED IN: etioplast, chloroplast; EXPRESSED IN: 23 plant structures; EXPRESSED DURING: 13 growth stages; CONTAINS InterPro DOMAIN/s: Terpenoid synthase (InterPro:IPR008949), Polyprenyl synthetase-related (InterPro:IPR017446), Polyprenyl synthetase (Inte…
AT1G47250	Chr1:17319176-17321074	31.6755	22.5912	-0.487606	0.0249066	protein_coding	PAF2; endopeptidase/ peptidase/ threonine-type endopeptidase	Encodes 20S proteasome subunit PAF2 (PAF2).	PAF2; FUNCTIONS IN: peptidase activity, endopeptidase activity, threonine-type endopeptidase activity; INVOLVED IN: ubiquitin-dependent protein catabolic process; LOCATED IN: proteasome core complex, plasma membrane; EXPRESSED IN: 22 plant structures; EXPRESSED DURING: 13 growth stages; CONTAINS InterPro DOMAIN/s: Proteasome alpha-subunit, conserved site (InterPro:IPR000426), 20S proteasome, A an…
AT3G25220	Chr3:9182615-9184679	102.362	72.9637	-0.488432	0.00720243	protein_coding	FKBP15-1; FK506 binding / peptidyl-prolyl cis-trans isomerase	immunophilin (FKBP15-1)	FKBP15-1; FUNCTIONS IN: FK506 binding, peptidyl-prolyl cis-trans isomerase activity; INVOLVED IN: protein folding; LOCATED IN: endomembrane system; EXPRESSED IN: 22 plant structures; EXPRESSED DURING: 13 growth stages; CONTAINS InterPro DOMAIN/s: Peptidyl-prolyl cis-trans isomerase, FKBP-type (InterPro:IPR001179); BEST Arabidopsis thaliana protein match is: FKBP15-2; FK506 binding / peptidyl-prol…
AT2G30620	Chr2:13044930-13046511	129.445	92.0673	-0.491578	0.00485354	protein_coding	histone H1.2		histone H1.2; FUNCTIONS IN: DNA binding; INVOLVED IN: nucleosome assembly; LOCATED IN: nucleolus, nucleus, nucleosome; EXPRESSED IN: 23 plant structures; EXPRESSED DURING: 13 growth stages; CONTAINS InterPro DOMAIN/s: Winged helix repressor DNA-binding (InterPro:IPR011991), Histone H5 (InterPro:IPR005819), Histone H1/H5 (InterPro:IPR005818); BEST Arabidopsis thaliana protein match is: histone H1,…
AT3G04080	Chr3:1067789-1071295	18.3647	13.0506	-0.492819	0.0148228	protein_coding	ATAPY1 (APYRASE 1); ATPase/ calmodulin binding / nucleotide diphosphatase	Encodes an enzyme with ATPase and ADPase activity (an apyrase) that when mutated in combination with ATAPY2 causes a complete inhibition of pollen germination.	APYRASE 1 (ATAPY1); FUNCTIONS IN: nucleotide diphosphatase activity, calmodulin binding, ATPase activity; INVOLVED IN: pollen germination; EXPRESSED IN: 22 plant structures; EXPRESSED DURING: 15 growth stages; CONTAINS InterPro DOMAIN/s: Nucleoside phosphatase GDA1/CD39 (InterPro:IPR000407); BEST Arabidopsis thaliana protein match is: ATAPY2 (ARABIDOPSIS THALIANA APYRASE 2); ATPase/ nucleotide di…
AT5G62220	Chr5:24988455-24990009	19.9155	14.1455	-0.493549	0.0237363	protein_coding	exostosin family protein		exostosin family protein; FUNCTIONS IN: catalytic activity; LOCATED IN: chloroplast, membrane; EXPRESSED IN: 23 plant structures; EXPRESSED DURING: 13 growth stages; CONTAINS InterPro DOMAIN/s: Exostosin-like (InterPro:IPR004263); BEST Arabidopsis thaliana protein match is: exostosin family protein (TAIR:AT4G13990.1); Has 361 Blast hits to 361 proteins in 17 species: Archae - 0; Bacteria - 0; Met…
AT3G50830	Chr3:18893844-18895497	64.0311	45.4738	-0.493737	0.00731656	protein_coding	COR413-PM2 (COLD-REGULATED 413-PLASMA MEMBRANE 2)	cold acclimation protein WCOR413-like protein beta form. Transcript is not detectable.	COLD-REGULATED 413-PLASMA MEMBRANE 2 (COR413-PM2); FUNCTIONS IN: molecular_function unknown; INVOLVED IN: response to stress; LOCATED IN: plasma membrane; EXPRESSED IN: 24 plant structures; EXPRESSED DURING: 13 growth stages; CONTAINS InterPro DOMAIN/s: Cold acclimation WCOR413 (InterPro:IPR008892); BEST Arabidopsis thaliana protein match is: stress-responsive protein, putative (TAIR:AT4G37220.1)…
AT1G06650	Chr1:2035838-2040246	66.3814	47.1238	-0.494324	0.00527459	protein_coding	2-oxoglutarate-dependent dioxygenase, putative	encodes a protein whose sequence is similar to 2-oxoglutarate-dependent dioxygenase	2-oxoglutarate-dependent dioxygenase, putative; FUNCTIONS IN: 2-oxoglutarate-dependent dioxygenase activity; INVOLVED IN: biological_process unknown; LOCATED IN: cellular_component unknown; EXPRESSED IN: 22 plant structures; EXPRESSED DURING: 13 growth stages; CONTAINS InterPro DOMAIN/s: 2OG-Fe(II) oxygenase (InterPro:IPR005123); BEST Arabidopsis thaliana protein match is: 2-oxoglutarate-dependen…
AT2G32850	Chr2:13935185-13938845	18.0646	12.8202	-0.494747	0.0298936	protein_coding	protein kinase family protein		protein kinase family protein; FUNCTIONS IN: protein serine/threonine kinase activity, protein kinase activity, ATP binding; INVOLVED IN: protein amino acid phosphorylation; LOCATED IN: cellular_component unknown; EXPRESSED IN: 22 plant structures; EXPRESSED DURING: 13 growth stages; CONTAINS InterPro DOMAIN/s: Protein kinase, core (InterPro:IPR000719), Serine/threonine protein kinase-related (In…
AT5G11900	Chr5:3833984-3836278	37.8632	26.8695	-0.494827	0.0176947	protein_coding	eukaryotic translation initiation factor SUI1 family protein		eukaryotic translation initiation factor SUI1 family protein; FUNCTIONS IN: translation initiation factor activity; INVOLVED IN: translational initiation; LOCATED IN: cellular_component unknown; EXPRESSED IN: 23 plant structures; EXPRESSED DURING: 13 growth stages; CONTAINS InterPro DOMAIN/s: Translation initiation factor SUI1 (InterPro:IPR001950), Density-regulated protein DRP1 (InterPro:IPR0058…
AT5G11720	Chr5:3776813-3780146	29.1227	20.6636	-0.495054	0.00456973	protein_coding	alpha-glucosidase 1 (AGLU1)		alpha-glucosidase 1 (AGLU1); FUNCTIONS IN: hydrolase activity, hydrolyzing O-glycosyl compounds; INVOLVED IN: carbohydrate metabolic process; LOCATED IN: apoplast, vacuole, plant-type cell wall; EXPRESSED IN: 23 plant structures; EXPRESSED DURING: 13 growth stages; CONTAINS InterPro DOMAIN/s: Glycoside hydrolase, family 31 (InterPro:IPR000322), Glycoside hydrolase, catalytic core (InterPro:IPR017…
AT4G37100	Chr4:17479172-17481863	8.25006	5.84061	-0.498284	0.0363746	protein_coding	catalytic/ pyridoxal phosphate binding		catalytic/ pyridoxal phosphate binding; FUNCTIONS IN: pyridoxal phosphate binding, catalytic activity; INVOLVED IN: biological_process unknown; LOCATED IN: plasma membrane; CONTAINS InterPro DOMAIN/s: Pyridoxal phosphate-dependent transferase, major region (InterPro:IPR015424), Pyridoxal phosphate-dependent transferase, major region, subdomain 1 (InterPro:IPR015421); BEST Arabidopsis thaliana pro…
AT5G09330	Chr5:2892364-2895422	30.704	21.7162	-0.499656	0.0454103	protein_coding	anac082 (Arabidopsis NAC domain containing protein 82); transcription factor		Arabidopsis NAC domain containing protein 82 (anac082); FUNCTIONS IN: transcription factor activity; INVOLVED IN: multicellular organismal development, regulation of transcription; LOCATED IN: cellular_component unknown; EXPRESSED IN: 23 plant structures; EXPRESSED DURING: 13 growth stages; CONTAINS InterPro DOMAIN/s: No apical meristem (NAM) protein (InterPro:IPR003441); BEST Arabidopsis thalian…
AT1G25380	Chr1:8903469-8906002	18.931	13.3826	-0.500393	0.0240747	protein_coding	mitochondrial substrate carrier family protein		mitochondrial substrate carrier family protein; FUNCTIONS IN: transporter activity, binding; INVOLVED IN: transport, mitochondrial transport; LOCATED IN: mitochondrial inner membrane, membrane; EXPRESSED IN: 24 plant structures; EXPRESSED DURING: 14 growth stages; CONTAINS InterPro DOMAIN/s: Mitochondrial carrier protein (InterPro:IPR002067), Mitochondrial substrate carrier (InterPro:IPR001993), …
AT5G59950	Chr5:24140096-24141858	50.2306	35.4841	-0.501396	0.0452184	protein_coding	RNA and export factor-binding protein, putative		RNA and export factor-binding protein, putative; FUNCTIONS IN: nucleotide binding, nucleic acid binding; INVOLVED IN: biological_process unknown; LOCATED IN: chloroplast; EXPRESSED IN: 25 plant structures; EXPRESSED DURING: 15 growth stages; CONTAINS InterPro DOMAIN/s: RNA recognition motif, RNP-1 (InterPro:IPR000504), Nucleotide-binding, alpha-beta plait (InterPro:IPR012677); BEST Arabidopsis th…
AT2G20890	Chr2:8987665-8993114	555.329	392.176	-0.50184	0.0150919	protein_coding	PSB29	Chloroplast-localized Thylakoid formation1 gene product involved in vesicle-mediated formation of thylakoid membranes. Thf1 antisense lines contain abnormal chloroplasts early in leaf development (chloroplasts have loosely stacked thylakoid membranes). Expression was induced in the light and decreased under dark conditions. G-alpha interaction partner that functions downstream of the plasma membr…	PSB29; FUNCTIONS IN: molecular_function unknown; INVOLVED IN: in 6 processes; LOCATED IN: in 9 components; EXPRESSED IN: 23 plant structures; EXPRESSED DURING: 14 growth stages; CONTAINS InterPro DOMAIN/s: Photosystem II biogenesis protein Psp29 (InterPro:IPR017499); Has 275 Blast hits to 275 proteins in 74 species: Archae - 0; Bacteria - 116; Metazoa - 1; Fungi - 0; Plants - 36; Viruses - 6; Oth…
AT1G72630	Chr1:27344269-27345576	32.581	23.0052	-0.502075	0.0291294	protein_coding	ELF4-L2 (ELF4-Like 2)		ELF4-Like 2 (ELF4-L2); FUNCTIONS IN: molecular_function unknown; INVOLVED IN: biological_process unknown; LOCATED IN: cellular_component unknown; EXPRESSED IN: 23 plant structures; EXPRESSED DURING: 15 growth stages; CONTAINS InterPro DOMAIN/s: Protein of unknown function DUF1313 (InterPro:IPR009741); BEST Arabidopsis thaliana protein match is: ELF4-L4 (ELF4-Like 4) (TAIR:AT1G17455.2); Has 69 Bla…
AT3G56020	Chr3:20790569-20791085	234.763	165.735	-0.502323	0.00958143	protein_coding	60S ribosomal protein L41 (RPL41G)		60S ribosomal protein L41 (RPL41G); FUNCTIONS IN: structural constituent of ribosome; INVOLVED IN: translation; LOCATED IN: cytosolic large ribosomal subunit, ribosome; CONTAINS InterPro DOMAIN/s: Ribosomal protein L41 (InterPro:IPR007836); Has 170 Blast hits to 170 proteins in 66 species: Archae - 0; Bacteria - 0; Metazoa - 77; Fungi - 35; Plants - 49; Viruses - 0; Other Eukaryotes - 9 (source: …
AT1G13730	Chr1:4709823-4712550	18.8366	13.2901	-0.503182	0.017004	protein_coding	nuclear transport factor 2 (NTF2) family protein / RNA recognition motif (RRM)-containing protein		nuclear transport factor 2 (NTF2) family protein / RNA recognition motif (RRM)-containing protein; FUNCTIONS IN: RNA binding, nucleotide binding, nucleic acid binding; INVOLVED IN: transport, nucleocytoplasmic transport; LOCATED IN: intracellular; EXPRESSED IN: 17 plant structures; EXPRESSED DURING: 9 growth stages; CONTAINS InterPro DOMAIN/s: Nuclear transport factor 2 (InterPro:IPR002075), RNA …
AT4G38460	Chr4:17994780-17996205	72.1569	50.8998	-0.503478	0.00388763	protein_coding	GGR (geranylgeranyl reductase); farnesyltranstransferase		geranylgeranyl reductase (GGR); FUNCTIONS IN: farnesyltranstransferase activity; INVOLVED IN: isoprenoid biosynthetic process; LOCATED IN: chloroplast; EXPRESSED IN: 24 plant structures; EXPRESSED DURING: 13 growth stages; CONTAINS InterPro DOMAIN/s: Polyprenyl synthetase-related (InterPro:IPR017446), Terpenoid synthase (InterPro:IPR008949), Polyprenyl synthetase (InterPro:IPR000092); BEST Arabid…
AT3G04760	Chr3:1303574-1305878	45.9242	32.3647	-0.504834	0.00342841	protein_coding	pentatricopeptide (PPR) repeat-containing protein		pentatricopeptide (PPR) repeat-containing protein; INVOLVED IN: biological_process unknown; LOCATED IN: chloroplast; EXPRESSED IN: 21 plant structures; EXPRESSED DURING: 13 growth stages; CONTAINS InterPro DOMAIN/s: Pentatricopeptide repeat (InterPro:IPR002885); BEST Arabidopsis thaliana protein match is: pentatricopeptide (PPR) repeat-containing protein (TAIR:AT1G09900.1); Has 26507 Blast hits t…
AT4G12640	Chr4:7462598-7467862	8.82815	6.22109	-0.504945	0.0273561	protein_coding	RNA recognition motif (RRM)-containing protein		RNA recognition motif (RRM)-containing protein; FUNCTIONS IN: RNA binding, nucleotide binding, nucleic acid binding; INVOLVED IN: biological_process unknown; LOCATED IN: cellular_component unknown; EXPRESSED IN: 23 plant structures; EXPRESSED DURING: 13 growth stages; CONTAINS InterPro DOMAIN/s: Spen paralogue and orthologue C-terminal (InterPro:IPR012921), RNA recognition motif, RNP-1 (InterPro:…
AT5G24260	Chr5:8234722-8238244	15.4223	10.8656	-0.505241	0.0116377	protein_coding	prolyl oligopeptidase family protein		prolyl oligopeptidase family protein; FUNCTIONS IN: serine-type peptidase activity; INVOLVED IN: proteolysis; LOCATED IN: membrane; EXPRESSED IN: 22 plant structures; EXPRESSED DURING: 13 growth stages; CONTAINS InterPro DOMAIN/s: Peptidase S9, prolyl oligopeptidase active site region (InterPro:IPR001375), Peptidase S9B, dipeptidylpeptidase IV N-terminal (InterPro:IPR002469); BEST Arabidopsis tha…
AT2G01650	Chr2:284671-286493	18.2859	12.87	-0.506717	0.0202938	protein_coding	PUX2 (PLANT UBX DOMAIN-CONTAINING PROTEIN 2); nucleic acid binding / zinc ion binding	encodes a peripheral membrane protein that contains UBX domain and interacts with AtCDC48 in vitro and co-fractionates with membrane-associated but not soluble AtCDC48 in vivo.	PLANT UBX DOMAIN-CONTAINING PROTEIN 2 (PUX2); FUNCTIONS IN: zinc ion binding, nucleic acid binding; INVOLVED IN: biological_process unknown; LOCATED IN: extrinsic to membrane; EXPRESSED IN: 24 plant structures; EXPRESSED DURING: 15 growth stages; CONTAINS InterPro DOMAIN/s: UBX (InterPro:IPR001012), PUG (InterPro:IPR006567); Has 411 Blast hits to 411 proteins in 84 species: Archae - 0; Bacteria -…
AT1G60870	Chr1:22409471-22410654	53.4901	37.6276	-0.50748	0.00650537	protein_coding	MEE9 (maternal effect embryo arrest 9)		maternal effect embryo arrest 9 (MEE9); FUNCTIONS IN: molecular_function unknown; INVOLVED IN: embryonic development ending in seed dormancy, pollen development; LOCATED IN: plasma membrane; EXPRESSED IN: 22 plant structures; EXPRESSED DURING: 13 growth stages; Has 156 Blast hits to 80 proteins in 36 species: Archae - 0; Bacteria - 17; Metazoa - 12; Fungi - 19; Plants - 13; Viruses - 85; Other Eu…
AT4G11900	Chr4:7150240-7153571	19.8699	13.9644	-0.508837	0.00669319	protein_coding	S-locus lectin protein kinase family protein		S-locus lectin protein kinase family protein; FUNCTIONS IN: in 6 functions; INVOLVED IN: protein amino acid phosphorylation, recognition of pollen; LOCATED IN: endomembrane system; CONTAINS InterPro DOMAIN/s: Curculin-like (mannose-binding) lectin (InterPro:IPR001480), PAN-like, type 2 (InterPro:IPR013227), Apple-like (InterPro:IPR003609), Protein kinase, core (InterPro:IPR000719), S-locus glycop…
AT4G26650	Chr4:13444849-13448212	15.149	10.6324	-0.510763	0.0316861	protein_coding	RNA recognition motif (RRM)-containing protein		RNA recognition motif (RRM)-containing protein; FUNCTIONS IN: RNA binding, nucleotide binding, nucleic acid binding; EXPRESSED IN: 25 plant structures; EXPRESSED DURING: 15 growth stages; CONTAINS InterPro DOMAIN/s: RNA recognition motif, RNP-1 (InterPro:IPR000504), Nucleotide-binding, alpha-beta plait (InterPro:IPR012677); BEST Arabidopsis thaliana protein match is: RNA recognition motif (RRM)-c…
AT2G18700	Chr2:8109042-8112010	22.0043	15.4353	-0.511552	0.00512207	protein_coding	ATTPS11; transferase, transferring glycosyl groups	Encodes an enzyme putatively involved in trehalose biosynthesis. The protein has a trehalose synthase (TPS)-like domain that may or may not be active as well as a trehalose phosphatase (TPP)-like domain.	ATTPS11; FUNCTIONS IN: transferase activity, transferring glycosyl groups; INVOLVED IN: trehalose biosynthetic process, metabolic process; LOCATED IN: mitochondrion; EXPRESSED IN: 25 plant structures; EXPRESSED DURING: 15 growth stages; CONTAINS InterPro DOMAIN/s: HAD-superfamily hydrolase, subfamily IIB (InterPro:IPR006379), Glycosyl transferase, family 20 (InterPro:IPR001830), Trehalose-phospha…
AT3G03600	Chr3:867659-868578	30.9453	21.7036	-0.511785	0.0270778	protein_coding	RPS2 (RIBOSOMAL PROTEIN S2); structural constituent of ribosome	Structural component of the mitochondrial ribosome small subunit	RIBOSOMAL PROTEIN S2 (RPS2); FUNCTIONS IN: structural constituent of ribosome; INVOLVED IN: translation; LOCATED IN: mitochondrial small ribosomal subunit; EXPRESSED IN: 23 plant structures; EXPRESSED DURING: 13 growth stages; CONTAINS InterPro DOMAIN/s: Ribosomal protein S2 (InterPro:IPR001865), Ribosomal protein S2, conserved site (InterPro:IPR018130), Ribosomal protein S2, bacterial-type (Inte…
AT4G39940	Chr4:18519716-18521568	106.878	74.9417	-0.51212	0.00286208	protein_coding	AKN2 (APS-kinase 2); ATP binding / adenylylsulfate kinase/ kinase/ transferase, transferring phosphorus-containing groups	adenosine-5'-phosphosulfate-kinase (akn2) mRNA, complete	APS-kinase 2 (AKN2); FUNCTIONS IN: adenylylsulfate kinase activity, transferase activity, transferring phosphorus-containing groups, kinase activity, ATP binding; INVOLVED IN: regulation of glucosinolate biosynthetic process, sulfate assimilation, phosphorylation; LOCATED IN: chloroplast, plastid; EXPRESSED IN: 25 plant structures; EXPRESSED DURING: 13 growth stages; CONTAINS InterPro DOMAIN/s: A…
AT5G23010	Chr5:7703091-7706896	253.37	177.658	-0.512144	0.00540066	protein_coding	MAM1 (METHYLTHIOALKYLMALATE SYNTHASE 1); 2-isopropylmalate synthase/ methylthioalkylmalate synthase	Encodes a methylthioalkylmalate synthase, catalyzes the condensation reactions of the first two rounds of methionine chain elongation in the biosynthesis of methionine-derived glucosinolates.	METHYLTHIOALKYLMALATE SYNTHASE 1 (MAM1); FUNCTIONS IN: methylthioalkylmalate synthase activity, 2-isopropylmalate synthase activity; INVOLVED IN: glucosinolate biosynthetic process; LOCATED IN: chloroplast; EXPRESSED IN: 17 plant structures; EXPRESSED DURING: 9 growth stages; CONTAINS InterPro DOMAIN/s: Aldolase-type TIM barrel (InterPro:IPR013785), Alpha-isopropylmalate/homocitrate synthase, con…
AT2G14750	Chr2:6314031-6315766	108.76	76.2404	-0.512515	0.00281492	protein_coding	APK (APS KINASE); ATP binding / adenylylsulfate kinase/ kinase/ transferase, transferring phosphorus-containing groups	Encodes a functional APS kinase	APS KINASE (APK); FUNCTIONS IN: adenylylsulfate kinase activity, transferase activity, transferring phosphorus-containing groups, kinase activity, ATP binding; INVOLVED IN: regulation of glucosinolate biosynthetic process, sulfate assimilation, phosphorylation; LOCATED IN: chloroplast, plastid; EXPRESSED IN: 28 plant structures; EXPRESSED DURING: 15 growth stages; CONTAINS InterPro DOMAIN/s: Aden…
AT2G35790	Chr2:15040678-15042123	30.4466	21.3362	-0.512982	0.0277854	protein_coding	unknown protein		unknown protein; FUNCTIONS IN: molecular_function unknown; INVOLVED IN: biological_process unknown; EXPRESSED IN: 23 plant structures; EXPRESSED DURING: 13 growth stages; Has 75 Blast hits to 75 proteins in 34 species: Archae - 0; Bacteria - 0; Metazoa - 43; Fungi - 4; Plants - 26; Viruses - 0; Other Eukaryotes - 2 (source: NCBI BLink).
AT1G06550	Chr1:2003626-2007190	18.4134	12.9035	-0.512998	0.0210883	protein_coding	enoyl-CoA hydratase/isomerase family protein		enoyl-CoA hydratase/isomerase family protein; FUNCTIONS IN: 3-hydroxyisobutyryl-CoA hydrolase activity, catalytic activity; INVOLVED IN: fatty acid beta-oxidation, metabolic process; LOCATED IN: cellular_component unknown; EXPRESSED IN: 23 plant structures; EXPRESSED DURING: 13 growth stages; CONTAINS InterPro DOMAIN/s: Crotonase, core (InterPro:IPR001753); BEST Arabidopsis thaliana protein match…
AT3G61770	Chr3:22864542-22866407	35.7957	25.0153	-0.516972	0.0117365	protein_coding			FUNCTIONS IN: molecular_function unknown; INVOLVED IN: biological_process unknown; LOCATED IN: chloroplast; EXPRESSED IN: 22 plant structures; EXPRESSED DURING: 13 growth stages; CONTAINS InterPro DOMAIN/s: Acid phosphatase/vanadium-dependent haloperoxidase related (InterPro:IPR003832); BEST Arabidopsis thaliana protein match is: unknown protein (TAIR:AT1G67600.1); Has 613 Blast hits to 613 prote…
AT1G70570	Chr1:26608626-26612284	25.0592	17.4861	-0.51913	0.00549531	protein_coding	anthranilate phosphoribosyltransferase, putative		anthranilate phosphoribosyltransferase, putative; FUNCTIONS IN: anthranilate phosphoribosyltransferase activity, transferase activity, transferring glycosyl groups; INVOLVED IN: tryptophan biosynthetic process, metabolic process; LOCATED IN: chloroplast; EXPRESSED IN: 22 plant structures; EXPRESSED DURING: 13 growth stages; CONTAINS InterPro DOMAIN/s: Glycosyl transferase, family 3, N-terminal (I…
AT5G16840	Chr5:5535868-5543543	55.0086	38.3651	-0.519864	0.0441465	protein_coding	BPA1 (BINDINGPARTNEROFACD11 1); nucleic acid binding / nucleotide binding / oxidoreductase		BINDINGPARTNEROFACD11 1 (BPA1); FUNCTIONS IN: oxidoreductase activity, nucleotide binding, nucleic acid binding; INVOLVED IN: oxidation reduction; EXPRESSED IN: 25 plant structures; EXPRESSED DURING: 15 growth stages; CONTAINS InterPro DOMAIN/s: Aldo/keto reductase (InterPro:IPR001395), RNA recognition motif, RNP-1 (InterPro:IPR000504), Nucleotide-binding, alpha-beta plait (InterPro:IPR012677); B…
AT1G22270	Chr1:7865480-7866139	44.2873	30.887	-0.519893	0.0299118	protein_coding	unknown protein		unknown protein; FUNCTIONS IN: molecular_function unknown; INVOLVED IN: biological_process unknown; LOCATED IN: cellular_component unknown; EXPRESSED IN: 22 plant structures; EXPRESSED DURING: 13 growth stages; CONTAINS InterPro DOMAIN/s: Protein of unknown function DUF343 (InterPro:IPR005651); BEST Arabidopsis thaliana protein match is: unknown protein (TAIR:AT1G78190.1); Has 289 Blast hits to 2…
AT1G52230	Chr1:19454835-19455668	2765.75	1928.43	-0.520246	0.0264308	protein_coding	PSAH2 (PHOTOSYSTEM I SUBUNIT H2)		PHOTOSYSTEM I SUBUNIT H2 (PSAH2); FUNCTIONS IN: molecular_function unknown; INVOLVED IN: photosynthesis; LOCATED IN: in 6 components; EXPRESSED IN: 21 plant structures; EXPRESSED DURING: 13 growth stages; CONTAINS InterPro DOMAIN/s: Photosystem I reaction centre subunit VI (InterPro:IPR004928); BEST Arabidopsis thaliana protein match is: PSAH-1 (photosystem I subunit H-1) (TAIR:AT3G16140.1); Has …
AT2G16500	Chr2:7150621-7153339	44.1295	30.7537	-0.52098	0.0022533	protein_coding	ADC1 (ARGININE DECARBOXYLASE 1); arginine decarboxylase	encodes a arginine decarboxylase (ADC), a rate-limiting enzyme that catalyzes the first step of polyamine (PA) biosynthesis via ADC pathway in Arabidopsis thaliana. Arabidopsis genome has two ADC paralogs, ADC1 and ADC2. Double mutant analysis showed that ADC genes are essential for the production of PA, and are required for normal seed development. Promoter region of ADC1 contains 742-bp AT-rich…	ARGININE DECARBOXYLASE 1 (ADC1); FUNCTIONS IN: arginine decarboxylase activity; INVOLVED IN: response to oxidative stress, response to salt stress, response to cold, seed development; EXPRESSED IN: 27 plant structures; EXPRESSED DURING: 16 growth stages; CONTAINS InterPro DOMAIN/s: Orn/DAP/Arg decarboxylase 2 (InterPro:IPR000183), Arginine decarboxylase (InterPro:IPR002985); BEST Arabidopsis thal…
AT3G56880	Chr3:21059914-21060965	48.0781	33.488	-0.521736	0.0064421	protein_coding	VQ motif-containing protein		VQ motif-containing protein; FUNCTIONS IN: molecular_function unknown; INVOLVED IN: biological_process unknown; LOCATED IN: cellular_component unknown; EXPRESSED IN: 22 plant structures; EXPRESSED DURING: 13 growth stages; CONTAINS InterPro DOMAIN/s: VQ (InterPro:IPR008889); BEST Arabidopsis thaliana protein match is: ATCAMBP25 (ARABIDOPSIS THALIANA CALMODULIN (CAM)-BINDING PROTEIN OF 25 KDA); ca…
AT5G12120	Chr5:3916047-3918659	37.3341	25.9998	-0.521994	0.00288488	protein_coding	ubiquitin-associated (UBA)/TS-N domain-containing protein		ubiquitin-associated (UBA)/TS-N domain-containing protein; INVOLVED IN: biological_process unknown; LOCATED IN: plasma membrane; EXPRESSED IN: 24 plant structures; EXPRESSED DURING: 15 growth stages; CONTAINS InterPro DOMAIN/s: Ubiquitin-associated/translation elongation factor EF1B, N-terminal (InterPro:IPR000449), Ubiquitin-associated/translation elongation factor EF1B, N-terminal, eukaryote (I…
AT2G44050	Chr2:18224250-18226160	80.2712	55.8848	-0.522426	0.00340303	protein_coding	COS1 (COI1 SUPPRESSOR1); 6,7-dimethyl-8-ribityllumazine synthase	6,7-dimethyl-8-ribityllumazine synthase / DMRL synthase / lumazine synthase / riboflavin synthase [Arabidopsis thaliana]. Acts in the jasmonic acid signaling pathway.	COI1 SUPPRESSOR1 (COS1); FUNCTIONS IN: 6,7-dimethyl-8-ribityllumazine synthase activity; INVOLVED IN: riboflavin biosynthetic process, jasmonic acid mediated signaling pathway; LOCATED IN: chloroplast stroma, chloroplast; EXPRESSED IN: 23 plant structures; EXPRESSED DURING: 13 growth stages; CONTAINS InterPro DOMAIN/s: 6,7-dimethyl-8-ribityllumazine synthase (InterPro:IPR002180), 6,7-dimethyl-8-r…
AT1G14450	Chr1:4946217-4947576	92.6152	64.4488	-0.523096	0.0119449	protein_coding	unknown protein		unknown protein; FUNCTIONS IN: molecular_function unknown; INVOLVED IN: photorespiration; LOCATED IN: mitochondrial membrane, respiratory chain complex I; EXPRESSED IN: 23 plant structures; EXPRESSED DURING: 15 growth stages; BEST Arabidopsis thaliana protein match is: unknown protein (TAIR:AT2G02510.1); Has 41 Blast hits to 41 proteins in 12 species: Archae - 0; Bacteria - 0; Metazoa - 0; Fungi …
AT5G48580	Chr5:19695928-19699947	64.9579	45.1603	-0.524447	0.0246192	protein_coding	FKBP15-2; FK506 binding / peptidyl-prolyl cis-trans isomerase	immunophilin (FKBP15-2)	FKBP15-2; FUNCTIONS IN: FK506 binding, peptidyl-prolyl cis-trans isomerase activity; INVOLVED IN: protein folding; LOCATED IN: chloroplast thylakoid lumen, vacuole; EXPRESSED IN: 24 plant structures; EXPRESSED DURING: 15 growth stages; CONTAINS InterPro DOMAIN/s: Peptidyl-prolyl cis-trans isomerase, FKBP-type (InterPro:IPR001179); BEST Arabidopsis thaliana protein match is: FKBP15-1; FK506 bindin…
AT4G35350	Chr4:16810481-16812009	22.4672	15.5909	-0.527116	0.0225639	protein_coding	XCP1 (XYLEM CYSTEINE PEPTIDASE 1); cysteine-type endopeptidase/ cysteine-type peptidase	tracheary element vacuolar protein	XYLEM CYSTEINE PEPTIDASE 1 (XCP1); FUNCTIONS IN: cysteine-type endopeptidase activity, cysteine-type peptidase activity; INVOLVED IN: proteolysis, developmental programmed cell death; LOCATED IN: nucleus, plant-type vacuole; EXPRESSED IN: 20 plant structures; EXPRESSED DURING: 10 growth stages; CONTAINS InterPro DOMAIN/s: Proteinase inhibitor I29, cathepsin propeptide (InterPro:IPR013201), Peptid…
AT4G29840	Chr4:14597660-14601055	54.5731	37.8517	-0.527832	0.00519954	protein_coding	MTO2 (METHIONINE OVER-ACCUMULATOR 2); threonine synthase	threonine synthase	METHIONINE OVER-ACCUMULATOR 2 (MTO2); FUNCTIONS IN: threonine synthase activity; INVOLVED IN: amino acid metabolic process, threonine biosynthetic process, metabolic process; LOCATED IN: chloroplast; EXPRESSED IN: 24 plant structures; EXPRESSED DURING: 16 growth stages; CONTAINS InterPro DOMAIN/s: Threonine synthase (InterPro:IPR004450), Pyridoxal phosphate-dependent enzyme, beta subunit (InterPr…
AT4G38970	Chr4:18163495-18165762	1356.28	940.277	-0.528497	0.0416181	protein_coding	fructose-bisphosphate aldolase, putative	Protein is tyrosine-phosphorylated and its phosphorylation state is modulated in response to ABA in Arabidopsis thaliana seeds.	fructose-bisphosphate aldolase, putative; FUNCTIONS IN: fructose-bisphosphate aldolase activity, catalytic activity; INVOLVED IN: response to cadmium ion, pentose-phosphate shunt, response to abscisic acid stimulus; LOCATED IN: in 7 components; EXPRESSED IN: 27 plant structures; EXPRESSED DURING: 14 growth stages; CONTAINS InterPro DOMAIN/s: Aldolase-type TIM barrel (InterPro:IPR013785), Fructose…
AT4G04770	Chr4:2427798-2429850	89.5023	62.0418	-0.528685	0.00223926	protein_coding	ATABC1 (ATP BINDING CASSETTE PROTEIN 1); ATPase, coupled to transmembrane movement of substances / protein binding / transporter	Encodes an iron-stimulated ATPase. A member of the NAP subfamily of ABC transporters. Involved in Fe-S cluster assembly. Similar to SufB. Involved in the regulation of iron homeostasis. Able to form homodimers. Interacts with AtNAP7 inside the chloroplast.	ATP BINDING CASSETTE PROTEIN 1 (ATABC1); FUNCTIONS IN: ATPase activity, coupled to transmembrane movement of substances, protein binding, transporter activity; INVOLVED IN: response to red or far red light, cellular iron ion homeostasis, iron-sulfur cluster assembly; LOCATED IN: chloroplast; EXPRESSED IN: 24 plant structures; EXPRESSED DURING: 15 growth stages; CONTAINS InterPro DOMAIN/s: SUF sys…
AT2G39710	Chr2:16561787-16563380	10.8645	7.52213	-0.530403	0.0485679	protein_coding	aspartyl protease family protein	Encodes a Cysteine-rich peptide (CRP) family protein	aspartyl protease family protein; FUNCTIONS IN: aspartic-type endopeptidase activity; INVOLVED IN: proteolysis; EXPRESSED IN: 20 plant structures; EXPRESSED DURING: 10 growth stages; CONTAINS InterPro DOMAIN/s: Peptidase aspartic, catalytic (InterPro:IPR009007), Peptidase A1 (InterPro:IPR001461), Peptidase aspartic, active site (InterPro:IPR001969); BEST Arabidopsis thaliana protein match is: PCS…
AT1G66820	Chr1:24930039-24930551	54.1047	37.4587	-0.530453	0.0394136	protein_coding	glycine-rich protein		glycine-rich protein; FUNCTIONS IN: molecular_function unknown; LOCATED IN: cellular_component unknown; EXPRESSED IN: 22 plant structures; EXPRESSED DURING: 13 growth stages; Has 4695 Blast hits to 1095 proteins in 171 species: Archae - 18; Bacteria - 305; Metazoa - 2068; Fungi - 95; Plants - 1647; Viruses - 112; Other Eukaryotes - 450 (source: NCBI BLink).
AT4G29950	Chr4:14657044-14662403	17.3854	12.0312	-0.531101	0.0223329	protein_coding	microtubule-associated protein		microtubule-associated protein; FUNCTIONS IN: RAB GTPase activator activity; INVOLVED IN: regulation of Rab GTPase activity; LOCATED IN: intracellular; EXPRESSED IN: 23 plant structures; EXPRESSED DURING: 15 growth stages; CONTAINS InterPro DOMAIN/s: RabGAP/TBC (InterPro:IPR000195); BEST Arabidopsis thaliana protein match is: RabGAP/TBC domain-containing protein (TAIR:AT2G19240.1); Has 1492 Blast…
AT4G16210	Chr4:9176672-9178048	24.6925	17.0851	-0.531331	0.0240052	protein_coding	ECHIA (ENOYL-COA HYDRATASE/ISOMERASE A); catalytic		ENOYL-COA HYDRATASE/ISOMERASE A (ECHIA); FUNCTIONS IN: catalytic activity; INVOLVED IN: metabolic process; LOCATED IN: peroxisome; EXPRESSED IN: 22 plant structures; EXPRESSED DURING: 13 growth stages; CONTAINS InterPro DOMAIN/s: Crotonase, core (InterPro:IPR001753); BEST Arabidopsis thaliana protein match is: ECHID (ENOYL-COA HYDRATASE/ISOMERASE D); catalytic/ naphthoate synthase (TAIR:AT1G60550…
AT2G19740	Chr2:8513512-8514519	136.068	94.1416	-0.531428	0.00367156	protein_coding	60S ribosomal protein L31 (RPL31A)		60S ribosomal protein L31 (RPL31A); FUNCTIONS IN: structural constituent of ribosome; INVOLVED IN: translation, ribosome biogenesis; LOCATED IN: cytosolic ribosome, cytosolic large ribosomal subunit, ribosome, chloroplast, plasma membrane; EXPRESSED IN: 22 plant structures; EXPRESSED DURING: 13 growth stages; CONTAINS InterPro DOMAIN/s: Ribosomal protein L31e (InterPro:IPR000054); BEST Arabidopsi…
AT5G14540	Chr5:4687146-4689674	23.1855	16.019	-0.533438	0.0063569	protein_coding	proline-rich family protein		proline-rich family protein; FUNCTIONS IN: molecular_function unknown; INVOLVED IN: biological_process unknown; LOCATED IN: cellular_component unknown; EXPRESSED IN: 23 plant structures; EXPRESSED DURING: 13 growth stages; CONTAINS InterPro DOMAIN/s: Ubiquitin-associated/translation elongation factor EF1B, N-terminal, eukaryote (InterPro:IPR015940), UBA-like (InterPro:IPR009060), Protein of unkno…
AT1G77770	Chr1:29245049-29248028	18.0727	12.484	-0.533736	0.0420564	protein_coding	protein binding / zinc ion binding		protein binding / zinc ion binding; FUNCTIONS IN: protein binding, zinc ion binding; INVOLVED IN: biological_process unknown; LOCATED IN: intracellular; EXPRESSED IN: 24 plant structures; EXPRESSED DURING: 15 growth stages; CONTAINS InterPro DOMAIN/s: Zinc finger, C2H2-like (InterPro:IPR015880), Zinc finger, RING-type (InterPro:IPR001841), Protein of unknown function DUF1644 (InterPro:IPR012866);…
AT5G58960	Chr5:23805716-23811258	22.8801	15.7906	-0.535028	0.0360296	protein_coding	GIL1 (GRAVITROPIC IN THE LIGHT)	Mutant plants display impaired light-regulation of the hypocotyl randomization response.	GRAVITROPIC IN THE LIGHT (GIL1); FUNCTIONS IN: molecular_function unknown; INVOLVED IN: response to red or far red light, negative gravitropism; EXPRESSED IN: 21 plant structures; EXPRESSED DURING: 13 growth stages; CONTAINS InterPro DOMAIN/s: Protein of unknown function DUF641, plant (InterPro:IPR006943); BEST Arabidopsis thaliana protein match is: unknown protein (TAIR:AT2G45260.1); Has 194 Bla…
AT1G34200	Chr1:12455707-12457412	11.1567	7.69691	-0.535562	0.0420594	protein_coding	oxidoreductase family protein		oxidoreductase family protein; FUNCTIONS IN: electron carrier activity, oxidoreductase activity, binding, catalytic activity; INVOLVED IN: metabolic process; LOCATED IN: cellular_component unknown; EXPRESSED IN: 22 plant structures; EXPRESSED DURING: 13 growth stages; CONTAINS InterPro DOMAIN/s: Oxidoreductase, N-terminal (InterPro:IPR000683), Oxidoreductase, C-terminal (InterPro:IPR004104), NAD(…
AT4G39880	Chr4:18504536-18505338	48.1001	33.1634	-0.536448	0.0114971	protein_coding	ribosomal protein L23 family protein		ribosomal protein L23 family protein; FUNCTIONS IN: structural constituent of ribosome, nucleotide binding; INVOLVED IN: translation, ribosome biogenesis; LOCATED IN: ribosome; EXPRESSED IN: 22 plant structures; EXPRESSED DURING: 13 growth stages; CONTAINS InterPro DOMAIN/s: Ribosomal protein L23/L15e, core (InterPro:IPR012678), Nucleotide-binding, alpha-beta plait (InterPro:IPR012677), Ribosomal…
AT5G23250	Chr5:7830359-7832843	23.9588	16.5156	-0.536726	0.0121707	protein_coding	succinyl-CoA ligase (GDP-forming) alpha-chain, mitochondrial, putative / succinyl-CoA synthetase, alpha chain, putative / SCS-alpha, putative		succinyl-CoA ligase (GDP-forming) alpha-chain, mitochondrial, putative / succinyl-CoA synthetase, alpha chain, putative / SCS-alpha, putative; FUNCTIONS IN: succinate-CoA ligase (ADP-forming) activity, succinate-CoA ligase (GDP-forming) activity, binding, ATP citrate synthase activity, catalytic activity; INVOLVED IN: metabolic process; LOCATED IN: mitochondrion; EXPRESSED IN: 23 plant structures…
AT3G05200	Chr3:1476981-1478730	11.9119	8.21072	-0.536821	0.0305445	protein_coding	ATL6; protein binding / zinc ion binding	Encodes a putative RING-H2 zinc finger protein ATL6 (ATL6).	ATL6; FUNCTIONS IN: protein binding, zinc ion binding; INVOLVED IN: response to chitin; LOCATED IN: plasma membrane; EXPRESSED IN: 22 plant structures; EXPRESSED DURING: 12 growth stages; CONTAINS InterPro DOMAIN/s: Zinc finger, RING-type (InterPro:IPR001841), Zinc finger, RING/FYVE/PHD-type (InterPro:IPR013083); BEST Arabidopsis thaliana protein match is: zinc finger (C3HC4-type RING finger) fam…
AT1G77840	Chr1:29268486-29270586	41.2262	28.4013	-0.537603	0.00244903	protein_coding	eukaryotic translation initiation factor 5, putative / eIF-5, putative		eukaryotic translation initiation factor 5, putative / eIF-5, putative; FUNCTIONS IN: binding, translation initiation factor activity; INVOLVED IN: translational initiation, regulation of translational initiation; LOCATED IN: nucleus, cytoplasm; EXPRESSED IN: 24 plant structures; EXPRESSED DURING: 15 growth stages; CONTAINS InterPro DOMAIN/s: Translation initiation factor IF2/IF5, N-terminal (Int…
AT5G45480	Chr5:18426103-18432397	21.0474	14.4906	-0.538531	0.0455509	protein_coding	unknown protein		unknown protein; FUNCTIONS IN: molecular_function unknown; INVOLVED IN: biological_process unknown; LOCATED IN: plasma membrane; EXPRESSED IN: 17 plant structures; EXPRESSED DURING: 12 growth stages; CONTAINS InterPro DOMAIN/s: Protein of unknown function DUF594 (InterPro:IPR007658); BEST Arabidopsis thaliana protein match is: unknown protein (TAIR:AT5G45540.1); Has 790 Blast hits to 501 proteins…
AT4G02370	Chr4:1042337-1043206	103.391	71.1748	-0.538679	0.0022211	protein_coding	unknown protein		unknown protein; INVOLVED IN: biological_process unknown; LOCATED IN: plasma membrane, vacuole; EXPRESSED IN: 25 plant structures; EXPRESSED DURING: 13 growth stages; CONTAINS InterPro DOMAIN/s: Protein of unknown function DUF538 (InterPro:IPR007493); BEST Arabidopsis thaliana protein match is: unknown protein (TAIR:AT1G02816.1); Has 336 Blast hits to 333 proteins in 14 species: Archae - 0; Bacte…
AT2G32580	Chr2:13827662-13829317	53.9081	37.0677	-0.540339	0.00573312	protein_coding	unknown protein		unknown protein; FUNCTIONS IN: molecular_function unknown; INVOLVED IN: biological_process unknown; LOCATED IN: endomembrane system; EXPRESSED IN: 22 plant structures; EXPRESSED DURING: 13 growth stages; CONTAINS InterPro DOMAIN/s: Protein of unknown function DUF1068 (InterPro:IPR010471); BEST Arabidopsis thaliana protein match is: unknown protein (TAIR:AT1G05070.1); Has 54 Blast hits to 54 prote…
AT1G71360	Chr1:26892099-26894802	7.41749	5.09657	-0.541404	0.0407813	protein_coding			FUNCTIONS IN: molecular_function unknown; INVOLVED IN: biological_process unknown; LOCATED IN: mitochondrion; CONTAINS InterPro DOMAIN/s: Sad1/UNC-like, C-terminal (InterPro:IPR012919), Galactose-binding like (InterPro:IPR008979); BEST Arabidopsis thaliana protein match is: unknown protein (TAIR:AT1G22882.1); Has 9785 Blast hits to 6992 proteins in 496 species: Archae - 108; Bacteria - 691; Metaz…
AT2G05320	Chr2:1936015-1937464	12.4247	8.53192	-0.542268	0.041484	protein_coding	beta-1,2-N-acetylglucosaminyltransferase II		beta-1,2-N-acetylglucosaminyltransferase II; FUNCTIONS IN: acetylglucosaminyltransferase activity, alpha-1,6-mannosylglycoprotein 2-beta-N-acetylglucosaminyltransferase activity; INVOLVED IN: oligosaccharide biosynthetic process, peptidoglycan biosynthetic process; LOCATED IN: Golgi stack, integral to membrane; EXPRESSED IN: 22 plant structures; EXPRESSED DURING: 13 growth stages; CONTAINS InterP…
AT1G70330	Chr1:26502908-26506613	28.1876	19.3528	-0.542519	0.00683459	protein_coding	ENT1,AT (EQUILIBRATIVE NUCLEOTIDE TRANSPORTER 1); nucleoside transmembrane transporter/ nucleoside transmembrane transporter, against a concentration gradient	encodes an adenosine transporter that catalyze a proton-dependent adenosine transport.	EQUILIBRATIVE NUCLEOTIDE TRANSPORTER 1 (ENT1,AT); FUNCTIONS IN: nucleoside transmembrane transporter activity, against a concentration gradient, nucleoside transmembrane transporter activity; INVOLVED IN: transport; LOCATED IN: plasma membrane; EXPRESSED IN: 25 plant structures; EXPRESSED DURING: 15 growth stages; CONTAINS InterPro DOMAIN/s: Delayed-early response protein/equilibrative nucleoside…
AT3G57790	Chr3:21405386-21407624	9.64136	6.6189	-0.542645	0.0435097	protein_coding	glycoside hydrolase family 28 protein / polygalacturonase (pectinase) family protein		glycoside hydrolase family 28 protein / polygalacturonase (pectinase) family protein; FUNCTIONS IN: polygalacturonase activity; INVOLVED IN: carbohydrate metabolic process; LOCATED IN: plasma membrane; EXPRESSED IN: 23 plant structures; EXPRESSED DURING: 14 growth stages; CONTAINS InterPro DOMAIN/s: Pectin lyase fold/virulence factor (InterPro:IPR011050), Glycoside hydrolase, family 28 (InterPro:…
AT1G35670	Chr1:13205380-13208252	11.8174	8.11017	-0.543107	0.0285984	protein_coding	ATCDPK2 (CALCIUM-DEPENDENT PROTEIN KINASE 2); calmodulin-dependent protein kinase/ kinase	Encodes a Ca(2+)-dependent, calmodulin-independent protein kinase that is rapidly induced by drought and high-salt stress but not by low-temperature stress or heat stress. Positive regulator of ABA signaling. Phosphorylates ABA responsive transcription factors ABF1 and ABF4.	CALCIUM-DEPENDENT PROTEIN KINASE 2 (ATCDPK2); FUNCTIONS IN: calmodulin-dependent protein kinase activity, kinase activity; INVOLVED IN: response to salt stress, response to water deprivation, positive regulation of abscisic acid mediated signaling, protein amino acid phosphorylation; LOCATED IN: plasma membrane; EXPRESSED IN: 24 plant structures; EXPRESSED DURING: 15 growth stages; CONTAINS Inter…
AT1G51630	Chr1:19141972-19144294	29.8746	20.4874	-0.544187	0.00425877	protein_coding	unknown protein		unknown protein; FUNCTIONS IN: molecular_function unknown; INVOLVED IN: biological_process unknown; LOCATED IN: Golgi apparatus, plant-type cell wall; CONTAINS InterPro DOMAIN/s: Protein of unknown function DUF246, plant (InterPro:IPR004348); BEST Arabidopsis thaliana protein match is: unknown protein (TAIR:AT3G21190.1); Has 396 Blast hits to 395 proteins in 21 species: Archae - 0; Bacteria - 0; …
AT1G30380	Chr1:10722196-10723247	2570.98	1760.73	-0.546149	0.0223136	protein_coding	PSAK (photosystem I subunit K)	Encodes subunit K of photosystem I reaction center.	photosystem I subunit K (PSAK); FUNCTIONS IN: molecular_function unknown; INVOLVED IN: photosynthesis; LOCATED IN: thylakoid, chloroplast thylakoid membrane, photosystem I, chloroplast, membrane; EXPRESSED IN: 23 plant structures; EXPRESSED DURING: 13 growth stages; CONTAINS InterPro DOMAIN/s: Photosystem I PsaG/PsaK protein (InterPro:IPR000549), Photosystem I reaction centre, PsaG/PsaK, plant (I…
AT5G16440	Chr5:5371626-5373735	46.6269	31.9307	-0.546218	0.0037533	protein_coding	IPP1 (ISOPENTENYL DIPHOSPHATE ISOMERASE 1); isopentenyl-diphosphate delta-isomerase	Encodes a protein with isopentenyl diphosphate:dimethylallyl diphosphate isomerase activity. There is genetic evidence that it functions in the mevalonate, but not the MEP biosynthetic pathway.	ISOPENTENYL DIPHOSPHATE ISOMERASE 1 (IPP1); FUNCTIONS IN: isopentenyl-diphosphate delta-isomerase activity; INVOLVED IN: chlorophyll biosynthetic process, isoprenoid biosynthetic process, isopentenyl diphosphate biosynthetic process; LOCATED IN: cytosol, chloroplast, plastid; EXPRESSED IN: 22 plant structures; EXPRESSED DURING: 13 growth stages; CONTAINS InterPro DOMAIN/s: NUDIX (InterPro:IPR0157…
AT5G53370	Chr5:21647901-21651593	46.2676	31.6754	-0.54664	0.00306924	protein_coding	PMEPCRF (PECTIN METHYLESTERASE PCR FRAGMENT F); pectinesterase		PECTIN METHYLESTERASE PCR FRAGMENT F (PMEPCRF); FUNCTIONS IN: pectinesterase activity; INVOLVED IN: cell wall modification; LOCATED IN: cell wall; EXPRESSED IN: 22 plant structures; EXPRESSED DURING: 13 growth stages; CONTAINS InterPro DOMAIN/s: Pectinesterase, active site (InterPro:IPR018040), Pectin lyase fold/virulence factor (InterPro:IPR011050), Pectinesterase, catalytic (InterPro:IPR000070)…
AT4G19420	Chr4:10587165-10590588	33.0123	22.6	-0.546678	0.0397482	protein_coding	pectinacetylesterase family protein		pectinacetylesterase family protein; FUNCTIONS IN: carboxylesterase activity; INVOLVED IN: biological_process unknown; LOCATED IN: endomembrane system; EXPRESSED IN: 23 plant structures; EXPRESSED DURING: 13 growth stages; CONTAINS InterPro DOMAIN/s: Pectinacetylesterase (InterPro:IPR004963); BEST Arabidopsis thaliana protein match is: pectinacetylesterase, putative (TAIR:AT4G19410.1); Has 401 Bl…
AT5G58290	Chr5:23569061-23571340	103.162	70.597	-0.547238	0.00124203	protein_coding	RPT3 (REGULATORY PARTICLE TRIPLE-A ATPASE 3); ATPase	26S proteasome AAA-ATPase subunit RPT3 (RPT3) mRNA,	REGULATORY PARTICLE TRIPLE-A ATPASE 3 (RPT3); FUNCTIONS IN: ATPase activity; INVOLVED IN: ubiquitin-dependent protein catabolic process; LOCATED IN: proteasome regulatory particle, base subcomplex, cell wall, nucleus, membrane; EXPRESSED IN: 24 plant structures; EXPRESSED DURING: 15 growth stages; CONTAINS InterPro DOMAIN/s: ATPase, AAA+ type, core (InterPro:IPR003593), ATPase, AAA-type, core (In…
AT5G43060	Chr5:17269506-17272164	32.6935	22.3724	-0.547288	0.0031237	protein_coding	cysteine proteinase, putative / thiol protease, putative		cysteine proteinase, putative / thiol protease, putative; FUNCTIONS IN: cysteine-type peptidase activity, cysteine-type endopeptidase activity; INVOLVED IN: response to salt stress; LOCATED IN: vacuole; EXPRESSED IN: 24 plant structures; EXPRESSED DURING: 15 growth stages; CONTAINS InterPro DOMAIN/s: Peptidase C1A, papain (InterPro:IPR013128), Proteinase inhibitor I29, cathepsin propeptide (Inter…
AT5G63040	Chr5:25288145-25290420	17.8024	12.1656	-0.549267	0.019813	protein_coding	unknown protein		unknown protein; FUNCTIONS IN: molecular_function unknown; INVOLVED IN: biological_process unknown; LOCATED IN: chloroplast; EXPRESSED IN: 25 plant structures; EXPRESSED DURING: 15 growth stages; BEST Arabidopsis thaliana protein match is: unknown protein (TAIR:AT1G48460.1); Has 41 Blast hits to 41 proteins in 9 species: Archae - 0; Bacteria - 2; Metazoa - 0; Fungi - 0; Plants - 39; Viruses - 0; …
AT1G34020	Chr1:12366853-12369178	12.3495	8.43901	-0.54931	0.0383179	protein_coding	transporter-related		transporter-related; LOCATED IN: plasma membrane, membrane; EXPRESSED IN: 22 plant structures; EXPRESSED DURING: 13 growth stages; CONTAINS InterPro DOMAIN/s: Protein of unknown function DUF250 (InterPro:IPR004853); BEST Arabidopsis thaliana protein match is: transporter-related (TAIR:AT4G09810.1); Has 1063 Blast hits to 1058 proteins in 139 species: Archae - 0; Bacteria - 4; Metazoa - 324; Fungi…
AT1G69960	Chr1:26348720-26350697	29.5614	20.1824	-0.550619	0.00747233	protein_coding	PP2A (SERINE/THREONINE PROTEIN PHOSPHATASE 2A); protein serine/threonine phosphatase	type 2A serine/threonine protein phosphatase (PP2A) mRNA,	SERINE/THREONINE PROTEIN PHOSPHATASE 2A (PP2A); FUNCTIONS IN: protein serine/threonine phosphatase activity; INVOLVED IN: auxin polar transport; LOCATED IN: cellular_component unknown; EXPRESSED IN: 24 plant structures; EXPRESSED DURING: 15 growth stages; CONTAINS InterPro DOMAIN/s: Metallophosphoesterase (InterPro:IPR004843), Serine/threonine-specific protein phosphatase and bis(5-nucleosyl)-tet…
AT4G32285	Chr4:15585679-15588088	40.7799	27.8331	-0.551057	0.0132926	protein_coding	epsin N-terminal homology (ENTH) domain-containing protein / clathrin assembly protein-related		epsin N-terminal homology (ENTH) domain-containing protein / clathrin assembly protein-related; FUNCTIONS IN: phospholipid binding, clathrin binding, binding, phosphatidylinositol binding; INVOLVED IN: clathrin coat assembly; LOCATED IN: cytosol, nucleus, plasma membrane; EXPRESSED IN: guard cell, cultured cell; CONTAINS InterPro DOMAIN/s: Epsin-like, N-terminal (InterPro:IPR013809), ANTH (InterP…
AT1G67350	Chr1:25235270-25238216	97.2659	66.3823	-0.551135	0.0397032	protein_coding	unknown protein		unknown protein; FUNCTIONS IN: molecular_function unknown; INVOLVED IN: photorespiration; LOCATED IN: mitochondrial membrane, respiratory chain complex I; EXPRESSED IN: 24 plant structures; EXPRESSED DURING: 15 growth stages; Has 2 Blast hits to 2 proteins in 1 species: Archae - 0; Bacteria - 0; Metazoa - 0; Fungi - 0; Plants - 2; Viruses - 0; Other Eukaryotes - 0 (source: NCBI BLink).
AT3G25560	Chr3:9278877-9282688	9.16726	6.25048	-0.552522	0.0431249	protein_coding	NIK2 (NSP-INTERACTING KINASE 2); ATP binding / protein binding / protein kinase/ protein serine/threonine kinase		NSP-INTERACTING KINASE 2 (NIK2); FUNCTIONS IN: protein binding, protein serine/threonine kinase activity, protein kinase activity, ATP binding; INVOLVED IN: protein amino acid phosphorylation; LOCATED IN: endomembrane system; EXPRESSED IN: 18 plant structures; EXPRESSED DURING: 13 growth stages; CONTAINS InterPro DOMAIN/s: Protein kinase, ATP binding site (InterPro:IPR017441), Protein kinase, cor…
AT1G76540	Chr1:28718378-28722521	17.6143	11.9981	-0.553943	0.0237032	protein_coding	CDKB2;1 (cyclin-dependent kinase B2;1); cyclin-dependent protein kinase/ kinase/ protein binding	Encodes a cyclin-dependent protein kinase involved in regulation of the G2/M transition of the mitotic cell cycle. Specifically binds to the cyclin CYCD4;1, expressed in shoot meristem, young leaves and vascular tissue during the G2/M phase. Required for proper organization of the shoot apical meristem and for hormone signaling.	cyclin-dependent kinase B2;1 (CDKB2;1); FUNCTIONS IN: protein binding, kinase activity, cyclin-dependent protein kinase activity; INVOLVED IN: in 6 processes; LOCATED IN: cyclin-dependent protein kinase holoenzyme complex; EXPRESSED IN: 24 plant structures; EXPRESSED DURING: 13 growth stages; CONTAINS InterPro DOMAIN/s: Protein kinase, ATP binding site (InterPro:IPR017441), Protein kinase, core (…
AT5G15050	Chr5:4871638-4873598	18.6351	12.6933	-0.553952	0.0107953	protein_coding	glycosyltransferase family 14 protein / core-2/I-branching enzyme family protein		glycosyltransferase family 14 protein / core-2/I-branching enzyme family protein; FUNCTIONS IN: transferase activity, transferring glycosyl groups, acetylglucosaminyltransferase activity; INVOLVED IN: carbohydrate biosynthetic process; LOCATED IN: membrane; EXPRESSED IN: 23 plant structures; EXPRESSED DURING: 13 growth stages; CONTAINS InterPro DOMAIN/s: Glycosyl transferase, family 14 (InterPro:…
AT5G54110	Chr5:21958213-21960601	20.4688	13.9407	-0.554126	0.0212339	protein_coding	ATMAMI (ARABIDOPSIS THALIANA MEMBRANE-ASSOCIATED MANNITOL-INDUCED); structural molecule	Encodes a highly polar protein with more than 60% hydrophilic amino acid residues that is associated with the plasma membrane. It has limited secondary structure similarity to VAP-33 from Aplysia, which may be involved in membrane trafficking.	ARABIDOPSIS THALIANA MEMBRANE-ASSOCIATED MANNITOL-INDUCED (ATMAMI); FUNCTIONS IN: structural molecule activity; INVOLVED IN: response to osmotic stress; LOCATED IN: plasma membrane; EXPRESSED IN: 23 plant structures; EXPRESSED DURING: 13 growth stages; CONTAINS InterPro DOMAIN/s: PapD-like (InterPro:IPR008962), Major sperm protein (InterPro:IPR000535); BEST Arabidopsis thaliana protein match is: …
AT4G36390	Chr4:17194587-17197131	64.6229	44.0043	-0.554402	0.00105956	protein_coding	radical SAM domain-containing protein / TRAM domain-containing protein		radical SAM domain-containing protein / TRAM domain-containing protein; FUNCTIONS IN: iron-sulfur cluster binding, catalytic activity; INVOLVED IN: biological_process unknown; LOCATED IN: chloroplast; EXPRESSED IN: 22 plant structures; EXPRESSED DURING: 13 growth stages; CONTAINS InterPro DOMAIN/s: Uncharacterised protein family UPF0004 (InterPro:IPR005839), tRNA-i(6)A37 modification enzyme MiaB …
AT3G27080	Chr3:9985078-9986629	56.6625	38.5293	-0.556437	0.00574101	protein_coding	TOM20-3 (TRANSLOCASE OF OUTER MEMBRANE 20 KDA SUBUNIT 3); P-P-bond-hydrolysis-driven protein transmembrane transporter	Component of the TOM complex involved in transport of nuclear-encoded mitochondrial proteins	TRANSLOCASE OF OUTER MEMBRANE 20 KDA SUBUNIT 3 (TOM20-3); FUNCTIONS IN: P-P-bond-hydrolysis-driven protein transmembrane transporter activity; INVOLVED IN: protein targeting to mitochondrion; LOCATED IN: mitochondrial outer membrane, mitochondrion, mitochondrial inner membrane, mitochondrial outer membrane translocase complex, mitochondrial inner membrane presequence translocase complex; EXPRESSE…
AT3G01040	Chr3:8956-12444	13.1379	8.92923	-0.557125	0.0253829	protein_coding	GAUT13 (Galacturonosyltransferase 13); polygalacturonate 4-alpha-galacturonosyltransferase/ transferase, transferring glycosyl groups / transferase, transferring hexosyl groups	Encodes a protein with putative galacturonosyltransferase activity.	Galacturonosyltransferase 13 (GAUT13); FUNCTIONS IN: transferase activity, transferring hexosyl groups, polygalacturonate 4-alpha-galacturonosyltransferase activity, transferase activity, transferring glycosyl groups; INVOLVED IN: carbohydrate biosynthetic process; LOCATED IN: cellular_component unknown; EXPRESSED IN: 23 plant structures; EXPRESSED DURING: 15 growth stages; CONTAINS InterPro DOMA…
AT3G15430	Chr3:5208737-5211745	21.2614	14.445	-0.557667	0.014489	protein_coding	regulator of chromosome condensation (RCC1) family protein		regulator of chromosome condensation (RCC1) family protein; FUNCTIONS IN: Ran GTPase binding; INVOLVED IN: biological_process unknown; LOCATED IN: cellular_component unknown; EXPRESSED IN: 22 plant structures; EXPRESSED DURING: 13 growth stages; CONTAINS InterPro DOMAIN/s: Regulator of chromosome condensation/beta-lactamase-inhibitor protein II (InterPro:IPR009091), Regulator of chromosome conden…
AT2G26975	Chr2:11512860-11513553	54.4136	36.9569	-0.558124	0.0101674	protein_coding	copper transporter, putative		copper transporter, putative; FUNCTIONS IN: copper ion transmembrane transporter activity; INVOLVED IN: copper ion transport; LOCATED IN: vacuole; CONTAINS InterPro DOMAIN/s: Ctr copper transporter (InterPro:IPR007274); BEST Arabidopsis thaliana protein match is: COPT2; copper ion transmembrane transporter/ high affinity copper ion transmembrane transporter (TAIR:AT3G46900.1); Has 272 Blast hits …
AT5G18580	Chr5:6174995-6182761	36.8312	25.0069	-0.558604	0.0233892	protein_coding	FASS (FASS 1); protein phosphatase type 2B regulator	fass mutants have aberrant cell shapes due to defects in arrangement of cortical microtubules. Encodes a protein highly conserved in higher plants and similar in its C-terminal part to B' regulatory subunits of type 2A protein phosphatases. Interacts with an Arabidopsis type A subunit of PP2A in the yeast two-hybrid system.	FASS 1 (FASS); FUNCTIONS IN: protein phosphatase type 2B regulator activity; INVOLVED IN: microtubule cytoskeleton organization, unidimensional cell growth; LOCATED IN: nucleus, spindle, phragmoplast, cytoplasm; EXPRESSED IN: 23 plant structures; EXPRESSED DURING: 15 growth stages; CONTAINS InterPro DOMAIN/s: EF-HAND 1 (InterPro:IPR018247), EF-HAND 2 (InterPro:IPR018249), EF-Hand type (InterPro:I…
AT5G63150	Chr5:25330188-25330844	50.0543	33.983	-0.55868	0.0148641	protein_coding	unknown protein		unknown protein; FUNCTIONS IN: molecular_function unknown; INVOLVED IN: biological_process unknown; LOCATED IN: mitochondrion; EXPRESSED IN: 22 plant structures; EXPRESSED DURING: 13 growth stages; CONTAINS InterPro DOMAIN/s: Protein of unknown function DUF1713, mitochondria (InterPro:IPR013177); Has 15 Blast hits to 15 proteins in 4 species: Archae - 0; Bacteria - 0; Metazoa - 0; Fungi - 0; Plan…
AT4G03410	Chr4:1501167-1503561	17.7578	12.0401	-0.560605	0.0158168	protein_coding	peroxisomal membrane protein-related		peroxisomal membrane protein-related; FUNCTIONS IN: molecular_function unknown; INVOLVED IN: biological_process unknown; LOCATED IN: integral to membrane, chloroplast; EXPRESSED IN: 22 plant structures; EXPRESSED DURING: 13 growth stages; CONTAINS InterPro DOMAIN/s: Mpv17/PMP22 (InterPro:IPR007248); BEST Arabidopsis thaliana protein match is: peroxisomal membrane protein-related (TAIR:AT1G52870.2…
AT4G30996	Chr4:15101294-15102684	38.1842	25.8843	-0.560899	0.00948916	protein_coding	unknown protein		unknown protein; FUNCTIONS IN: molecular_function unknown; INVOLVED IN: biological_process unknown; LOCATED IN: endomembrane system; EXPRESSED IN: 22 plant structures; EXPRESSED DURING: 13 growth stages; CONTAINS InterPro DOMAIN/s: Protein of unknown function DUF1068 (InterPro:IPR010471); BEST Arabidopsis thaliana protein match is: unknown protein (TAIR:AT2G24290.1); Has 51 Blast hits to 51 prote…
AT4G17070	Chr4:9595384-9598237	15.5707	10.5547	-0.56095	0.0259469	protein_coding	peptidyl-prolyl cis-trans isomerase		peptidyl-prolyl cis-trans isomerase; FUNCTIONS IN: peptidyl-prolyl cis-trans isomerase activity; INVOLVED IN: response to oxidative stress; EXPRESSED IN: 24 plant structures; EXPRESSED DURING: 15 growth stages; CONTAINS InterPro DOMAIN/s: Cyclophilin-like (InterPro:IPR015891), Peptidyl-prolyl cis-trans isomerase, cyclophilin-type (InterPro:IPR002130); Has 114 Blast hits to 110 proteins in 26 spec…
AT1G76340	Chr1:28634954-28636716	10.8045	7.32071	-0.561583	0.0380751	protein_coding	integral membrane family protein		integral membrane family protein; LOCATED IN: membrane; EXPRESSED IN: 21 plant structures; EXPRESSED DURING: 13 growth stages; BEST Arabidopsis thaliana protein match is: integral membrane family protein (TAIR:AT5G19980.1); Has 909 Blast hits to 904 proteins in 168 species: Archae - 0; Bacteria - 2; Metazoa - 270; Fungi - 169; Plants - 384; Viruses - 0; Other Eukaryotes - 84 (source: NCBI BLink).
AT1G15950	Chr1:5478753-5485082	57.9757	39.2695	-0.56204	0.0044207	protein_coding	CCR1 (CINNAMOYL COA REDUCTASE 1); cinnamoyl-CoA reductase	Encodes a cinnamoyl CoA reductase. Involved in lignin biosynthesis.	CINNAMOYL COA REDUCTASE 1 (CCR1); FUNCTIONS IN: cinnamoyl-CoA reductase activity; INVOLVED IN: lignin biosynthetic process, response to cold; LOCATED IN: cellular_component unknown; EXPRESSED IN: 22 plant structures; EXPRESSED DURING: 13 growth stages; CONTAINS InterPro DOMAIN/s: NAD-dependent epimerase/dehydratase (InterPro:IPR001509), NAD(P)-binding (InterPro:IPR016040); BEST Arabidopsis thalia…
AT1G54990	Chr1:20511518-20513681	32.7714	22.1939	-0.562275	0.00255347	protein_coding	AXR4 (AUXIN RESISTANT 4)	auxin response mutant (AXR4)	AUXIN RESISTANT 4 (AXR4); FUNCTIONS IN: molecular_function unknown; INVOLVED IN: response to auxin stimulus, response to mechanical stimulus, auxin polar transport; LOCATED IN: mitochondrion, endoplasmic reticulum, plasma membrane; EXPRESSED IN: 27 plant structures; EXPRESSED DURING: 13 growth stages; Has 96 Blast hits to 96 proteins in 28 species: Archae - 0; Bacteria - 39; Metazoa - 0; Fungi - …
AT2G35120	Chr2:14805638-14807369	31.1314	21.0579	-0.564007	0.0192834	protein_coding	glycine cleavage system H protein, mitochondrial, putative		glycine cleavage system H protein, mitochondrial, putative; FUNCTIONS IN: glycine dehydrogenase (decarboxylating) activity, ATP binding; INVOLVED IN: glycine catabolic process; LOCATED IN: mitochondrion, glycine cleavage complex; EXPRESSED IN: 22 plant structures; EXPRESSED DURING: 13 growth stages; CONTAINS InterPro DOMAIN/s: 2-oxo acid dehydrogenase, lipoyl-binding site (InterPro:IPR003016), Si…
AT2G33580	Chr2:14219622-14221861	7.52507	5.08458	-0.565578	0.0342112	protein_coding	protein kinase family protein / peptidoglycan-binding LysM domain-containing protein		protein kinase family protein / peptidoglycan-binding LysM domain-containing protein; FUNCTIONS IN: kinase activity; INVOLVED IN: protein amino acid phosphorylation, cell wall macromolecule catabolic process; LOCATED IN: plasma membrane; EXPRESSED IN: 21 plant structures; EXPRESSED DURING: 13 growth stages; CONTAINS InterPro DOMAIN/s: Peptidoglycan-binding lysin domain (InterPro:IPR018392), Prote…
AT1G75130	Chr1:28199969-28201950	13.1875	8.86275	-0.573341	0.0185927	protein_coding	CYP721A1; electron carrier/ heme binding / iron ion binding / monooxygenase/ oxygen binding	member of CYP721A	CYP721A1; FUNCTIONS IN: electron carrier activity, monooxygenase activity, iron ion binding, oxygen binding, heme binding; INVOLVED IN: biological_process unknown; LOCATED IN: endomembrane system; EXPRESSED IN: 12 plant structures; EXPRESSED DURING: 8 growth stages; CONTAINS InterPro DOMAIN/s: Cytochrome P450 (InterPro:IPR001128), Cytochrome P450, C-terminal region (InterPro:IPR017973), Cytochrom…
AT4G36550	Chr4:17245399-17248461	8.0814	5.42716	-0.574409	0.0180836	protein_coding	binding / ubiquitin-protein ligase		binding / ubiquitin-protein ligase; FUNCTIONS IN: ubiquitin-protein ligase activity, binding; INVOLVED IN: protein ubiquitination; LOCATED IN: ubiquitin ligase complex; EXPRESSED IN: 22 plant structures; EXPRESSED DURING: 13 growth stages; CONTAINS InterPro DOMAIN/s: U box (InterPro:IPR003613), Armadillo-like helical (InterPro:IPR011989), Zinc finger, RING/FYVE/PHD-type (InterPro:IPR013083), Arma…
AT2G47970	Chr2:19629473-19631182	27.5504	18.4758	-0.576436	0.00593294	protein_coding	NPL4 family protein		NPL4 family protein; FUNCTIONS IN: molecular_function unknown; INVOLVED IN: biological_process unknown; LOCATED IN: cellular_component unknown; EXPRESSED IN: 23 plant structures; EXPRESSED DURING: 13 growth stages; CONTAINS InterPro DOMAIN/s: NPL4 (InterPro:IPR007717); BEST Arabidopsis thaliana protein match is: NPL41 (NPL4-LIKE PROTEIN 1) (TAIR:AT3G63000.1); Has 289 Blast hits to 289 proteins in…
AT4G26750	Chr4:13475693-13478523	10.9559	7.34493	-0.576891	0.0330057	protein_coding	hydroxyproline-rich glycoprotein family protein		hydroxyproline-rich glycoprotein family protein; FUNCTIONS IN: molecular_function unknown; INVOLVED IN: biological_process unknown; LOCATED IN: cellular_component unknown; EXPRESSED IN: 23 plant structures; EXPRESSED DURING: 14 growth stages; CONTAINS InterPro DOMAIN/s: Protein of unknown function DUF605 (InterPro:IPR006745); BEST Arabidopsis thaliana protein match is: ATGSL11 (glucan synthase-li…
AT5G61760	Chr5:24813728-24815443	15.166	10.1621	-0.577638	0.0314787	protein_coding	ATIPK2BETA; inositol or phosphatidylinositol kinase/ inositol trisphosphate 6-kinase	Encodes an inositol polyphosphate 3-/6-/5-kinase that is localized to the nucleus. Able to complement a mutation in a yeast transcriptional regulator gene (ARG82/IPK2).	ATIPK2BETA; FUNCTIONS IN: inositol or phosphatidylinositol kinase activity, inositol trisphosphate 6-kinase activity; INVOLVED IN: myo-inositol hexakisphosphate biosynthetic process, regulation of transcription; LOCATED IN: nucleus; EXPRESSED IN: 23 plant structures; EXPRESSED DURING: 13 growth stages; CONTAINS InterPro DOMAIN/s: Inositol polyphosphate kinase (InterPro:IPR005522); BEST Arabidopsi…
AT2G39770	Chr2:16588701-16590985	83.6077	56.0108	-0.577931	0.000709344	protein_coding	CYT1 (CYTOKINESIS DEFECTIVE 1); mannose-1-phosphate guanylyltransferase/ nucleotidyltransferase	Encodes a GDP-mannose pyrophosphorylase/ mannose-1-pyrophosphatase. This enzyme provides GDP-mannose, which is used for cell wall carbohydrate biosynthesis and protein glycosylation as well as for ascorbate (vitamin C) biosynthesis. Mutations in this gene confer hypersensitivity to NH4+.	CYTOKINESIS DEFECTIVE 1 (CYT1); FUNCTIONS IN: mannose-1-phosphate guanylyltransferase activity, nucleotidyltransferase activity; INVOLVED IN: in 9 processes; EXPRESSED IN: 23 plant structures; EXPRESSED DURING: 15 growth stages; CONTAINS InterPro DOMAIN/s: Trimeric LpxA-like (InterPro:IPR011004), Bacterial transferase hexapeptide repeat (InterPro:IPR001451), Nucleotidyl transferase (InterPro:IPR0…
AT1G49510	Chr1:18326869-18328610	34.84	23.3096	-0.579821	0.00376226	protein_coding	emb1273 (embryo defective 1273)		embryo defective 1273 (emb1273); FUNCTIONS IN: molecular_function unknown; INVOLVED IN: embryonic development ending in seed dormancy; EXPRESSED IN: 22 plant structures; EXPRESSED DURING: 13 growth stages; Has 11 Blast hits to 11 proteins in 4 species: Archae - 0; Bacteria - 0; Metazoa - 0; Fungi - 0; Plants - 11; Viruses - 0; Other Eukaryotes - 0 (source: NCBI BLink).
AT4G16650	Chr4:9372476-9376409	16.5352	11.062	-0.579931	0.00387688	protein_coding	unknown protein		unknown protein; FUNCTIONS IN: molecular_function unknown; INVOLVED IN: biological_process unknown; LOCATED IN: Golgi apparatus; EXPRESSED IN: 22 plant structures; EXPRESSED DURING: 13 growth stages; CONTAINS InterPro DOMAIN/s: Protein of unknown function DUF246, plant (InterPro:IPR004348); BEST Arabidopsis thaliana protein match is: unknown protein (TAIR:AT1G76270.1); Has 436 Blast hits to 428 p…
AT1G28670	Chr1:10074506-10076344	23.6813	15.8206	-0.581945	0.00615469	protein_coding	ARAB-1; carboxylesterase/ hydrolase, acting on ester bonds	Arabidopsis thaliana lipase	ARAB-1; FUNCTIONS IN: hydrolase activity, acting on ester bonds, carboxylesterase activity; INVOLVED IN: glycerol biosynthetic process, lipid metabolic process; LOCATED IN: endomembrane system; CONTAINS InterPro DOMAIN/s: Lipase, GDSL (InterPro:IPR001087); BEST Arabidopsis thaliana protein match is: lipase, putative (TAIR:AT1G28660.1); Has 1712 Blast hits to 1683 proteins in 124 species: Archae -…
AT3G57980	Chr3:21466918-21469148	7.75745	5.17379	-0.584362	0.0410297	protein_coding	DNA-binding bromodomain-containing protein		DNA-binding bromodomain-containing protein; FUNCTIONS IN: DNA binding; EXPRESSED IN: 13 plant structures; EXPRESSED DURING: 8 growth stages; CONTAINS InterPro DOMAIN/s: SANT, DNA-binding (InterPro:IPR001005), Myb, DNA-binding (InterPro:IPR014778), Bromodomain (InterPro:IPR001487), Myb-type HTH DNA-binding domain (InterPro:IPR017930); BEST Arabidopsis thaliana protein match is: DNA-binding bromodo…
AT1G66180	Chr1:24647187-24648813	23.1351	15.4247	-0.584837	0.00317786	protein_coding	aspartyl protease family protein		aspartyl protease family protein; FUNCTIONS IN: aspartic-type endopeptidase activity; INVOLVED IN: proteolysis; LOCATED IN: endomembrane system; EXPRESSED IN: 22 plant structures; EXPRESSED DURING: 13 growth stages; CONTAINS InterPro DOMAIN/s: Peptidase aspartic, catalytic (InterPro:IPR009007), Peptidase A1 (InterPro:IPR001461); BEST Arabidopsis thaliana protein match is: aspartyl protease family…
AT5G65220	Chr5:26061228-26062682	791.631	527.289	-0.586233	0.00151243	protein_coding	ribosomal protein L29 family protein		ribosomal protein L29 family protein; FUNCTIONS IN: structural constituent of ribosome; INVOLVED IN: translation, ribosome biogenesis; LOCATED IN: ribosome, chloroplast stroma, chloroplast, nucleoid, chloroplast envelope; EXPRESSED IN: 22 plant structures; EXPRESSED DURING: 13 growth stages; CONTAINS InterPro DOMAIN/s: Ribosomal protein L29 (InterPro:IPR001854), Ribosomal protein L29, conserved s…
AT1G47240	Chr1:17306573-17311397	11.7009	7.78287	-0.588241	0.024434	protein_coding	NRAMP2; inorganic anion transmembrane transporter/ metal ion transmembrane transporter	Member of the NRAMP2 gene family of metal ion transporters.	NRAMP2; FUNCTIONS IN: inorganic anion transmembrane transporter activity, metal ion transmembrane transporter activity; INVOLVED IN: cellular metal ion homeostasis, metal ion transport; LOCATED IN: membrane; EXPRESSED IN: 23 plant structures; EXPRESSED DURING: 15 growth stages; CONTAINS InterPro DOMAIN/s: Natural resistance-associated macrophage protein (InterPro:IPR001046); BEST Arabidopsis thal…
AT1G77260	Chr1:29023771-29026957	19.6552	13.0429	-0.591648	0.00183248	protein_coding	dehydration-responsive protein-related		dehydration-responsive protein-related; INVOLVED IN: biological_process unknown; LOCATED IN: cellular_component unknown; EXPRESSED IN: 25 plant structures; EXPRESSED DURING: 14 growth stages; CONTAINS InterPro DOMAIN/s: Protein of unknown function DUF248, methyltransferase putative (InterPro:IPR004159); BEST Arabidopsis thaliana protein match is: dehydration-responsive family protein (TAIR:AT2G39…
AT4G22130	Chr4:11723512-11727673	10.8053	7.16619	-0.592458	0.0230025	protein_coding	SRF8 (STRUBBELIG-RECEPTOR FAMILY 8); ATP binding / kinase/ protein binding / protein kinase/ protein serine/threonine kinase/ protein tyrosine kinase		STRUBBELIG-RECEPTOR FAMILY 8 (SRF8); FUNCTIONS IN: in 6 functions; INVOLVED IN: protein amino acid phosphorylation; LOCATED IN: plasma membrane; EXPRESSED IN: 22 plant structures; EXPRESSED DURING: 13 growth stages; CONTAINS InterPro DOMAIN/s: Protein kinase, core (InterPro:IPR000719), Serine/threonine protein kinase (InterPro:IPR002290), Leucine-rich repeat (InterPro:IPR001611), Leucine-rich rep…
AT1G22300	Chr1:7878768-7881219	233.473	154.838	-0.592498	0.00787583	protein_coding	GRF10 (GENERAL REGULATORY FACTOR 10); ATP binding / protein binding / protein phosphorylated amino acid binding	Encodes a 14-3-3 protein. This protein is reported to interact with the BZR1 transcription factor involved in brassinosteroid signaling and may affect the nucleocytoplasmic shuttling of BZR1	GENERAL REGULATORY FACTOR 10 (GRF10); FUNCTIONS IN: protein phosphorylated amino acid binding, protein binding, ATP binding; INVOLVED IN: brassinosteroid mediated signaling; LOCATED IN: mitochondrion, chloroplast stroma, plasma membrane, cytoplasm; EXPRESSED IN: 24 plant structures; EXPRESSED DURING: 16 growth stages; CONTAINS InterPro DOMAIN/s: 14-3-3 protein (InterPro:IPR000308); BEST Arabidops…
AT1G13870	Chr1:4747264-4748642	14.7957	9.81141	-0.592645	0.0331485	protein_coding	DRL1 (DEFORMED ROOTS AND LEAVES 1); calmodulin binding / purine nucleotide binding	Encodes a homolog of the yeast TOT4/KTI12 protein. Yeast TOT4/KTI12 associates with Elongator, a multisubunit complex that binds the RNA polymerase II transcription elongation complex. Ds insertion mutant has enlarged shoot apical region, 4 to 6 long slender leaves followed by spike-like structures, short roots.	DEFORMED ROOTS AND LEAVES 1 (DRL1); FUNCTIONS IN: purine nucleotide binding, calmodulin binding; INVOLVED IN: meristem structural organization, leaf development; LOCATED IN: cellular_component unknown; EXPRESSED IN: 22 plant structures; EXPRESSED DURING: 13 growth stages; CONTAINS InterPro DOMAIN/s: Chromatin associated protein KTI12 (InterPro:IPR013641); Has 234 Blast hits to 232 proteins in 114…
AT1G21440	Chr1:7500844-7504175	63.4806	42.0398	-0.59456	0.000705471	protein_coding	mutase family protein		mutase family protein; FUNCTIONS IN: isocitrate lyase activity, catalytic activity; INVOLVED IN: metabolic process; LOCATED IN: chloroplast, chloroplast stroma; EXPRESSED IN: 22 plant structures; EXPRESSED DURING: 14 growth stages; CONTAINS InterPro DOMAIN/s: Pyruvate/Phosphoenolpyruvate kinase, catalytic core (InterPro:IPR015813), Isocitrate lyase and phosphorylmutase, conserved site (InterPro:I…
AT5G15730	Chr5:5130502-5133187	12.6352	8.36351	-0.595266	0.0171361	protein_coding	serine/threonine protein kinase, putative		serine/threonine protein kinase, putative; FUNCTIONS IN: protein serine/threonine kinase activity, protein kinase activity, kinase activity, ATP binding; INVOLVED IN: protein amino acid phosphorylation; LOCATED IN: endomembrane system; EXPRESSED IN: 23 plant structures; EXPRESSED DURING: 13 growth stages; CONTAINS InterPro DOMAIN/s: Protein kinase, core (InterPro:IPR000719), Serine/threonine prot…
AT4G01220	Chr4:513212-515853	9.69313	6.40504	-0.597755	0.0372809	protein_coding			FUNCTIONS IN: molecular_function unknown; INVOLVED IN: biological_process unknown; LOCATED IN: endoplasmic reticulum; EXPRESSED IN: 22 plant structures; EXPRESSED DURING: 13 growth stages; CONTAINS InterPro DOMAIN/s: Reticulon (InterPro:IPR003388); BEST Arabidopsis thaliana protein match is: RGXT1 (rhamnogalacturonan xylosyltransferase 1); UDP-xylosyltransferase (TAIR:AT4G01770.1); Has 188 Blast …
AT2G24050	Chr2:10225224-10228638	20.6964	13.6747	-0.597876	0.00108737	protein_coding	MIF4G domain-containing protein / MA3 domain-containing protein		MIF4G domain-containing protein / MA3 domain-containing protein; FUNCTIONS IN: protein binding, RNA binding, binding; INVOLVED IN: translation, RNA metabolic process; EXPRESSED IN: 22 plant structures; EXPRESSED DURING: 13 growth stages; CONTAINS InterPro DOMAIN/s: Initiation factor eIF-4 gamma, MA3 (InterPro:IPR003891), Armadillo-type fold (InterPro:IPR016024), MIF4G-like, type 3 (InterPro:IPR00…
AT4G16430	Chr4:9267259-9271669	23.5603	15.5591	-0.598595	0.00682046	protein_coding	basic helix-loop-helix (bHLH) family protein		basic helix-loop-helix (bHLH) family protein; FUNCTIONS IN: transcription factor activity, DNA binding; INVOLVED IN: regulation of transcription; LOCATED IN: nucleus; EXPRESSED IN: 22 plant structures; EXPRESSED DURING: 13 growth stages; CONTAINS InterPro DOMAIN/s: Basic helix-loop-helix dimerisation region bHLH (InterPro:IPR001092), Helix-loop-helix DNA-binding (InterPro:IPR011598); BEST Arabido…
AT3G13225	Chr3:4258769-4262911	14.1891	9.35266	-0.601337	0.0266726	protein_coding	protein binding		protein binding; FUNCTIONS IN: protein binding; INVOLVED IN: biological_process unknown; LOCATED IN: cellular_component unknown; EXPRESSED IN: 17 plant structures; EXPRESSED DURING: 8 growth stages; CONTAINS InterPro DOMAIN/s: WW/Rsp5/WWP (InterPro:IPR001202); Has 4631 Blast hits to 3155 proteins in 358 species: Archae - 8; Bacteria - 393; Metazoa - 1512; Fungi - 675; Plants - 440; Viruses - 85; …
AT4G31600	Chr4:15314883-15317135	11.3429	7.47328	-0.601969	0.0294859	protein_coding	UDP-glucuronic acid/UDP-N-acetylgalactosamine transporter-related		UDP-glucuronic acid/UDP-N-acetylgalactosamine transporter-related; LOCATED IN: membrane; EXPRESSED IN: 22 plant structures; EXPRESSED DURING: 13 growth stages; CONTAINS InterPro DOMAIN/s: UAA transporter (InterPro:IPR013657); BEST Arabidopsis thaliana protein match is: unknown protein (TAIR:AT4G32272.1); Has 1648 Blast hits to 1639 proteins in 227 species: Archae - 10; Bacteria - 72; Metazoa - 46…
AT2G26170	Chr2:11140808-11145103	8.57764	5.65041	-0.602227	0.019245	protein_coding	CYP711A1; electron carrier/ heme binding / iron ion binding / monooxygenase/ oxygen binding	Encodes a protein with similarity to thromboxane-A synthase, member of the CYP711A cytochrome P450 family. MAX1 is a specific repressor of vegetative axillary buds generated by the axillary meristem. Expressed in vascular traces in the rosette stem and axillary buds throughout plant development. Mutants have increased axillary branches. Along with MAX3,4 thought to mediate control of shoot branch…	CYP711A1; FUNCTIONS IN: electron carrier activity, monooxygenase activity, iron ion binding, oxygen binding, heme binding; INVOLVED IN: regulation of meristem organization, positive regulation of flavonoid biosynthetic process, carotenoid biosynthetic process, secondary shoot formation, auxin polar transport; LOCATED IN: endomembrane system; EXPRESSED IN: 23 plant structures; EXPRESSED DURING: 13…
AT5G67510	Chr5:26937812-26938451	108.082	71.1472	-0.603252	0.00122497	protein_coding	60S ribosomal protein L26 (RPL26B)		60S ribosomal protein L26 (RPL26B); FUNCTIONS IN: structural constituent of ribosome; INVOLVED IN: translation; LOCATED IN: cytosolic ribosome, cytosolic large ribosomal subunit, large ribosomal subunit; EXPRESSED IN: 23 plant structures; EXPRESSED DURING: 13 growth stages; CONTAINS InterPro DOMAIN/s: Translation protein SH3-like (InterPro:IPR008991), Ribosomal protein L26, eukaryotic/archaeal (I…
AT3G28200	Chr3:10518069-10519166	25.6131	16.8432	-0.604717	0.0082134	protein_coding	peroxidase, putative		peroxidase, putative; FUNCTIONS IN: electron carrier activity, peroxidase activity, heme binding; INVOLVED IN: response to oxidative stress; LOCATED IN: plant-type cell wall; EXPRESSED IN: 22 plant structures; EXPRESSED DURING: 13 growth stages; CONTAINS InterPro DOMAIN/s: Haem peroxidase (InterPro:IPR010255), Plant peroxidase (InterPro:IPR000823), Haem peroxidase, plant/fungal/bacterial (InterPr…
AT1G16410	Chr1:5608806-5611426	190.111	124.898	-0.606089	0.00594772	protein_coding	CYP79F1 (CYTOCHROME P450 79F1); oxidoreductase, acting on paired donors, with incorporation or reduction of molecular oxygen, NADH or NADPH as one donor, and incorporation of one atom of oxygen	member of CYP79F	CYTOCHROME P450 79F1 (CYP79F1); FUNCTIONS IN: oxidoreductase activity, acting on paired donors, with incorporation or reduction of molecular oxygen, NADH or NADPH as one donor, and incorporation of one atom of oxygen; INVOLVED IN: glucosinolate biosynthetic process; LOCATED IN: endoplasmic reticulum; CONTAINS InterPro DOMAIN/s: Cytochrome P450 (InterPro:IPR001128), Cytochrome P450, E-class, group…
AT1G01140	Chr1:64165-67625	50.9869	33.4849	-0.606617	8.87e-05	protein_coding	CIPK9 (CBL-INTERACTING PROTEIN KINASE 9); ATP binding / kinase/ protein kinase/ protein serine/threonine kinase	Encodes a CBL-interacting protein kinase with similarity to SOS2	CBL-INTERACTING PROTEIN KINASE 9 (CIPK9); FUNCTIONS IN: protein serine/threonine kinase activity, protein kinase activity, kinase activity, ATP binding; INVOLVED IN: signal transduction, protein amino acid phosphorylation; EXPRESSED IN: 23 plant structures; EXPRESSED DURING: 15 growth stages; CONTAINS InterPro DOMAIN/s: Protein kinase, ATP binding site (InterPro:IPR017441), Serine/threonine prote…
AT1G08580	Chr1:2715078-2716404	58.3766	38.3292	-0.606946	0.00585567	protein_coding	unknown protein		unknown protein; FUNCTIONS IN: molecular_function unknown; INVOLVED IN: biological_process unknown; LOCATED IN: cellular_component unknown; EXPRESSED IN: 22 plant structures; EXPRESSED DURING: 13 growth stages; Has 25 Blast hits to 25 proteins in 11 species: Archae - 0; Bacteria - 0; Metazoa - 1; Fungi - 0; Plants - 20; Viruses - 0; Other Eukaryotes - 4 (source: NCBI BLink).
AT1G22650	Chr1:8013381-8015991	9.2715	6.08209	-0.608236	0.0225644	protein_coding	beta-fructofuranosidase, putative / invertase, putative / saccharase, putative / beta-fructosidase, putative		beta-fructofuranosidase, putative / invertase, putative / saccharase, putative / beta-fructosidase, putative; FUNCTIONS IN: catalytic activity, beta-fructofuranosidase activity; INVOLVED IN: sucrose catabolic process, using beta-fructofuranosidase; LOCATED IN: cellular_component unknown; EXPRESSED IN: 19 plant structures; EXPRESSED DURING: 14 growth stages; CONTAINS InterPro DOMAIN/s: Plant neutr…
AT5G48590	Chr5:19695928-19699947	45.6081	29.9074	-0.608786	0.0251209	protein_coding	unknown protein		unknown protein; FUNCTIONS IN: molecular_function unknown; INVOLVED IN: biological_process unknown; LOCATED IN: chloroplast; EXPRESSED IN: 22 plant structures; EXPRESSED DURING: 13 growth stages; CONTAINS InterPro DOMAIN/s: Protein of unknown function DUF760 (InterPro:IPR008479); BEST Arabidopsis thaliana protein match is: unknown protein (TAIR:AT3G07310.1); Has 83 Blast hits to 81 proteins in 17…
AT1G44110	Chr1:16774864-16777247	8.9638	5.87265	-0.610098	0.0362813	protein_coding	CYCA1;1 (Cyclin A1;1); cyclin-dependent protein kinase regulator		Cyclin A1;1 (CYCA1;1); FUNCTIONS IN: cyclin-dependent protein kinase regulator activity; INVOLVED IN: response to cyclopentenone, regulation of cell cycle; LOCATED IN: nucleus; EXPRESSED IN: 24 plant structures; EXPRESSED DURING: 15 growth stages; CONTAINS InterPro DOMAIN/s: Cyclin, C-terminal (InterPro:IPR004367), Cyclin (InterPro:IPR006670), G2/mitotic-specific cyclin A (InterPro:IPR015453), Cy…
AT5G64020	Chr5:25620307-25622573	13.0794	8.56302	-0.611101	0.0118393	protein_coding	unknown protein		unknown protein; INVOLVED IN: biological_process unknown; LOCATED IN: endomembrane system; CONTAINS InterPro DOMAIN/s: Protein of unknown function DUF231, plant (InterPro:IPR004253); BEST Arabidopsis thaliana protein match is: unknown protein (TAIR:AT2G37720.1); Has 697 Blast hits to 684 proteins in 15 species: Archae - 0; Bacteria - 0; Metazoa - 0; Fungi - 0; Plants - 697; Viruses - 0; Other Euk…
AT1G50575	Chr1:18728718-18730409	14.7174	9.63403	-0.611314	0.0263766	protein_coding	lysine decarboxylase family protein		lysine decarboxylase family protein; FUNCTIONS IN: carboxy-lyase activity; INVOLVED IN: metabolic process; LOCATED IN: chloroplast; EXPRESSED IN: 23 plant structures; EXPRESSED DURING: 15 growth stages; CONTAINS InterPro DOMAIN/s: Conserved hypothetical protein CHP00730 (InterPro:IPR005269); Has 2104 Blast hits to 2104 proteins in 559 species: Archae - 2; Bacteria - 1299; Metazoa - 4; Fungi - 31;…
AT4G33350	Chr4:16064547-16066736	71.0499	46.4996	-0.611616	0.000848421	protein_coding	chloroplast inner membrane import protein Tic22, putative		chloroplast inner membrane import protein Tic22, putative; LOCATED IN: mitochondrion, chloroplast, plastid, chloroplast inner membrane, chloroplast envelope; EXPRESSED IN: 23 plant structures; EXPRESSED DURING: 13 growth stages; CONTAINS InterPro DOMAIN/s: Chloroplast protein import component Tic22 (InterPro:IPR005692), Tic22-like (InterPro:IPR007378); BEST Arabidopsis thaliana protein match is: …
AT1G36310	Chr1:13669440-13671156	25.7482	16.8496	-0.611756	0.00807298	protein_coding	methyltransferase		methyltransferase; FUNCTIONS IN: methyltransferase activity; INVOLVED IN: metabolic process; EXPRESSED IN: 24 plant structures; EXPRESSED DURING: 13 growth stages; CONTAINS InterPro DOMAIN/s: Methyltransferase type 11 (InterPro:IPR013216); Has 2306 Blast hits to 2202 proteins in 571 species: Archae - 170; Bacteria - 1072; Metazoa - 276; Fungi - 101; Plants - 31; Viruses - 0; Other Eukaryotes - 65…
AT3G61820	Chr3:22879803-22881630	57.4757	37.5537	-0.613995	0.000291845	protein_coding	aspartyl protease family protein		aspartyl protease family protein; FUNCTIONS IN: aspartic-type endopeptidase activity; INVOLVED IN: proteolysis; LOCATED IN: plant-type cell wall; EXPRESSED IN: 22 plant structures; EXPRESSED DURING: 13 growth stages; CONTAINS InterPro DOMAIN/s: Peptidase aspartic, catalytic (InterPro:IPR009007), Peptidase A1 (InterPro:IPR001461); BEST Arabidopsis thaliana protein match is: aspartyl protease famil…
AT1G31940	Chr1:11470055-11471340	23.7755	15.5315	-0.61428	0.017448	protein_coding	unknown protein		unknown protein; LOCATED IN: plasma membrane; EXPRESSED IN: 22 plant structures; EXPRESSED DURING: 13 growth stages; BEST Arabidopsis thaliana protein match is: unknown protein (TAIR:AT2G35585.1); Has 38 Blast hits to 38 proteins in 12 species: Archae - 0; Bacteria - 0; Metazoa - 0; Fungi - 0; Plants - 38; Viruses - 0; Other Eukaryotes - 0 (source: NCBI BLink).
AT5G11000	Chr5:3479028-3480425	33.9626	22.1804	-0.614664	0.0014261	protein_coding	unknown protein		unknown protein; FUNCTIONS IN: molecular_function unknown; INVOLVED IN: biological_process unknown; LOCATED IN: plasma membrane; EXPRESSED IN: 22 plant structures; EXPRESSED DURING: 13 growth stages; CONTAINS InterPro DOMAIN/s: Protein of unknown function DUF868, plant (InterPro:IPR008586); BEST Arabidopsis thaliana protein match is: unknown protein (TAIR:AT2G25200.1); Has 142 Blast hits to 142 p…
AT1G24310	Chr1:8624060-8630971	17.8613	11.656	-0.615759	0.00716667	protein_coding	unknown protein		unknown protein; FUNCTIONS IN: molecular_function unknown; INVOLVED IN: biological_process unknown; LOCATED IN: nucleolus; EXPRESSED IN: 20 plant structures; EXPRESSED DURING: 13 growth stages; Has 2665 Blast hits to 2221 proteins in 198 species: Archae - 0; Bacteria - 36; Metazoa - 1026; Fungi - 539; Plants - 312; Viruses - 11; Other Eukaryotes - 741 (source: NCBI BLink).
AT2G16600	Chr2:7200806-7201574	1506.01	981.059	-0.618316	0.00326639	protein_coding	ROC3; peptidyl-prolyl cis-trans isomerase	Encodes cytosolic cyclophilin ROC3.	ROC3; FUNCTIONS IN: peptidyl-prolyl cis-trans isomerase activity; INVOLVED IN: protein folding, signal transduction; LOCATED IN: cytosol, chloroplast, plasma membrane; EXPRESSED IN: 26 plant structures; EXPRESSED DURING: 14 growth stages; CONTAINS InterPro DOMAIN/s: Cyclophilin-like (InterPro:IPR015891), Peptidyl-prolyl cis-trans isomerase, cyclophilin-type (InterPro:IPR002130); BEST Arabidopsis …
AT3G25540	Chr3:9274549-9276685	24.0754	15.6697	-0.619578	0.0024093	protein_coding	LAG1	LAG1 homolog 1	LAG1; FUNCTIONS IN: molecular_function unknown; INVOLVED IN: N-terminal protein myristoylation; LOCATED IN: endoplasmic reticulum, Golgi apparatus, plasma membrane; EXPRESSED IN: 22 plant structures; EXPRESSED DURING: 13 growth stages; CONTAINS InterPro DOMAIN/s: Longevity assurance, LAG1/LAC1 (InterPro:IPR016439), TRAM, LAG1 and CLN8 homology (InterPro:IPR006634); BEST Arabidopsis thaliana prote…
AT3G49940	Chr3:18514342-18515475	16.3644	10.6478	-0.620006	0.0276038	protein_coding	LBD38 (LOB DOMAIN-CONTAINING PROTEIN 38)		LOB DOMAIN-CONTAINING PROTEIN 38 (LBD38); INVOLVED IN: biological_process unknown; LOCATED IN: cellular_component unknown; EXPRESSED IN: 21 plant structures; EXPRESSED DURING: 13 growth stages; CONTAINS InterPro DOMAIN/s: Lateral organ boundaries, LOB (InterPro:IPR004883); BEST Arabidopsis thaliana protein match is: LBD37 (LOB DOMAIN-CONTAINING PROTEIN 37) (TAIR:AT5G67420.1); Has 325 Blast hits t…
AT4G02050	Chr4:897546-900870	14.1249	9.19038	-0.620041	0.00859511	protein_coding	sugar transporter, putative		sugar transporter, putative; FUNCTIONS IN: carbohydrate transmembrane transporter activity, sugar:hydrogen symporter activity; INVOLVED IN: transport, transmembrane transport; LOCATED IN: plasma membrane, membrane; EXPRESSED IN: 22 plant structures; EXPRESSED DURING: 13 growth stages; CONTAINS InterPro DOMAIN/s: Sugar transporter, conserved site (InterPro:IPR005829), General substrate transporter…
AT5G65640	Chr5:26237054-26239084	12.0573	7.83111	-0.622619	0.0281193	protein_coding	bHLH093 (beta HLH protein 93); DNA binding / transcription factor		beta HLH protein 93 (bHLH093); FUNCTIONS IN: transcription factor activity, DNA binding; INVOLVED IN: regulation of transcription; LOCATED IN: nucleus; EXPRESSED IN: 22 plant structures; EXPRESSED DURING: 13 growth stages; CONTAINS InterPro DOMAIN/s: Basic helix-loop-helix dimerisation region bHLH (InterPro:IPR001092), Helix-loop-helix DNA-binding (InterPro:IPR011598); BEST Arabidopsis thaliana p…
AT1G30640	Chr1:10860654-10864700	8.5525	5.55342	-0.62297	0.0220508	protein_coding	protein kinase, putative		protein kinase, putative; FUNCTIONS IN: protein kinase activity, kinase activity; INVOLVED IN: protein amino acid phosphorylation; LOCATED IN: cellular_component unknown; EXPRESSED IN: 24 plant structures; EXPRESSED DURING: 14 growth stages; CONTAINS InterPro DOMAIN/s: Protein kinase, ATP binding site (InterPro:IPR017441), Serine/threonine protein kinase (InterPro:IPR002290), Tyrosine protein kin…
AT1G19120	Chr1:6608114-6610613	31.6931	20.5472	-0.625229	0.0467672	protein_coding	small nuclear ribonucleoprotein, putative / snRNP, putative / Sm protein, putative		small nuclear ribonucleoprotein, putative / snRNP, putative / Sm protein, putative; FUNCTIONS IN: molecular_function unknown; INVOLVED IN: biological_process unknown; LOCATED IN: small nucleolar ribonucleoprotein complex, nucleus; EXPRESSED IN: 22 plant structures; EXPRESSED DURING: 13 growth stages; CONTAINS InterPro DOMAIN/s: Like-Sm ribonucleoprotein, core (InterPro:IPR001163), Like-Sm ribonuc…
AT3G55350	Chr3:20518390-20520875	7.93355	5.13563	-0.627426	0.0486327	protein_coding	unknown protein		unknown protein; FUNCTIONS IN: molecular_function unknown; INVOLVED IN: N-terminal protein myristoylation; LOCATED IN: cellular_component unknown; EXPRESSED IN: 20 plant structures; EXPRESSED DURING: 11 growth stages; BEST Arabidopsis thaliana protein match is: unknown protein (TAIR:AT3G63270.1); Has 871 Blast hits to 871 proteins in 106 species: Archae - 0; Bacteria - 2; Metazoa - 401; Fungi - 4…
AT1G64710	Chr1:24044544-24046552	46.1257	29.8419	-0.628229	0.00288488	protein_coding	alcohol dehydrogenase, putative		alcohol dehydrogenase, putative; FUNCTIONS IN: oxidoreductase activity, binding, zinc ion binding, catalytic activity; INVOLVED IN: oxidation reduction, metabolic process; EXPRESSED IN: 17 plant structures; EXPRESSED DURING: 13 growth stages; CONTAINS InterPro DOMAIN/s: GroES-like (InterPro:IPR011032), NAD(P)-binding (InterPro:IPR016040), Alcohol dehydrogenase GroES-like (InterPro:IPR013154), Alc…
AT1G76790	Chr1:28816640-28823673	56.2806	36.4115	-0.628243	0.000868594	protein_coding	O-methyltransferase family 2 protein		O-methyltransferase family 2 protein; FUNCTIONS IN: methyltransferase activity, O-methyltransferase activity, protein dimerization activity; LOCATED IN: cytosol; EXPRESSED IN: 19 plant structures; EXPRESSED DURING: 13 growth stages; CONTAINS InterPro DOMAIN/s: Winged helix repressor DNA-binding (InterPro:IPR011991), Plant methyltransferase dimerisation (InterPro:IPR012967), O-methyltransferase, f…
AT3G10620	Chr3:3320262-3323211	29.4006	18.9684	-0.632246	0.031096	protein_coding	ATNUDX26 (ARABIDOPSIS THALIANA NUDIX HYDROLASE HOMOLOG 26); bis(5'-adenosyl)-pentaphosphatase/ bis(5'-nucleosyl)-tetraphosphatase (asymmetrical)		ARABIDOPSIS THALIANA NUDIX HYDROLASE HOMOLOG 26 (ATNUDX26); FUNCTIONS IN: bis(5'-adenosyl)-pentaphosphatase activity, bis(5'-nucleosyl)-tetraphosphatase (asymmetrical) activity; LOCATED IN: chloroplast; EXPRESSED IN: 23 plant structures; EXPRESSED DURING: 15 growth stages; CONTAINS InterPro DOMAIN/s: NUDIX (InterPro:IPR015797), NUDIX hydrolase, core (InterPro:IPR000086); BEST Arabidopsis thaliana…
AT4G22970	Chr4:12033436-12043572	1.66926	1.07594	-0.633612	0.0418304	protein_coding	AESP (ARABIDOPSIS HOMOLOG OF SEPARASE); peptidase	Putative separase gene, homologous to human and mouse separase protein. It contains a predicted 2Fe2S-ferredoxin domain that is not present in the proteins of other organisms. Also contains a putative EF-hand calcium binding domain. Mutant seeds exhibited embryo arrest at the globular stage. The endosperm also exhibited a weak titan-like phenotype. Transgenic plants expressing AESP RNA interferen…	ARABIDOPSIS HOMOLOG OF SEPARASE (AESP); FUNCTIONS IN: peptidase activity; INVOLVED IN: embryonic development ending in seed dormancy, meiotic chromosome separation, endosperm development, positive regulation of sister chromatid cohesion; LOCATED IN: nucleus; EXPRESSED IN: 16 plant structures; EXPRESSED DURING: 7 growth stages; CONTAINS InterPro DOMAIN/s: Peptidase C50, separase (InterPro:IPR00531…
AT2G43350	Chr2:18007696-18010600	45.9187	29.5791	-0.634504	0.00692683	protein_coding	ATGPX3 (GLUTATHIONE PEROXIDASE 3); glutathione peroxidase	Glutathione peroxidase. Functions as both a redox transducer and a scavenger in abscisic acid and drought stress responses. Interacts with ABI2 and ABI1.	GLUTATHIONE PEROXIDASE 3 (ATGPX3); FUNCTIONS IN: glutathione peroxidase activity; INVOLVED IN: response to hydrogen peroxide, abscisic acid mediated signaling, cellular response to water deprivation; LOCATED IN: mitochondrion; EXPRESSED IN: 23 plant structures; EXPRESSED DURING: 13 growth stages; CONTAINS InterPro DOMAIN/s: Thioredoxin fold (InterPro:IPR012335), Thioredoxin-like fold (InterPro:IP…
AT3G24530	Chr3:8945424-8947938	15.7505	10.1426	-0.634963	0.00381092	protein_coding	AAA-type ATPase family protein / ankyrin repeat family protein		AAA-type ATPase family protein / ankyrin repeat family protein; FUNCTIONS IN: nucleoside-triphosphatase activity, ATPase activity, nucleotide binding, ATP binding; INVOLVED IN: protein metabolic process; LOCATED IN: chloroplast; EXPRESSED IN: 24 plant structures; EXPRESSED DURING: 15 growth stages; CONTAINS InterPro DOMAIN/s: ATPase, AAA+ type, core (InterPro:IPR003593), ATPase, AAA-type, core (I…
AT3G30180	Chr3:11810736-11813765	27.3259	17.5961	-0.63501	0.000862907	protein_coding	BR6OX2 (BRASSINOSTEROID-6-OXIDASE 2); monooxygenase/ oxygen binding	Encodes a cytochrome p450 enzyme that catalyzes the last reaction in the production of brassinolide. It is capable of converting 6-deoxocastasterone into castasterone, a C-6 oxidation, as well as the further conversion of castasterone into brassinolide by a Baeyer-Villinger oxidation reaction at C-6, resulting in the formation of an unusual seven-membered lactone ring. The enzyme possesses high a…	BRASSINOSTEROID-6-OXIDASE 2 (BR6OX2); FUNCTIONS IN: monooxygenase activity, oxygen binding; INVOLVED IN: response to light stimulus, circadian rhythm, brassinosteroid biosynthetic process; LOCATED IN: endomembrane system; EXPRESSED IN: 24 plant structures; EXPRESSED DURING: 14 growth stages; CONTAINS InterPro DOMAIN/s: Cytochrome P450 (InterPro:IPR001128), Cytochrome P450, C-terminal region (Inte…
AT1G77990	Chr1:29317898-29323358	8.07694	5.19985	-0.635337	0.0176947	protein_coding	AST56; sulfate transmembrane transporter	cDNA encoding a sulfate transporter.	AST56; FUNCTIONS IN: sulfate transmembrane transporter activity; INVOLVED IN: sulfate transport, transport; LOCATED IN: integral to membrane, membrane; EXPRESSED IN: 17 plant structures; EXPRESSED DURING: 9 growth stages; CONTAINS InterPro DOMAIN/s: Sulphate transporter (InterPro:IPR011547), Sulphate transporter/antisigma-factor antagonist STAS (InterPro:IPR002645), Sulphate anion transporter, co…
AT5G02540	Chr5:568523-570920	11.2704	7.25395	-0.635702	0.033069	protein_coding	short-chain dehydrogenase/reductase (SDR) family protein		short-chain dehydrogenase/reductase (SDR) family protein; FUNCTIONS IN: oxidoreductase activity, binding, catalytic activity; INVOLVED IN: metabolic process; EXPRESSED IN: 22 plant structures; EXPRESSED DURING: 13 growth stages; CONTAINS InterPro DOMAIN/s: NAD(P)-binding (InterPro:IPR016040), Glucose/ribitol dehydrogenase (InterPro:IPR002347), Short-chain dehydrogenase/reductase SDR (InterPro:IPR…
AT3G47070	Chr3:17337064-17337733	336.643	216.642	-0.635909	0.00014408	protein_coding	unknown protein		unknown protein; LOCATED IN: thylakoid, chloroplast thylakoid membrane, chloroplast, chloroplast envelope; EXPRESSED IN: 22 plant structures; EXPRESSED DURING: 13 growth stages; Has 20 Blast hits to 20 proteins in 7 species: Archae - 0; Bacteria - 0; Metazoa - 0; Fungi - 0; Plants - 20; Viruses - 0; Other Eukaryotes - 0 (source: NCBI BLink).
AT1G30540	Chr1:10816773-10819362	12.7931	8.22011	-0.638132	0.0161102	protein_coding	ATPase, BadF/BadG/BcrA/BcrD-type family		ATPase, BadF/BadG/BcrA/BcrD-type family; FUNCTIONS IN: ATPase activity; INVOLVED IN: biological_process unknown; LOCATED IN: cellular_component unknown; EXPRESSED IN: 23 plant structures; EXPRESSED DURING: 15 growth stages; CONTAINS InterPro DOMAIN/s: ATPase, BadF/BadG/BcrA/BcrD type (InterPro:IPR002731); Has 975 Blast hits to 975 proteins in 386 species: Archae - 31; Bacteria - 696; Metazoa - 10…
AT1G53760	Chr1:20068990-20071096	11.2433	7.2221	-0.638571	0.0423408	protein_coding	unknown protein		unknown protein; FUNCTIONS IN: molecular_function unknown; INVOLVED IN: biological_process unknown; LOCATED IN: mitochondrion, plasma membrane, plastid, membrane; EXPRESSED IN: 25 plant structures; EXPRESSED DURING: 13 growth stages; CONTAINS InterPro DOMAIN/s: Protein of unknown function DUF2343 (InterPro:IPR018786); Has 100 Blast hits to 100 proteins in 54 species: Archae - 0; Bacteria - 0; Met…
AT3G11397	Chr3:3576016-3578082	23.3219	14.9658	-0.640016	0.00664699	protein_coding	PRA1.A3 (PRENYLATED RAB ACCEPTOR 1.A3)		PRENYLATED RAB ACCEPTOR 1.A3 (PRA1.A3); FUNCTIONS IN: molecular_function unknown; INVOLVED IN: vesicle-mediated transport; LOCATED IN: endoplasmic reticulum, membrane; CONTAINS InterPro DOMAIN/s: Prenylated rab acceptor PRA1 (InterPro:IPR004895); BEST Arabidopsis thaliana protein match is: PRA1.A2 (PRENYLATED RAB ACCEPTOR 1.A2) (TAIR:AT5G05987.1); Has 234 Blast hits to 234 proteins in 51 species:…
AT1G22610	Chr1:7994290-7997588	24.2657	15.5648	-0.640633	0.000203609	protein_coding	C2 domain-containing protein		C2 domain-containing protein; FUNCTIONS IN: molecular_function unknown; INVOLVED IN: biological_process unknown; LOCATED IN: chloroplast; EXPRESSED IN: 22 plant structures; EXPRESSED DURING: 13 growth stages; CONTAINS InterPro DOMAIN/s: C2 membrane targeting protein (InterPro:IPR018029), C2 calcium/lipid-binding region, CaLB (InterPro:IPR008973), Phosphoribosyltransferase C-terminal, plant (Inter…
AT5G40650	Chr5:16281403-16285326	22.4063	14.3657	-0.641272	0.030341	protein_coding	SDH2-2; electron carrier/ succinate dehydrogenase	One of three isoforms of the iron-sulfur component of the succinate dehydrogenase complex, a component of the mitochondrial respiratory chain complex II. The product of the nuclear encoded gene is imported into the mitochondrion. Expressed during germination and post-germinative growth.	SDH2-2; FUNCTIONS IN: electron carrier activity, succinate dehydrogenase activity; INVOLVED IN: mitochondrial electron transport, succinate to ubiquinone; LOCATED IN: mitochondrion, succinate dehydrogenase complex; EXPRESSED IN: 25 plant structures; EXPRESSED DURING: 17 growth stages; CONTAINS InterPro DOMAIN/s: Ferredoxin (InterPro:IPR001041), Beta-grasp fold, ferredoxin-type (InterPro:IPR012675…
AT5G47970	Chr5:19421383-19425811	8.96837	5.74552	-0.642408	0.0343227	protein_coding	nitrogen regulation family protein		nitrogen regulation family protein; FUNCTIONS IN: tRNA dihydrouridine synthase activity, FAD binding, catalytic activity; INVOLVED IN: regulation of nitrogen utilization, tRNA processing, oxidation reduction, metabolic process; LOCATED IN: nucleus, phragmoplast, cytoplasm; EXPRESSED IN: 21 plant structures; EXPRESSED DURING: 13 growth stages; CONTAINS InterPro DOMAIN/s: Aldolase-type TIM barrel (…
AT1G14210	Chr1:4856777-4857964	20.5883	13.1818	-0.643284	0.0202345	protein_coding	ribonuclease T2 family protein		ribonuclease T2 family protein; FUNCTIONS IN: ribonuclease T2 activity, endoribonuclease activity, RNA binding; INVOLVED IN: response to salt stress; LOCATED IN: endomembrane system; EXPRESSED IN: 22 plant structures; EXPRESSED DURING: 13 growth stages; CONTAINS InterPro DOMAIN/s: Ribonuclease T2 (InterPro:IPR001568), Ribonuclease T2, active site (InterPro:IPR018188); BEST Arabidopsis thaliana pr…
AT2G01260	Chr2:135243-137806	14.2755	9.13522	-0.644033	0.00614795	protein_coding	unknown protein		unknown protein; FUNCTIONS IN: molecular_function unknown; INVOLVED IN: biological_process unknown; EXPRESSED IN: 23 plant structures; EXPRESSED DURING: 15 growth stages; CONTAINS InterPro DOMAIN/s: Protein of unknown function DUF789 (InterPro:IPR008507); BEST Arabidopsis thaliana protein match is: unknown protein (TAIR:AT1G15030.1); Has 149 Blast hits to 149 proteins in 11 species: Archae - 0; B…
AT5G51020	Chr5:20744565-20747277	40.9182	26.1512	-0.645867	0.0447411	protein_coding	CRL (CRUMPLED LEAF)	Encodes CRL (CRUMPLED LEAF), a protein localized in the outer envelope membrane of plastids. Mutation in this gene affects the pattern of cell division, cell differentiation and plastid division.	CRUMPLED LEAF (CRL); FUNCTIONS IN: molecular_function unknown; INVOLVED IN: regulation of cell division, plastid fission; LOCATED IN: chloroplast outer membrane; EXPRESSED IN: 22 plant structures; EXPRESSED DURING: 13 growth stages; CONTAINS InterPro DOMAIN/s: Protein of unknown function DUF1001 (InterPro:IPR010404); Has 88 Blast hits to 88 proteins in 30 species: Archae - 0; Bacteria - 59; Metaz…
AT5G10200	Chr5:3201517-3204709	5.94602	3.79901	-0.646301	0.0214383	protein_coding	binding		binding; FUNCTIONS IN: binding; INVOLVED IN: biological_process unknown; LOCATED IN: plasma membrane; CONTAINS InterPro DOMAIN/s: Tetratricopeptide-like helical (InterPro:IPR011990), Armadillo-type fold (InterPro:IPR016024); BEST Arabidopsis thaliana protein match is: tetratricopeptide repeat (TPR)-containing protein (TAIR:AT5G43120.1); Has 1566 Blast hits to 1469 proteins in 175 species: Archae …
AT1G60230	Chr1:22208331-22214424	19.9505	12.7418	-0.646859	0.033394	protein_coding	radical SAM domain-containing protein		radical SAM domain-containing protein; FUNCTIONS IN: iron-sulfur cluster binding, catalytic activity, RNA methyltransferase activity; INVOLVED IN: rRNA processing; LOCATED IN: cytoplasm; EXPRESSED IN: 6 plant structures; EXPRESSED DURING: LP.04 four leaves visible, petal differentiation and expansion stage, E expanded cotyledon stage; CONTAINS InterPro DOMAIN/s: Elongator protein 3/MiaB/NifB (Int…
AT5G53420	Chr5:21673524-21675733	49.8277	31.8152	-0.647235	0.00218974	protein_coding			FUNCTIONS IN: molecular_function unknown; INVOLVED IN: biological_process unknown; LOCATED IN: cellular_component unknown; EXPRESSED IN: 23 plant structures; EXPRESSED DURING: 13 growth stages; CONTAINS InterPro DOMAIN/s: CCT domain (InterPro:IPR010402); BEST Arabidopsis thaliana protein match is: unknown protein (TAIR:AT4G27900.2); Has 863 Blast hits to 863 proteins in 62 species: Archae - 0; Ba…
AT4G36660	Chr4:17285731-17287429	31.9392	20.3917	-0.647347	0.00490056	protein_coding	unknown protein		unknown protein; FUNCTIONS IN: molecular_function unknown; INVOLVED IN: biological_process unknown; LOCATED IN: cellular_component unknown; EXPRESSED IN: 22 plant structures; EXPRESSED DURING: 13 growth stages; CONTAINS InterPro DOMAIN/s: Protein of unknown function DUF1195 (InterPro:IPR010608); BEST Arabidopsis thaliana protein match is: unknown protein (TAIR:AT5G65650.1); Has 43 Blast hits to 4…
AT3G15090	Chr3:5076688-5079117	10.9922	7.01763	-0.647429	0.0188705	protein_coding	oxidoreductase, zinc-binding dehydrogenase family protein		oxidoreductase, zinc-binding dehydrogenase family protein; FUNCTIONS IN: oxidoreductase activity, binding, zinc ion binding, catalytic activity; INVOLVED IN: oxidation reduction, metabolic process; LOCATED IN: mitochondrion; EXPRESSED IN: 23 plant structures; EXPRESSED DURING: 13 growth stages; CONTAINS InterPro DOMAIN/s: GroES-like (InterPro:IPR011032), NAD(P)-binding (InterPro:IPR016040), Alcoh…
AT5G03610	Chr5:915464-918485	14.9614	9.55088	-0.647537	0.00913627	protein_coding	GDSL-motif lipase/hydrolase family protein		GDSL-motif lipase/hydrolase family protein; FUNCTIONS IN: hydrolase activity, acting on ester bonds, carboxylesterase activity; INVOLVED IN: lipid metabolic process; LOCATED IN: endomembrane system; EXPRESSED IN: 22 plant structures; EXPRESSED DURING: 13 growth stages; CONTAINS InterPro DOMAIN/s: Lipase, GDSL (InterPro:IPR001087); BEST Arabidopsis thaliana protein match is: GDSL-motif lipase/hydr…
AT3G22850	Chr3:8089002-8090470	29.4918	18.8156	-0.648386	0.00414097	protein_coding	unknown protein		unknown protein; FUNCTIONS IN: molecular_function unknown; INVOLVED IN: biological_process unknown; LOCATED IN: cytosol, nucleus, plasma membrane; EXPRESSED IN: 24 plant structures; EXPRESSED DURING: 15 growth stages; BEST Arabidopsis thaliana protein match is: unknown protein (TAIR:AT5G43830.1); Has 828 Blast hits to 828 proteins in 285 species: Archae - 0; Bacteria - 440; Metazoa - 46; Fungi - …
AT5G17990	Chr5:5957212-5961642	65.5955	41.8457	-0.648517	0.000129656	protein_coding	TRP1 (tryptophan biosynthesis 1); anthranilate phosphoribosyltransferase	Encodes the tryptophan biosynthetic enzyme phosphoribosylanthranilate transferase (PAT1, called trpD in bacteria). Converts anthranilate and phosphoribosylpyrophosphate into phosphoribosylanthranilate and inorganic pyrophosphate.	tryptophan biosynthesis 1 (TRP1); FUNCTIONS IN: anthranilate phosphoribosyltransferase activity; INVOLVED IN: tryptophan biosynthetic process; LOCATED IN: chloroplast stroma, chloroplast, chloroplast envelope; EXPRESSED IN: 21 plant structures; EXPRESSED DURING: 13 growth stages; CONTAINS InterPro DOMAIN/s: Glycosyl transferase, family 3, N-terminal (InterPro:IPR017459), Anthranilate phosphoribos…
AT3G52190	Chr3:19353971-19357074	13.444	8.57267	-0.649146	0.0102467	protein_coding	PHF1 (PHOSPHATE TRANSPORTER TRAFFIC FACILITATOR1); nucleotide binding	Encodes a plant specific protein structurally related to the SEC12 proteins of the early secretory pathway. Mutation of PHF1 impairs Pi transport. Expression was detected in all tissues, and was induced by Pi starvation. Localized in endoplasmic reticulum (ER), and mutation of PHF1 resulted in ER retention and reduced accumulation of the plasma membrane PHT1;1 transporter.	PHOSPHATE TRANSPORTER TRAFFIC FACILITATOR1 (PHF1); FUNCTIONS IN: nucleotide binding; INVOLVED IN: cellular response to phosphate starvation, ER to Golgi vesicle-mediated transport, phosphate transport; LOCATED IN: endoplasmic reticulum, plasma membrane; EXPRESSED IN: 27 plant structures; EXPRESSED DURING: 13 growth stages; CONTAINS InterPro DOMAIN/s: WD40 repeat-like (InterPro:IPR011046), WD40 re…
AT1G64530	Chr1:23959660-23963081	4.45443	2.83498	-0.6519	0.0302329	protein_coding	RWP-RK domain-containing protein		RWP-RK domain-containing protein; FUNCTIONS IN: transcription factor activity; EXPRESSED IN: 22 plant structures; EXPRESSED DURING: 12 growth stages; CONTAINS InterPro DOMAIN/s: Octicosapeptide/Phox/Bem1p (InterPro:IPR000270), Plant regulator RWP-RK (InterPro:IPR003035); BEST Arabidopsis thaliana protein match is: NLP7 (NIN LIKE PROTEIN 7); transcription factor (TAIR:AT4G24020.1); Has 351 Blast h…
AT5G23020	Chr5:7718120-7721839	10.5365	6.69188	-0.654914	0.0110146	protein_coding	IMS2 (2-ISOPROPYLMALATE SYNTHASE 2); 2-isopropylmalate synthase/ methylthioalkylmalate synthase	methylthioalkymalate synthase-like. Also known as 2-isopropylmalate synthase (IMS2). encodes a methylthioalkylmalate synthase involved in the biosynthesis of aliphatic glucosinolates which accepts all the omega-methylthio-2-oxoalkanoic acids needed to form the known C3 to C8 glucosinolates in Arabidopsis.	2-ISOPROPYLMALATE SYNTHASE 2 (IMS2); FUNCTIONS IN: methylthioalkylmalate synthase activity, 2-isopropylmalate synthase activity; INVOLVED IN: glucosinolate biosynthetic process, leucine biosynthetic process; LOCATED IN: chloroplast; EXPRESSED IN: 14 plant structures; EXPRESSED DURING: 7 growth stages; CONTAINS InterPro DOMAIN/s: Aldolase-type TIM barrel (InterPro:IPR013785), Alpha-isopropylmalate…
AT3G49100	Chr3:18196838-18198457	33.1675	21.0646	-0.654947	0.0265139	protein_coding	signal recognition particle 9 kDa protein, putative / SRP9, putative		signal recognition particle 9 kDa protein, putative / SRP9, putative; FUNCTIONS IN: protein binding, 7S RNA binding, signal recognition particle binding; INVOLVED IN: negative regulation of translational elongation, SRP-dependent cotranslational protein targeting to membrane; LOCATED IN: signal recognition particle; EXPRESSED IN: 23 plant structures; EXPRESSED DURING: 13 growth stages; CONTAINS I…
AT1G67620	Chr1:25340574-25342082	14.3568	9.10398	-0.657167	0.0481854	protein_coding			FUNCTIONS IN: molecular_function unknown; INVOLVED IN: biological_process unknown; LOCATED IN: cellular_component unknown; EXPRESSED IN: 17 plant structures; EXPRESSED DURING: 12 growth stages; CONTAINS InterPro DOMAIN/s: Iojap-related protein (InterPro:IPR004394); Has 3104 Blast hits to 3104 proteins in 983 species: Archae - 0; Bacteria - 1779; Metazoa - 74; Fungi - 0; Plants - 34; Viruses - 0; …
AT1G26940	Chr1:9343125-9345145	13.825	8.75997	-0.658283	0.0435594	protein_coding	peptidyl-prolyl cis-trans isomerase cyclophilin-type family protein		peptidyl-prolyl cis-trans isomerase cyclophilin-type family protein; FUNCTIONS IN: peptidyl-prolyl cis-trans isomerase activity; INVOLVED IN: protein folding; LOCATED IN: endomembrane system; EXPRESSED IN: 23 plant structures; EXPRESSED DURING: 13 growth stages; CONTAINS InterPro DOMAIN/s: Cyclophilin-like (InterPro:IPR015891), Peptidyl-prolyl cis-trans isomerase, cyclophilin-type (InterPro:IPR00…
AT5G23400	Chr5:7880334-7882634	6.13383	3.88511	-0.658833	0.0233888	protein_coding	disease resistance family protein / LRR family protein		disease resistance family protein / LRR family protein; FUNCTIONS IN: protein binding; INVOLVED IN: signal transduction, defense response; LOCATED IN: cell wall; EXPRESSED IN: 17 plant structures; EXPRESSED DURING: 10 growth stages; CONTAINS InterPro DOMAIN/s: Leucine-rich repeat, N-terminal (InterPro:IPR013210), Leucine-rich repeat (InterPro:IPR001611); BEST Arabidopsis thaliana protein match is…
AT2G28790	Chr2:12354429-12355431	33.1552	20.9723	-0.66075	0.00242775	protein_coding	osmotin-like protein, putative		osmotin-like protein, putative; FUNCTIONS IN: molecular_function unknown; INVOLVED IN: response to other organism; LOCATED IN: plant-type cell wall; EXPRESSED IN: 23 plant structures; EXPRESSED DURING: 13 growth stages; CONTAINS InterPro DOMAIN/s: Thaumatin, pathogenesis-related (InterPro:IPR001938); BEST Arabidopsis thaliana protein match is: pathogenesis-related thaumatin family protein (TAIR:A…
AT2G45290	Chr2:18672681-18675906	7.39649	4.67653	-0.6614	0.00869853	protein_coding	transketolase, putative		transketolase, putative; FUNCTIONS IN: catalytic activity, transketolase activity; INVOLVED IN: response to cadmium ion; LOCATED IN: chloroplast stroma, chloroplast; EXPRESSED IN: 25 plant structures; EXPRESSED DURING: 15 growth stages; CONTAINS InterPro DOMAIN/s: Bacterial transketolase (InterPro:IPR005478), Transketolase, N-terminal (InterPro:IPR005474), Transketolase, C-terminal (InterPro:IPR0…
AT4G17615	Chr4:9816451-9819312	14.0829	8.90058	-0.661973	0.0156257	protein_coding	CBL1 (CALCINEURIN B-LIKE PROTEIN 1); calcium ion binding	Member of AtCBL (Calcineurin B-like Calcium Sensor Proteins) family. Protein level is increased upon high salt, mannitol, and cold stresses. CBL1 interacts with CIPK23 and recruits the kinase to the plasma membrane where the substrate(s) of CIPK23 may reside. CBL1 localization is regulated by protein modification including myristolation and acylation.	CALCINEURIN B-LIKE PROTEIN 1 (CBL1); FUNCTIONS IN: calcium ion binding; INVOLVED IN: in 9 processes; LOCATED IN: plasma membrane; EXPRESSED IN: 28 plant structures; EXPRESSED DURING: 14 growth stages; CONTAINS InterPro DOMAIN/s: EF-HAND 1 (InterPro:IPR018247), Recoverin (InterPro:IPR001125), Calcineurin B protein (InterPro:IPR015757), Calcium-binding EF-hand (InterPro:IPR002048), EF-Hand type (In…
AT1G52540	Chr1:19568587-19572204	8.39769	5.3071	-0.662068	0.028905	protein_coding	protein kinase, putative		protein kinase, putative; FUNCTIONS IN: protein tyrosine kinase activity, protein kinase activity, kinase activity, ATP binding; INVOLVED IN: protein amino acid phosphorylation; LOCATED IN: plasma membrane; EXPRESSED IN: 23 plant structures; EXPRESSED DURING: 13 growth stages; CONTAINS InterPro DOMAIN/s: Protein kinase, ATP binding site (InterPro:IPR017441), Protein kinase, core (InterPro:IPR0007…
AT5G02410	Chr5:517211-519756	10.5259	6.65039	-0.662427	0.0108348	protein_coding	DIE2/ALG10 family		DIE2/ALG10 family; FUNCTIONS IN: transferase activity, transferring hexosyl groups; INVOLVED IN: biological_process unknown; LOCATED IN: endomembrane system, integral to membrane; EXPRESSED IN: 23 plant structures; EXPRESSED DURING: 13 growth stages; CONTAINS InterPro DOMAIN/s: Alpha-1, 2 glucosyltransferase Alg10 (InterPro:IPR016900), Glycosyltransferase, ALG10 (InterPro:IPR007006); Has 269 Blas…
AT1G68260	Chr1:25585775-25587658	18.2478	11.5217	-0.663367	0.0305178	protein_coding	thioesterase family protein		thioesterase family protein; FUNCTIONS IN: hydrolase activity, acting on ester bonds, acyl-CoA thioesterase activity; INVOLVED IN: biological_process unknown; EXPRESSED IN: 24 plant structures; EXPRESSED DURING: 15 growth stages; CONTAINS InterPro DOMAIN/s: Thioesterase superfamily (InterPro:IPR006683); BEST Arabidopsis thaliana protein match is: thioesterase-related (TAIR:AT1G68280.1); Has 1295 …
AT1G13250	Chr1:4528622-4530063	16.1667	10.1009	-0.678542	0.00480896	protein_coding	GATL3 (Galacturonosyltransferase-like 3); polygalacturonate 4-alpha-galacturonosyltransferase/ transferase, transferring glycosyl groups / transferase, transferring hexosyl groups	Encodes a protein with putative galacturonosyltransferase activity.	Galacturonosyltransferase-like 3 (GATL3); FUNCTIONS IN: transferase activity, transferring hexosyl groups, polygalacturonate 4-alpha-galacturonosyltransferase activity, transferase activity, transferring glycosyl groups; INVOLVED IN: carbohydrate biosynthetic process; LOCATED IN: endomembrane system; EXPRESSED IN: 21 plant structures; EXPRESSED DURING: 13 growth stages; CONTAINS InterPro DOMAIN/s…
AT2G17265	Chr2:7508587-7509755	41.1311	25.6728	-0.679991	0.000434809	protein_coding	HSK (HOMOSERINE KINASE); homoserine kinase	Encodes a homoserine kinase (HSK) which produces O-phospho-L-homoserine (HserP), a compound at the branching point of methionine and threonine biosynthesis. HSK is found in the stromal fraction of chloroplasts.	HOMOSERINE KINASE (HSK); FUNCTIONS IN: homoserine kinase activity; INVOLVED IN: threonine biosynthetic process, methionine biosynthetic process; LOCATED IN: chloroplast stroma, chloroplast; EXPRESSED IN: 22 plant structures; EXPRESSED DURING: 13 growth stages; CONTAINS InterPro DOMAIN/s: GHMP kinase, ATP-binding, conserved site (InterPro:IPR006203), GHMP kinase (InterPro:IPR006204), Ribosomal pro…
AT4G02350	Chr4:1038113-1040774	23.0218	14.3688	-0.680061	0.000163261	protein_coding	exocyst complex subunit Sec15-like family protein		exocyst complex subunit Sec15-like family protein; FUNCTIONS IN: molecular_function unknown; INVOLVED IN: pollen germination, pollen tube growth; LOCATED IN: plasma membrane, membrane, exocyst; EXPRESSED IN: 25 plant structures; EXPRESSED DURING: 13 growth stages; CONTAINS InterPro DOMAIN/s: Exocyst complex subunit Sec15-like (InterPro:IPR007225), Vps51/Vps67 (InterPro:IPR014812); BEST Arabidopsi…
AT3G60200	Chr3:22249256-22250520	9.95077	6.20369	-0.68168	0.0328881	protein_coding	unknown protein		unknown protein; FUNCTIONS IN: molecular_function unknown; INVOLVED IN: biological_process unknown; EXPRESSED IN: 22 plant structures; EXPRESSED DURING: 13 growth stages; BEST Arabidopsis thaliana protein match is: unknown protein (TAIR:AT2G44600.1); Has 37 Blast hits to 37 proteins in 8 species: Archae - 0; Bacteria - 0; Metazoa - 8; Fungi - 0; Plants - 28; Viruses - 0; Other Eukaryotes - 1 (sou…
AT2G24200	Chr2:10286805-10289620	145.696	90.8192	-0.681889	0.00165235	protein_coding	cytosol aminopeptidase		cytosol aminopeptidase; FUNCTIONS IN: manganese ion binding, metalloexopeptidase activity, aminopeptidase activity; INVOLVED IN: response to cadmium ion, proteolysis; LOCATED IN: vacuole; EXPRESSED IN: 25 plant structures; EXPRESSED DURING: 14 growth stages; CONTAINS InterPro DOMAIN/s: Peptidase M17, leucyl aminopeptidase, C-terminal (InterPro:IPR000819), Peptidase M17, leucyl aminopeptidase, N-t…
AT2G22475	Chr2:9541400-9545010	14.1929	8.84414	-0.682375	0.0154027	protein_coding	GEM (GL2-EXPRESSION MODULATOR)	Encodes GL2-expression modulator (GEM). Involved in the spatial control of cell division, patterning and differentiation of Arabidopsis root epidermal cells. GEM interacts with CDT1, a DNA replication protein and TTG1 (TRANSPARENT TESTA GLABRA1), a WD40-repeat protein involved in GL2-dependent cell fate decision. GEM seems to participate in the maintenance of a repressor histone H3 epigenetics st…	GL2-EXPRESSION MODULATOR (GEM); FUNCTIONS IN: molecular_function unknown; INVOLVED IN: trichome differentiation, regulation of epidermal cell division, root hair cell differentiation, histone H3-K9 methylation; LOCATED IN: cellular_component unknown; EXPRESSED IN: 25 plant structures; EXPRESSED DURING: 13 growth stages; CONTAINS InterPro DOMAIN/s: GRAM (InterPro:IPR004182); BEST Arabidopsis thali…
AT5G18210	Chr5:6017864-6020453	5.90089	3.67477	-0.683279	0.037882	protein_coding	short-chain dehydrogenase/reductase (SDR) family protein		short-chain dehydrogenase/reductase (SDR) family protein; FUNCTIONS IN: oxidoreductase activity, binding, catalytic activity; INVOLVED IN: metabolic process; EXPRESSED IN: 22 plant structures; EXPRESSED DURING: 13 growth stages; CONTAINS InterPro DOMAIN/s: NAD(P)-binding (InterPro:IPR016040), Glucose/ribitol dehydrogenase (InterPro:IPR002347), Short-chain dehydrogenase/reductase SDR (InterPro:IPR…
AT5G40300	Chr5:16110687-16112968	20.5029	12.7641	-0.683736	0.00461803	protein_coding	integral membrane protein, putative		integral membrane protein, putative; FUNCTIONS IN: molecular_function unknown; INVOLVED IN: biological_process unknown; LOCATED IN: plasma membrane, membrane; EXPRESSED IN: 23 plant structures; EXPRESSED DURING: 13 growth stages; CONTAINS InterPro DOMAIN/s: Uncharacterised protein family UPF0497, trans-membrane plant (InterPro:IPR006702); BEST Arabidopsis thaliana protein match is: unknown protei…
AT1G07360	Chr1:2260388-2262865	29.629	18.4187	-0.685839	0.000275278	protein_coding	zinc finger (CCCH-type) family protein / RNA recognition motif (RRM)-containing protein		zinc finger (CCCH-type) family protein / RNA recognition motif (RRM)-containing protein; FUNCTIONS IN: RNA binding, nucleotide binding, zinc ion binding, nucleic acid binding; INVOLVED IN: biological_process unknown; LOCATED IN: cellular_component unknown; EXPRESSED IN: 25 plant structures; EXPRESSED DURING: 14 growth stages; CONTAINS InterPro DOMAIN/s: Zinc finger, CCCH-type (InterPro:IPR000571)…
AT2G13610	Chr2:5673687-5675831	9.53978	5.9298	-0.685972	0.00564889	protein_coding	ABC transporter family protein		ABC transporter family protein; FUNCTIONS IN: ATPase activity, coupled to transmembrane movement of substances; INVOLVED IN: transport; LOCATED IN: membrane; EXPRESSED IN: 22 plant structures; EXPRESSED DURING: 13 growth stages; CONTAINS InterPro DOMAIN/s: ATPase, AAA+ type, core (InterPro:IPR003593), ABC transporter-like (InterPro:IPR003439), ABC-2 (InterPro:IPR000412), ABC-2 type transporter (I…
AT1G50440	Chr1:18685776-18690371	26.1509	16.2449	-0.686875	0.0437772	protein_coding	zinc finger (C3HC4-type RING finger) family protein		zinc finger (C3HC4-type RING finger) family protein; FUNCTIONS IN: protein binding, zinc ion binding; EXPRESSED IN: 22 plant structures; EXPRESSED DURING: 13 growth stages; CONTAINS InterPro DOMAIN/s: Zinc finger, RING/FYVE/PHD-type (InterPro:IPR013083), Zinc finger, RING-CH-type (InterPro:IPR011016); BEST Arabidopsis thaliana protein match is: protein binding / zinc ion binding (TAIR:AT2G22120.1…
AT3G08640	Chr3:2622879-2624308	45.4273	28.219	-0.686893	0.000132749	protein_coding	alphavirus core protein family		alphavirus core protein family; FUNCTIONS IN: molecular_function unknown; INVOLVED IN: biological_process unknown; LOCATED IN: mitochondrion, chloroplast, plastid, chloroplast envelope; EXPRESSED IN: 23 plant structures; EXPRESSED DURING: 13 growth stages; BEST Arabidopsis thaliana protein match is: unknown protein (TAIR:AT3G08630.1); Has 10912 Blast hits to 4701 proteins in 450 species: Archae -…
AT5G04820	Chr5:1399618-1400784	9.95878	6.17657	-0.689165	0.0395132	protein_coding	OFP13 (ARABIDOPSIS THALIANA OVATE FAMILY PROTEIN 13)		ARABIDOPSIS THALIANA OVATE FAMILY PROTEIN 13 (OFP13); INVOLVED IN: biological_process unknown; LOCATED IN: endomembrane system; EXPRESSED IN: 23 plant structures; EXPRESSED DURING: 14 growth stages; CONTAINS InterPro DOMAIN/s: Protein of unknown function DUF623, plant (InterPro:IPR006458); BEST Arabidopsis thaliana protein match is: OFP18 (OVATE FAMILY PROTEIN 18) (TAIR:AT3G52540.1); Has 225 Blas…
AT3G56110	Chr3:20821933-20823008	20.1242	12.4591	-0.691731	0.0063379	protein_coding	PRA1.B1 (PRENYLATED RAB ACCEPTOR 1.B1)		PRENYLATED RAB ACCEPTOR 1.B1 (PRA1.B1); FUNCTIONS IN: molecular_function unknown; INVOLVED IN: vesicle-mediated transport; LOCATED IN: endoplasmic reticulum; EXPRESSED IN: 22 plant structures; EXPRESSED DURING: 13 growth stages; CONTAINS InterPro DOMAIN/s: Prenylated rab acceptor PRA1 (InterPro:IPR004895); BEST Arabidopsis thaliana protein match is: PRA1.B2 (PRENYLATED RAB ACCEPTOR 1.B2) (TAIR:AT…
AT2G24550	Chr2:10427855-10429222	29.7918	18.4414	-0.691967	0.000715318	protein_coding	unknown protein		unknown protein; FUNCTIONS IN: molecular_function unknown; INVOLVED IN: biological_process unknown; LOCATED IN: cellular_component unknown; EXPRESSED IN: 18 plant structures; EXPRESSED DURING: 9 growth stages; BEST Arabidopsis thaliana protein match is: unknown protein (TAIR:AT4G31510.1); Has 115 Blast hits to 115 proteins in 17 species: Archae - 0; Bacteria - 0; Metazoa - 3; Fungi - 2; Plants - …
AT4G02290	Chr4:1002393-1005253	28.1811	17.3865	-0.696764	0.000163422	protein_coding	AtGH9B13 (Arabidopsis thaliana glycosyl hydrolase 9B13); catalytic/ hydrolase, hydrolyzing O-glycosyl compounds		Arabidopsis thaliana glycosyl hydrolase 9B13 (AtGH9B13); FUNCTIONS IN: hydrolase activity, hydrolyzing O-glycosyl compounds, catalytic activity; INVOLVED IN: carbohydrate metabolic process; LOCATED IN: endomembrane system; EXPRESSED IN: 20 plant structures; EXPRESSED DURING: 9 growth stages; CONTAINS InterPro DOMAIN/s: Six-hairpin glycosidase (InterPro:IPR012341), Glycoside hydrolase, family 9, a…
AT1G26730	Chr1:9241434-9244650	4.32464	2.66766	-0.697005	0.0458526	protein_coding	EXS family protein / ERD1/XPR1/SYG1 family protein		EXS family protein / ERD1/XPR1/SYG1 family protein; LOCATED IN: integral to membrane, plasma membrane; EXPRESSED IN: 22 plant structures; EXPRESSED DURING: 13 growth stages; CONTAINS InterPro DOMAIN/s: EXS, C-terminal (InterPro:IPR004342), SPX, N-terminal (InterPro:IPR004331); BEST Arabidopsis thaliana protein match is: unknown protein (TAIR:AT1G35350.1); Has 740 Blast hits to 718 proteins in 148…
AT2G31955	Chr2:13584138-13586700	17.6658	10.8919	-0.697706	0.0294081	protein_coding	CNX2 (COFACTOR OF NITRATE REDUCTASE AND XANTHINE DEHYDROGENASE 2); catalytic	COFACTOR OF NITRATE REDUCTASE AND XANTHINE DEHYDROGENASE 2. Encodes a protein involved in molybdenum cofactor biosynthesis. Homologous to E.coli moaA. Expression is abundant in all tissues examined, particularly in roots. Appears to have targeting signals for chloroplast or mitochondria.	COFACTOR OF NITRATE REDUCTASE AND XANTHINE DEHYDROGENASE 2 (CNX2); FUNCTIONS IN: catalytic activity; INVOLVED IN: Mo-molybdopterin cofactor biosynthetic process; LOCATED IN: mitochondrion, chloroplast; EXPRESSED IN: 23 plant structures; EXPRESSED DURING: 13 growth stages; CONTAINS InterPro DOMAIN/s: Molybdenum cofactor synthesis C-terminal (InterPro:IPR010505), Aldolase-type TIM barrel (InterPro:…
AT2G32800	Chr2:13916451-13925350	14.2289	8.77052	-0.698094	0.0161439	protein_coding	AP4.3A; ATP binding / protein kinase/ protein serine/threonine kinase/ protein tyrosine kinase		AP4.3A; FUNCTIONS IN: protein serine/threonine kinase activity, protein tyrosine kinase activity, protein kinase activity, ATP binding; INVOLVED IN: protein amino acid phosphorylation; LOCATED IN: plasma membrane; EXPRESSED IN: 19 plant structures; EXPRESSED DURING: 10 growth stages; CONTAINS InterPro DOMAIN/s: Protein kinase, ATP binding site (InterPro:IPR017441), Serine/threonine protein kinase…
AT2G28890	Chr2:12405595-12408235	19.7844	12.1896	-0.698714	0.000249327	protein_coding	PLL4 (POLTERGEIST LIKE 4); catalytic/ protein serine/threonine phosphatase	Encodes a protein phosphatase 2C like gene, similar to POL. Involved in leaf development. Knockout mutants have abnormally shaped leaves.	POLTERGEIST LIKE 4 (PLL4); FUNCTIONS IN: protein serine/threonine phosphatase activity, catalytic activity; INVOLVED IN: N-terminal protein myristoylation, leaf development; LOCATED IN: plasma membrane; EXPRESSED IN: 22 plant structures; EXPRESSED DURING: 13 growth stages; CONTAINS InterPro DOMAIN/s: Protein phosphatase 2C, manganese/magnesium aspartate binding site (InterPro:IPR000222), Protein …
AT5G22130	Chr5:7337157-7340052	5.3732	3.31053	-0.698719	0.0419058	protein_coding	PNT1 (PEANUT 1); alpha-1,4-mannosyltransferase/ mannosyltransferase/ transferase, transferring glycosyl groups	member of Glycosyltransferase Family- 50	PEANUT 1 (PNT1); FUNCTIONS IN: mannosyltransferase activity, transferase activity, transferring glycosyl groups, alpha-1,4-mannosyltransferase activity; INVOLVED IN: embryonic development, GPI anchor biosynthetic process, plant-type cell wall biogenesis, cellulose biosynthetic process, cell division; LOCATED IN: integral to membrane, endoplasmic reticulum membrane; CONTAINS InterPro DOMAIN/s: Man…
AT1G12080	Chr1:4084161-4085045	28.7524	17.7014	-0.699821	0.0114912	protein_coding	unknown protein		unknown protein; FUNCTIONS IN: molecular_function unknown; INVOLVED IN: biological_process unknown; LOCATED IN: cellular_component unknown; EXPRESSED IN: 22 plant structures; EXPRESSED DURING: 13 growth stages; Has 8910 Blast hits to 3057 proteins in 337 species: Archae - 53; Bacteria - 687; Metazoa - 3963; Fungi - 449; Plants - 285; Viruses - 240; Other Eukaryotes - 3233 (source: NCBI BLink).
AT1G29060	Chr1:10147692-10149686	14.4121	8.87191	-0.699969	0.048575	protein_coding			FUNCTIONS IN: molecular_function unknown; INVOLVED IN: biological_process unknown; EXPRESSED IN: 24 plant structures; EXPRESSED DURING: 14 growth stages; CONTAINS InterPro DOMAIN/s: Target SNARE coiled-coil region (InterPro:IPR000727); BEST Arabidopsis thaliana protein match is: unknown protein (TAIR:AT4G14600.1); Has 95 Blast hits to 95 proteins in 34 species: Archae - 0; Bacteria - 0; Metazoa -…
AT4G31650	Chr4:15331139-15333321	8.35549	5.14171	-0.700476	0.0276225	protein_coding	transcriptional factor B3 family protein		transcriptional factor B3 family protein; FUNCTIONS IN: transcription factor activity, DNA binding; INVOLVED IN: regulation of transcription, DNA-dependent; LOCATED IN: cellular_component unknown; CONTAINS InterPro DOMAIN/s: Transcriptional factor B3 (InterPro:IPR003340); BEST Arabidopsis thaliana protein match is: transcriptional factor B3 family protein (TAIR:AT4G31640.1); Has 259 Blast hits to…
AT5G62920	Chr5:25252385-25254212	13.2208	8.1167	-0.703844	0.0305028	protein_coding	ARR6 (RESPONSE REGULATOR 6); transcription regulator/ two-component response regulator	Encodes a Type-A response regulator that is responsive to cytokinin treatment. Its C-ter domain is very short in comparison to other Arabidopsis ARRs (17 total). Arr6 protein is stabilized by cytokinin.	RESPONSE REGULATOR 6 (ARR6); FUNCTIONS IN: transcription regulator activity, two-component response regulator activity; INVOLVED IN: cytokinin mediated signaling, response to cytokinin stimulus, two-component signal transduction system (phosphorelay); LOCATED IN: nucleus; EXPRESSED IN: 17 plant structures; EXPRESSED DURING: 12 growth stages; CONTAINS InterPro DOMAIN/s: CheY-like (InterPro:IPR0110…
AT1G15710	Chr1:5404357-5405686	17.038	10.4495	-0.705322	0.00394084	protein_coding	prephenate dehydrogenase family protein		prephenate dehydrogenase family protein; FUNCTIONS IN: binding, prephenate dehydrogenase (NADP+) activity, catalytic activity; INVOLVED IN: tyrosine biosynthetic process, metabolic process; LOCATED IN: chloroplast; EXPRESSED IN: 24 plant structures; EXPRESSED DURING: 13 growth stages; CONTAINS InterPro DOMAIN/s: Prephenate dehydrogenase (InterPro:IPR003099), NAD(P)-binding (InterPro:IPR016040), A…
AT1G31020	Chr1:11057104-11058867	14.133	8.65828	-0.706917	0.0496055	protein_coding	ATO2 (Arabidopsis thioredoxin o2)		Arabidopsis thioredoxin o2 (ATO2); INVOLVED IN: cell redox homeostasis; EXPRESSED IN: 24 plant structures; EXPRESSED DURING: 15 growth stages; CONTAINS InterPro DOMAIN/s: Thioredoxin fold (InterPro:IPR012335), Thioredoxin-like subdomain (InterPro:IPR006662), Thioredoxin, core (InterPro:IPR015467), Thioredoxin-like (InterPro:IPR017936), Thioredoxin domain (InterPro:IPR013766), Thioredoxin-like fol…
AT2G45260	Chr2:18664529-18666413	11.5365	7.03592	-0.713391	0.00654858	protein_coding	unknown protein		unknown protein; FUNCTIONS IN: molecular_function unknown; INVOLVED IN: biological_process unknown; LOCATED IN: plasma membrane; EXPRESSED IN: cultured cell; CONTAINS InterPro DOMAIN/s: Protein of unknown function DUF641, plant (InterPro:IPR006943); BEST Arabidopsis thaliana protein match is: unknown protein (TAIR:AT4G34080.1); Has 294 Blast hits to 288 proteins in 32 species: Archae - 0; Bacteri…
AT5G57210	Chr5:23180832-23183811	7.51501	4.58063	-0.71423	0.00469744	protein_coding	microtubule-associated protein-related		microtubule-associated protein-related; FUNCTIONS IN: RAB GTPase activator activity; INVOLVED IN: regulation of Rab GTPase activity; LOCATED IN: intracellular, chloroplast; CONTAINS InterPro DOMAIN/s: RabGAP/TBC (InterPro:IPR000195); BEST Arabidopsis thaliana protein match is: microtubule-associated protein (TAIR:AT4G29950.1); Has 1303 Blast hits to 1018 proteins in 153 species: Archae - 0; Bacte…
AT2G43550	Chr2:18073233-18075498	179.375	109.297	-0.714724	0.0149993	protein_coding	trypsin inhibitor, putative	Encodes a defensin-like (DEFL) family protein.	trypsin inhibitor, putative; FUNCTIONS IN: ion channel inhibitor activity; INVOLVED IN: defense response; LOCATED IN: endomembrane system, extracellular region; EXPRESSED IN: 22 plant structures; EXPRESSED DURING: 13 growth stages; CONTAINS InterPro DOMAIN/s: Scorpion long chain toxin (InterPro:IPR002061), Knottin (InterPro:IPR003614); BEST Arabidopsis thaliana protein match is: trypsin inhibitor…
AT3G04580	Chr3:1235282-1238493	8.56419	5.20089	-0.719559	0.0275174	protein_coding	EIN4 (ETHYLENE INSENSITIVE 4); ethylene binding / glycogen synthase kinase 3/ protein histidine kinase/ receptor	Ethylene receptor, subfamily 2. Has serine kinase activity.	ETHYLENE INSENSITIVE 4 (EIN4); FUNCTIONS IN: ethylene binding, receptor activity, protein histidine kinase activity, glycogen synthase kinase 3 activity; INVOLVED IN: negative regulation of ethylene mediated signaling pathway; LOCATED IN: endomembrane system, endoplasmic reticulum membrane, membrane; EXPRESSED IN: 22 plant structures; EXPRESSED DURING: 13 growth stages; CONTAINS InterPro DOMAIN/s…
AT5G04590	Chr5:1319355-1322526	122.685	74.3859	-0.721858	1.84e-05	protein_coding	SIR; sulfite reductase (ferredoxin)/ sulfite reductase	A.thaliana gene encoding sulfite reductase.	SIR; FUNCTIONS IN: sulfite reductase activity, sulfite reductase (ferredoxin) activity; INVOLVED IN: sulfate reduction, response to salt stress, response to cold; LOCATED IN: in 7 components; EXPRESSED IN: 25 plant structures; EXPRESSED DURING: 14 growth stages; CONTAINS InterPro DOMAIN/s: Sulphite reductase, ferredoxin dependent (InterPro:IPR011787), Nitrite and sulphite reductase iron-sulphur/s…
AT2G21060	Chr2:9036792-9037650	16.6397	10.0868	-0.722168	0.0218909	protein_coding	ATGRP2B (GLYCINE-RICH PROTEIN 2B); DNA binding / nucleic acid binding / zinc ion binding	glycine-rich protein (AtGRP2b)	GLYCINE-RICH PROTEIN 2B (ATGRP2B); FUNCTIONS IN: DNA binding, zinc ion binding, nucleic acid binding; INVOLVED IN: regulation of transcription, DNA-dependent; LOCATED IN: cellular_component unknown; EXPRESSED IN: 22 plant structures; EXPRESSED DURING: 13 growth stages; CONTAINS InterPro DOMAIN/s: Cold shock protein (InterPro:IPR011129), Nucleic acid-binding, OB-fold-like (InterPro:IPR016027), Nuc…
AT2G33855	Chr2:14324308-14325192	39.296	23.8116	-0.722717	0.000876317	protein_coding	unknown protein		unknown protein; FUNCTIONS IN: molecular_function unknown; INVOLVED IN: biological_process unknown; LOCATED IN: cellular_component unknown; Has 12 Blast hits to 12 proteins in 5 species: Archae - 0; Bacteria - 0; Metazoa - 0; Fungi - 0; Plants - 12; Viruses - 0; Other Eukaryotes - 0 (source: NCBI BLink).
AT1G71100	Chr1:26814631-26815671	20.4991	12.3896	-0.726429	0.00458791	protein_coding	RSW10 (RADIAL SWELLING 10); ribose-5-phosphate isomerase	Encodes a ribose 5-phosphate isomerase involved in the formation of uridine used for the synthesis of UDP-sugars. Mutants of this gene are affected in cellulose biosynthesis.	RADIAL SWELLING 10 (RSW10); FUNCTIONS IN: ribose-5-phosphate isomerase activity; INVOLVED IN: uridine biosynthetic process, cellulose biosynthetic process; LOCATED IN: cytoplasm; EXPRESSED IN: 26 plant structures; EXPRESSED DURING: 14 growth stages; CONTAINS InterPro DOMAIN/s: Ribose 5-phosphate isomerase (InterPro:IPR004788); BEST Arabidopsis thaliana protein match is: ribose-5-phosphate isomera…
AT1G75020	Chr1:28171017-28173436	10.244	6.18997	-0.726779	0.037038	protein_coding	LPAT4 (LYSOPHOSPHATIDYL ACYLTRANSFERASE 4); acyltransferase		LYSOPHOSPHATIDYL ACYLTRANSFERASE 4 (LPAT4); FUNCTIONS IN: acyltransferase activity; INVOLVED IN: metabolic process; EXPRESSED IN: 25 plant structures; EXPRESSED DURING: 13 growth stages; CONTAINS InterPro DOMAIN/s: Phospholipid/glycerol acyltransferase (InterPro:IPR002123); BEST Arabidopsis thaliana protein match is: LPAT5; acyltransferase (TAIR:AT3G18850.4); Has 1540 Blast hits to 1538 proteins …
AT2G18940	Chr2:8203729-8206395	21.7031	13.1034	-0.727954	5.92e-05	protein_coding	pentatricopeptide (PPR) repeat-containing protein		pentatricopeptide (PPR) repeat-containing protein; INVOLVED IN: biological_process unknown; LOCATED IN: chloroplast; EXPRESSED IN: 20 plant structures; EXPRESSED DURING: 11 growth stages; CONTAINS InterPro DOMAIN/s: Pentatricopeptide repeat (InterPro:IPR002885); BEST Arabidopsis thaliana protein match is: pentatricopeptide (PPR) repeat-containing protein (TAIR:AT5G02860.1); Has 28771 Blast hits t…
AT5G09760	Chr5:3032374-3034543	8.65756	5.22643	-0.728134	0.00815592	protein_coding	pectinesterase family protein		pectinesterase family protein; FUNCTIONS IN: enzyme inhibitor activity, pectinesterase activity; INVOLVED IN: cell wall modification; LOCATED IN: cell wall, chloroplast, plant-type cell wall; EXPRESSED IN: 23 plant structures; EXPRESSED DURING: 13 growth stages; CONTAINS InterPro DOMAIN/s: Pectin lyase fold/virulence factor (InterPro:IPR011050), Pectinesterase inhibitor (InterPro:IPR006501), Pect…
AT1G63750	Chr1:23650847-23655363	3.95768	2.38484	-0.730763	0.031096	protein_coding	ATP binding / nucleoside-triphosphatase/ nucleotide binding / protein binding		ATP binding / nucleoside-triphosphatase/ nucleotide binding / protein binding; FUNCTIONS IN: protein binding, nucleoside-triphosphatase activity, nucleotide binding, ATP binding; INVOLVED IN: defense response, apoptosis; EXPRESSED IN: 7 plant structures; EXPRESSED DURING: 7 growth stages; CONTAINS InterPro DOMAIN/s: ATPase, AAA+ type, core (InterPro:IPR003593), NB-ARC (InterPro:IPR002182), Leucin…
AT3G60160	Chr3:22223802-22229204	3.40607	2.04981	-0.73262	0.00763075	protein_coding	ATMRP9; ATPase, coupled to transmembrane movement of substances	member of MRP subfamily	ATMRP9; FUNCTIONS IN: ATPase activity, coupled to transmembrane movement of substances; INVOLVED IN: response to nematode; LOCATED IN: integral to membrane; EXPRESSED IN: root; CONTAINS InterPro DOMAIN/s: ATPase, AAA+ type, core (InterPro:IPR003593), ABC transporter-like (InterPro:IPR003439), ABC transporter, transmembrane region, type 1 (InterPro:IPR011527), ABC transporter integral membrane typ…
AT4G35930	Chr4:17018928-17021060	6.64481	3.98303	-0.738362	0.0331015	protein_coding			FUNCTIONS IN: molecular_function unknown; INVOLVED IN: biological_process unknown; LOCATED IN: cellular_component unknown; EXPRESSED IN: 12 plant structures; EXPRESSED DURING: 8 growth stages; CONTAINS InterPro DOMAIN/s: Cyclin-like F-box (InterPro:IPR001810); BEST Arabidopsis thaliana protein match is: F-box family protein (TAIR:AT1G61340.1); Has 54 Blast hits to 53 proteins in 9 species: Archae…
AT5G02260	Chr5:463157-465246	8.33132	4.98904	-0.739784	0.0358885	protein_coding	ATEXPA9 (ARABIDOPSIS THALIANA EXPANSIN A9)	member of Alpha-Expansin Gene Family. Naming convention from the Expansin Working Group (Kende et al, 2004. Plant Mol Bio)	ARABIDOPSIS THALIANA EXPANSIN A9 (ATEXPA9); INVOLVED IN: plant-type cell wall modification during multidimensional cell growth, unidimensional cell growth, plant-type cell wall loosening; LOCATED IN: chloroplast; EXPRESSED IN: 22 plant structures; EXPRESSED DURING: 11 growth stages; CONTAINS InterPro DOMAIN/s: Barwin-related endoglucanase (InterPro:IPR009009), Pollen allergen, N-terminal (InterPr…
AT1G17620	Chr1:6062215-6063291	36.5502	21.7361	-0.749789	0.000271701	protein_coding			FUNCTIONS IN: molecular_function unknown; INVOLVED IN: biological_process unknown; LOCATED IN: plasma membrane; EXPRESSED IN: 23 plant structures; EXPRESSED DURING: 13 growth stages; CONTAINS InterPro DOMAIN/s: Harpin-induced 1 (InterPro:IPR010847); BEST Arabidopsis thaliana protein match is: unknown protein (TAIR:AT5G11890.1); Has 539 Blast hits to 538 proteins in 22 species: Archae - 0; Bacteri…
AT5G06770	Chr5:2090702-2092950	14.4496	8.56833	-0.753945	0.00882447	protein_coding	KH domain-containing protein / zinc finger (CCCH type) family protein		KH domain-containing protein / zinc finger (CCCH type) family protein; FUNCTIONS IN: transcription factor activity, nucleic acid binding; INVOLVED IN: regulation of transcription; EXPRESSED IN: 22 plant structures; EXPRESSED DURING: 13 growth stages; CONTAINS InterPro DOMAIN/s: Zinc finger, CCCH-type (InterPro:IPR000571), K Homology (InterPro:IPR004087), K Homology, type 1, subgroup (InterPro:IPR…
AT5G25980	Chr5:9072726-9075690	1667.24	987.084	-0.756213	0.00749706	protein_coding	TGG2 (GLUCOSIDE GLUCOHYDROLASE 2); hydrolase, hydrolyzing O-glycosyl compounds / thioglucosidase	Myrosinase (thioglucoside glucohydrolase) gene involved in glucosinoloate metabolism.	GLUCOSIDE GLUCOHYDROLASE 2 (TGG2); FUNCTIONS IN: thioglucosidase activity, hydrolase activity, hydrolyzing O-glycosyl compounds; INVOLVED IN: glucosinolate catabolic process; LOCATED IN: cytosolic ribosome, apoplast, peroxisome, chloroplast, vacuole; EXPRESSED IN: phloem, vascular bundle, fruit, guard cell, leaf; EXPRESSED DURING: seedling growth; CONTAINS InterPro DOMAIN/s: Glycoside hydrolase, …
AT5G66675	Chr5:26615082-26616990	16.7689	9.90272	-0.759893	0.000437928	protein_coding	unknown protein		unknown protein; FUNCTIONS IN: molecular_function unknown; INVOLVED IN: biological_process unknown; LOCATED IN: cellular_component unknown; CONTAINS InterPro DOMAIN/s: Protein of unknown function DUF677 (InterPro:IPR007749); BEST Arabidopsis thaliana protein match is: unknown protein (TAIR:AT2G18630.1); Has 135 Blast hits to 135 proteins in 11 species: Archae - 0; Bacteria - 2; Metazoa - 0; Fungi…
AT2G43290	Chr2:17991051-17992047	37.2216	21.9697	-0.760624	8.82e-05	protein_coding	MSS3 (multicopy suppressors of snf4 deficiency in yeast 3); calcium ion binding	Encodes calmodulin-like MSS3.	multicopy suppressors of snf4 deficiency in yeast 3 (MSS3); FUNCTIONS IN: calcium ion binding; INVOLVED IN: biological_process unknown; EXPRESSED IN: 22 plant structures; EXPRESSED DURING: 13 growth stages; CONTAINS InterPro DOMAIN/s: EF-HAND 1 (InterPro:IPR018247), EF-HAND 2 (InterPro:IPR018249), EF-Hand type (InterPro:IPR011992), Calcium-binding EF-hand (InterPro:IPR002048), EF hand (InterPro:I…
AT1G74390	Chr1:27961536-27963847	6.11031	3.58276	-0.770173	0.0226571	protein_coding	exonuclease family protein		exonuclease family protein; FUNCTIONS IN: exonuclease activity, nucleic acid binding; LOCATED IN: intracellular; EXPRESSED IN: 12 plant structures; EXPRESSED DURING: 6 growth stages; CONTAINS InterPro DOMAIN/s: Exonuclease (InterPro:IPR006055), Polynucleotidyl transferase, Ribonuclease H fold (InterPro:IPR012337), Exonuclease, RNase T and DNA polymerase III (InterPro:IPR013520); BEST Arabidopsis …
AT5G11160	Chr5:3550519-3552207	9.16505	5.37304	-0.770402	0.0395419	protein_coding	APT5 (Adenine phosphoribosyltransferase 5); adenine phosphoribosyltransferase		Adenine phosphoribosyltransferase 5 (APT5); FUNCTIONS IN: adenine phosphoribosyltransferase activity; INVOLVED IN: nucleoside metabolic process, adenine salvage, anaerobic respiration, nucleotide metabolic process; LOCATED IN: cellular_component unknown; EXPRESSED IN: 23 plant structures; EXPRESSED DURING: 13 growth stages; CONTAINS InterPro DOMAIN/s: Adenine phosphoribosyl transferase (InterPro:…
AT1G78450	Chr1:29516988-29517933	11.7775	6.85886	-0.779992	0.0379648	protein_coding	SOUL heme-binding family protein		SOUL heme-binding family protein; FUNCTIONS IN: binding; INVOLVED IN: biological_process unknown; LOCATED IN: endomembrane system; EXPRESSED IN: 13 plant structures; EXPRESSED DURING: 9 growth stages; CONTAINS InterPro DOMAIN/s: SOUL haem-binding protein (InterPro:IPR006917); BEST Arabidopsis thaliana protein match is: SOUL heme-binding family protein (TAIR:AT1G17100.1); Has 574 Blast hits to 564…
AT1G47230	Chr1:17306573-17311397	8.15054	4.72591	-0.786304	0.00564504	protein_coding	cyclin, putative		CYCLIN A3;4 (CYCA3;4); FUNCTIONS IN: cyclin-dependent protein kinase regulator activity; INVOLVED IN: regulation of cell cycle; LOCATED IN: nucleus; EXPRESSED IN: 20 plant structures; EXPRESSED DURING: 11 growth stages; CONTAINS InterPro DOMAIN/s: Cyclin, C-terminal (InterPro:IPR004367), Cyclin (InterPro:IPR006670), G2/mitotic-specific cyclin A (InterPro:IPR015453), Cyclin-like (InterPro:IPR01102…
AT3G19020	Chr3:6558972-6562119	3.40487	1.96831	-0.790643	0.0166931	protein_coding	leucine-rich repeat family protein / extensin family protein		leucine-rich repeat family protein / extensin family protein; FUNCTIONS IN: structural constituent of cell wall, protein binding; LOCATED IN: endomembrane system; EXPRESSED IN: 10 plant structures; EXPRESSED DURING: L mature pollen stage, M germinated pollen stage, 4 anthesis, C globular stage, petal differentiation and expansion stage; CONTAINS InterPro DOMAIN/s: Leucine-rich repeat, N-terminal …
AT3G20510	Chr3:7160676-7162206	25.6039	14.7837	-0.792356	0.00398084	protein_coding	unknown protein		unknown protein; INVOLVED IN: biological_process unknown; LOCATED IN: nucleus, cytoplasm; EXPRESSED IN: 23 plant structures; EXPRESSED DURING: 13 growth stages; CONTAINS InterPro DOMAIN/s: Uncharacterised protein family UPF0136, Transmembrane (InterPro:IPR005349); BEST Arabidopsis thaliana protein match is: unknown protein (TAIR:AT1G50740.1); Has 312 Blast hits to 312 proteins in 83 species: Arch…
AT1G78650	Chr1:29582928-29585641	6.93219	3.995	-0.795117	0.0137508	protein_coding	POLD3; DNA-directed DNA polymerase	Similar to DNA polymerase delta (POLD3), which in other organism was shown to be involved in the elongation of DNA replication.	POLD3; FUNCTIONS IN: DNA-directed DNA polymerase activity; INVOLVED IN: DNA strand elongation during DNA replication; LOCATED IN: cellular_component unknown; EXPRESSED IN: 25 plant structures; EXPRESSED DURING: 15 growth stages; Has 2292 Blast hits to 1706 proteins in 241 species: Archae - 0; Bacteria - 134; Metazoa - 1036; Fungi - 338; Plants - 92; Viruses - 24; Other Eukaryotes - 668 (source: N…
AT5G67488	Chr5:26933949-26934952	60.7398	34.9082	-0.799077	0.00219668	other_rna	other RNA	Potential natural antisense gene, locus overlaps with AT5G67490
AT3G55060	Chr3:20402983-20407046	2.5276	1.45167	-0.800058	0.0397032	protein_coding	unknown protein		unknown protein; FUNCTIONS IN: molecular_function unknown; INVOLVED IN: biological_process unknown; LOCATED IN: cellular_component unknown; EXPRESSED IN: 17 plant structures; EXPRESSED DURING: 9 growth stages; BEST Arabidopsis thaliana protein match is: unknown protein (TAIR:AT2G39300.1); Has 49477 Blast hits to 26239 proteins in 1256 species: Archae - 559; Bacteria - 3722; Metazoa - 27620; Fungi…
AT1G72670	Chr1:27356682-27358853	5.72942	3.26638	-0.8107	0.0256023	protein_coding	iqd8 (IQ-domain 8); calmodulin binding		IQ-domain 8 (iqd8); FUNCTIONS IN: calmodulin binding; INVOLVED IN: biological_process unknown; LOCATED IN: cellular_component unknown; EXPRESSED IN: 12 plant structures; EXPRESSED DURING: 6 growth stages; CONTAINS InterPro DOMAIN/s: IQ calmodulin-binding region (InterPro:IPR000048); BEST Arabidopsis thaliana protein match is: IQD7 (IQ-domain 7); calmodulin binding (TAIR:AT1G17480.1); Has 462 Blas…
AT3G56810	Chr3:21036759-21038947	8.66479	4.93483	-0.812165	0.0237363	protein_coding	unknown protein		unknown protein; FUNCTIONS IN: molecular_function unknown; INVOLVED IN: biological_process unknown; LOCATED IN: chloroplast; EXPRESSED IN: 22 plant structures; EXPRESSED DURING: 13 growth stages; Has 4 Blast hits to 4 proteins in 3 species: Archae - 0; Bacteria - 0; Metazoa - 0; Fungi - 0; Plants - 4; Viruses - 0; Other Eukaryotes - 0 (source: NCBI BLink).
AT1G09740	Chr1:3154531-3156275	12.0227	6.81081	-0.819858	0.0300932	protein_coding	ethylene-responsive protein, putative		ethylene-responsive protein, putative; FUNCTIONS IN: molecular_function unknown; INVOLVED IN: response to stress; LOCATED IN: cellular_component unknown; EXPRESSED IN: 13 plant structures; EXPRESSED DURING: 7 growth stages; CONTAINS InterPro DOMAIN/s: UspA (InterPro:IPR006016), Rossmann-like alpha/beta/alpha sandwich fold (InterPro:IPR014729), Universal stress protein A (InterPro:IPR006015); BEST…
AT3G17860	Chr3:6119766-6123019	18.552	10.4822	-0.823637	0.000234865	protein_coding	JAZ3 (JASMONATE-ZIM-DOMAIN PROTEIN 3)	JAZs are direct targets of the SCFCOI1 E3 ubiquitin-ligase and JA treatment induces their proteasome-mediated degradation. Furthermore, JAI3 negatively regulates the key transcriptional activator of JA responses, AtMYC2. The C-terminal portion of JAZ3, including the Jas domain, appears to be important for JAZ3-COI1 binding in the presence of coronatine.	JASMONATE-ZIM-DOMAIN PROTEIN 3 (JAZ3); FUNCTIONS IN: molecular_function unknown; INVOLVED IN: jasmonic acid mediated signaling pathway; EXPRESSED IN: 23 plant structures; EXPRESSED DURING: 14 growth stages; CONTAINS InterPro DOMAIN/s: Tify (InterPro:IPR010399), CCT domain-like (InterPro:IPR018467); BEST Arabidopsis thaliana protein match is: JAZ4 (JASMONATE-ZIM-DOMAIN PROTEIN 4) (TAIR:AT1G48500.1…
AT5G40390	Chr5:16161514-16165357	10.0915	5.69895	-0.824367	0.000177978	protein_coding	SIP1 (seed imbibition 1-like); galactinol-sucrose galactosyltransferase/ hydrolase, hydrolyzing O-glycosyl compounds	Encodes a protein which might be involved in the formation of verbascose. A T-DNA insertion mutant was shown to have a decreased amount of verbascose (as well as mannitol) whereas the levels of raffinose and stachyose remained unchanged.	seed imbibition 1-like (SIP1); FUNCTIONS IN: hydrolase activity, hydrolyzing O-glycosyl compounds, galactinol-sucrose galactosyltransferase activity; INVOLVED IN: raffinose family oligosaccharide biosynthetic process, mannitol biosynthetic process, sucrose biosynthetic process; LOCATED IN: chloroplast; EXPRESSED IN: 22 plant structures; EXPRESSED DURING: 13 growth stages; CONTAINS InterPro DOMAIN…
AT1G02690	Chr1:584259-587219	7.93274	4.47378	-0.826325	0.0038777	protein_coding	IMPA-6 (IMPORTIN ALPHA ISOFORM 6); binding / protein transporter	Putative importin alpha isoform. When overexpressed can rescue the impa-4 decreased transformation susceptibility phenotype.	IMPORTIN ALPHA ISOFORM 6 (IMPA-6); FUNCTIONS IN: protein transporter activity, binding; INVOLVED IN: intracellular protein transport, protein import into nucleus; LOCATED IN: nucleus, nuclear pore, cytoplasm; EXPRESSED IN: 20 plant structures; EXPRESSED DURING: 11 growth stages; CONTAINS InterPro DOMAIN/s: Importin-alpha-like, importin-beta-binding region (InterPro:IPR002652), Armadillo-like heli…
AT4G14040	Chr4:8100348-8102875	134.31	75.2071	-0.836628	4.73e-07	protein_coding	SBP2 (SELENIUM-BINDING PROTEIN 2); selenium binding		SELENIUM-BINDING PROTEIN 2 (SBP2); FUNCTIONS IN: selenium binding; INVOLVED IN: polar nucleus fusion; LOCATED IN: cellular_component unknown; EXPRESSED IN: guard cell; EXPRESSED DURING: seedling growth; CONTAINS InterPro DOMAIN/s: Cytochrome cd1-nitrite reductase-like, C-terminal haem d1 (InterPro:IPR011048), Selenium-binding protein (InterPro:IPR008826); BEST Arabidopsis thaliana protein match i…
AT4G22910	Chr4:12012676-12016011	10.3588	5.80018	-0.836682	0.0011901	protein_coding	FZR2 (FIZZY-RELATED 2); signal transducer		FIZZY-RELATED 2 (FZR2); FUNCTIONS IN: signal transducer activity; INVOLVED IN: trichome branching, signal transduction, DNA endoreduplication, cell growth; LOCATED IN: chloroplast, heterotrimeric G-protein complex; EXPRESSED IN: 24 plant structures; EXPRESSED DURING: 14 growth stages; CONTAINS InterPro DOMAIN/s: WD40 repeat-like (InterPro:IPR011046), WD40 repeat, region (InterPro:IPR017986), WD40…
AT3G07570	Chr3:2418048-2420296	13.2651	7.39902	-0.842223	0.00199975	protein_coding	membrane protein, putative		membrane protein, putative; FUNCTIONS IN: dopamine beta-monooxygenase activity; INVOLVED IN: histidine catabolic process; LOCATED IN: membrane; CONTAINS InterPro DOMAIN/s: DOMON related (InterPro:IPR005018), Cytochrome b561/ferric reductase transmembrane (InterPro:IPR006593), DOMON (InterPro:IPR013050); BEST Arabidopsis thaliana protein match is: auxin-responsive protein -related (TAIR:AT3G61750.…
AT1G26190	Chr1:9057095-9061086	8.29195	4.62229	-0.843104	0.000770039	protein_coding	phosphoribulokinase/uridine kinase family protein		phosphoribulokinase/uridine kinase family protein; FUNCTIONS IN: adenylate cyclase activity, kinase activity, phosphotransferase activity, alcohol group as acceptor, ATP binding; INVOLVED IN: biosynthetic process, cAMP biosynthetic process, metabolic process; LOCATED IN: cellular_component unknown; EXPRESSED IN: 22 plant structures; EXPRESSED DURING: 12 growth stages; CONTAINS InterPro DOMAIN/s: …
AT1G60390	Chr1:22247473-22249636	3.158	1.7588	-0.844417	0.0487879	protein_coding	BURP domain-containing protein / polygalacturonase, putative		BURP domain-containing protein / polygalacturonase, putative; FUNCTIONS IN: polygalacturonase activity; INVOLVED IN: biological_process unknown; LOCATED IN: endomembrane system; EXPRESSED IN: 23 plant structures; EXPRESSED DURING: 14 growth stages; CONTAINS InterPro DOMAIN/s: BURP (InterPro:IPR004873); BEST Arabidopsis thaliana protein match is: BURP domain-containing protein / polygalacturonase,…
AT5G59410	Chr5:23957736-23960878	19.2432	10.6845	-0.848822	0.0151784	protein_coding			FUNCTIONS IN: molecular_function unknown; INVOLVED IN: biological_process unknown; LOCATED IN: cellular_component unknown; EXPRESSED IN: 22 plant structures; EXPRESSED DURING: 13 growth stages; CONTAINS InterPro DOMAIN/s: Rab5-interacting (InterPro:IPR010742); BEST Arabidopsis thaliana protein match is: Rab5-interacting family protein (TAIR:AT2G29020.1); Has 154 Blast hits to 154 proteins in 67 s…
AT4G31360	Chr4:15221842-15223627	8.63448	4.78773	-0.850768	0.0359207	protein_coding	selenium binding		selenium binding; FUNCTIONS IN: selenium binding; INVOLVED IN: cell redox homeostasis; EXPRESSED IN: 22 plant structures; EXPRESSED DURING: 12 growth stages; CONTAINS InterPro DOMAIN/s: SelT/selW/selH selenoprotein (InterPro:IPR011893); BEST Arabidopsis thaliana protein match is: selenium binding (TAIR:AT2G24440.1); Has 199 Blast hits to 172 proteins in 52 species: Archae - 0; Bacteria - 2; Metaz…
AT3G59700	Chr3:22052132-22054275	3.3069	1.83317	-0.851134	0.0396685	protein_coding	ATHLECRK (ARABIDOPSIS THALIANA LECTIN-RECEPTOR KINASE); kinase	member of Receptor kinase-like protein family	ARABIDOPSIS THALIANA LECTIN-RECEPTOR KINASE (ATHLECRK); FUNCTIONS IN: kinase activity; INVOLVED IN: protein amino acid phosphorylation; LOCATED IN: endomembrane system; EXPRESSED IN: 9 plant structures; EXPRESSED DURING: LP.06 six leaves visible, 4 anthesis, LP.04 four leaves visible, LP.10 ten leaves visible, LP.08 eight leaves visible; CONTAINS InterPro DOMAIN/s: Legume lectin, beta domain (Int…
AT1G04110	Chr1:1061456-1063784	4.56696	2.52986	-0.852174	0.011732	protein_coding	SDD1 (STOMATAL DENSITY AND DISTRIBUTION); serine-type endopeptidase	Initially identified as a mutation affecting stomatal development and distribution. Encodes a protein similar to serine proteases.	STOMATAL DENSITY AND DISTRIBUTION (SDD1); FUNCTIONS IN: serine-type endopeptidase activity; INVOLVED IN: stomatal complex morphogenesis, proteolysis, regulation of cell proliferation; LOCATED IN: external side of plasma membrane; EXPRESSED IN: 17 plant structures; EXPRESSED DURING: 12 growth stages; CONTAINS InterPro DOMAIN/s: Protease-associated PA (InterPro:IPR003137), Proteinase inhibitor, pro…
AT4G05450	Chr4:2758652-2762445	14.2948	7.89057	-0.857284	0.0107043	protein_coding	adrenodoxin-like ferredoxin 2		adrenodoxin-like ferredoxin 2; FUNCTIONS IN: electron carrier activity, iron-sulfur cluster binding, 2 iron, 2 sulfur cluster binding; INVOLVED IN: pollen tube development; EXPRESSED IN: 22 plant structures; EXPRESSED DURING: 13 growth stages; CONTAINS InterPro DOMAIN/s: Ferredoxin (InterPro:IPR001041), Adrenodoxin (InterPro:IPR001055), Beta-grasp fold, ferredoxin-type (InterPro:IPR012675), Adren…
AT3G43960	Chr3:15774054-15775657	6.44239	3.55547	-0.857555	0.0360287	protein_coding	cysteine proteinase, putative		cysteine proteinase, putative; FUNCTIONS IN: cysteine-type peptidase activity, cysteine-type endopeptidase activity; INVOLVED IN: proteolysis; LOCATED IN: anchored to membrane; EXPRESSED IN: 22 plant structures; EXPRESSED DURING: 13 growth stages; CONTAINS InterPro DOMAIN/s: Peptidase C1A, papain (InterPro:IPR013128), Proteinase inhibitor I29, cathepsin propeptide (InterPro:IPR013201), Peptidase …
AT5G37770	Chr5:14998853-14999619	50.2162	27.7034	-0.858091	9.41e-06	protein_coding	TCH2 (TOUCH 2); calcium ion binding	Encodes a protein with 40% similarity to calmodulin. Binds Ca(2+) and, as a consequence, undergoes conformational changes. CML24 expression occurs in all major organs, and transcript levels are increased from 2- to 15-fold in plants subjected to touch, darkness, heat, cold, hydrogen peroxide, abscisic acid (ABA), and indole-3-acetic acid. However, CML24 protein accumulation changes were not detec…	TOUCH 2 (TCH2); FUNCTIONS IN: calcium ion binding; INVOLVED IN: in 13 processes; LOCATED IN: plasma membrane, actin cytoskeleton; EXPRESSED IN: 34 plant structures; EXPRESSED DURING: 14 growth stages; CONTAINS InterPro DOMAIN/s: EF-HAND 1 (InterPro:IPR018247), EF-HAND 2 (InterPro:IPR018249), EF-Hand type (InterPro:IPR011992), Calcium-binding EF-hand (InterPro:IPR002048), EF hand (InterPro:IPR0182…
AT4G31620	Chr4:15322451-15324681	5.37851	2.94991	-0.866534	0.0156722	protein_coding	transcriptional factor B3 family protein		transcriptional factor B3 family protein; FUNCTIONS IN: transcription factor activity, DNA binding; INVOLVED IN: regulation of transcription, DNA-dependent; LOCATED IN: cellular_component unknown; CONTAINS InterPro DOMAIN/s: Transcriptional factor B3 (InterPro:IPR003340); BEST Arabidopsis thaliana protein match is: DNA binding / transcription factor (TAIR:AT4G31615.1); Has 129 Blast hits to 69 pr…
AT5G63980	Chr5:25609811-25611933	73.1477	40.0856	-0.867728	2.63e-07	protein_coding	SAL1; 3'(2'),5'-bisphosphate nucleotidase/ inositol or phosphatidylinositol phosphatase	Encodes a bifunctional protein that has 3'(2'),5'-bisphosphate nucleotidase and inositol polyphosphate 1-phosphatase activities and rescues sulfur assimilation mutants in yeast. It is involved in the response to cold, drought (negative regulator of drought tolerance), and ABA. Mutants in this gene exhibit enhanced induction of stress genes in response to cold, ABA, salt and dehydration due to hig…	SAL1; FUNCTIONS IN: 3'(2'),5'-bisphosphate nucleotidase activity, inositol or phosphatidylinositol phosphatase activity; INVOLVED IN: in 14 processes; LOCATED IN: nucleus, chloroplast stroma, cytoplasm; EXPRESSED IN: 23 plant structures; EXPRESSED DURING: 13 growth stages; CONTAINS InterPro DOMAIN/s: Inositol monophosphatase (InterPro:IPR000760), 3(2),5 -bisphosphate nucleotidase HAL2 (InterPro:I…
AT1G22190	Chr1:7835781-7837288	20.3479	11.1448	-0.868506	1.45e-05	protein_coding	AP2 domain-containing transcription factor, putative		AP2 domain-containing transcription factor, putative; FUNCTIONS IN: transcription factor activity, DNA binding; INVOLVED IN: regulation of transcription, DNA-dependent; LOCATED IN: nucleus; EXPRESSED IN: 22 plant structures; EXPRESSED DURING: 13 growth stages; CONTAINS InterPro DOMAIN/s: DNA-binding, integrase-type (InterPro:IPR016177), Pathogenesis-related transcriptional factor and ERF, DNA-bin…
AT1G09070	Chr1:2927702-2928968	108.828	59.3958	-0.873615	1.51e-10	protein_coding	SRC2 (SOYBEAN GENE REGULATED BY COLD-2); protein binding	SRC2 specifically binds the peptide PIEPPPHH, and moves from ER to a vacuole fraction where it gets internalized. Involved in Protein Storage Vacuole targeting.	SOYBEAN GENE REGULATED BY COLD-2 (SRC2); FUNCTIONS IN: protein binding; INVOLVED IN: protein targeting to vacuole; LOCATED IN: endoplasmic reticulum, protein storage vacuole; EXPRESSED IN: 24 plant structures; EXPRESSED DURING: 15 growth stages; CONTAINS InterPro DOMAIN/s: XYPPX repeat (InterPro:IPR006031), C2 calcium/lipid-binding region, CaLB (InterPro:IPR008973), C2 calcium-dependent membrane …
AT5G15770	Chr5:5144092-5144542	22.5432	12.2394	-0.881163	0.0471768	protein_coding	AtGNA1 (Arabidopsis thaliana glucose-6-phosphate acetyltransferase 1); N-acetyltransferase/ glucosamine 6-phosphate N-acetyltransferase	Encodes a putative glucose-6-phosphate acetyltransferase involved in UDP-N-acetylglucosamine biosynthesis.	Arabidopsis thaliana glucose-6-phosphate acetyltransferase 1 (AtGNA1); FUNCTIONS IN: glucosamine 6-phosphate N-acetyltransferase activity, N-acetyltransferase activity; INVOLVED IN: metabolic process; LOCATED IN: cellular_component unknown; EXPRESSED IN: 22 plant structures; EXPRESSED DURING: 13 growth stages; CONTAINS InterPro DOMAIN/s: GCN5-related N-acetyltransferase (InterPro:IPR000182), Acyl…
AT4G35630	Chr4:16904058-16908357	51.0431	27.6964	-0.882018	4.92e-07	protein_coding	PSAT; O-phospho-L-serine:2-oxoglutarate aminotransferase	Encodes a phosphoserine aminotransferase which is involved in serine biosynthesis in the chloroplast which operates via the phosphorylated pathway.	PSAT; FUNCTIONS IN: O-phospho-L-serine:2-oxoglutarate aminotransferase activity; INVOLVED IN: L-serine biosynthetic process; LOCATED IN: chloroplast stroma, chloroplast; EXPRESSED IN: 23 plant structures; EXPRESSED DURING: 14 growth stages; CONTAINS InterPro DOMAIN/s: Pyridoxal phosphate-dependent transferase, major region (InterPro:IPR015424), Aminotransferase, class V/Cysteine desulfurase (Inte…
AT3G27190	Chr3:10039233-10043066	4.71298	2.55724	-0.882053	0.0191078	protein_coding	uracil phosphoribosyltransferase, putative / UMP pyrophosphorylase, putative / UPRTase, putative		uracil phosphoribosyltransferase, putative / UMP pyrophosphorylase, putative / UPRTase, putative; FUNCTIONS IN: uracil phosphoribosyltransferase activity, phosphotransferase activity, alcohol group as acceptor, kinase activity, ATP binding; INVOLVED IN: biosynthetic process, metabolic process; EXPRESSED IN: 21 plant structures; EXPRESSED DURING: 7 growth stages; CONTAINS InterPro DOMAIN/s: Phosph…
AT4G30250	Chr4:14811261-14812821	4.57275	2.4703	-0.888377	0.0354906	protein_coding	ATP binding / ATPase/ nucleoside-triphosphatase/ nucleotide binding		ATP binding / ATPase/ nucleoside-triphosphatase/ nucleotide binding; FUNCTIONS IN: nucleoside-triphosphatase activity, ATPase activity, nucleotide binding, ATP binding; INVOLVED IN: biological_process unknown; LOCATED IN: endomembrane system; CONTAINS InterPro DOMAIN/s: ATPase, AAA-type, core (InterPro:IPR003959), ATPase, AAA+ type, core (InterPro:IPR003593); BEST Arabidopsis thaliana protein mat…
AT1G29450	Chr1:10305950-10306499	18.891	10.1591	-0.894937	0.0300627	protein_coding	auxin-responsive protein, putative		auxin-responsive protein, putative; FUNCTIONS IN: molecular_function unknown; INVOLVED IN: response to auxin stimulus; EXPRESSED IN: 11 plant structures; EXPRESSED DURING: 7 growth stages; CONTAINS InterPro DOMAIN/s: Auxin responsive SAUR protein (InterPro:IPR003676); BEST Arabidopsis thaliana protein match is: auxin-responsive protein, putative (TAIR:AT1G29500.1); Has 339 Blast hits to 329 prote…
AT4G24120	Chr4:12524490-12527341	5.09377	2.72737	-0.901223	0.00429855	protein_coding	YSL1 (YELLOW STRIPE LIKE 1); oligopeptide transporter	Member of a small family of oligopeptide transporters similar to the yellow stripe locus of maize (ZmYS1).	YELLOW STRIPE LIKE 1 (YSL1); FUNCTIONS IN: oligopeptide transporter activity; INVOLVED IN: oligopeptide transport, response to iron ion; EXPRESSED IN: 24 plant structures; EXPRESSED DURING: 13 growth stages; CONTAINS InterPro DOMAIN/s: Oligopeptide transporter OPT superfamily (InterPro:IPR004813); BEST Arabidopsis thaliana protein match is: YSL3 (YELLOW STRIPE LIKE 3); oligopeptide transporter (T…
AT2G20610	Chr2:8877959-8880388	94.4506	50.3413	-0.907816	1.69e-07	protein_coding	SUR1 (SUPERROOT 1); S-alkylthiohydroximate lyase/ carbon-sulfur lyase/ transaminase	Confers auxin overproduction. Mutants have an over-proliferation of lateral roots. Encodes a C-S lyase involved in converting S-alkylthiohydroximate to thiohydroximate in glucosinolate biosynthesis.	SUPERROOT 1 (SUR1); FUNCTIONS IN: carbon-sulfur lyase activity, S-alkylthiohydroximate lyase activity, transaminase activity; INVOLVED IN: glucosinolate biosynthetic process, regulation of cell growth by extracellular stimulus, adventitious root development, indoleacetic acid biosynthetic process; LOCATED IN: membrane; EXPRESSED IN: 23 plant structures; EXPRESSED DURING: 13 growth stages; CONTAIN…
AT5G48485	Chr5:19646231-19646802	49.1939	26.1621	-0.911002	0.000347879	protein_coding	DIR1 (DEFECTIVE IN INDUCED RESISTANCE 1); lipid binding / lipid transporter	encodes a putative apoplastic lipid transfer protein that is involved in systemic acquired resistance. Mutants in this gene exhibit wild-type local resistance to avirulent and virulent Pseudomonas syringae, but pathogenesis-related gene expression is abolished in uninoculated distant leaves and fail to develop SAR to virulent Pseudomonas or Peronospora parasitica.	DEFECTIVE IN INDUCED RESISTANCE 1 (DIR1); FUNCTIONS IN: lipid binding, lipid transporter activity; INVOLVED IN: systemic acquired resistance, lipid transport; LOCATED IN: endomembrane system; EXPRESSED IN: 22 plant structures; EXPRESSED DURING: 13 growth stages; CONTAINS InterPro DOMAIN/s: Bifunctional inhibitor/plant lipid transfer protein/seed storage (InterPro:IPR016140), Plant lipid transfer …
AT4G16850	Chr4:9480075-9481738	7.25955	3.85471	-0.913257	0.0178778	protein_coding	unknown protein		unknown protein; FUNCTIONS IN: molecular_function unknown; INVOLVED IN: biological_process unknown; LOCATED IN: cellular_component unknown; EXPRESSED IN: 21 plant structures; EXPRESSED DURING: 13 growth stages; BEST Arabidopsis thaliana protein match is: unknown protein (TAIR:AT1G31130.1); Has 85 Blast hits to 84 proteins in 10 species: Archae - 0; Bacteria - 0; Metazoa - 0; Fungi - 0; Plants - 8…
AT2G44360	Chr2:18316277-18321696	48.2289	25.4651	-0.921374	0.0482724	protein_coding	unknown protein		unknown protein; FUNCTIONS IN: molecular_function unknown; INVOLVED IN: biological_process unknown; EXPRESSED IN: 23 plant structures; EXPRESSED DURING: 13 growth stages; Has 12 Blast hits to 12 proteins in 5 species: Archae - 0; Bacteria - 0; Metazoa - 0; Fungi - 0; Plants - 12; Viruses - 0; Other Eukaryotes - 0 (source: NCBI BLink).
AT5G22400	Chr5:7422715-7425467	9.62313	5.04958	-0.930344	0.000544941	protein_coding	rac GTPase activating protein, putative		rac GTPase activating protein, putative; FUNCTIONS IN: Rac GTPase activator activity; INVOLVED IN: signal transduction; LOCATED IN: intracellular, chloroplast; EXPRESSED IN: 17 plant structures; EXPRESSED DURING: 7 growth stages; CONTAINS InterPro DOMAIN/s: PAK-box/P21-Rho-binding (InterPro:IPR000095), Rho GTPase activation protein (InterPro:IPR008936), RhoGAP (InterPro:IPR000198); BEST Arabidops…
AT1G18250	Chr1:6276787-6278150	27.2931	14.2757	-0.934977	0.000317585	protein_coding	ATLP-1	encodes a thaumatin-like protein	ATLP-1; INVOLVED IN: response to other organism; LOCATED IN: endomembrane system; EXPRESSED IN: 19 plant structures; EXPRESSED DURING: 13 growth stages; CONTAINS InterPro DOMAIN/s: Thaumatin, conserved site (InterPro:IPR017949), Thaumatin, pathogenesis-related (InterPro:IPR001938); BEST Arabidopsis thaliana protein match is: thaumatin-like protein, putative / pathogenesis-related protein, putativ…
AT1G03260	Chr1:795531-798463	9.35616	4.8653	-0.943387	0.00406555	protein_coding			LOCATED IN: endomembrane system; EXPRESSED IN: 24 plant structures; EXPRESSED DURING: 15 growth stages; CONTAINS InterPro DOMAIN/s: SNARE associated Golgi protein (InterPro:IPR015414); BEST Arabidopsis thaliana protein match is: unknown protein (TAIR:AT5G19070.1); Has 3432 Blast hits to 3432 proteins in 730 species: Archae - 8; Bacteria - 1831; Metazoa - 239; Fungi - 87; Plants - 162; Viruses - 0…
AT3G50900	Chr3:18918018-18918618	13.5016	6.98222	-0.951369	0.0365097	protein_coding	unknown protein		unknown protein; FUNCTIONS IN: molecular_function unknown; INVOLVED IN: biological_process unknown; LOCATED IN: cellular_component unknown; EXPRESSED IN: 17 plant structures; EXPRESSED DURING: 9 growth stages; BEST Arabidopsis thaliana protein match is: unknown protein (TAIR:AT5G66490.1); Has 21 Blast hits to 21 proteins in 2 species: Archae - 0; Bacteria - 0; Metazoa - 0; Fungi - 0; Plants - 21;…
AT4G39230	Chr4:18265884-18267829	5.68201	2.9345	-0.953286	0.0252185	protein_coding	isoflavone reductase, putative	encodes a protein whose sequence is similar to phenylcoumaran benzylic ether reductase (PCBER), which catalyzes NADPH-dependent reduction of 8-5' linked lignans such as dehydrodiconiferyl alcohol to give isodihydrodehydrodiconiferyl alcohol.	isoflavone reductase, putative; FUNCTIONS IN: phenylcoumaran benzylic ether reductase activity; INVOLVED IN: response to cadmium ion; LOCATED IN: cellular_component unknown; EXPRESSED IN: 25 plant structures; EXPRESSED DURING: 14 growth stages; CONTAINS InterPro DOMAIN/s: NAD(P)-binding (InterPro:IPR016040), NmrA-like (InterPro:IPR008030); BEST Arabidopsis thaliana protein match is: isoflavone re…
AT3G04980	Chr3:1378683-1382181	1.89378	0.97647	-0.955624	0.024303	protein_coding	DNAJ heat shock N-terminal domain-containing protein		DNAJ heat shock N-terminal domain-containing protein; FUNCTIONS IN: unfolded protein binding, heat shock protein binding; INVOLVED IN: protein folding; LOCATED IN: cellular_component unknown; EXPRESSED IN: 12 plant structures; EXPRESSED DURING: 6 growth stages; CONTAINS InterPro DOMAIN/s: Molecular chaperone, heat shock protein, Hsp40, DnaJ (InterPro:IPR015609), Heat shock protein DnaJ, N-termina…
AT3G01410	Chr3:153355-155642	6.26086	3.2159	-0.96114	0.0143395	protein_coding	RNase H domain-containing protein		RNase H domain-containing protein; FUNCTIONS IN: ribonuclease H activity, nuclease activity, nucleic acid binding; INVOLVED IN: biological_process unknown; LOCATED IN: cellular_component unknown; EXPRESSED IN: 12 plant structures; EXPRESSED DURING: 7 growth stages; CONTAINS InterPro DOMAIN/s: Polynucleotidyl transferase, Ribonuclease H fold (InterPro:IPR012337), Ribonuclease H (InterPro:IPR002156…
AT2G16595	Chr2:7198126-7200297	5.3351	2.73978	-0.961458	0.0350912	protein_coding			FUNCTIONS IN: molecular_function unknown; INVOLVED IN: biological_process unknown; LOCATED IN: endomembrane system; EXPRESSED IN: 20 plant structures; EXPRESSED DURING: 13 growth stages; BEST Arabidopsis thaliana protein match is: translocon-associated protein alpha (TRAP alpha) family protein (TAIR:AT2G21160.1); Has 191 Blast hits to 191 proteins in 71 species: Archae - 0; Bacteria - 0; Metazoa …
AT5G14200	Chr5:4576201-4581374	155.865	79.9204	-0.963663	6.41e-09	protein_coding	3-isopropylmalate dehydrogenase, chloroplast, putative	The AtIMD1 is one out of 3 genes encoding the enzyme 3-isopropylmalate dehydrogenase involved in leucine biosynthesis in Arabidopsis. Its subcellular location has been targeted to plastids.	3-isopropylmalate dehydrogenase, chloroplast, putative; FUNCTIONS IN: 3-isopropylmalate dehydrogenase activity; INVOLVED IN: leucine biosynthetic process, response to salt stress, metabolic process; LOCATED IN: chloroplast, chloroplast stroma, plastid; EXPRESSED IN: root, leaf; EXPRESSED DURING: seedling growth; CONTAINS InterPro DOMAIN/s: 3-isopropylmalate dehydrogenase (InterPro:IPR004429), Iso…
AT1G75880	Chr1:28490442-28492464	6.03915	3.08983	-0.966819	0.0146984	protein_coding	family II extracellular lipase 1 (EXL1)		family II extracellular lipase 1 (EXL1); FUNCTIONS IN: lipase activity, carboxylesterase activity, acyltransferase activity; INVOLVED IN: sexual reproduction; LOCATED IN: extracellular region; EXPRESSED IN: 10 plant structures; EXPRESSED DURING: 6 growth stages; CONTAINS InterPro DOMAIN/s: Lipase, GDSL, active site (InterPro:IPR008265), Lipase, GDSL (InterPro:IPR001087), Esterase, SGNH hydrolase-…
AT5G65610	Chr5:26219162-26221028	8.89269	4.50519	-0.98103	0.0451773	protein_coding	unknown protein		unknown protein; FUNCTIONS IN: molecular_function unknown; INVOLVED IN: biological_process unknown; LOCATED IN: cellular_component unknown; EXPRESSED IN: leaf whorl, leaf; EXPRESSED DURING: LP.06 six leaves visible, LP.10 ten leaves visible; Has 1 Blast hits to 1 proteins in 1 species: Archae - 0; Bacteria - 0; Metazoa - 0; Fungi - 0; Plants - 1; Viruses - 0; Other Eukaryotes - 0 (source: NCBI BL…
AT3G15510	Chr3:5243509-5245382	4.31428	2.18076	-0.984292	0.0217139	protein_coding	ATNAC2 (ARABIDOPSIS NAC DOMAIN CONTAINING PROTEIN 2); transcription factor	Note of caution: not to be confused with another protein (AtNAC6 locus AT5G39610) which on occasion has also been referred to as AtNAC2.	ARABIDOPSIS NAC DOMAIN CONTAINING PROTEIN 2 (ATNAC2); FUNCTIONS IN: transcription factor activity; INVOLVED IN: multicellular organismal development, regulation of transcription; LOCATED IN: cellular_component unknown; EXPRESSED IN: 13 plant structures; EXPRESSED DURING: LP.06 six leaves visible, 4 anthesis, LP.04 four leaves visible, petal differentiation and expansion stage; CONTAINS InterPro D…
AT5G08240	Chr5:2650836-2652398	5.49131	2.75313	-0.99608	0.0172447	protein_coding	unknown protein		unknown protein; FUNCTIONS IN: molecular_function unknown; INVOLVED IN: biological_process unknown; LOCATED IN: cellular_component unknown; EXPRESSED IN: 14 plant structures; EXPRESSED DURING: 9 growth stages; BEST Arabidopsis thaliana protein match is: unknown protein (TAIR:AT5G23160.1); Has 48 Blast hits to 48 proteins in 6 species: Archae - 0; Bacteria - 1; Metazoa - 0; Fungi - 0; Plants - 47;…
AT1G34760	Chr1:12743820-12745648	14.4831	7.25147	-0.998027	0.00882447	protein_coding	GRF11 (GENERAL REGULATORY FACTOR 11); ATPase binding / amino acid binding / protein binding / protein phosphorylated amino acid binding	Encodes a 14-3-3 protein. Binds H+-ATPase in response to blue light.	GENERAL REGULATORY FACTOR 11 (GRF11); FUNCTIONS IN: protein phosphorylated amino acid binding, protein binding, amino acid binding, ATPase binding; LOCATED IN: cellular_component unknown; EXPRESSED IN: 7 plant structures; EXPRESSED DURING: 4 leaf senescence stage; CONTAINS InterPro DOMAIN/s: 14-3-3 protein (InterPro:IPR000308); BEST Arabidopsis thaliana protein match is: GRF10 (GENERAL REGULATORY…
AT1G68690	Chr1:25788607-25792324	1.909	0.954539	-0.999944	0.0276516	protein_coding	ATP binding / protein kinase/ protein serine/threonine kinase		ATP binding / protein kinase/ protein serine/threonine kinase; FUNCTIONS IN: protein serine/threonine kinase activity, protein kinase activity, ATP binding; INVOLVED IN: protein amino acid phosphorylation; LOCATED IN: chloroplast; EXPRESSED IN: 13 plant structures; EXPRESSED DURING: LP.06 six leaves visible, 4 anthesis, LP.04 four leaves visible, petal differentiation and expansion stage; CONTAIN…
AT1G28390	Chr1:9966627-9968286	3.00602	1.49585	-1.00689	0.0433617	protein_coding	protein kinase family protein		protein kinase family protein; FUNCTIONS IN: protein serine/threonine kinase activity, protein kinase activity, kinase activity, ATP binding; INVOLVED IN: protein amino acid phosphorylation; LOCATED IN: cellular_component unknown; EXPRESSED IN: 20 plant structures; EXPRESSED DURING: 13 growth stages; CONTAINS InterPro DOMAIN/s: Protein kinase, ATP binding site (InterPro:IPR017441), Protein kinase…
AT3G22260	Chr3:7870891-7873566	11.1566	5.50823	-1.01824	0.0424578	protein_coding	OTU-like cysteine protease family protein		OTU-like cysteine protease family protein; FUNCTIONS IN: cysteine-type peptidase activity; INVOLVED IN: biological_process unknown; LOCATED IN: plasma membrane; EXPRESSED IN: 16 plant structures; EXPRESSED DURING: 10 growth stages; CONTAINS InterPro DOMAIN/s: Ovarian tumour, otubain (InterPro:IPR003323); BEST Arabidopsis thaliana protein match is: OTU-like cysteine protease family protein (TAIR:A…
AT3G09490	Chr3:2915558-2916673	8.11252	3.99958	-1.0203	0.00970761	protein_coding	chloroplast lumen common family protein		chloroplast lumen common family protein; FUNCTIONS IN: binding; INVOLVED IN: photosynthesis, light reaction; LOCATED IN: chloroplast thylakoid lumen; EXPRESSED IN: 15 plant structures; EXPRESSED DURING: 9 growth stages; CONTAINS InterPro DOMAIN/s: Tetratricopeptide-like helical (InterPro:IPR011990), Tetratricopeptide region (InterPro:IPR013026); BEST Arabidopsis thaliana protein match is: chlorop…
AT4G37370	Chr4:17569827-17571704	7.63227	3.76237	-1.02047	0.00165301	protein_coding	CYP81D8; electron carrier/ heme binding / iron ion binding / monooxygenase/ oxygen binding	member of CYP81D	CYP81D8; FUNCTIONS IN: electron carrier activity, monooxygenase activity, iron ion binding, oxygen binding, heme binding; LOCATED IN: endoplasmic reticulum, plasma membrane; EXPRESSED IN: 20 plant structures; EXPRESSED DURING: 13 growth stages; CONTAINS InterPro DOMAIN/s: Cytochrome P450 (InterPro:IPR001128), Cytochrome P450, C-terminal region (InterPro:IPR017973), Cytochrome P450, conserved site…
AT1G67090	Chr1:25048157-25049424	14063.5	6930.94	-1.02083	0.029565	protein_coding	RBCS1A (RIBULOSE BISPHOSPHATE CARBOXYLASE SMALL CHAIN 1A); copper ion binding / ribulose-bisphosphate carboxylase		RIBULOSE BISPHOSPHATE CARBOXYLASE SMALL CHAIN 1A (RBCS1A); FUNCTIONS IN: ribulose-bisphosphate carboxylase activity, copper ion binding; INVOLVED IN: response to blue light, response to cold, carbon utilization by fixation of carbon dioxide, response to red light, response to far red light; LOCATED IN: in 10 components; EXPRESSED IN: 22 plant structures; EXPRESSED DURING: L mature pollen stage, M…
AT1G16060	Chr1:5508506-5511735	5.2896	2.59779	-1.02588	0.0272894	protein_coding	ovule development protein, putative		ovule development protein, putative; FUNCTIONS IN: transcription factor activity, DNA binding; INVOLVED IN: organ morphogenesis, regulation of transcription, DNA-dependent; LOCATED IN: nucleus; EXPRESSED IN: 22 plant structures; EXPRESSED DURING: 12 growth stages; CONTAINS InterPro DOMAIN/s: DNA-binding, integrase-type (InterPro:IPR016177), Pathogenesis-related transcriptional factor and ERF, DNA…
AT4G04870	Chr4:2459879-2464143	8.19601	4.00352	-1.03365	0.0115823	protein_coding	CLS (CARDIOLIPIN SYNTHASE); cardiolipin synthase/ phosphatidyltransferase	Encodes a protein with cardiolipin synthase activity that is localized to the mitochondiria.	CARDIOLIPIN SYNTHASE (CLS); FUNCTIONS IN: phosphatidyltransferase activity, cardiolipin synthase activity; INVOLVED IN: phospholipid biosynthetic process; LOCATED IN: mitochondrion; EXPRESSED IN: 23 plant structures; EXPRESSED DURING: 13 growth stages; CONTAINS InterPro DOMAIN/s: CDP-alcohol phosphatidyltransferase (InterPro:IPR000462); BEST Arabidopsis thaliana protein match is: PGP1 (PHOSPHATID…
AT2G32960	Chr2:13987766-13990976	3.87247	1.86502	-1.05406	0.0421244	protein_coding	tyrosine specific protein phosphatase family protein		tyrosine specific protein phosphatase family protein; FUNCTIONS IN: phosphatase activity, protein tyrosine phosphatase activity, catalytic activity; INVOLVED IN: dephosphorylation; LOCATED IN: cellular_component unknown; CONTAINS InterPro DOMAIN/s: Protein-tyrosine phosphatase, active site (InterPro:IPR016130), Protein-tyrosine phosphatase (InterPro:IPR000387), Protein-tyrosine phosphatase, SIW14…
AT5G07990	Chr5:2560393-2563109	2.58353	1.23893	-1.06025	0.036816	protein_coding	TT7 (TRANSPARENT TESTA 7); flavonoid 3'-monooxygenase/ oxygen binding	Required for flavonoid 3' hydroxylase activity.	TRANSPARENT TESTA 7 (TT7); FUNCTIONS IN: flavonoid 3'-monooxygenase activity, oxygen binding; INVOLVED IN: response to UV, response to sucrose stimulus, flavonoid biosynthetic process; EXPRESSED IN: 20 plant structures; EXPRESSED DURING: 13 growth stages; CONTAINS InterPro DOMAIN/s: Cytochrome P450 (InterPro:IPR001128), Cytochrome P450, C-terminal region (InterPro:IPR017973), Cytochrome P450, E-c…
AT3G58990	Chr3:21797057-21798303	69.1202	33.0409	-1.06485	7.87e-10	protein_coding	aconitase C-terminal domain-containing protein		aconitase C-terminal domain-containing protein; FUNCTIONS IN: hydro-lyase activity, 3-isopropylmalate dehydratase activity; INVOLVED IN: leucine biosynthetic process, metabolic process; LOCATED IN: 3-isopropylmalate dehydratase complex, chloroplast; EXPRESSED IN: 19 plant structures; EXPRESSED DURING: 9 growth stages; CONTAINS InterPro DOMAIN/s: 3-isopropylmalate dehydratase, small subunit (Inter…
AT5G03670	Chr5:947100-950171	2.74416	1.3086	-1.06834	0.0294081	protein_coding	unknown protein		unknown protein; FUNCTIONS IN: molecular_function unknown; INVOLVED IN: biological_process unknown; LOCATED IN: cellular_component unknown; EXPRESSED IN: 20 plant structures; EXPRESSED DURING: 8 growth stages; BEST Arabidopsis thaliana protein match is: unknown protein (TAIR:AT2G36420.1); Has 763 Blast hits to 611 proteins in 83 species: Archae - 0; Bacteria - 7; Metazoa - 452; Fungi - 57; Plants…
AT2G38620	Chr2:16152504-16156579	4.6067	2.19303	-1.07081	0.00567473	protein_coding	CDKB1;2 (cyclin-dependent kinase B1;2); cyclin binding / kinase/ protein serine/threonine kinase	Encodes a member of a plant specific family of cyclin dependent kinases.	cyclin-dependent kinase B1;2 (CDKB1;2); FUNCTIONS IN: cyclin binding, protein serine/threonine kinase activity, kinase activity; INVOLVED IN: regulation of cell cycle; LOCATED IN: cyclin-dependent protein kinase holoenzyme complex; EXPRESSED IN: male gametophyte, flower, cultured cell, pollen tube; EXPRESSED DURING: M germinated pollen stage; CONTAINS InterPro DOMAIN/s: Protein kinase, ATP bindin…
AT3G22740	Chr3:8032958-8035809	23.7967	11.2193	-1.08478	8.79e-07	protein_coding	HMT3; homocysteine S-methyltransferase	homocysteine S-methyltransferase (HMT3)	HMT3; FUNCTIONS IN: homocysteine S-methyltransferase activity; INVOLVED IN: biological_process unknown; LOCATED IN: plasma membrane; EXPRESSED IN: 16 plant structures; EXPRESSED DURING: 7 growth stages; CONTAINS InterPro DOMAIN/s: Homocysteine S-methyltransferase (InterPro:IPR003726); BEST Arabidopsis thaliana protein match is: HMT2 (HOMOCYSTEINE METHYLTRANSFERASE 2); homocysteine S-methyltransfe…
AT5G43860	Chr5:17630449-17632312	6.58669	3.09135	-1.09131	0.0123271	protein_coding	ATCLH2; chlorophyllase	Encodes a chlorophyllase, the first enzyme in chlorophyll degradation. It catalyzes the hydrolysis of the ester bond to chlorophyllide and phytol. AtCLH2 has a typical signal sequence for the chloroplast. Gene expression does not respond to methyljasmonate, a known promoter of senescence and chlorophyll degradation.	ATCLH2; FUNCTIONS IN: chlorophyllase activity; INVOLVED IN: response to jasmonic acid stimulus, chlorophyll catabolic process; LOCATED IN: chloroplast; EXPRESSED IN: 15 plant structures; EXPRESSED DURING: 10 growth stages; CONTAINS InterPro DOMAIN/s: Chlorophyllase (InterPro:IPR010821), Chlorophyllase, chloroplast (InterPro:IPR017395); BEST Arabidopsis thaliana protein match is: ATCLH1 (ARABIDOPS…
AT1G76980	Chr1:28925797-28927339	12.2314	5.70109	-1.10128	0.0069463	protein_coding			FUNCTIONS IN: molecular_function unknown; INVOLVED IN: biological_process unknown; LOCATED IN: cellular_component unknown; BEST Arabidopsis thaliana protein match is: emb2170 (embryo defective 2170) (TAIR:AT1G21390.1); Has 33 Blast hits to 33 proteins in 14 species: Archae - 0; Bacteria - 4; Metazoa - 2; Fungi - 7; Plants - 14; Viruses - 2; Other Eukaryotes - 4 (source: NCBI BLink).
AT3G16460	Chr3:5592581-5595717	12.0967	5.62993	-1.10343	0.000165869	protein_coding	jacalin lectin family protein		jacalin lectin family protein; FUNCTIONS IN: copper ion binding; INVOLVED IN: response to cold; LOCATED IN: cytosol, nucleus, membrane; EXPRESSED IN: 23 plant structures; EXPRESSED DURING: 13 growth stages; CONTAINS InterPro DOMAIN/s: Mannose-binding lectin (InterPro:IPR001229); BEST Arabidopsis thaliana protein match is: MBP1 (MYROSINASE-BINDING PROTEIN 1); protein binding (TAIR:AT1G52040.1); Ha…
AT5G28626	Chr5:10632240-10633944	3.74622	1.74004	-1.10631	0.0144809	transposable_element_gene	transposable element gene	Member of Sadhu non-coding retrotransposon family
AT5G33300	Chr5:12562429-12565757	3.50492	1.62632	-1.10778	0.0203458	protein_coding	chromosome-associated kinesin-related		chromosome-associated kinesin-related; FUNCTIONS IN: molecular_function unknown; INVOLVED IN: biological_process unknown; LOCATED IN: cellular_component unknown; EXPRESSED IN: 19 plant structures; EXPRESSED DURING: 13 growth stages; BEST Arabidopsis thaliana protein match is: chromosome-associated kinesin, putative (TAIR:AT5G60930.1); Has 9735 Blast hits to 7175 proteins in 473 species: Archae - …
AT5G58730	Chr5:23723403-23725465	6.77438	3.13778	-1.11035	0.00340278	protein_coding	pfkB-type carbohydrate kinase family protein		pfkB-type carbohydrate kinase family protein; FUNCTIONS IN: kinase activity; INVOLVED IN: biological_process unknown; EXPRESSED IN: 24 plant structures; EXPRESSED DURING: 15 growth stages; CONTAINS InterPro DOMAIN/s: Carbohydrate/purine kinase (InterPro:IPR011611), Carbohydrate/puine kinase, PfkB, conserved site (InterPro:IPR002173); BEST Arabidopsis thaliana protein match is: pfkB-type carbohydr…
AT4G39770	Chr4:18448979-18451293	6.88525	3.17742	-1.11565	0.00516376	protein_coding	trehalose-6-phosphate phosphatase, putative		trehalose-6-phosphate phosphatase, putative; FUNCTIONS IN: catalytic activity, trehalose-phosphatase activity; INVOLVED IN: trehalose biosynthetic process, metabolic process; LOCATED IN: cellular_component unknown; EXPRESSED IN: 10 plant structures; EXPRESSED DURING: 8 growth stages; CONTAINS InterPro DOMAIN/s: HAD-superfamily hydrolase, subfamily IIB (InterPro:IPR006379), Trehalose-phosphatase (…
AT1G52770	Chr1:19655838-19657734	9.2699	4.2506	-1.12489	0.000127831	protein_coding	phototropic-responsive NPH3 family protein		phototropic-responsive NPH3 family protein; FUNCTIONS IN: signal transducer activity; INVOLVED IN: response to light stimulus; LOCATED IN: cellular_component unknown; EXPRESSED IN: 13 plant structures; EXPRESSED DURING: 12 growth stages; CONTAINS InterPro DOMAIN/s: NPH3 (InterPro:IPR004249); BEST Arabidopsis thaliana protein match is: phototropic-responsive NPH3 family protein (TAIR:AT3G15570.1);…
AT2G34670	Chr2:14612585-14615733	1.76014	0.802509	-1.1331	0.021279	protein_coding	proline-rich family protein		proline-rich family protein; INVOLVED IN: N-terminal protein myristoylation; EXPRESSED IN: 10 plant structures; EXPRESSED DURING: 4 anthesis, F mature embryo stage, petal differentiation and expansion stage, D bilateral stage, E expanded cotyledon stage; CONTAINS InterPro DOMAIN/s: Protein of unknown function DUF630 (InterPro:IPR006868), Protein of unknown function DUF632 (InterPro:IPR006867); BE…
AT1G56670	Chr1:21241672-21244047	3.38419	1.5215	-1.15331	0.0384051	protein_coding	GDSL-motif lipase/hydrolase family protein		GDSL-motif lipase/hydrolase family protein; FUNCTIONS IN: hydrolase activity, acting on ester bonds, carboxylesterase activity; INVOLVED IN: lipid metabolic process; LOCATED IN: endomembrane system; EXPRESSED IN: 10 plant structures; EXPRESSED DURING: 6 growth stages; CONTAINS InterPro DOMAIN/s: Lipase, GDSL (InterPro:IPR001087); BEST Arabidopsis thaliana protein match is: GDSL-motif lipase/hydro…
AT1G11850	Chr1:3999198-3999876	38.7282	17.2427	-1.1674	0.00258609	protein_coding	unknown protein		unknown protein; FUNCTIONS IN: molecular_function unknown; INVOLVED IN: biological_process unknown; LOCATED IN: endomembrane system; EXPRESSED IN: 19 plant structures; EXPRESSED DURING: 12 growth stages; Has 36117 Blast hits to 7699 proteins in 680 species: Archae - 46; Bacteria - 12408; Metazoa - 12818; Fungi - 1456; Plants - 6002; Viruses - 463; Other Eukaryotes - 2924 (source: NCBI BLink).
AT5G52860	Chr5:21419775-21421567	2.5352	1.12848	-1.16772	0.0254995	protein_coding	ABC transporter family protein		ABC transporter family protein; FUNCTIONS IN: ATPase activity, coupled to transmembrane movement of substances; INVOLVED IN: transport; LOCATED IN: membrane; EXPRESSED IN: 9 plant structures; EXPRESSED DURING: 6 growth stages; CONTAINS InterPro DOMAIN/s: ATPase, AAA+ type, core (InterPro:IPR003593), ABC transporter-like (InterPro:IPR003439), ABC-2 (InterPro:IPR000412), ABC-2 type transporter (Int…
AT4G22320	Chr4:11792923-11794726	8.66389	3.84516	-1.17197	0.00378668	protein_coding	unknown protein		unknown protein; FUNCTIONS IN: molecular_function unknown; INVOLVED IN: biological_process unknown; EXPRESSED IN: 23 plant structures; EXPRESSED DURING: 14 growth stages; BEST Arabidopsis thaliana protein match is: unknown protein (TAIR:AT5G55210.1); Has 9841 Blast hits to 5053 proteins in 396 species: Archae - 29; Bacteria - 556; Metazoa - 3805; Fungi - 755; Plants - 226; Viruses - 158; Other Eu…
AT1G14350	Chr1:4907952-4913152	11.2518	4.91576	-1.19467	0.000460714	protein_coding	FLP (FOUR LIPS); DNA binding / transcription factor	Encodes a putative MYB transcription factor involved in stomata development, loss of FLP activity results in a failure of guard mother cells (GMCs) to adopt the guard cell fate, thus they continue to divide resulting in abnormal stomata consisting of clusters of numerous guard cell-like cells. This phenotype is enhanced in double mutants with MYB88.	FOUR LIPS (FLP); FUNCTIONS IN: transcription factor activity, DNA binding; INVOLVED IN: regulation of transcription, DNA-dependent, guard cell differentiation; EXPRESSED IN: 19 plant structures; EXPRESSED DURING: 12 growth stages; CONTAINS InterPro DOMAIN/s: SANT, DNA-binding (InterPro:IPR001005), Homeodomain-like (InterPro:IPR009057), Myb, DNA-binding (InterPro:IPR014778), Myb-type HTH DNA-bindi…
AT4G39780	Chr4:18457956-18459180	6.55197	2.84459	-1.20371	0.00454218	protein_coding	AP2 domain-containing transcription factor, putative	encodes a member of the DREB subfamily A-6 of ERF/AP2 transcription factor family. The protein contains one AP2 domain. There are 8 members in this subfamily including RAP2.4.	AP2 domain-containing transcription factor, putative; FUNCTIONS IN: transcription factor activity, DNA binding; INVOLVED IN: regulation of transcription, DNA-dependent; LOCATED IN: nucleus; EXPRESSED IN: 15 plant structures; EXPRESSED DURING: 6 growth stages; CONTAINS InterPro DOMAIN/s: DNA-binding, integrase-type (InterPro:IPR016177), Pathogenesis-related transcriptional factor and ERF, DNA-bind…
AT1G62800	Chr1:23252312-23257463	6.86298	2.9791	-1.20396	0.00605631	protein_coding	ASP4 (ASPARTATE AMINOTRANSFERASE 4); catalytic/ pyridoxal phosphate binding / transaminase/ transferase, transferring nitrogenous groups	Encodes aspartate aminotransferase (Asp4).	ASPARTATE AMINOTRANSFERASE 4 (ASP4); FUNCTIONS IN: pyridoxal phosphate binding, transferase activity, transferring nitrogenous groups, transaminase activity, catalytic activity; INVOLVED IN: amino acid metabolic process, asparagine catabolic process, biosynthetic process, glutamate catabolic process to oxaloacetate, aspartate transamidation; LOCATED IN: cytosol; EXPRESSED IN: 19 plant structures;…
AT2G40000	Chr2:16700509-16702028	36.5398	15.7531	-1.21383	0	protein_coding	HSPRO2 (ARABIDOPSIS ORTHOLOG OF SUGAR BEET HS1 PRO-1 2)		ARABIDOPSIS ORTHOLOG OF SUGAR BEET HS1 PRO-1 2 (HSPRO2); FUNCTIONS IN: molecular_function unknown; INVOLVED IN: response to oxidative stress, defense response to bacterium, incompatible interaction, response to salicylic acid stimulus; LOCATED IN: cellular_component unknown; EXPRESSED IN: 23 plant structures; EXPRESSED DURING: 14 growth stages; CONTAINS InterPro DOMAIN/s: Hs1pro-1, C-terminal (In…
AT5G19260	Chr5:6479399-6480446	8.83383	3.79552	-1.21874	0.00262784	protein_coding	unknown protein		unknown protein; EXPRESSED IN: 15 plant structures; EXPRESSED DURING: 11 growth stages; BEST Arabidopsis thaliana protein match is: unknown protein (TAIR:AT3G06020.1); Has 7144 Blast hits to 1261 proteins in 142 species: Archae - 0; Bacteria - 50; Metazoa - 5597; Fungi - 318; Plants - 227; Viruses - 42; Other Eukaryotes - 910 (source: NCBI BLink).
AT3G60900	Chr3:22499359-22501239	2.36607	1.0095	-1.22885	0.0205226	protein_coding	FLA10		FLA10; LOCATED IN: anchored to plasma membrane, plasma membrane, anchored to membrane; EXPRESSED IN: 17 plant structures; EXPRESSED DURING: 8 growth stages; CONTAINS InterPro DOMAIN/s: FAS1 domain (InterPro:IPR000782); BEST Arabidopsis thaliana protein match is: FLA8 (FASCICLIN-LIKE ARABINOGALACTAN PROTEIN 8) (TAIR:AT2G45470.1); Has 12081 Blast hits to 6122 proteins in 671 species: Archae - 102; …
AT5G11230	Chr5:3580561-3581617	6.79772	2.87765	-1.24016	0.00632277	protein_coding	organic anion transmembrane transporter		organic anion transmembrane transporter; FUNCTIONS IN: organic anion transmembrane transporter activity; LOCATED IN: endomembrane system; EXPRESSED IN: 22 plant structures; EXPRESSED DURING: 13 growth stages; CONTAINS InterPro DOMAIN/s: Protein of unknown function DUF250 (InterPro:IPR004853); BEST Arabidopsis thaliana protein match is: phosphate translocator-related (TAIR:AT5G25400.1); Has 1509 B…
AT3G60660	Chr3:22421409-22423477	3.36985	1.42534	-1.24138	0.0277229	protein_coding	unknown protein		unknown protein; FUNCTIONS IN: molecular_function unknown; INVOLVED IN: biological_process unknown; LOCATED IN: cellular_component unknown; EXPRESSED IN: 15 plant structures; EXPRESSED DURING: 8 growth stages; CONTAINS InterPro DOMAIN/s: Protein of unknown function DUF1395 (InterPro:IPR009829); BEST Arabidopsis thaliana protein match is: unknown protein (TAIR:AT3G55860.1); Has 82 Blast hits to 82…
AT4G13370	Chr4:7775127-7780366	5.20726	2.19739	-1.24473	0.0360331	protein_coding	unknown protein		unknown protein; FUNCTIONS IN: molecular_function unknown; INVOLVED IN: biological_process unknown; LOCATED IN: cellular_component unknown; CONTAINS InterPro DOMAIN/s: Protein of unknown function DUF936, plant (InterPro:IPR010341); BEST Arabidopsis thaliana protein match is: unknown protein (TAIR:AT3G14170.1); Has 363 Blast hits to 245 proteins in 71 species: Archae - 0; Bacteria - 28; Metazoa - …
AT3G45430	Chr3:16660758-16662600	2.1022	0.885182	-1.24786	0.0257979	protein_coding	lectin protein kinase family protein		lectin protein kinase family protein; FUNCTIONS IN: kinase activity; INVOLVED IN: protein amino acid phosphorylation; EXPRESSED IN: 7 plant structures; EXPRESSED DURING: petal differentiation and expansion stage, LP.12 twelve leaves visible; CONTAINS InterPro DOMAIN/s: Legume lectin, beta domain (InterPro:IPR001220), Protein kinase, ATP binding site (InterPro:IPR017441), Serine/threonine protein …
AT5G62680	Chr5:25159229-25167943	37.048	15.5894	-1.24883	0.000513898	protein_coding	proton-dependent oligopeptide transport (POT) family protein		proton-dependent oligopeptide transport (POT) family protein; FUNCTIONS IN: transporter activity; INVOLVED IN: oligopeptide transport; LOCATED IN: plasma membrane, membrane; EXPRESSED IN: 23 plant structures; EXPRESSED DURING: 13 growth stages; CONTAINS InterPro DOMAIN/s: TGF-beta receptor, type I/II extracellular region (InterPro:IPR000109), Major facilitator superfamily, general substrate trans…
AT3G03850	Chr3:983120-983751	7.83763	3.26501	-1.26333	0.0254002	protein_coding	auxin-responsive protein, putative		auxin-responsive protein, putative; FUNCTIONS IN: molecular_function unknown; INVOLVED IN: response to auxin stimulus; CONTAINS InterPro DOMAIN/s: Auxin responsive SAUR protein (InterPro:IPR003676); BEST Arabidopsis thaliana protein match is: auxin-responsive protein, putative (TAIR:AT3G03830.1); Has 552 Blast hits to 549 proteins in 22 species: Archae - 0; Bacteria - 0; Metazoa - 0; Fungi - 0; P…
AT2G20670	Chr2:8911859-8913534	16.4169	6.83075	-1.26507	2.17e-07	protein_coding	unknown protein		unknown protein; LOCATED IN: chloroplast; EXPRESSED IN: 21 plant structures; EXPRESSED DURING: 14 growth stages; CONTAINS InterPro DOMAIN/s: Protein of unknown function DUF506, plant (InterPro:IPR006502); BEST Arabidopsis thaliana protein match is: unknown protein (TAIR:AT4G32480.1); Has 203 Blast hits to 203 proteins in 16 species: Archae - 0; Bacteria - 0; Metazoa - 0; Fungi - 0; Plants - 201; …
AT3G59980	Chr3:22151194-22155641	56.307	23.3538	-1.26966	0.0171672	protein_coding	tRNA-binding region domain-containing protein		tRNA-binding region domain-containing protein; FUNCTIONS IN: tRNA binding; LOCATED IN: chloroplast; EXPRESSED IN: 22 plant structures; EXPRESSED DURING: 13 growth stages; CONTAINS InterPro DOMAIN/s: Nucleic acid-binding, OB-fold-like (InterPro:IPR016027), Nucleic acid-binding, OB-fold (InterPro:IPR012340), tRNA-binding region (InterPro:IPR002547); BEST Arabidopsis thaliana protein match is: methi…
AT5G03390	Chr5:834987-836751	3.05943	1.22037	-1.32594	0.0120379	protein_coding	unknown protein		unknown protein; FUNCTIONS IN: molecular_function unknown; INVOLVED IN: biological_process unknown; LOCATED IN: chloroplast; EXPRESSED IN: 10 plant structures; EXPRESSED DURING: 7 growth stages; CONTAINS InterPro DOMAIN/s: Protein of unknown function DUF295 (InterPro:IPR005174); BEST Arabidopsis thaliana protein match is: unknown protein (TAIR:AT1G68960.1); Has 169 Blast hits to 166 proteins in 6…
AT1G19050	Chr1:6577832-6579178	33.7863	13.2008	-1.35421	1.91e-07	protein_coding	ARR7 (RESPONSE REGULATOR 7); transcription regulator/ two-component response regulator	Encodes a member of the Arabidopsis response regulator (ARR) family, most closely related to ARR15. A two-component response regulator protein containing a phosphate accepting domain in the receiver domain but lacking a DNA binding domain in the output domain. Involved in response to cytokinin and meristem stem cell maintenance. Arr7 protein is stabilized by cytokinin.	RESPONSE REGULATOR 7 (ARR7); FUNCTIONS IN: transcription regulator activity, two-component response regulator activity; INVOLVED IN: cytokinin mediated signaling, stem cell maintenance, response to chitin, response to cytokinin stimulus, two-component signal transduction system (phosphorelay); LOCATED IN: nucleus; EXPRESSED IN: 23 plant structures; EXPRESSED DURING: 13 growth stages; CONTAINS Int…
AT3G19250	Chr3:6666841-6668395	2.36988	0.92561	-1.35634	0.023679	protein_coding			FUNCTIONS IN: molecular_function unknown; INVOLVED IN: biological_process unknown; LOCATED IN: cellular_component unknown; CONTAINS InterPro DOMAIN/s: Protein of unknown function DUF677 (InterPro:IPR007749); BEST Arabidopsis thaliana protein match is: polyadenylate-binding protein-related / PABP-related (TAIR:AT3G19330.1); Has 55 Blast hits to 55 proteins in 6 species: Archae - 0; Bacteria - 0; M…
AT4G34930	Chr4:16637321-16638872	2.67731	1.03889	-1.36573	0.014431	protein_coding	1-phosphatidylinositol phosphodiesterase-related		1-phosphatidylinositol phosphodiesterase-related; FUNCTIONS IN: phospholipase C activity, phosphoric diester hydrolase activity; INVOLVED IN: intracellular signaling cascade, lipid metabolic process; CONTAINS InterPro DOMAIN/s: Phospholipase C, phosphatidylinositol-specific , X region (InterPro:IPR000909), PLC-like phosphodiesterase, TIM beta/alpha-barrel domain (InterPro:IPR017946); BEST Arabido…
AT3G48100	Chr3:17758426-17760874	11.1309	4.28123	-1.37847	1.58e-05	protein_coding	ARR5 (ARABIDOPSIS RESPONSE REGULATOR 5); transcription regulator/ two-component response regulator	Encodes a transcription repressor that mediates a negative feedback loop in cytokinin signalling. ARR5 expression is upregulated by Class I KNOX genes. Arr5 protein is stabilized by cytokinin in a two-component phosphorelay.	ARABIDOPSIS RESPONSE REGULATOR 5 (ARR5); FUNCTIONS IN: transcription regulator activity, two-component response regulator activity; INVOLVED IN: response to red light, cytokinin mediated signaling, circadian rhythm, response to cytokinin stimulus; LOCATED IN: nucleus, cytoplasm; EXPRESSED IN: 30 plant structures; EXPRESSED DURING: 13 growth stages; CONTAINS InterPro DOMAIN/s: CheY-like (InterPro:…
AT1G61420	Chr1:22659630-22663638	3.64928	1.40145	-1.38069	0.000578832	protein_coding	S-locus lectin protein kinase family protein		S-locus lectin protein kinase family protein; FUNCTIONS IN: in 7 functions; INVOLVED IN: protein amino acid phosphorylation, recognition of pollen; LOCATED IN: endomembrane system; EXPRESSED IN: 20 plant structures; EXPRESSED DURING: 11 growth stages; CONTAINS InterPro DOMAIN/s: Curculin-like (mannose-binding) lectin (InterPro:IPR001480), PAN-like, type 2 (InterPro:IPR013227), Apple-like (InterPr…
AT3G25597	Chr3:9305921-9306766	8.46812	3.22349	-1.39342	0.00357337	protein_coding	unknown protein		unknown protein; LOCATED IN: endomembrane system; BEST Arabidopsis thaliana protein match is: unknown protein (TAIR:AT1G26140.1); Has 14 Blast hits to 14 proteins in 2 species: Archae - 0; Bacteria - 0; Metazoa - 0; Fungi - 0; Plants - 14; Viruses - 0; Other Eukaryotes - 0 (source: NCBI BLink).
AT4G38850	Chr4:18126170-18126680	15.1626	5.68236	-1.41595	0.00526392	protein_coding	SAUR15 (SMALL AUXIN UPREGULATED 15)	mRNA is rapidly induced by auxin and is very short-lived. Has been used as a reporter gene in studying auxin mutants.	SMALL AUXIN UPREGULATED 15 (SAUR15); FUNCTIONS IN: molecular_function unknown; INVOLVED IN: response to auxin stimulus, response to brassinosteroid stimulus; EXPRESSED IN: 15 plant structures; EXPRESSED DURING: 9 growth stages; CONTAINS InterPro DOMAIN/s: Auxin responsive SAUR protein (InterPro:IPR003676); BEST Arabidopsis thaliana protein match is: auxin-responsive protein, putative (TAIR:AT5G18…
AT1G54217	Chr1:20243920-20245527	7.84511	2.8311	-1.47043	0.0184165	protein_coding	Expressed protein		Expressed protein; FUNCTIONS IN: molecular_function unknown; INVOLVED IN: biological_process unknown; LOCATED IN: membrane; BEST Arabidopsis thaliana protein match is: unknown protein (TAIR:AT4G26060.1); Has 73 Blast hits to 73 proteins in 9 species: Archae - 0; Bacteria - 0; Metazoa - 0; Fungi - 0; Plants - 73; Viruses - 0; Other Eukaryotes - 0 (source: NCBI BLink).
AT2G18150	Chr2:7892132-7893653	2.55748	0.906578	-1.49622	0.0185014	protein_coding	peroxidase, putative		peroxidase, putative; FUNCTIONS IN: electron carrier activity, peroxidase activity, heme binding; INVOLVED IN: response to oxidative stress, response to nematode; LOCATED IN: cell wall; CONTAINS InterPro DOMAIN/s: Haem peroxidase (InterPro:IPR010255), Plant peroxidase (InterPro:IPR000823), Haem peroxidase, plant/fungal/bacterial (InterPro:IPR002016); BEST Arabidopsis thaliana protein match is: pe…
AT3G20960	Chr3:7345435-7347104	2.81366	0.996314	-1.49778	0.00642622	protein_coding	CYP705A33; electron carrier/ heme binding / iron ion binding / monooxygenase/ oxygen binding	member of CYP705A	CYP705A33; FUNCTIONS IN: electron carrier activity, monooxygenase activity, iron ion binding, oxygen binding, heme binding; LOCATED IN: cellular_component unknown; EXPRESSED IN: 6 plant structures; EXPRESSED DURING: LP.04 four leaves visible, petal differentiation and expansion stage; CONTAINS InterPro DOMAIN/s: Cytochrome P450 (InterPro:IPR001128), Cytochrome P450, C-terminal region (InterPro:IP…
AT3G52450	Chr3:19440738-19442383	1.45552	0.514018	-1.50164	0.0306928	protein_coding	PUB22 (PLANT U-BOX 22); ubiquitin-protein ligase	Encodes a cytoplasmically localized U-box domain E3 ubiquitin ligase protein that is involved in the response to water stress and acts as a negative regulator of PAMP-triggered immunity.	PLANT U-BOX 22 (PUB22); FUNCTIONS IN: ubiquitin-protein ligase activity; INVOLVED IN: in 6 processes; LOCATED IN: cytosol; EXPRESSED IN: 11 plant structures; EXPRESSED DURING: 7 growth stages; CONTAINS InterPro DOMAIN/s: U box (InterPro:IPR003613), Zinc finger, RING/FYVE/PHD-type (InterPro:IPR013083), Armadillo-type fold (InterPro:IPR016024); BEST Arabidopsis thaliana protein match is: PUB23 (PLA…
AT5G44578	Chr5:17977176-17978638	5.93995	2.09426	-1.50401	0.0391858	protein_coding	unknown protein		unknown protein; FUNCTIONS IN: molecular_function unknown; INVOLVED IN: biological_process unknown; LOCATED IN: endomembrane system; Has 11 Blast hits to 11 proteins in 1 species: Archae - 0; Bacteria - 0; Metazoa - 0; Fungi - 0; Plants - 11; Viruses - 0; Other Eukaryotes - 0 (source: NCBI BLink).
AT1G51860	Chr1:19257633-19261479	1.1522	0.404195	-1.51127	0.0149621	protein_coding	leucine-rich repeat protein kinase, putative		leucine-rich repeat protein kinase, putative; FUNCTIONS IN: kinase activity; INVOLVED IN: protein amino acid phosphorylation; LOCATED IN: endomembrane system; EXPRESSED IN: stem, root, stamen; EXPRESSED DURING: 4 anthesis; CONTAINS InterPro DOMAIN/s: Protein kinase, ATP binding site (InterPro:IPR017441), Serine/threonine protein kinase (InterPro:IPR002290), Leucine-rich repeat (InterPro:IPR001611…
AT1G02900	Chr1:653764-654343	4.23514	1.47303	-1.52363	0.0490872	protein_coding	RALF1 (RAPID ALKALINIZATION FACTOR 1); signal transducer	Member of a diversely expressed predicted peptide family showing sequence similarity to tobacco Rapid Alkalinization Factor (RALF), and is believed to play an essential role in the physiology of Arabidopsis. Consists of a single exon and is characterized by a conserved C-terminal motif and N-terminal signal peptide.	RAPID ALKALINIZATION FACTOR 1 (RALF1); FUNCTIONS IN: signal transducer activity; INVOLVED IN: cell-cell signaling; LOCATED IN: apoplast; EXPRESSED IN: 11 plant structures; EXPRESSED DURING: 4 anthesis, LP.04 four leaves visible, C globular stage, petal differentiation and expansion stage; CONTAINS InterPro DOMAIN/s: Rapid ALkalinization Factor (InterPro:IPR008801); BEST Arabidopsis thaliana prote…
AT2G34010	Chr2:14368855-14370438	2.97241	1.01882	-1.54473	0.0107054	protein_coding	unknown protein		unknown protein; FUNCTIONS IN: molecular_function unknown; INVOLVED IN: biological_process unknown; LOCATED IN: cellular_component unknown; BEST Arabidopsis thaliana protein match is: unknown protein (TAIR:AT1G29010.1); Has 17 Blast hits to 16 proteins in 5 species: Archae - 0; Bacteria - 0; Metazoa - 0; Fungi - 4; Plants - 11; Viruses - 0; Other Eukaryotes - 2 (source: NCBI BLink).
AT1G71400	Chr1:26909834-26912597	1.12711	0.384716	-1.55077	0.0116684	protein_coding	AtRLP12 (Receptor Like Protein 12); protein binding		Receptor Like Protein 12 (AtRLP12); FUNCTIONS IN: protein binding; INVOLVED IN: signal transduction, defense response; LOCATED IN: endomembrane system; EXPRESSED IN: 7 plant structures; EXPRESSED DURING: LP.04 four leaves visible, petal differentiation and expansion stage; CONTAINS InterPro DOMAIN/s: Leucine-rich repeat, typical subtype (InterPro:IPR003591), Leucine-rich repeat (InterPro:IPR00161…
AT2G47010	Chr2:19317125-19319397	1.33967	0.456567	-1.55298	0.0271739	protein_coding	unknown protein		unknown protein; FUNCTIONS IN: molecular_function unknown; INVOLVED IN: biological_process unknown; LOCATED IN: endomembrane system; EXPRESSED IN: 17 plant structures; EXPRESSED DURING: 10 growth stages; BEST Arabidopsis thaliana protein match is: unknown protein (TAIR:AT1G17030.1); Has 30 Blast hits to 30 proteins in 9 species: Archae - 0; Bacteria - 0; Metazoa - 0; Fungi - 0; Plants - 29; Virus…
AT1G05440	Chr1:1596006-1597848	1.84616	0.627377	-1.55713	0.0179405	protein_coding	unknown protein		unknown protein; FUNCTIONS IN: molecular_function unknown; INVOLVED IN: biological_process unknown; LOCATED IN: cellular_component unknown; EXPRESSED IN: 14 plant structures; EXPRESSED DURING: 7 growth stages; Has 95 Blast hits to 95 proteins in 29 species: Archae - 0; Bacteria - 0; Metazoa - 63; Fungi - 4; Plants - 11; Viruses - 1; Other Eukaryotes - 16 (source: NCBI BLink).
AT4G33925	Chr4:16263236-16264226	4.21114	1.37708	-1.61259	0.0463977	protein_coding	unknown protein		unknown protein; FUNCTIONS IN: molecular_function unknown; INVOLVED IN: biological_process unknown; LOCATED IN: cellular_component unknown; EXPRESSED IN: 7 plant structures; EXPRESSED DURING: 6 growth stages; Has 70 Blast hits to 70 proteins in 36 species: Archae - 8; Bacteria - 0; Metazoa - 38; Fungi - 2; Plants - 15; Viruses - 0; Other Eukaryotes - 7 (source: NCBI BLink).
AT5G51720	Chr5:21009591-21010345	37.3801	12.1019	-1.62703	7.43e-06	protein_coding	unknown protein		unknown protein; FUNCTIONS IN: molecular_function unknown; INVOLVED IN: biological_process unknown; LOCATED IN: chloroplast stroma, chloroplast; EXPRESSED IN: 20 plant structures; EXPRESSED DURING: 13 growth stages; Has 215 Blast hits to 215 proteins in 70 species: Archae - 0; Bacteria - 0; Metazoa - 183; Fungi - 0; Plants - 16; Viruses - 0; Other Eukaryotes - 16 (source: NCBI BLink).
AT3G22121	Chr3:7794956-7796327	106.939	33.3417	-1.68139	0.0374943	other_rna	other RNA	Potential natural antisense gene, locus overlaps with AT3G22120
AT1G78270	Chr1:29450562-29452417	5.75681	1.79454	-1.68166	0.0295883	protein_coding	AtUGT85A4 (UDP-glucosyl transferase 85A4); UDP-glycosyltransferase/ glucuronosyltransferase/ transferase, transferring hexosyl groups		UDP-glucosyl transferase 85A4 (AtUGT85A4); FUNCTIONS IN: transferase activity, transferring hexosyl groups, UDP-glycosyltransferase activity, glucuronosyltransferase activity; INVOLVED IN: metabolic process; LOCATED IN: cellular_component unknown; EXPRESSED IN: 17 plant structures; EXPRESSED DURING: 9 growth stages; CONTAINS InterPro DOMAIN/s: UDP-glucuronosyl/UDP-glucosyltransferase (InterPro:IP…
AT1G72260	Chr1:27198432-27199444	3.18464	0.975231	-1.70731	0.0215912	protein_coding	THI2.1 (THIONIN 2.1); toxin receptor binding	Encodes a thionin which is a cysteine rich protein having antimicrobial properties. Thi2.1 is expressed in response to a variety of pathogens and induced by ethylene and jasmonic acid. Belongs to the plant thionin (PR-13) family with the following members: At1g66100, At5g36910, At1g72260, At2g15010, At1g12663, At1g12660.	THIONIN 2.1 (THI2.1); FUNCTIONS IN: toxin receptor binding; INVOLVED IN: response to jasmonic acid stimulus, jasmonic acid mediated signaling pathway, defense response, response to salicylic acid stimulus; LOCATED IN: endomembrane system; EXPRESSED IN: 15 plant structures; EXPRESSED DURING: 9 growth stages; CONTAINS InterPro DOMAIN/s: Thionin (InterPro:IPR001010); BEST Arabidopsis thaliana protei…
AT5G62860	Chr5:25232631-25234567	2.38984	0.731147	-1.70868	0.0147269	protein_coding	F-box family protein-related		F-box family protein-related; FUNCTIONS IN: molecular_function unknown; INVOLVED IN: biological_process unknown; LOCATED IN: cellular_component unknown; EXPRESSED IN: 12 plant structures; EXPRESSED DURING: 7 growth stages; CONTAINS InterPro DOMAIN/s: F-box associated type 3 (InterPro:IPR013187), F-box associated type 1 (InterPro:IPR017451); BEST Arabidopsis thaliana protein match is: unknown prot…
AT3G49070	Chr3:18192478-18193729	1.22163	0.3736	-1.70925	0.0486294	protein_coding	unknown protein		unknown protein; INVOLVED IN: N-terminal protein myristoylation; EXPRESSED IN: 13 plant structures; EXPRESSED DURING: 4 anthesis, LP.04 four leaves visible, LP.10 ten leaves visible, petal differentiation and expansion stage, D bilateral stage; CONTAINS InterPro DOMAIN/s: Protein of unknown function DUF677 (InterPro:IPR007749); BEST Arabidopsis thaliana protein match is: unknown protein (TAIR:AT3…
AT2G26520	Chr2:11280024-11280940	1.88247	0.575484	-1.70978	0.043161	protein_coding	unknown protein		unknown protein; FUNCTIONS IN: molecular_function unknown; INVOLVED IN: biological_process unknown; LOCATED IN: cellular_component unknown; EXPRESSED IN: 10 plant structures; EXPRESSED DURING: 6 growth stages; BEST Arabidopsis thaliana protein match is: unknown protein (TAIR:AT3G57500.1); Has 23 Blast hits to 23 proteins in 7 species: Archae - 0; Bacteria - 1; Metazoa - 0; Fungi - 0; Plants - 22;…
AT3G48850	Chr3:18114525-18116499	1.52831	0.465317	-1.71565	0.030666	protein_coding	mitochondrial phosphate transporter, putative		mitochondrial phosphate transporter, putative; FUNCTIONS IN: binding; INVOLVED IN: transport; LOCATED IN: mitochondrial inner membrane, chloroplast, membrane; EXPRESSED IN: stem, sepal, stamen; EXPRESSED DURING: 4 anthesis; CONTAINS InterPro DOMAIN/s: Mitochondrial substrate carrier (InterPro:IPR001993), Mitochondrial substrate/solute carrier (InterPro:IPR018108); BEST Arabidopsis thaliana protei…
AT2G26360	Chr2:11220707-11223213	2.84348	0.864355	-1.71796	0.0344484	protein_coding	binding		binding; FUNCTIONS IN: binding; INVOLVED IN: transport, mitochondrial transport; LOCATED IN: mitochondrial inner membrane, membrane; EXPRESSED IN: 23 plant structures; EXPRESSED DURING: 13 growth stages; CONTAINS InterPro DOMAIN/s: Mitochondrial carrier protein (InterPro:IPR002067), Mitochondrial substrate carrier (InterPro:IPR001993), Mitochondrial substrate/solute carrier (InterPro:IPR018108); …
AT1G16640	Chr1:5686602-5687715	2.48635	0.715895	-1.79621	0.0351897	protein_coding	transcriptional factor B3 family protein		transcriptional factor B3 family protein; FUNCTIONS IN: transcription factor activity, DNA binding; INVOLVED IN: regulation of transcription, DNA-dependent; LOCATED IN: cellular_component unknown; EXPRESSED IN: 16 plant structures; EXPRESSED DURING: 11 growth stages; CONTAINS InterPro DOMAIN/s: Transcriptional factor B3 (InterPro:IPR003340); BEST Arabidopsis thaliana protein match is: DNA binding…
AT4G24570	Chr4:12686458-12687650	10.799	3.07055	-1.81433	3.78e-08	protein_coding	mitochondrial substrate carrier family protein		mitochondrial substrate carrier family protein; FUNCTIONS IN: binding; INVOLVED IN: transport, mitochondrial transport; LOCATED IN: mitochondrial inner membrane, membrane; EXPRESSED IN: 24 plant structures; EXPRESSED DURING: 14 growth stages; CONTAINS InterPro DOMAIN/s: Mitochondrial carrier protein (InterPro:IPR002067), Mitochondrial substrate carrier (InterPro:IPR001993), Mitochondrial substrat…
AT1G16370	Chr1:5596693-5598447	1.05308	0.293621	-1.84259	0.0290369	protein_coding	OCT6 (ORGANIC CATION/CARNITINE TRANSPORTER 6); carbohydrate transmembrane transporter/ sugar:hydrogen symporter		ORGANIC CATION/CARNITINE TRANSPORTER 6 (OCT6); FUNCTIONS IN: carbohydrate transmembrane transporter activity, sugar:hydrogen symporter activity; LOCATED IN: membrane; EXPRESSED IN: 11 plant structures; EXPRESSED DURING: LP.06 six leaves visible, 4 anthesis, petal differentiation and expansion stage; CONTAINS InterPro DOMAIN/s: Major facilitator superfamily MFS-1 (InterPro:IPR011701), Major facili…
AT1G47890	Chr1:17643975-17647035	0.940846	0.25912	-1.86034	0.00493441	protein_coding	AtRLP7 (Receptor Like Protein 7); kinase/ protein binding		Receptor Like Protein 7 (AtRLP7); FUNCTIONS IN: protein binding, kinase activity; INVOLVED IN: signal transduction, defense response; LOCATED IN: endomembrane system; EXPRESSED IN: stem, stamen; EXPRESSED DURING: 4 anthesis; CONTAINS InterPro DOMAIN/s: Leucine-rich repeat, N-terminal (InterPro:IPR013210), Leucine-rich repeat (InterPro:IPR001611); BEST Arabidopsis thaliana protein match is: AtRLP6…
AT5G55170	Chr5:22385306-22386114	5.86644	1.60662	-1.86846	0.0119205	protein_coding	SUMO3 (SMALL UBIQUITIN-LIKE MODIFIER 3); protein binding / protein tag	Encodes a small ubiquitin-like modifier (SUMO) polypeptide that becomes covalently attached to various intracellular protein targets, much like ubiquitination, leading to post-translational modification of those targets.	SMALL UBIQUITIN-LIKE MODIFIER 3 (SUMO3); FUNCTIONS IN: protein binding, protein tag; INVOLVED IN: protein sumoylation; LOCATED IN: cellular_component unknown; EXPRESSED IN: 18 plant structures; EXPRESSED DURING: 12 growth stages; CONTAINS InterPro DOMAIN/s: Ubiquitin (InterPro:IPR000626); BEST Arabidopsis thaliana protein match is: SUMO2 (SMALL UBIQUITIN-LIKE MODIFIER 2); protein binding / protei…
AT4G24430	Chr4:12630017-12633075	1.06105	0.29036	-1.86958	0.0118209	protein_coding	lyase		lyase; FUNCTIONS IN: lyase activity; INVOLVED IN: biological_process unknown; LOCATED IN: plasma membrane; EXPRESSED IN: 9 plant structures; EXPRESSED DURING: 4 anthesis, petal differentiation and expansion stage; CONTAINS InterPro DOMAIN/s: Rhamnogalacturonate lyase (InterPro:IPR010325), Carbohydrate-binding-like fold (InterPro:IPR013784), Galactose-binding like (InterPro:IPR008979); BEST Arabid…
AT5G16080	Chr5:5252314-5253618	1.4356	0.389516	-1.8819	0.0207176	protein_coding	AtCXE17 (Arabidopsis thaliana carboxyesterase 17); hydrolase		Arabidopsis thaliana carboxyesterase 17 (AtCXE17); FUNCTIONS IN: hydrolase activity; INVOLVED IN: metabolic process; LOCATED IN: cellular_component unknown; EXPRESSED IN: 11 plant structures; EXPRESSED DURING: 4 anthesis, petal differentiation and expansion stage; CONTAINS InterPro DOMAIN/s: Lipase, GDXG, active site (InterPro:IPR002168), Alpha/beta hydrolase fold-3 (InterPro:IPR013094); BEST Ara…
AT1G31200	Chr1:11144771-11147678	9.37675	2.51725	-1.89724	0.0371036	protein_coding	ATPP2-A9 (Phloem protein 2-A9); carbohydrate binding		Phloem protein 2-A9 (ATPP2-A9); FUNCTIONS IN: carbohydrate binding; EXPRESSED IN: 22 plant structures; EXPRESSED DURING: 12 growth stages; BEST Arabidopsis thaliana protein match is: ATPP2-A10 (PHLOEM PROTEIN 2-A10) (TAIR:AT1G10155.1); Has 48 Blast hits to 48 proteins in 16 species: Archae - 0; Bacteria - 0; Metazoa - 0; Fungi - 0; Plants - 48; Viruses - 0; Other Eukaryotes - 0 (source: NCBI BLin…
AT1G54020	Chr1:20161669-20163748	4.85952	1.29981	-1.90251	0.0277107	protein_coding	myrosinase-associated protein, putative		myrosinase-associated protein, putative; FUNCTIONS IN: hydrolase activity, acting on ester bonds, carboxylesterase activity; INVOLVED IN: lipid metabolic process; LOCATED IN: vacuole; EXPRESSED IN: 16 plant structures; EXPRESSED DURING: 10 growth stages; CONTAINS InterPro DOMAIN/s: Lipase, GDSL (InterPro:IPR001087); BEST Arabidopsis thaliana protein match is: myrosinase-associated protein, putati…
AT5G61250	Chr5:24629279-24635303	4.18406	1.11591	-1.90668	0.0346217	protein_coding	AtGUS1 (Arabidopsis thaliana glucuronidase 1); beta-glucuronidase	Belongs to the plant glycoside hydrolase family 79. Encodes a protein with several posttranslational modification sites including O-&#946;-GlcNAc attachment sites and serine-, threonine- and tyrosine-phosphorylation sites, suggesting that this protein is extensively modified posttranslationally. The protein is predicted (WoLF PSORT program) to be secreted.	Arabidopsis thaliana glucuronidase 1 (AtGUS1); FUNCTIONS IN: beta-glucuronidase activity; LOCATED IN: endomembrane system, membrane; EXPRESSED IN: 20 plant structures; EXPRESSED DURING: 10 growth stages; CONTAINS InterPro DOMAIN/s: Glycoside hydrolase family 79, N-terminal (InterPro:IPR005199); BEST Arabidopsis thaliana protein match is: AtGUS2 (Arabidopsis thaliana glucuronidase 2); beta-glucuro…
AT5G22540	Chr5:7481477-7482953	1.28461	0.335049	-1.93889	0.0164117	protein_coding	unknown protein		unknown protein; FUNCTIONS IN: molecular_function unknown; INVOLVED IN: biological_process unknown; LOCATED IN: cellular_component unknown; EXPRESSED IN: 12 plant structures; EXPRESSED DURING: 11 growth stages; CONTAINS InterPro DOMAIN/s: Protein of unknown function DUF247, plant (InterPro:IPR004158); BEST Arabidopsis thaliana protein match is: unknown protein (TAIR:AT5G22550.2); Has 501 Blast hi…
AT4G14465	Chr4:8320629-8322201	1.22968	0.309378	-1.99085	0.0137392	protein_coding	DNA-binding protein-related		DNA-binding protein-related; FUNCTIONS IN: molecular_function unknown; INVOLVED IN: biological_process unknown; LOCATED IN: cellular_component unknown; EXPRESSED IN: 9 plant structures; EXPRESSED DURING: 4 anthesis, C globular stage, petal differentiation and expansion stage; CONTAINS InterPro DOMAIN/s: Protein of unknown function DUF296 (InterPro:IPR005175), Predicted AT-hook DNA-binding (InterP…
AT1G62770	Chr1:23245885-23246890	4.17735	1.04469	-1.99951	0.00272282	protein_coding	invertase/pectin methylesterase inhibitor family protein		invertase/pectin methylesterase inhibitor family protein; FUNCTIONS IN: enzyme inhibitor activity, pectinesterase inhibitor activity, pectinesterase activity; INVOLVED IN: biological_process unknown; LOCATED IN: endomembrane system; EXPRESSED IN: 16 plant structures; EXPRESSED DURING: 8 growth stages; CONTAINS InterPro DOMAIN/s: Pectinesterase inhibitor (InterPro:IPR006501); BEST Arabidopsis thal…
AT5G44390	Chr5:17882195-17885004	2.12062	0.521884	-2.02268	0.0010419	protein_coding	FAD-binding domain-containing protein		FAD-binding domain-containing protein; FUNCTIONS IN: electron carrier activity, oxidoreductase activity, FAD binding, catalytic activity; LOCATED IN: endomembrane system; EXPRESSED IN: embryo, cotyledon, hypocotyl, root, stamen; EXPRESSED DURING: 4 anthesis, C globular stage; CONTAINS InterPro DOMAIN/s: FAD-linked oxidase, FAD-binding, subdomain 2 (InterPro:IPR016168), FAD-binding, type 2 (InterP…
AT3G57950	Chr3:21460422-21460968	2.86647	0.69611	-2.04189	0.0465035	protein_coding	unknown protein		unknown protein; FUNCTIONS IN: molecular_function unknown; INVOLVED IN: biological_process unknown; LOCATED IN: chloroplast; EXPRESSED IN: 9 plant structures; EXPRESSED DURING: 4 anthesis, C globular stage, petal differentiation and expansion stage; BEST Arabidopsis thaliana protein match is: unknown protein (TAIR:AT2G42180.1); Has 42 Blast hits to 42 proteins in 6 species: Archae - 0; Bacteria -…
AT1G58300	Chr1:21628011-21629996	1.65814	0.391098	-2.08397	0.0339514	protein_coding	ho4 (HEME OXYGENASE 4); heme oxygenase (decyclizing)/ oxidoreductase	Encodes a member (HO4) of the heme oxygenase family.	HEME OXYGENASE 4 (ho4); FUNCTIONS IN: heme oxygenase (decyclizing) activity, oxidoreductase activity; EXPRESSED IN: 7 plant structures; CONTAINS InterPro DOMAIN/s: Haem oxygenase-like, multi-helical (InterPro:IPR016084), Haem oxygenase (decyclizing), plant (InterPro:IPR016951); BEST Arabidopsis thaliana protein match is: ho3 (HEME OXYGENASE 3); heme oxygenase (decyclizing) (TAIR:AT1G69720.1); Has…
AT5G44550	Chr5:17941874-17943213	5.106	1.19995	-2.08922	0.000870809	protein_coding	integral membrane family protein		integral membrane family protein; FUNCTIONS IN: molecular_function unknown; INVOLVED IN: biological_process unknown; LOCATED IN: endomembrane system; EXPRESSED IN: hypocotyl, root; CONTAINS InterPro DOMAIN/s: Uncharacterised protein family UPF0497, trans-membrane plant (InterPro:IPR006702), Uncharacterised protein family UPF0497, trans-membrane plant subgroup (InterPro:IPR006459); BEST Arabidopsi…
AT5G03840	Chr5:1024640-1025812	2.86503	0.658891	-2.12044	0.0206374	protein_coding	TFL1 (TERMINAL FLOWER 1); phosphatidylethanolamine binding	Controls inflorescence meristem identity. Involved in the floral initiation process. Ortholog of the Antirrhinum gene CENTRORADIALIS (CEN). Involved in protein trafficking to the protein storage vacuole.	TERMINAL FLOWER 1 (TFL1); FUNCTIONS IN: phosphatidylethanolamine binding; INVOLVED IN: negative regulation of flower development, response to sucrose stimulus, protein targeting to vacuole; LOCATED IN: vesicle, plasma membrane, vacuole, cytoplasm; EXPRESSED IN: 13 plant structures; EXPRESSED DURING: 6 growth stages; CONTAINS InterPro DOMAIN/s: Phosphatidylethanolamine-binding, conserved site (Int…
AT4G12870	Chr4:7542232-7543474	3.5046	0.804731	-2.12267	0.00515984	protein_coding	gamma interferon responsive lysosomal thiol reductase family protein / GILT family protein		gamma interferon responsive lysosomal thiol reductase family protein / GILT family protein; FUNCTIONS IN: catalytic activity; LOCATED IN: endomembrane system; CONTAINS InterPro DOMAIN/s: Gamma interferon inducible lysosomal thiol reductase GILT (InterPro:IPR004911); BEST Arabidopsis thaliana protein match is: gamma interferon responsive lysosomal thiol reductase family protein / GILT family prote…
AT1G71930	Chr1:27076139-27077957	1.07034	0.242341	-2.14296	0.0419637	protein_coding	VND7 (VASCULAR RELATED NAC-DOMAIN PROTEIN 7); transcription activator/ transcription factor/ transcription regulator	Encodes a NAC-domain transcription factor with transcriptional activation activity that is involved in xylem formation. Induces transdifferentiation of various cells into protoxylem vessel elements. Located in the nucleus. Expression induced in the presence of auxin, cytokinin and brassinosteroids.	VASCULAR RELATED NAC-DOMAIN PROTEIN 7 (VND7); FUNCTIONS IN: transcription factor activity, transcription regulator activity, transcription activator activity; INVOLVED IN: multicellular organismal development, xylem histogenesis, response to brassinosteroid stimulus, response to abscisic acid stimulus, response to cytokinin stimulus; LOCATED IN: nucleus; EXPRESSED IN: 14 plant structures; EXPRESS…
AT1G21520	Chr1:7534532-7534733	196.014	43.2956	-2.17867	5.21e-05	protein_coding	unknown protein		unknown protein; FUNCTIONS IN: molecular_function unknown; INVOLVED IN: response to oxidative stress, response to salt stress; LOCATED IN: endoplasmic reticulum; Has 3 Blast hits to 3 proteins in 1 species: Archae - 0; Bacteria - 0; Metazoa - 0; Fungi - 0; Plants - 3; Viruses - 0; Other Eukaryotes - 0 (source: NCBI BLink).
AT5G52940	Chr5:21472200-21473602	1.65118	0.359585	-2.1991	0.00479703	protein_coding	unknown protein		unknown protein; LOCATED IN: mitochondrion; CONTAINS InterPro DOMAIN/s: Protein of unknown function DUF295 (InterPro:IPR005174); BEST Arabidopsis thaliana protein match is: unknown protein (TAIR:AT5G52930.1); Has 122 Blast hits to 120 proteins in 2 species: Archae - 0; Bacteria - 0; Metazoa - 0; Fungi - 0; Plants - 122; Viruses - 0; Other Eukaryotes - 0 (source: NCBI BLink).
AT1G35260	Chr1:12936848-12937787	4.07072	0.855667	-2.25016	0.00285873	protein_coding	MLP165 (MLP-LIKE PROTEIN 165)		MLP-LIKE PROTEIN 165 (MLP165); FUNCTIONS IN: molecular_function unknown; INVOLVED IN: response to biotic stimulus, defense response; LOCATED IN: cellular_component unknown; EXPRESSED IN: 15 plant structures; EXPRESSED DURING: 7 growth stages; CONTAINS InterPro DOMAIN/s: Bet v I allergen (InterPro:IPR000916); BEST Arabidopsis thaliana protein match is: MLP168 (MLP-LIKE PROTEIN 168) (TAIR:AT1G35310…
AT1G22900	Chr1:8103658-8104505	3.5042	0.707104	-2.30909	0.00234365	protein_coding			FUNCTIONS IN: molecular_function unknown; INVOLVED IN: defense response; LOCATED IN: endomembrane system; EXPRESSED IN: stamen; EXPRESSED DURING: 4 anthesis; CONTAINS InterPro DOMAIN/s: Plant disease resistance response protein (InterPro:IPR004265); BEST Arabidopsis thaliana protein match is: disease resistance-responsive family protein (TAIR:AT5G42500.1); Has 560 Blast hits to 559 proteins in 35…
AT4G37010	Chr4:17444308-17445615	2.7935	0.520963	-2.42282	0.0142581	protein_coding	caltractin, putative / centrin, putative		CENTRIN 2 (CEN2); FUNCTIONS IN: calcium ion binding; INVOLVED IN: biological_process unknown; EXPRESSED IN: 8 plant structures; EXPRESSED DURING: 4 anthesis, LP.04 four leaves visible, petal differentiation and expansion stage; CONTAINS InterPro DOMAIN/s: EF-HAND 1 (InterPro:IPR018247), EF-HAND 2 (InterPro:IPR018249), Calcium-binding EF-hand (InterPro:IPR002048), EF-Hand type (InterPro:IPR011992)…
AT1G52750	Chr1:19645267-19649261	2.64458	0.485156	-2.44652	0.0310733	protein_coding	hydrolase, alpha/beta fold family protein		hydrolase, alpha/beta fold family protein; FUNCTIONS IN: hydrolase activity; INVOLVED IN: biological_process unknown; LOCATED IN: cellular_component unknown; CONTAINS InterPro DOMAIN/s: Epoxide hydrolase-like (InterPro:IPR000639), Alpha/beta hydrolase fold-1 (InterPro:IPR000073); BEST Arabidopsis thaliana protein match is: hydrolase, alpha/beta fold family protein (TAIR:AT1G15490.1); Has 3799 Bla…
AT1G24793	Chr1:8767561-8769438	2.06504	0.35967	-2.52143	0.00227782	protein_coding	UDP-3-O-[3-hydroxymyristoyl] N-acetylglucosamine deacetylase		UDP-3-O-[3-hydroxymyristoyl] N-acetylglucosamine deacetylase; FUNCTIONS IN: UDP-3-O-[3-hydroxymyristoyl] N-acetylglucosamine deacetylase activity; INVOLVED IN: lipid A biosynthetic process; EXPRESSED IN: male gametophyte, pollen tube; EXPRESSED DURING: L mature pollen stage, M germinated pollen stage; CONTAINS InterPro DOMAIN/s: UDP-3-O-acyl N-acetylglucosamine deacetylase, N-terminal (InterPro:I…
AT1G52270	Chr1:19463677-19464355	3.06848	0.532181	-2.52753	0.00768007	protein_coding	unknown protein		unknown protein; FUNCTIONS IN: molecular_function unknown; INVOLVED IN: biological_process unknown; BEST Arabidopsis thaliana protein match is: unknown protein (TAIR:AT4G28310.1); Has 15 Blast hits to 15 proteins in 5 species: Archae - 0; Bacteria - 0; Metazoa - 0; Fungi - 0; Plants - 15; Viruses - 0; Other Eukaryotes - 0 (source: NCBI BLink).
AT4G14630	Chr4:8392840-8393813	1.97152	0.341739	-2.52834	0.0104144	protein_coding	GLP9 (GERMIN-LIKE PROTEIN 9); manganese ion binding / nutrient reservoir	germin-like protein with N-terminal signal sequence that may target it to the vacuole, plasma membrane and/or outside the cell.	GERMIN-LIKE PROTEIN 9 (GLP9); FUNCTIONS IN: manganese ion binding, nutrient reservoir activity; INVOLVED IN: response to salt stress; LOCATED IN: extracellular region, plasma membrane, plant-type vacuole; EXPRESSED IN: stem, sepal, hypocotyl, root, stamen; EXPRESSED DURING: 4 anthesis; CONTAINS InterPro DOMAIN/s: Cupin, RmlC-type (InterPro:IPR011051), Cupin 1 (InterPro:IPR006045), RmlC-like jelly…
AT1G61110	Chr1:22516601-22518287	0.836972	0.141634	-2.56301	0.0427423	protein_coding	anac025 (Arabidopsis NAC domain containing protein 25); transcription factor		Arabidopsis NAC domain containing protein 25 (anac025); FUNCTIONS IN: transcription factor activity; INVOLVED IN: multicellular organismal development, regulation of transcription; LOCATED IN: cellular_component unknown; EXPRESSED IN: 6 plant structures; EXPRESSED DURING: 4 anthesis, petal differentiation and expansion stage; CONTAINS InterPro DOMAIN/s: No apical meristem (NAM) protein (InterPro:…
AT1G08165	Chr1:2561626-2562148	4.57294	0.761317	-2.58655	0.0271739	protein_coding	unknown protein		unknown protein; FUNCTIONS IN: molecular_function unknown; INVOLVED IN: biological_process unknown; LOCATED IN: cellular_component unknown; Has 1 Blast hits to 1 proteins in 1 species: Archae - 0; Bacteria - 0; Metazoa - 0; Fungi - 0; Plants - 1; Viruses - 0; Other Eukaryotes - 0 (source: NCBI BLink).
AT2G04070	Chr2:1353754-1355790	1.02738	0.166856	-2.62229	0.00617655	protein_coding	antiporter/ drug transporter/ transporter		antiporter/ drug transporter/ transporter; FUNCTIONS IN: antiporter activity, drug transporter activity, transporter activity; INVOLVED IN: transport, multidrug transport; LOCATED IN: membrane; EXPRESSED IN: 10 plant structures; EXPRESSED DURING: 7 growth stages; CONTAINS InterPro DOMAIN/s: MATE family transporter related protein (InterPro:IPR015521), Multi antimicrobial extrusion protein MatE (I…
AT5G65230	Chr5:26068289-26069652	0.978148	0.155563	-2.65255	0.0260471	protein_coding	AtMYB53 (myb domain protein 53); DNA binding / transcription factor	Member of the R2R3 factor gene family.	myb domain protein 53 (AtMYB53); FUNCTIONS IN: transcription factor activity, DNA binding; INVOLVED IN: regulation of transcription, DNA-dependent, regulation of transcription; EXPRESSED IN: 6 plant structures; EXPRESSED DURING: petal differentiation and expansion stage, D bilateral stage, E expanded cotyledon stage; CONTAINS InterPro DOMAIN/s: SANT, DNA-binding (InterPro:IPR001005), Homeodomain-…
AT5G26010	Chr5:9085392-9087372	0.88009	0.13719	-2.68147	0.0483748	protein_coding	catalytic/ protein serine/threonine phosphatase		catalytic/ protein serine/threonine phosphatase; FUNCTIONS IN: protein serine/threonine phosphatase activity, catalytic activity; INVOLVED IN: N-terminal protein myristoylation; LOCATED IN: cellular_component unknown; EXPRESSED IN: hypocotyl, root, leaf; EXPRESSED DURING: LP.04 four leaves visible; CONTAINS InterPro DOMAIN/s: Protein phosphatase 2C-related (InterPro:IPR001932), Protein phosphatas…
AT5G50790	Chr5:20656252-20658001	1.52588	0.221585	-2.78371	0.00513401	protein_coding	nodulin MtN3 family protein		nodulin MtN3 family protein; FUNCTIONS IN: molecular_function unknown; INVOLVED IN: biological_process unknown; LOCATED IN: endomembrane system, integral to membrane, membrane; EXPRESSED IN: 13 plant structures; EXPRESSED DURING: 6 growth stages; CONTAINS InterPro DOMAIN/s: MtN3 and saliva related transmembrane protein, conserved region (InterPro:IPR018169), RAG1-activating protein 1 homologue (I…
AT5G28010	Chr5:10024812-10025382	5.58481	0.783493	-2.83351	0.00342967	protein_coding	Bet v I allergen family protein		Bet v I allergen family protein; FUNCTIONS IN: molecular_function unknown; INVOLVED IN: response to biotic stimulus, defense response; LOCATED IN: cellular_component unknown; EXPRESSED IN: 8 plant structures; EXPRESSED DURING: 6 growth stages; CONTAINS InterPro DOMAIN/s: Bet v I allergen (InterPro:IPR000916); BEST Arabidopsis thaliana protein match is: Bet v I allergen family protein (TAIR:AT5G28…
AT1G49000	Chr1:18123458-18124165	1.915	0.266692	-2.8441	0.0251175	protein_coding	unknown protein		unknown protein; FUNCTIONS IN: molecular_function unknown; INVOLVED IN: biological_process unknown; LOCATED IN: chloroplast; EXPRESSED IN: stem; BEST Arabidopsis thaliana protein match is: unknown protein (TAIR:AT3G18560.1); Has 50 Blast hits to 50 proteins in 7 species: Archae - 0; Bacteria - 0; Metazoa - 0; Fungi - 0; Plants - 50; Viruses - 0; Other Eukaryotes - 0 (source: NCBI BLink).
AT2G03740	Chr2:1142724-1143988	1.29993	0.178043	-2.86815	0.0450051	protein_coding	late embryogenesis abundant domain-containing protein / LEA domain-containing protein		late embryogenesis abundant domain-containing protein / LEA domain-containing protein; FUNCTIONS IN: molecular_function unknown; INVOLVED IN: embryonic development ending in seed dormancy; EXPRESSED IN: leaf whorl, petal, sepal, flower; EXPRESSED DURING: 4 anthesis, petal differentiation and expansion stage; CONTAINS InterPro DOMAIN/s: Late embryogenesis abundant protein (InterPro:IPR004238); BES…
AT3G60550	Chr3:22379804-22380641	1.61241	0.199168	-3.01716	0.0310161	protein_coding	CYCP3;2 (cyclin p3;2); cyclin-dependent protein kinase		cyclin p3;2 (CYCP3;2); FUNCTIONS IN: cyclin-dependent protein kinase activity; INVOLVED IN: regulation of cell cycle; EXPRESSED IN: 9 plant structures; EXPRESSED DURING: 4 anthesis, petal differentiation and expansion stage; CONTAINS InterPro DOMAIN/s: Negative regulatory factor PREG (InterPro:IPR012389), Cyclin-like (InterPro:IPR011028), Cyclin, N-terminal (InterPro:IPR006671), Cyclin-related 2 …
AT1G54930	Chr1:20478266-20479671	0.847036	0.103051	-3.03906	0.0476314	protein_coding	zinc knuckle (CCHC-type) family protein		zinc knuckle (CCHC-type) family protein; FUNCTIONS IN: zinc ion binding, nucleic acid binding; INVOLVED IN: biological_process unknown; CONTAINS InterPro DOMAIN/s: Zinc finger, CCHC-type (InterPro:IPR001878), Zinc finger, GRF-type (InterPro:IPR010666); BEST Arabidopsis thaliana protein match is: zinc knuckle (CCHC-type) family protein (TAIR:AT5G13920.1); Has 56 Blast hits to 45 proteins in 21 spe…
AT1G56240	Chr1:21056231-21057815	1.11872	0.132452	-3.07831	0.0191708	protein_coding	AtPP2-B13 (Phloem protein 2-B13); carbohydrate binding		Phloem protein 2-B13 (AtPP2-B13); FUNCTIONS IN: carbohydrate binding; LOCATED IN: endomembrane system; CONTAINS InterPro DOMAIN/s: Cyclin-like F-box (InterPro:IPR001810); BEST Arabidopsis thaliana protein match is: AtPP2-B14 (Phloem protein 2-B14); carbohydrate binding (TAIR:AT1G56250.1); Has 307 Blast hits to 297 proteins in 27 species: Archae - 0; Bacteria - 0; Metazoa - 0; Fungi - 0; Plants - …
AT1G10550	Chr1:3479152-3480988	0.99124	0.0988125	-3.32647	0.0300932	protein_coding	XTH33; hydrolase, acting on glycosyl bonds / hydrolase, hydrolyzing O-glycosyl compounds / xyloglucan:xyloglucosyl transferase	Encodes a membrane-localized protein that is predicted to function during cell wall modification.Overexpression of XTH33 results in abnormal cell morphology. It's expression is under epigenetic control by ATX1.	XTH33; FUNCTIONS IN: hydrolase activity, acting on glycosyl bonds, hydrolase activity, hydrolyzing O-glycosyl compounds, xyloglucan:xyloglucosyl transferase activity; INVOLVED IN: plant-type cell wall modification during multidimensional cell growth; LOCATED IN: integral to plasma membrane; EXPRESSED IN: 14 plant structures; EXPRESSED DURING: 7 growth stages; CONTAINS InterPro DOMAIN/s: Xylogluca…
AT3G44550	Chr3:16138016-16141546	0.790742	0.0719858	-3.45742	0.0108178	protein_coding	FAR5 (FATTY ACID REDUCTASE 5); binding / catalytic/ oxidoreductase, acting on the CH-CH group of donors		FATTY ACID REDUCTASE 5 (FAR5); FUNCTIONS IN: oxidoreductase activity, acting on the CH-CH group of donors, binding, catalytic activity; INVOLVED IN: microsporogenesis, metabolic process; LOCATED IN: cellular_component unknown; EXPRESSED IN: 7 plant structures; EXPRESSED DURING: 4 anthesis, LP.04 four leaves visible, petal differentiation and expansion stage; CONTAINS InterPro DOMAIN/s: Male steri…
AT2G25810	Chr2:11012505-11014170	0.783681	0.0669683	-3.54872	0.0440309	protein_coding	TIP4;1 (tonoplast intrinsic protein 4;1); water channel		tonoplast intrinsic protein 4;1 (TIP4;1); FUNCTIONS IN: water channel activity; INVOLVED IN: transport; LOCATED IN: integral to membrane, membrane; EXPRESSED IN: 11 plant structures; EXPRESSED DURING: 4 anthesis, F mature embryo stage, petal differentiation and expansion stage, D bilateral stage, E expanded cotyledon stage; CONTAINS InterPro DOMAIN/s: Aquaporin (InterPro:IPR012269), Major intrins…
AT5G62480	Chr5:25088693-25089620	1.3192	0.0973546	-3.76028	0.0475299	protein_coding	ATGSTU9 (ARABIDOPSIS THALIANA GLUTATHIONE S-TRANSFERASE TAU 9); glutathione transferase	Encodes glutathione transferase belonging to the tau class of GSTs. Naming convention according to Wagner et al. (2002).	ARABIDOPSIS THALIANA GLUTATHIONE S-TRANSFERASE TAU 9 (ATGSTU9); FUNCTIONS IN: glutathione transferase activity; INVOLVED IN: toxin catabolic process; LOCATED IN: cytoplasm; EXPRESSED IN: stem, root, stamen; EXPRESSED DURING: 4 anthesis; CONTAINS InterPro DOMAIN/s: Thioredoxin fold (InterPro:IPR012335), Glutathione S-transferase, C-terminal (InterPro:IPR004046), Glutathione S-transferase, C-termin…
AT5G55680	Chr5:22547734-22548361	1.97574	0.104471	-4.24122	0.0418304	protein_coding	glycine-rich protein		glycine-rich protein; FUNCTIONS IN: molecular_function unknown; INVOLVED IN: biological_process unknown; LOCATED IN: cellular_component unknown; EXPRESSED IN: sperm cell; Has 642 Blast hits to 347 proteins in 83 species: Archae - 3; Bacteria - 174; Metazoa - 77; Fungi - 17; Plants - 19; Viruses - 6; Other Eukaryotes - 346 (source: NCBI BLink).
AT1G56060	Chr1:20966527-20967144	3.40932	0.177249	-4.26563	0.049498	protein_coding	unknown protein		unknown protein; FUNCTIONS IN: molecular_function unknown; INVOLVED IN: biological_process unknown; LOCATED IN: cellular_component unknown; EXPRESSED IN: 17 plant structures; EXPRESSED DURING: 9 growth stages; BEST Arabidopsis thaliana protein match is: unknown protein (TAIR:AT2G32190.1); Has 124 Blast hits to 124 proteins in 17 species: Archae - 0; Bacteria - 0; Metazoa - 0; Fungi - 9; Plants - …
AT5G47130	Chr5:19141015-19142011	2.94	0.122736	-4.58219	0.0257036	protein_coding	Bax inhibitor-1 family / BI-1 family		Bax inhibitor-1 family / BI-1 family; INVOLVED IN: negative regulation of apoptosis, anti-apoptosis; LOCATED IN: integral to membrane; EXPRESSED IN: 6 plant structures; EXPRESSED DURING: 4 anthesis; CONTAINS InterPro DOMAIN/s: Uncharacterised protein family UPF0005 (InterPro:IPR006214), Bax inhibitor 1, conserved site (InterPro:IPR006213); BEST Arabidopsis thaliana protein match is: ATBI1 (BAX IN…
