# Supplementary material for: ABA Is Required for Plant Acclimation to a Combination of Salt and Heat Stress
Source: PLoS One. 2016 Jan 29;11(1):e0147625. doi: 10.1371/journal.pone.0147625 (PMC4733103; doi:10.1371/journal.pone.0147625)
Supplement: S11 Table — (XLSX) [file pone.0147625.s021.xlsx]

## Sheet: S11 Table
S11 Table Transcripts significantly down-regulated in response to salt and heat stress
gene_id	locus	FPKM_Control	FPKM_Salt	FPKM_Heat	log2(fold_change) for Control, Salt	log2(fold_change) for Control, Heat	q_value for Control, Salt	q_value for Control, Heat	Type	Short_description	Curator summary	Description
AT2G38170	Chr2:15989082-15993278	164.918	119.143	123.796	-0.422012	-0.413785	0.0179114	0.0471633	protein_coding	CAX1 (cation exchanger 1); calcium ion transmembrane transporter/ calcium:cation antiporter/ calcium:hydrogen antiporter	Encodes a high affinity vacuolar calcium antiporter. The residue His 338 is critical to Ca2+ transport activity. Disruption of CAX1 reduces manganese and zinc of shoot tissue and results in a decrease in the activity of vacuolar V-type proton ATPase.	cation exchanger 1 (CAX1); FUNCTIONS IN: calcium:cation antiporter activity, calcium ion transmembrane transporter activity, calcium:hydrogen antiporter activity; INVOLVED IN: cold acclimation, response to salt stress, cellular manganese ion homeostasis, cellular zinc ion homeostasis, calcium ion transport; LOCATED IN: plant-type vacuole membrane, vacuolar membrane, vacuole, membrane; EXPRESSED I…
AT4G36040	Chr4:17049170-17050274	82.2468	46.9172	61.3133	-0.762802	-0.423758	3.38e-07	0.0182123	protein_coding	DNAJ heat shock N-terminal domain-containing protein (J11)		DNAJ heat shock N-terminal domain-containing protein (J11); FUNCTIONS IN: heat shock protein binding; INVOLVED IN: protein folding; LOCATED IN: chloroplast; EXPRESSED IN: 23 plant structures; EXPRESSED DURING: 14 growth stages; CONTAINS InterPro DOMAIN/s: Molecular chaperone, heat shock protein, Hsp40, DnaJ (InterPro:IPR015609), Heat shock protein DnaJ, N-terminal (InterPro:IPR001623); BEST Arabi…
AT3G14050	Chr3:4650756-4653914	24.2444	14.0488	17.4611	-0.740166	-0.473508	2.68e-06	0.00920176	protein_coding	RSH2 (RELA-SPOT HOMOLOG 2); GTP diphosphokinase		RELA-SPOT HOMOLOG 2 (RSH2); FUNCTIONS IN: GTP diphosphokinase activity; INVOLVED IN: response to abscisic acid stimulus, response to wounding; LOCATED IN: chloroplast; EXPRESSED IN: 23 plant structures; EXPRESSED DURING: 13 growth stages; CONTAINS InterPro DOMAIN/s: Metal-dependent phosphohydrolase, HD region, subdomain (InterPro:IPR006674), Metal-dependent phosphohydrolase, HD region (InterPro:I…
AT2G05100	Chr2:1823239-1824425	948.325	683.089	665.71	-0.426267	-0.510488	0.0395448	0.0123803	protein_coding	LHCB2.1; chlorophyll binding	Lhcb2.1 protein encoding a subunit of the light harvesting complex II. Member of a gene family with high degree of sequence similarity. Initially LHCB2.3 was considered as a separate gene but appears to be an allele of LHCB2.1.	LHCB2.1; FUNCTIONS IN: chlorophyll binding; INVOLVED IN: response to salt stress, response to blue light, response to red light, response to far red light, photosynthesis; LOCATED IN: in 7 components; EXPRESSED IN: 12 plant structures; CONTAINS InterPro DOMAIN/s: Chlorophyll A-B binding protein (InterPro:IPR001344); BEST Arabidopsis thaliana protein match is: LHCB2.2; chlorophyll binding (TAIR:AT…
AT3G44260	Chr3:15952044-15953084	20.6518	9.80122	14.341	-1.0282	-0.526127	2.96e-05	0.0304283	protein_coding	CCR4-NOT transcription complex protein, putative		CCR4-NOT transcription complex protein, putative; FUNCTIONS IN: ribonuclease activity, nucleic acid binding; INVOLVED IN: response to biotic stimulus, response to wounding, RNA modification; LOCATED IN: nucleus; EXPRESSED IN: 22 plant structures; EXPRESSED DURING: 12 growth stages; CONTAINS InterPro DOMAIN/s: Ribonuclease CAF1 (InterPro:IPR006941), Polynucleotidyl transferase, Ribonuclease H fold…
AT2G39400	Chr2:16452611-16454801	28.8119	17.2516	19.4003	-0.692889	-0.570582	0.000636146	0.00548618	protein_coding	hydrolase, alpha/beta fold family protein		hydrolase, alpha/beta fold family protein; FUNCTIONS IN: hydrolase activity; EXPRESSED IN: 19 plant structures; EXPRESSED DURING: 10 growth stages; CONTAINS InterPro DOMAIN/s: Alpha/beta hydrolase fold-1 (InterPro:IPR000073); BEST Arabidopsis thaliana protein match is: esterase/lipase/thioesterase family protein (TAIR:AT3G55180.1); Has 2812 Blast hits to 2804 proteins in 821 species: Archae - 19;…
AT1G80920	Chr1:30400733-30404690	219.232	134.026	141.877	-0.662904	-0.627814	2.59e-05	0.000576007	protein_coding	J8; heat shock protein binding / unfolded protein binding	J8 mRNA, nuclear gene encoding plastid protein, complete	J8; FUNCTIONS IN: unfolded protein binding, heat shock protein binding; INVOLVED IN: protein folding; LOCATED IN: chloroplast; EXPRESSED IN: 24 plant structures; EXPRESSED DURING: 15 growth stages; CONTAINS InterPro DOMAIN/s: Molecular chaperone, heat shock protein, Hsp40, DnaJ (InterPro:IPR015609), Heat shock protein DnaJ, N-terminal (InterPro:IPR001623), Heat shock protein DnaJ (InterPro:IPR003…
AT2G23810	Chr2:10135604-10137561	55.5075	35.4828	35.6552	-0.598522	-0.63857	0.000269037	0.000329902	protein_coding	TET8 (TETRASPANIN8)	Member of TETRASPANIN family	TETRASPANIN8 (TET8); FUNCTIONS IN: molecular_function unknown; INVOLVED IN: aging; LOCATED IN: plasma membrane, membrane; EXPRESSED IN: 25 plant structures; EXPRESSED DURING: 14 growth stages; CONTAINS InterPro DOMAIN/s: Tetraspanin (InterPro:IPR018499), Tetraspanin, conserved site (InterPro:IPR018503), Tetraspanin, subgroup (InterPro:IPR000301); BEST Arabidopsis thaliana protein match is: TET9 (…
AT3G59940	Chr3:22142899-22147691	104.978	73.9699	66.5465	-0.458034	-0.657651	0.0138661	0.000638705	protein_coding	kelch repeat-containing F-box family protein		kelch repeat-containing F-box family protein; FUNCTIONS IN: molecular_function unknown; INVOLVED IN: biological_process unknown; LOCATED IN: cellular_component unknown; EXPRESSED IN: 23 plant structures; EXPRESSED DURING: 13 growth stages; CONTAINS InterPro DOMAIN/s: Cyclin-like F-box (InterPro:IPR001810), Galactose oxidase/kelch, beta-propeller (InterPro:IPR011043), Kelch repeat type 1 (InterPro…
AT4G22592	Chr4:11893498-11896480	10.9096	6.40332	6.83565	-0.721662	-0.674446	0.00606778	0.00507075	protein_coding	CPuORF27 (Conserved peptide upstream open reading frame 27)	Upstream open reading frames (uORFs) are small open reading frames found in the 5' UTR of a mature mRNA, and can potentially mediate translational regulation of the largest, or major, ORF (mORF). CPuORF27 represents a conserved upstream opening reading frame relative to major ORF AT4G22590.1	Conserved peptide upstream open reading frame 27 (CPuORF27); Has 0 Blast hits to 0 proteins in 0 species (source: NCBI BLink).
AT2G27830	Chr2:11860217-11861475	18.8899	12.6001	11.6441	-0.537135	-0.698013	0.0493928	0.00220507	protein_coding			FUNCTIONS IN: molecular_function unknown; EXPRESSED IN: 22 plant structures; EXPRESSED DURING: 13 growth stages; BEST Arabidopsis thaliana protein match is: pentatricopeptide (PPR) repeat-containing protein (TAIR:AT4G22760.1); Has 68 Blast hits to 68 proteins in 11 species: Archae - 0; Bacteria - 0; Metazoa - 0; Fungi - 0; Plants - 68; Viruses - 0; Other Eukaryotes - 0 (source: NCBI BLink).
AT5G19190	Chr5:6457259-6458031	102.739	74.6551	63.2079	-0.413635	-0.700814	0.0464235	0.000126477	protein_coding	unknown protein		unknown protein; FUNCTIONS IN: molecular_function unknown; INVOLVED IN: biological_process unknown; LOCATED IN: cellular_component unknown; BEST Arabidopsis thaliana protein match is: unknown protein (TAIR:AT3G06070.1); Has 73 Blast hits to 73 proteins in 14 species: Archae - 0; Bacteria - 0; Metazoa - 8; Fungi - 0; Plants - 23; Viruses - 0; Other Eukaryotes - 42 (source: NCBI BLink).
AT1G54740	Chr1:20430768-20431986	11.7284	6.7987	6.77873	-0.739637	-0.790923	0.0265842	0.00490336	protein_coding			FUNCTIONS IN: molecular_function unknown; INVOLVED IN: biological_process unknown; EXPRESSED IN: 21 plant structures; EXPRESSED DURING: 14 growth stages; BEST Arabidopsis thaliana protein match is: structural constituent of ribosome (TAIR:AT1G22110.1); Has 479 Blast hits to 317 proteins in 60 species: Archae - 0; Bacteria - 25; Metazoa - 81; Fungi - 16; Plants - 88; Viruses - 0; Other Eukaryotes …
AT2G39980	Chr2:16687672-16689956	5.35403	3.15844	2.94347	-0.714372	-0.863111	0.0461113	0.00320012	protein_coding	transferase family protein		transferase family protein; FUNCTIONS IN: transferase activity, transferring acyl groups other than amino-acyl groups, transferase activity; INVOLVED IN: biological_process unknown; LOCATED IN: cellular_component unknown; EXPRESSED IN: 17 plant structures; EXPRESSED DURING: 10 growth stages; CONTAINS InterPro DOMAIN/s: Transferase (InterPro:IPR003480); BEST Arabidopsis thaliana protein match is: …
AT1G18740	Chr1:6463993-6466454	20.2073	11.7339	11.1064	-0.737149	-0.863482	1.21e-05	2.54e-06	protein_coding	unknown protein		unknown protein; FUNCTIONS IN: molecular_function unknown; INVOLVED IN: biological_process unknown; EXPRESSED IN: 23 plant structures; EXPRESSED DURING: 13 growth stages; CONTAINS InterPro DOMAIN/s: Protein of unknown function DUF793 (InterPro:IPR008511); BEST Arabidopsis thaliana protein match is: unknown protein (TAIR:AT1G74450.1); Has 97 Blast hits to 97 proteins in 13 species: Archae - 3; Bac…
AT3G45970	Chr3:16896165-16898013	34.9426	13.1146	19.0981	-1.36678	-0.871558	0.00118397	0.0314363	protein_coding	ATEXLA1 (ARABIDOPSIS THALIANA EXPANSIN-LIKE A1)	member of EXPANSIN-LIKE. Naming convention from the Expansin Working Group (Kende et al, 2004. Plant Mol Bio)	ARABIDOPSIS THALIANA EXPANSIN-LIKE A1 (ATEXLA1); INVOLVED IN: unidimensional cell growth, plant-type cell wall loosening; LOCATED IN: cell wall, plant-type cell wall; EXPRESSED IN: 20 plant structures; EXPRESSED DURING: 10 growth stages; CONTAINS InterPro DOMAIN/s: Barwin-related endoglucanase (InterPro:IPR009009), Pollen allergen, N-terminal (InterPro:IPR014734), Rare lipoprotein A (InterPro:IPR…
AT3G22840	Chr3:8084446-8085560	4.52236	1.24265	2.18073	-1.81661	-1.05227	0.0133007	0.0494439	protein_coding	ELIP1 (EARLY LIGHT-INDUCABLE PROTEIN); chlorophyll binding	Encodes an early light-inducible protein.	EARLY LIGHT-INDUCABLE PROTEIN (ELIP1); FUNCTIONS IN: chlorophyll binding; INVOLVED IN: response to cold; EXPRESSED IN: 21 plant structures; EXPRESSED DURING: 12 growth stages; BEST Arabidopsis thaliana protein match is: ELIP2 (EARLY LIGHT-INDUCIBLE PROTEIN 2); chlorophyll binding (TAIR:AT4G14690.1); Has 240 Blast hits to 240 proteins in 42 species: Archae - 0; Bacteria - 5; Metazoa - 0; Fungi - 0…
AT4G11280	Chr4:6864096-6866116	12.2424	5.88576	5.66682	-1.00955	-1.11128	1.58e-05	2.98e-06	protein_coding	ACS6 (1-AMINOCYCLOPROPANE-1-CARBOXYLIC ACID (ACC) SYNTHASE 6); 1-aminocyclopropane-1-carboxylate synthase	encodes a a member of the 1-aminocyclopropane-1-carboxylate (ACC) synthase (S-adenosyl-L-methionine methylthioadenosine-lyase, EC 4.4.1.14) gene family	1-AMINOCYCLOPROPANE-1-CARBOXYLIC ACID (ACC) SYNTHASE 6 (ACS6); FUNCTIONS IN: 1-aminocyclopropane-1-carboxylate synthase activity; INVOLVED IN: in 8 processes; LOCATED IN: cellular_component unknown; EXPRESSED IN: 24 plant structures; EXPRESSED DURING: 14 growth stages; CONTAINS InterPro DOMAIN/s: 1-aminocyclopropane-1-carboxylate synthase (InterPro:IPR001176), Pyridoxal phosphate-dependent transf…
AT1G21910	Chr1:7696535-7697699	2.97531	0.881704	1.27511	-1.70763	-1.22242	0.0249887	0.0273244	protein_coding	AP2 domain-containing transcription factor family protein	encodes a member of the DREB subfamily A-5 of ERF/AP2 transcription factor family. The protein contains one AP2 domain. There are 15 members in this subfamily including RAP2.1, RAP2.9 and RAP2.10.	AP2 domain-containing transcription factor family protein; FUNCTIONS IN: transcription factor activity, DNA binding; INVOLVED IN: regulation of transcription, DNA-dependent; LOCATED IN: nucleus, chloroplast; EXPRESSED IN: 22 plant structures; EXPRESSED DURING: 13 growth stages; CONTAINS InterPro DOMAIN/s: DNA-binding, integrase-type (InterPro:IPR016177), Pathogenesis-related transcriptional facto…
AT1G80440	Chr1:30241606-30243071	31.8289	14.4141	12.6845	-1.09582	-1.32727	8.6e-11	4.05e-12	protein_coding	kelch repeat-containing F-box family protein		kelch repeat-containing F-box family protein; FUNCTIONS IN: molecular_function unknown; INVOLVED IN: biological_process unknown; LOCATED IN: cellular_component unknown; EXPRESSED IN: 22 plant structures; EXPRESSED DURING: 13 growth stages; CONTAINS InterPro DOMAIN/s: Cyclin-like F-box (InterPro:IPR001810), Galactose oxidase/kelch, beta-propeller (InterPro:IPR011043), Kelch repeat type 1 (InterPro…
AT1G26800	Chr1:9285098-9286324	16.328	9.68944	5.95949	-0.705826	-1.45409	0.00840037	3.04e-08	protein_coding	zinc finger (C3HC4-type RING finger) family protein		zinc finger (C3HC4-type RING finger) family protein; FUNCTIONS IN: protein binding, zinc ion binding; EXPRESSED IN: 19 plant structures; EXPRESSED DURING: 11 growth stages; CONTAINS InterPro DOMAIN/s: Zinc finger, RING-type (InterPro:IPR001841), Zinc finger, RING/FYVE/PHD-type (InterPro:IPR013083); BEST Arabidopsis thaliana protein match is: zinc finger (C3HC4-type RING finger) family protein (TA…
AT5G60680	Chr5:24386144-24386976	87.5493	55.318	31.9281	-0.615305	-1.45527	0.000216346	0	protein_coding	unknown protein		unknown protein; FUNCTIONS IN: molecular_function unknown; INVOLVED IN: biological_process unknown; EXPRESSED IN: 22 plant structures; EXPRESSED DURING: 13 growth stages; CONTAINS InterPro DOMAIN/s: Protein of unknown function DUF584 (InterPro:IPR007608); BEST Arabidopsis thaliana protein match is: unknown protein (TAIR:AT3G45210.1); Has 210 Blast hits to 210 proteins in 14 species: Archae - 0; B…
AT5G21940	Chr5:7249267-7250539	53.2827	32.9456	16.5932	-0.646539	-1.68308	0.000139	0	protein_coding	unknown protein		unknown protein; FUNCTIONS IN: molecular_function unknown; INVOLVED IN: biological_process unknown; BEST Arabidopsis thaliana protein match is: unknown protein (TAIR:AT3G43850.1); Has 1753 Blast hits to 377 proteins in 78 species: Archae - 0; Bacteria - 12; Metazoa - 369; Fungi - 63; Plants - 133; Viruses - 0; Other Eukaryotes - 1176 (source: NCBI BLink).
AT1G42727	Chr1:16085798-16088273	1.60765	0.148304	0.472283	-3.39129	-1.76723	0.000240775	0.00274347	transposable_element_gene	transposable element gene		CACTA-like transposase family (Ptta/En/Spm), has a 2.4e-35 P-value blast match to At5g29026.1/8-244 CACTA-like transposase family (Ptta/En/Spm) (CACTA-element) (Arabidopsis thaliana)
AT1G73600	Chr1:27669151-27673572	240.412	119.172	60.8071	-0.965414	-1.98319	3.78e-07	0	protein_coding	methyltransferase/ phosphoethanolamine N-methyltransferase		methyltransferase/ phosphoethanolamine N-methyltransferase; FUNCTIONS IN: methyltransferase activity, phosphoethanolamine N-methyltransferase activity; INVOLVED IN: metabolic process; EXPRESSED IN: guard cell; CONTAINS InterPro DOMAIN/s: Methyltransferase type 11 (InterPro:IPR013216); BEST Arabidopsis thaliana protein match is: XPL1 (XIPOTL 1); methyltransferase/ phosphoethanolamine N-methyltrans…
AT1G72416	Chr1:27258828-27260291	49.0675	31.9458	5.91789	-0.572101	-3.05161	0.00833908	0	protein_coding	heat shock protein binding		heat shock protein binding; FUNCTIONS IN: heat shock protein binding; INVOLVED IN: biological_process unknown; LOCATED IN: cellular_component unknown; CONTAINS InterPro DOMAIN/s: Molecular chaperone, heat shock protein, Hsp40, DnaJ (InterPro:IPR015609), Heat shock protein DnaJ, N-terminal (InterPro:IPR001623), Heat shock protein DnaJ, conserved site (InterPro:IPR018253); BEST Arabidopsis thaliana…
