# Supplementary material for: ABA Is Required for Plant Acclimation to a Combination of Salt and Heat Stress
Source: PLoS One. 2016 Jan 29;11(1):e0147625. doi: 10.1371/journal.pone.0147625 (PMC4733103; doi:10.1371/journal.pone.0147625)
Supplement: S12 Table — (XLSX) [file pone.0147625.s022.xlsx]

## Sheet: S12 Table
S12 Table Transcripts significantly down-regulated in response to salt and a combination of salt and heat stress
gene_id	locus	FPKM_Control	FPKM_Salt	FPKM_Salt+Heat	log2(fold_change) for Control, Salt	log2(fold_change) for Control, Salt+Heat	q_value for Control, Salt	q_value for Control, Salt+Heat	Type	Short_description	Curator summary	Description
AT1G65390	Chr1:24292477-24294631	2.19109	0.0555723	0.512834	-5.34658	-2.09508	0.022683	0.0232134	protein_coding	ATPP2-A5 (ARABIDOPSIS THALIANA PHLOEM PROTEIN 2 A5); carbohydrate binding		ARABIDOPSIS THALIANA PHLOEM PROTEIN 2 A5 (ATPP2-A5); FUNCTIONS IN: carbohydrate binding; INVOLVED IN: signal transduction, defense response, innate immune response; LOCATED IN: intrinsic to membrane, chloroplast; EXPRESSED IN: 21 plant structures; EXPRESSED DURING: 12 growth stages; CONTAINS InterPro DOMAIN/s: Toll-Interleukin receptor (InterPro:IPR000157); BEST Arabidopsis thaliana protein match…
AT1G30700	Chr1:10892569-10894572	2.75027	0.887179	0.860731	-1.67772	-1.67594	0.00266401	0.0028134	protein_coding	FAD-binding domain-containing protein		FAD-binding domain-containing protein; FUNCTIONS IN: electron carrier activity, oxidoreductase activity, FAD binding, catalytic activity; LOCATED IN: endomembrane system; EXPRESSED IN: stem, hypocotyl, root, stamen; EXPRESSED DURING: 4 anthesis; CONTAINS InterPro DOMAIN/s: FAD-binding, type 2 (InterPro:IPR016166), Berberine/berberine-like (InterPro:IPR012951), FAD linked oxidase, N-terminal (Inte…
AT5G27060	Chr5:9522533-9525407	1.64565	0.557187	0.495086	-1.60787	-1.73291	0.00325102	0.0017606	protein_coding	AtRLP53 (Receptor Like Protein 53); kinase/ protein binding		Receptor Like Protein 53 (AtRLP53); FUNCTIONS IN: protein binding, kinase activity; INVOLVED IN: signal transduction, defense response; LOCATED IN: endomembrane system; CONTAINS InterPro DOMAIN/s: Leucine-rich repeat, N-terminal (InterPro:IPR013210), Leucine-rich repeat (InterPro:IPR001611); BEST Arabidopsis thaliana protein match is: AtRLP34 (Receptor Like Protein 34); kinase/ protein binding (T…
AT4G12470	Chr4:7401108-7401907	10.3159	3.54447	3.81947	-1.58667	-1.43342	0.000569848	0.00107397	protein_coding	protease inhibitor/seed storage/lipid transfer protein (LTP) family protein		protease inhibitor/seed storage/lipid transfer protein (LTP) family protein; FUNCTIONS IN: lipid binding; INVOLVED IN: defense response to fungus, lipid transport; LOCATED IN: endomembrane system; EXPRESSED IN: 12 plant structures; EXPRESSED DURING: 6 growth stages; CONTAINS InterPro DOMAIN/s: Bifunctional inhibitor/plant lipid transfer protein/seed storage (InterPro:IPR016140), Plant lipid trans…
AT3G60540	Chr3:22374962-22375865	17.839	6.19432	7.3212	-1.57146	-1.28489	0.00521171	0.023891	protein_coding	sec61beta family protein		sec61beta family protein; FUNCTIONS IN: protein transporter activity; INVOLVED IN: protein transport; EXPRESSED IN: 22 plant structures; EXPRESSED DURING: 15 growth stages; CONTAINS InterPro DOMAIN/s: Preprotein translocase Sec, Sec61-beta subunit, eukarya (InterPro:IPR016482), Preprotein translocase Sec, Sec61-beta subunit (InterPro:IPR005609); BEST Arabidopsis thaliana protein match is: SEC61 B…
AT1G36622	Chr1:13836130-13836954	6.22939	2.2374	1.44343	-1.52271	-2.10959	0.0422677	0.0303379	protein_coding	unknown protein		unknown protein; LOCATED IN: endomembrane system; BEST Arabidopsis thaliana protein match is: unknown protein (TAIR:AT1G36640.1); Has 4 Blast hits to 4 proteins in 1 species: Archae - 0; Bacteria - 0; Metazoa - 0; Fungi - 0; Plants - 4; Viruses - 0; Other Eukaryotes - 0 (source: NCBI BLink).
AT5G19230	Chr5:6467526-6468484	7.41441	2.70496	2.29741	-1.50017	-1.69032	0.00328125	0.00140011	protein_coding	unknown protein		unknown protein; FUNCTIONS IN: molecular_function unknown; INVOLVED IN: biological_process unknown; LOCATED IN: anchored to plasma membrane, plasma membrane, anchored to membrane; EXPRESSED IN: callus; BEST Arabidopsis thaliana protein match is: unknown protein (TAIR:AT5G19240.1); Has 42 Blast hits to 41 proteins in 9 species: Archae - 0; Bacteria - 0; Metazoa - 0; Fungi - 0; Plants - 42; Viruses…
AT3G43670	Chr3:15567098-15569901	17.0529	6.53156	10.5238	-1.42996	-0.696357	1.16e-11	0.000156201	protein_coding	copper amine oxidase, putative		copper amine oxidase, putative; FUNCTIONS IN: amine oxidase activity, quinone binding, copper ion binding; INVOLVED IN: cellular amine metabolic process; LOCATED IN: endomembrane system; EXPRESSED IN: 20 plant structures; EXPRESSED DURING: 13 growth stages; CONTAINS InterPro DOMAIN/s: Copper amine oxidase, N-terminal region (InterPro:IPR016182), Copper amine oxidase, N2-terminal (InterPro:IPR0158…
AT1G73260	Chr1:27547273-27548190	23.915	9.2218	1.82531	-1.42024	-3.7117	2.89e-06	0	protein_coding	trypsin and protease inhibitor family protein / Kunitz family protein		trypsin and protease inhibitor family protein / Kunitz family protein; FUNCTIONS IN: endopeptidase inhibitor activity; INVOLVED IN: response to salt stress; LOCATED IN: mitochondrion; EXPRESSED IN: 8 plant structures; EXPRESSED DURING: LP.06 six leaves visible, 4 anthesis, LP.04 four leaves visible, petal differentiation and expansion stage; CONTAINS InterPro DOMAIN/s: Proteinase inhibitor I3, Ku…
AT1G17860	Chr1:6149300-6152222	17.8771	7.15647	10.4212	-1.36624	-0.778598	0.0362022	0.0471122	protein_coding	trypsin and protease inhibitor family protein / Kunitz family protein		trypsin and protease inhibitor family protein / Kunitz family protein; FUNCTIONS IN: endopeptidase inhibitor activity; INVOLVED IN: biological_process unknown; LOCATED IN: apoplast, cell wall; EXPRESSED IN: 17 plant structures; EXPRESSED DURING: 13 growth stages; CONTAINS InterPro DOMAIN/s: Proteinase inhibitor I3, Kunitz legume (InterPro:IPR002160), Kunitz inhibitor ST1-like (InterPro:IPR011065)…
AT3G16660	Chr3:5676828-5677921	18.0294	7.28842	7.77824	-1.35212	-1.21284	0.000154743	0.000240775	protein_coding	unknown protein		unknown protein; FUNCTIONS IN: molecular_function unknown; INVOLVED IN: biological_process unknown; LOCATED IN: endomembrane system; BEST Arabidopsis thaliana protein match is: unknown protein (TAIR:AT3G16670.1); Has 240 Blast hits to 177 proteins in 57 species: Archae - 0; Bacteria - 143; Metazoa - 38; Fungi - 0; Plants - 54; Viruses - 0; Other Eukaryotes - 5 (source: NCBI BLink).
AT3G01830	Chr3:296053-299263	9.11427	3.69511	1.91436	-1.34795	-2.25127	0.0208528	0.028277	protein_coding	calmodulin-related protein, putative		calmodulin-related protein, putative; FUNCTIONS IN: calcium ion binding; INVOLVED IN: biological_process unknown; LOCATED IN: cellular_component unknown; EXPRESSED IN: 18 plant structures; EXPRESSED DURING: 9 growth stages; CONTAINS InterPro DOMAIN/s: EF-HAND 1 (InterPro:IPR018247), EF-HAND 2 (InterPro:IPR018249), Calcium-binding EF-hand (InterPro:IPR002048), EF-Hand type (InterPro:IPR011992), EF…
AT4G19810	Chr4:10763933-10765753	3.62934	1.59226	1.39363	-1.23408	-1.38086	0.0174968	0.0141979	protein_coding	glycosyl hydrolase family 18 protein		glycosyl hydrolase family 18 protein; FUNCTIONS IN: cation binding, chitinase activity, hydrolase activity, hydrolyzing O-glycosyl compounds, catalytic activity; INVOLVED IN: carbohydrate metabolic process; LOCATED IN: cell wall; EXPRESSED IN: 10 plant structures; EXPRESSED DURING: 4 anthesis, LP.04 four leaves visible, C globular stage; CONTAINS InterPro DOMAIN/s: Glycoside hydrolase, family 18,…
AT1G70690	Chr1:26652012-26653643	5.8984	2.6475	2.41035	-1.20114	-1.29108	0.00565252	0.00349864	protein_coding	HWI1 (HOPW1-1-INDUCED GENE1)	Encodes a plasmodesmal protein that may be involved in the intercellular movement of molecules through the plasmodesmata. The protein has two DUF26 domains and a single transmembrane domain.	HOPW1-1-INDUCED GENE1 (HWI1); INVOLVED IN: response to other organism, defense response to bacterium; LOCATED IN: plasmodesma; EXPRESSED IN: 14 plant structures; EXPRESSED DURING: LP.06 six leaves visible, 4 anthesis, LP.04 four leaves visible, LP.10 ten leaves visible, petal differentiation and expansion stage; CONTAINS InterPro DOMAIN/s: Protein of unknown function DUF26 (InterPro:IPR002902); B…
AT2G23170	Chr2:9863854-9866562	5.17149	2.48475	1.91615	-1.10293	-1.43237	0.00124563	1.47e-05	protein_coding	GH3.3; indole-3-acetic acid amido synthetase	encodes an IAA-amido synthase that conjugates Asp and other amino acids to auxin in vitro.	GH3.3; FUNCTIONS IN: indole-3-acetic acid amido synthetase activity; INVOLVED IN: auxin homeostasis, response to auxin stimulus; EXPRESSED IN: 15 plant structures; EXPRESSED DURING: 9 growth stages; CONTAINS InterPro DOMAIN/s: GH3 auxin-responsive promoter (InterPro:IPR004993); BEST Arabidopsis thaliana protein match is: BRU6; indole-3-acetic acid amido synthetase (TAIR:AT4G37390.1); Has 955 Blas…
AT1G32170	Chr1:11575319-11577927	4.57869	2.20993	2.20138	-1.09638	-1.05653	0.0193361	0.0483872	protein_coding	XTR4 (XYLOGLUCAN ENDOTRANSGLYCOSYLASE 4); hydrolase, acting on glycosyl bonds / hydrolase, hydrolyzing O-glycosyl compounds / xyloglucan:xyloglucosyl transferase	xyloglucan endotransglycosylase-related protein (XTR4)	XYLOGLUCAN ENDOTRANSGLYCOSYLASE 4 (XTR4); FUNCTIONS IN: hydrolase activity, acting on glycosyl bonds, xyloglucan:xyloglucosyl transferase activity, hydrolase activity, hydrolyzing O-glycosyl compounds; INVOLVED IN: carbohydrate metabolic process, cellular glucan metabolic process; LOCATED IN: endomembrane system, cell wall, apoplast; EXPRESSED IN: 23 plant structures; EXPRESSED DURING: 12 growth …
AT1G05300	Chr1:1545105-1547849	9.29086	4.64712	4.67157	-1.04492	-0.991903	0.00114682	0.00208676	protein_coding	ZIP5; cation transmembrane transporter/ metal ion transmembrane transporter	member of Fe(II) transporter isolog family	ZIP5; FUNCTIONS IN: cation transmembrane transporter activity, metal ion transmembrane transporter activity; INVOLVED IN: response to zinc ion, cation transport; LOCATED IN: endomembrane system, integral to membrane, membrane; EXPRESSED IN: 10 plant structures; EXPRESSED DURING: LP.06 six leaves visible, 4 anthesis, LP.04 four leaves visible, C globular stage, petal differentiation and expansion …
AT4G24350	Chr4:12609527-12612131	65.3614	33.7917	42.5765	-0.997215	-0.618383	3.81e-07	0.00109952	protein_coding	phosphorylase family protein		phosphorylase family protein; FUNCTIONS IN: catalytic activity, nutrient reservoir activity; INVOLVED IN: response to wounding; LOCATED IN: plant-type cell wall; EXPRESSED IN: 17 plant structures; EXPRESSED DURING: 11 growth stages; CONTAINS InterPro DOMAIN/s: Nucleoside phosphorylase (InterPro:IPR000845), Nucleoside phosphorylase, family 1 (InterPro:IPR018017); BEST Arabidopsis thaliana protein …
AT1G62300	Chr1:23016682-23019279	9.11952	4.88068	4.91235	-0.94732	-0.892544	0.000381361	0.000426895	protein_coding	WRKY6; transcription factor	transcription factor WRKY6 (WRKY6)	WRKY6; FUNCTIONS IN: transcription factor activity; INVOLVED IN: response to chitin, regulation of transcription, DNA-dependent; LOCATED IN: nucleus; EXPRESSED IN: 14 plant structures; EXPRESSED DURING: 6 growth stages; CONTAINS InterPro DOMAIN/s: DNA-binding WRKY (InterPro:IPR003657); BEST Arabidopsis thaliana protein match is: WRKY31; transcription factor (TAIR:AT4G22070.1); Has 2281 Blast hits…
AT5G40690	Chr5:16290710-16291583	11.411	6.13018	6.13282	-0.941871	-0.895803	0.0128211	0.0316908	protein_coding			INVOLVED IN: biological_process unknown; EXPRESSED IN: 18 plant structures; EXPRESSED DURING: 10 growth stages; CONTAINS InterPro DOMAIN/s: EF-HAND 1 (InterPro:IPR018247); BEST Arabidopsis thaliana protein match is: unknown protein (TAIR:AT2G41730.1); Has 208 Blast hits to 177 proteins in 46 species: Archae - 0; Bacteria - 4; Metazoa - 51; Fungi - 25; Plants - 42; Viruses - 6; Other Eukaryotes - …
AT5G47910	Chr5:19397442-19402061	27.6501	15.2468	18.0695	-0.904229	-0.613731	7.4e-08	5.21e-05	protein_coding	RBOHD (RESPIRATORY BURST OXIDASE HOMOLOGUE D); NAD(P)H oxidase	NADPH/respiratory burst oxidase protein D (RbohD).Interacts with AtrbohF gene to fine tune the spatial control of ROI production and hypersensitive response to cell in and around infection site.	RESPIRATORY BURST OXIDASE HOMOLOGUE D (RBOHD); FUNCTIONS IN: NAD(P)H oxidase activity; INVOLVED IN: oxygen and reactive oxygen species metabolic process, response to heat, negative regulation of programmed cell death, defense response; LOCATED IN: plasma membrane; EXPRESSED IN: 24 plant structures; EXPRESSED DURING: 13 growth stages; CONTAINS InterPro DOMAIN/s: Ferredoxin reductase-type FAD-bindi…
AT3G22750	Chr3:8037215-8039903	7.49972	4.13896	4.54159	-0.903013	-0.723639	0.00125136	0.0125006	protein_coding	protein kinase, putative		protein kinase, putative; FUNCTIONS IN: protein serine/threonine kinase activity, protein tyrosine kinase activity, protein kinase activity, kinase activity, ATP binding; INVOLVED IN: protein amino acid phosphorylation; LOCATED IN: plasma membrane; EXPRESSED IN: 13 plant structures; EXPRESSED DURING: L mature pollen stage, M germinated pollen stage, 4 anthesis, LP.04 four leaves visible, petal di…
AT5G64570	Chr5:25810114-25813335	26.9265	14.9324	17.4541	-0.896025	-0.625463	1.89e-05	0.000906621	protein_coding	XYL4; hydrolase, hydrolyzing O-glycosyl compounds / xylan 1,4-beta-xylosidase	Encodes a beta-d-xylosidase that belongs to family 3 of glycoside hydrolases.	XYL4; FUNCTIONS IN: xylan 1,4-beta-xylosidase activity, hydrolase activity, hydrolyzing O-glycosyl compounds; INVOLVED IN: xylan catabolic process; LOCATED IN: apoplast, cell wall; EXPRESSED IN: 23 plant structures; EXPRESSED DURING: 13 growth stages; CONTAINS InterPro DOMAIN/s: Glycoside hydrolase, family 3, N-terminal (InterPro:IPR001764), Glycoside hydrolase, family 3, C-terminal (InterPro:IPR…
AT1G37130	Chr1:14158526-14161938	88.2657	48.9646	45.7035	-0.895557	-0.949549	8.13e-08	5.87e-13	protein_coding	NIA2 (NITRATE REDUCTASE 2); nitrate reductase (NADH)/ nitrate reductase	Identified as a mutant resistant to chlorate. Encodes nitrate reductase structural gene. Involved in nitrate assimilation. Has nitrate reductase activity. Up-regulated by the fungus P. indica. Binds transcription factor At2g35940.	NITRATE REDUCTASE 2 (NIA2); FUNCTIONS IN: nitrate reductase activity, nitrate reductase (NADH) activity; INVOLVED IN: nitrate assimilation, nitric oxide biosynthetic process, response to light stimulus, response to symbiotic fungus; LOCATED IN: plasma membrane, vacuole; EXPRESSED IN: 25 plant structures; EXPRESSED DURING: 13 growth stages; CONTAINS InterPro DOMAIN/s: Cytochrome b5, heme-binding s…
AT3G21230	Chr3:7448039-7452000	5.05188	2.91364	2.48019	-0.839442	-1.02637	0.0157737	0.00440503	protein_coding	4CL5 (4-coumarate:CoA ligase 5); 4-coumarate-CoA ligase	The gene encodes a 4-coumarate coenzyme A ligase being able to use sinapate as substrate. The catalytic efficiency was in the following (descending) order: p-coumaric acid, caffeic acid, 5-OH-ferulic acid, ferulic acid and sinapic acid. At4CL5 was unable to use cinnamic acid as substrate. Knockout of At4CL5 (4cl5) revealed no effect on syringyl lignin content indicating that the activity observed…	4-coumarate:CoA ligase 5 (4CL5); FUNCTIONS IN: 4-coumarate-CoA ligase activity; INVOLVED IN: phenylpropanoid biosynthetic process; LOCATED IN: cellular_component unknown; EXPRESSED IN: 17 plant structures; EXPRESSED DURING: 7 growth stages; CONTAINS InterPro DOMAIN/s: AMP-dependent synthetase and ligase (InterPro:IPR000873); BEST Arabidopsis thaliana protein match is: 4CL2 (4-COUMARATE:COA LIGASE…
AT5G07440	Chr5:2355936-2358194	30.6933	17.9467	21.4482	-0.81965	-0.517066	0.00101197	0.0311655	protein_coding	GDH2 (GLUTAMATE DEHYDROGENASE 2); ATP binding / glutamate dehydrogenase [NAD(P)+]/ glutamate dehydrogenase/ oxidoreductase	Encodes the beta-subunit of the glutamate dehydrogenase. The enzyme is almost exclusively found in the mitochondria of stem and leaf companion cells.	GLUTAMATE DEHYDROGENASE 2 (GDH2); FUNCTIONS IN: oxidoreductase activity, glutamate dehydrogenase [NAD(P)+] activity, glutamate dehydrogenase activity, ATP binding; INVOLVED IN: response to cadmium ion, response to salt stress; LOCATED IN: mitochondrion, plasma membrane; EXPRESSED IN: 27 plant structures; EXPRESSED DURING: 16 growth stages; CONTAINS InterPro DOMAIN/s: Glutamate/phenylalanine/leuci…
AT3G13380	Chr3:4346556-4350923	4.97103	2.92017	3.26908	-0.812936	-0.604662	0.000645588	0.0150931	protein_coding	BRL3 (BRI1-LIKE 3); ATP binding / protein binding / protein kinase/ protein serine/threonine kinase	Similar to BRI, brassinosteroid receptor protein.	BRI1-LIKE 3 (BRL3); FUNCTIONS IN: protein binding, protein serine/threonine kinase activity, protein kinase activity, ATP binding; INVOLVED IN: protein amino acid phosphorylation; LOCATED IN: plasma membrane; EXPRESSED IN: 19 plant structures; EXPRESSED DURING: 8 growth stages; CONTAINS InterPro DOMAIN/s: Protein kinase, ATP binding site (InterPro:IPR017441), Protein kinase, core (InterPro:IPR000…
AT2G30140	Chr2:12872133-12873820	21.8942	13.0405	11.3572	-0.792988	-0.946943	0.000192503	2.88e-07	protein_coding	UDP-glucoronosyl/UDP-glucosyl transferase family protein		UDP-glucoronosyl/UDP-glucosyl transferase family protein; FUNCTIONS IN: transferase activity, transferring hexosyl groups, UDP-glycosyltransferase activity, transferase activity, transferring glycosyl groups; INVOLVED IN: response to cyclopentenone; LOCATED IN: cellular_component unknown; EXPRESSED IN: 22 plant structures; EXPRESSED DURING: 10 growth stages; CONTAINS InterPro DOMAIN/s: UDP-glucur…
AT3G54880	Chr3:20336855-20338522	25.0011	14.9299	16.5188	-0.789231	-0.597884	0.0031449	0.0471122	protein_coding	unknown protein		unknown protein; FUNCTIONS IN: molecular_function unknown; INVOLVED IN: biological_process unknown; LOCATED IN: cellular_component unknown; BEST Arabidopsis thaliana protein match is: unknown protein (TAIR:AT5G25360.1); Has 72 Blast hits to 72 proteins in 11 species: Archae - 0; Bacteria - 0; Metazoa - 0; Fungi - 0; Plants - 72; Viruses - 0; Other Eukaryotes - 0 (source: NCBI BLink).
AT1G02660	Chr1:571954-574981	5.53674	3.43315	3.37619	-0.734947	-0.713641	0.00984455	0.0190541	protein_coding	lipase class 3 family protein		lipase class 3 family protein; FUNCTIONS IN: triacylglycerol lipase activity; INVOLVED IN: lipid metabolic process; LOCATED IN: cellular_component unknown; EXPRESSED IN: 24 plant structures; EXPRESSED DURING: 15 growth stages; CONTAINS InterPro DOMAIN/s: Lipase, class 3 (InterPro:IPR002921); BEST Arabidopsis thaliana protein match is: lipase class 3 family protein (TAIR:AT3G62590.1); Has 601 Blas…
AT1G72940	Chr1:27442237-27443856	7.5605	4.69122	3.72806	-0.733963	-1.02006	0.0235812	0.00225431	protein_coding	disease resistance protein (TIR-NBS class), putative		disease resistance protein (TIR-NBS class), putative; FUNCTIONS IN: transmembrane receptor activity; INVOLVED IN: signal transduction, defense response, innate immune response; LOCATED IN: intrinsic to membrane; EXPRESSED IN: 22 plant structures; EXPRESSED DURING: 13 growth stages; CONTAINS InterPro DOMAIN/s: Toll-Interleukin receptor (InterPro:IPR000157); BEST Arabidopsis thaliana protein match …
AT5G62770	Chr5:25210494-25211607	8.68752	5.39141	4.83527	-0.733725	-0.845346	0.0439492	0.0427646	protein_coding	unknown protein		unknown protein; FUNCTIONS IN: molecular_function unknown; INVOLVED IN: biological_process unknown; EXPRESSED IN: 10 plant structures; EXPRESSED DURING: LP.06 six leaves visible, 4 anthesis, petal differentiation and expansion stage; CONTAINS InterPro DOMAIN/s: Protein of unknown function DUF1645 (InterPro:IPR012442); BEST Arabidopsis thaliana protein match is: unknown protein (TAIR:AT3G27880.1);…
AT4G14680	Chr4:8413287-8415391	28.5145	17.795	19.5196	-0.72567	-0.546769	0.000144238	0.00357818	protein_coding	APS3; sulfate adenylyltransferase (ATP)	ATP sulfurylase	APS3; FUNCTIONS IN: sulfate adenylyltransferase (ATP) activity; INVOLVED IN: sulfate assimilation; LOCATED IN: chloroplast; EXPRESSED IN: 22 plant structures; EXPRESSED DURING: 13 growth stages; CONTAINS InterPro DOMAIN/s: Rossmann-like alpha/beta/alpha sandwich fold (InterPro:IPR014729), PUA-like (InterPro:IPR015947), ATP-sulfurylase (InterPro:IPR002650); BEST Arabidopsis thaliana protein match …
AT2G37130	Chr2:15597920-15600077	29.1182	18.2414	18.2444	-0.720147	-0.674467	0.0141373	0.043463	protein_coding	peroxidase 21 (PER21) (P21) (PRXR5)		peroxidase 21 (PER21) (P21) (PRXR5); FUNCTIONS IN: electron carrier activity, peroxidase activity, heme binding; INVOLVED IN: defense response to fungus; LOCATED IN: endomembrane system; EXPRESSED IN: 15 plant structures; EXPRESSED DURING: 7 growth stages; CONTAINS InterPro DOMAIN/s: Haem peroxidase (InterPro:IPR010255), Plant peroxidase (InterPro:IPR000823), Haem peroxidase, plant/fungal/bacteri…
AT5G36220	Chr5:14253689-14256033	12.2283	7.69677	7.86196	-0.713344	-0.637264	0.00430792	0.0152303	protein_coding	CYP81D1 (CYTOCHROME P450 81D1); electron carrier/ heme binding / iron ion binding / monooxygenase/ oxygen binding	member of CYP81D	CYTOCHROME P450 81D1 (CYP81D1); FUNCTIONS IN: electron carrier activity, monooxygenase activity, iron ion binding, oxygen binding, heme binding; LOCATED IN: endomembrane system; EXPRESSED IN: 18 plant structures; EXPRESSED DURING: 8 growth stages; CONTAINS InterPro DOMAIN/s: Cytochrome P450 (InterPro:IPR001128), Cytochrome P450, C-terminal region (InterPro:IPR017973), Cytochrome P450, conserved s…
AT1G23090	Chr1:8184951-8189064	16.8556	10.6945	6.98776	-0.701797	-1.27033	0.000396782	5.87e-13	protein_coding	AST91 (SULFATE TRANSPORTER 91); sulfate transmembrane transporter	Encodes AST91 mRNA for sulfate transporter.	SULFATE TRANSPORTER 91 (AST91); FUNCTIONS IN: sulfate transmembrane transporter activity; INVOLVED IN: sulfate transport, transport; LOCATED IN: integral to membrane, membrane; EXPRESSED IN: 22 plant structures; EXPRESSED DURING: 13 growth stages; CONTAINS InterPro DOMAIN/s: Sulphate transporter (InterPro:IPR011547), Sulphate transporter/antisigma-factor antagonist STAS (InterPro:IPR002645), Sulp…
AT3G11780	Chr3:3724133-3725592	58.7153	37.4321	40.6539	-0.694906	-0.530342	0.000545197	0.00969651	protein_coding	MD-2-related lipid recognition domain-containing protein / ML domain-containing protein		MD-2-related lipid recognition domain-containing protein / ML domain-containing protein; FUNCTIONS IN: molecular_function unknown; INVOLVED IN: biological_process unknown; LOCATED IN: vacuole; EXPRESSED IN: 23 plant structures; EXPRESSED DURING: 13 growth stages; CONTAINS InterPro DOMAIN/s: Immunoglobulin E-set (InterPro:IPR014756), MD-2-related lipid-recognition (InterPro:IPR003172); BEST Arabid…
AT2G40270	Chr2:16821933-16824506	42.3954	27.5396	31.119	-0.667841	-0.44611	0.0016251	0.0114746	protein_coding	protein kinase family protein		protein kinase family protein; FUNCTIONS IN: protein tyrosine kinase activity, protein kinase activity, kinase activity, ATP binding; INVOLVED IN: protein amino acid phosphorylation; LOCATED IN: plasma membrane; EXPRESSED IN: 22 plant structures; EXPRESSED DURING: 13 growth stages; CONTAINS InterPro DOMAIN/s: Protein kinase, core (InterPro:IPR000719), Tyrosine protein kinase (InterPro:IPR001245),…
AT2G26530	Chr2:11282774-11284229	22.1198	14.5718	11.7422	-0.647602	-0.913638	0.00260554	2.4e-06	protein_coding	AR781	unknown function	AR781; FUNCTIONS IN: molecular_function unknown; INVOLVED IN: biological_process unknown; LOCATED IN: plasma membrane; EXPRESSED IN: 21 plant structures; EXPRESSED DURING: 10 growth stages; CONTAINS InterPro DOMAIN/s: Protein of unknown function DUF1645 (InterPro:IPR012442); BEST Arabidopsis thaliana protein match is: calmodulin-binding protein (TAIR:AT2G15760.1); Has 102 Blast hits to 102 protei…
AT5G20250	Chr5:6833669-6836788	49.759	32.8032	25.8492	-0.646566	-0.944837	0.00064398	1.08e-09	protein_coding	DIN10 (DARK INDUCIBLE 10); hydrolase, hydrolyzing O-glycosyl compounds	encodes a member of glycosyl hydrolase family 36. Expression is induced within 3 hours of dark treatment, in senescing leaves and treatment with exogenous photosynthesis inhibitor. Induction of gene expression was suppressed in excised leaves supplied with sugar. The authors suggest that the gene's expression pattern is responding to the level of sugar in the cell.	DARK INDUCIBLE 10 (DIN10); FUNCTIONS IN: hydrolase activity, hydrolyzing O-glycosyl compounds; INVOLVED IN: response to light stimulus, aging, response to sucrose stimulus; LOCATED IN: chloroplast; EXPRESSED IN: 24 plant structures; EXPRESSED DURING: 14 growth stages; CONTAINS InterPro DOMAIN/s: Glycoside hydrolase, catalytic core (InterPro:IPR017853), Raffinose synthase (InterPro:IPR008811); BES…
AT5G17760	Chr5:5860420-5862422	19.0797	12.6441	10.0342	-0.639015	-0.927119	0.00401026	7.3e-06	protein_coding	AAA-type ATPase family protein		AAA-type ATPase family protein; FUNCTIONS IN: nucleoside-triphosphatase activity, nucleotide binding, ATP binding; LOCATED IN: plasma membrane; EXPRESSED IN: 23 plant structures; EXPRESSED DURING: 13 growth stages; CONTAINS InterPro DOMAIN/s: ATPase, AAA-type, core (InterPro:IPR003959), ATPase, AAA+ type, core (InterPro:IPR003593), ATPase, AAA-type, conserved site (InterPro:IPR003960); BEST Arabi…
AT2G03760	Chr2:1149336-1150663	22.1937	14.7178	14.9436	-0.638037	-0.570621	0.00381092	0.0121948	protein_coding	ST; brassinosteroid sulfotransferase/ sulfotransferase	Encodes a brassinosteroid sulfotransferase. In vitro experiements show that this enzyme has a preference for 24-epibrassinosteroids, particularly 24-epicathasterone, but does not act on castasterone and brassinolide. It is differentially expressed during development, being more abundant in young seedlings and actively growing cell cultures. Expression is induced in response to salicylic acid and …	ST; FUNCTIONS IN: sulfotransferase activity, brassinosteroid sulfotransferase activity; INVOLVED IN: brassinosteroid metabolic process, defense response; LOCATED IN: cellular_component unknown; EXPRESSED IN: 16 plant structures; EXPRESSED DURING: 9 growth stages; CONTAINS InterPro DOMAIN/s: Sulfotransferase (InterPro:IPR000863); BEST Arabidopsis thaliana protein match is: sulfotransferase family …
AT1G20510	Chr1:7103453-7105881	54.3197	36.1115	36.9004	-0.634458	-0.557838	0.000233968	0.000339686	protein_coding	OPCL1 (OPC-8:0 COA LIGASE1); 4-coumarate-CoA ligase		OPC-8:0 COA LIGASE1 (OPCL1); FUNCTIONS IN: 4-coumarate-CoA ligase activity; INVOLVED IN: phenylpropanoid metabolic process, jasmonic acid biosynthetic process, response to wounding; LOCATED IN: peroxisome; EXPRESSED IN: 22 plant structures; EXPRESSED DURING: 13 growth stages; CONTAINS InterPro DOMAIN/s: AMP-dependent synthetase and ligase (InterPro:IPR000873); BEST Arabidopsis thaliana protein ma…
AT2G46650	Chr2:19151645-19152600	86.3904	58.0333	63.6037	-0.619434	-0.441762	0.000778446	0.0243488	protein_coding	CB5-C (CYTOCHROME B5 ISOFORM C); heme binding	member of Cytochromes b5	CYTOCHROME B5 ISOFORM C (CB5-C); FUNCTIONS IN: heme binding; LOCATED IN: cellular_component unknown; EXPRESSED IN: 21 plant structures; EXPRESSED DURING: 13 growth stages; CONTAINS InterPro DOMAIN/s: Cytochrome b5, heme-binding site (InterPro:IPR018506), Cytochrome b5 (InterPro:IPR001199); BEST Arabidopsis thaliana protein match is: CB5-E (CYTOCHROME B5 ISOFORM E); heme binding (TAIR:AT5G53560.1)…
AT3G51660	Chr3:19164062-19165247	80.7486	55.1022	53.482	-0.596772	-0.594385	0.00216045	0.00143803	protein_coding	macrophage migration inhibitory factor family protein / MIF family protein		macrophage migration inhibitory factor family protein / MIF family protein; FUNCTIONS IN: molecular_function unknown; INVOLVED IN: inflammatory response, response to other organism; LOCATED IN: peroxisome; EXPRESSED IN: 20 plant structures; EXPRESSED DURING: 13 growth stages; CONTAINS InterPro DOMAIN/s: Tautomerase (InterPro:IPR014347), Macrophage migration inhibitory factor (InterPro:IPR001398);…
AT3G51600	Chr3:19138393-19139252	477.109	336.896	296.307	-0.547462	-0.687228	0.00172028	8.28e-07	protein_coding	LTP5 (Lipid transfer protein 5); lipid transporter	Predicted to encode a PR (pathogenesis-related) protein. Belongs to the lipid transfer protein (PR-14) family with the following members: At2g38540/LTP1, At2g38530/LTP2, At5g59320/LTP3, At5g59310/LTP4, At3g51600/LTP5, At3g08770/LTP6, At2g15050/LTP7, At2g18370/LTP8, At2g15325/LTP9, At5g01870/LTP10, At4g33355/LTP11, At3g51590/LTP12, At5g44265/LTP13, At5g62065/LTP14, At4g08530/LTP15.	Lipid transfer protein 5 (LTP5); FUNCTIONS IN: lipid transporter activity; INVOLVED IN: lipid transport; LOCATED IN: cell wall; EXPRESSED IN: 21 plant structures; EXPRESSED DURING: 13 growth stages; CONTAINS InterPro DOMAIN/s: Bifunctional inhibitor/plant lipid transfer protein/seed storage (InterPro:IPR016140), Plant lipid transfer protein/seed storage/trypsin-alpha amylase inhibitor (InterPro:I…
AT2G40140	Chr2:16772072-16774657	22.0635	15.6495	14.1186	-0.540993	-0.644067	0.00427068	0.000240775	protein_coding	CZF1; transcription factor		CZF1; FUNCTIONS IN: transcription factor activity; INVOLVED IN: defense response to fungus, response to cold, response to chitin, regulation of transcription; LOCATED IN: cellular_component unknown; EXPRESSED IN: 22 plant structures; EXPRESSED DURING: 13 growth stages; CONTAINS InterPro DOMAIN/s: Zinc finger, CCCH-type (InterPro:IPR000571), Ankyrin (InterPro:IPR002110); BEST Arabidopsis thaliana …
AT3G55880	Chr3:20736570-20738913	26.0051	18.7473	18.3173	-0.517554	-0.505584	0.0325717	0.034256	protein_coding	unknown protein		unknown protein; FUNCTIONS IN: molecular_function unknown; INVOLVED IN: biological_process unknown; LOCATED IN: cellular_component unknown; BEST Arabidopsis thaliana protein match is: unknown protein (TAIR:AT2G40095.1); Has 53 Blast hits to 53 proteins in 6 species: Archae - 0; Bacteria - 0; Metazoa - 0; Fungi - 0; Plants - 53; Viruses - 0; Other Eukaryotes - 0 (source: NCBI BLink).
AT1G09970	Chr1:3252239-3255693	51.785	37.4359	30.738	-0.513556	-0.75251	0.0152315	3.63e-06	protein_coding	LRR XI-23; ATP binding / kinase/ protein kinase/ protein serine/threonine kinase		LRR XI-23; FUNCTIONS IN: protein serine/threonine kinase activity, protein kinase activity, kinase activity, ATP binding; INVOLVED IN: protein amino acid autophosphorylation, transmembrane receptor protein tyrosine kinase signaling pathway, protein amino acid phosphorylation; LOCATED IN: plasma membrane; EXPRESSED IN: 22 plant structures; EXPRESSED DURING: 14 growth stages; CONTAINS InterPro DOMA…
AT5G24470	Chr5:8355950-8358873	60.1158	43.5623	40.1797	-0.510106	-0.581278	0.00300636	7.79e-05	protein_coding	APRR5 (ARABIDOPSIS PSEUDO-RESPONSE REGULATOR 5); transcription regulator/ two-component response regulator	Encodes a pseudo-response regulator whose mutation affects various circadian-associated biological events such as flowering time in the long-day photoperiod conditions, red light sensitivity of seedlings during early photomorphogenesis, and the period of free-running rhythms of certain clock-controlled genes including CCA1 and APRR1/TOC1 in constant white light.	ARABIDOPSIS PSEUDO-RESPONSE REGULATOR 5 (APRR5); FUNCTIONS IN: transcription regulator activity, two-component response regulator activity; INVOLVED IN: response to red light, response to far red light, photomorphogenesis, circadian rhythm; LOCATED IN: cellular_component unknown; EXPRESSED IN: 22 plant structures; EXPRESSED DURING: 13 growth stages; CONTAINS InterPro DOMAIN/s: CheY-like (InterPro…
AT2G43570	Chr2:18076223-18077463	84.1474	61.0389	47.7274	-0.508634	-0.818102	0.00505828	8.92e-08	protein_coding	chitinase, putative		chitinase, putative; FUNCTIONS IN: chitin binding, chitinase activity; INVOLVED IN: cell wall macromolecule catabolic process; LOCATED IN: apoplast, plant-type cell wall; EXPRESSED IN: 15 plant structures; EXPRESSED DURING: 10 growth stages; CONTAINS InterPro DOMAIN/s: Chitin-binding, type 1, conserved site (InterPro:IPR018371), Glycoside hydrolase, family 19 (InterPro:IPR016283), Chitin-binding,…
AT5G67300	Chr5:26854021-26856941	56.2096	42.7421	24.4566	-0.440606	-1.20059	0.0139505	0	protein_coding	MYBR1 (MYB DOMAIN PROTEIN R1); DNA binding / transcription factor	Member of the R2R3 factor MYB gene family involved in mediating plant responses to a variety of abiotic stimiuli.	MYB DOMAIN PROTEIN R1 (MYBR1); FUNCTIONS IN: transcription factor activity, DNA binding; INVOLVED IN: in 12 processes; LOCATED IN: nucleus; EXPRESSED IN: 24 plant structures; EXPRESSED DURING: 13 growth stages; CONTAINS InterPro DOMAIN/s: SANT, DNA-binding (InterPro:IPR001005), Homeodomain-like (InterPro:IPR009057), Myb, DNA-binding (InterPro:IPR014778), Myb-type HTH DNA-binding domain (InterPro:…
AT5G26340	Chr5:9243510-9247066	63.9756	51.0561	42.3853	-0.370882	-0.593956	0.04198	5.17e-05	protein_coding	MSS1; carbohydrate transmembrane transporter/ hexose:hydrogen symporter/ high-affinity hydrogen:glucose symporter/ sugar:hydrogen symporter	Encodes a protein with high affinity, hexose-specific/H+ symporter activity. The activity of the transporter appears to be negatively regulated by phosphorylation. Importantly, microarray analysis, as well as the study of the expression of this gene in mutants involved in programmed cell death (PCD) demonstrated a tight correlation between this gene's expression and PCD.	MSS1; FUNCTIONS IN: carbohydrate transmembrane transporter activity, sugar:hydrogen symporter activity, high-affinity hydrogen:glucose symporter activity, hexose:hydrogen symporter activity; INVOLVED IN: response to salt stress, apoptosis, phosphorylation; LOCATED IN: plasma membrane, membrane; EXPRESSED IN: 22 plant structures; EXPRESSED DURING: 10 growth stages; CONTAINS InterPro DOMAIN/s: Suga…
AT3G01420	Chr3:159465-162837	3.60571	1.9873	0.174303	-0.857877	-4.32358	0.0322236	7.84e-08	protein_coding	DOX1; lipoxygenase	Encodes an alpha-dioxygenase involved in protection against oxidative stress and cell death. Induced in response to Salicylic acid and oxidative stress. Independent of NPR1 in induction by salicylic acid.	DOX1; FUNCTIONS IN: lipoxygenase activity; INVOLVED IN: in 6 processes; LOCATED IN: endomembrane system; EXPRESSED IN: 9 plant structures; EXPRESSED DURING: 4 anthesis; CONTAINS InterPro DOMAIN/s: Haem peroxidase (InterPro:IPR010255), Haem peroxidase, animal (InterPro:IPR002007); BEST Arabidopsis thaliana protein match is: pathogen-responsive alpha-dioxygenase, putative (TAIR:AT1G73680.1); Has 12…
AT3G60140	Chr3:22216671-22220824	4.15111	1.13916	0.235587	-1.86393	-4.09213	0.000119746	8.05e-08	protein_coding	DIN2 (DARK INDUCIBLE 2); catalytic/ cation binding / hydrolase, hydrolyzing O-glycosyl compounds	Encodes a protein similar to beta-glucosidase and is a member of glycoside hydrolase family 1. Expression is induced after 24 hours of dark treatment, in senescing leaves and treatment with exogenous photosynthesis inhibitor. Induction of gene expression was suppressed in excised leaves supplied with sugar. The authors suggest that the gene's expression pattern is responding to the level of sugar…	DARK INDUCIBLE 2 (DIN2); FUNCTIONS IN: cation binding, hydrolase activity, hydrolyzing O-glycosyl compounds, catalytic activity; INVOLVED IN: response to light stimulus, aging, response to sucrose stimulus; LOCATED IN: endomembrane system; EXPRESSED IN: 10 plant structures; EXPRESSED DURING: 4 anthesis, LP.04 four leaves visible, 4 leaf senescence stage; CONTAINS InterPro DOMAIN/s: Glycoside hydr…
AT1G14250	Chr1:4868451-4871488	86.6466	54.775	40.7272	-0.660029	-1.04211	0.000187813	7.31e-14	protein_coding	nucleoside phosphatase family protein / GDA1/CD39 family protein		nucleoside phosphatase family protein / GDA1/CD39 family protein; FUNCTIONS IN: hydrolase activity; INVOLVED IN: biological_process unknown; LOCATED IN: vacuole; EXPRESSED IN: male gametophyte, cultured cell, pollen tube; EXPRESSED DURING: L mature pollen stage, M germinated pollen stage; CONTAINS InterPro DOMAIN/s: Nucleoside phosphatase GDA1/CD39 (InterPro:IPR000407); BEST Arabidopsis thaliana …
AT5G43580	Chr5:17507882-17508642	12.2022	3.54095	2.14352	-1.78334	-2.46205	0.0038021	0.000935844	protein_coding	serine-type endopeptidase inhibitor	Predicted to encode a PR (pathogenesis-related) peptide that belongs to the PR-6 proteinase inhibitor family. Six putative PR-6-type protein encoding genes are found in Arabidopsis: At2g38900, At2g38870, At5g43570, At5g43580, At3g50020 and At3g46860.	serine-type endopeptidase inhibitor; FUNCTIONS IN: serine-type endopeptidase inhibitor activity; INVOLVED IN: response to wounding, defense response; LOCATED IN: cellular_component unknown; EXPRESSED IN: shoot apex, hypocotyl, root, leaf; Has 2 Blast hits to 2 proteins in 1 species: Archae - 0; Bacteria - 0; Metazoa - 0; Fungi - 0; Plants - 2; Viruses - 0; Other Eukaryotes - 0 (source: NCBI BLink…
AT2G39330	Chr2:16419595-16421852	33.7582	19.6434	20.3161	-0.779594	-0.685574	6e-05	0.000116919	protein_coding	JAL23 (JACALIN-RELATED LECTIN 23)		JACALIN-RELATED LECTIN 23 (JAL23); FUNCTIONS IN: molecular_function unknown; INVOLVED IN: biological_process unknown; LOCATED IN: vacuole; EXPRESSED IN: 24 plant structures; EXPRESSED DURING: 13 growth stages; CONTAINS InterPro DOMAIN/s: Mannose-binding lectin (InterPro:IPR001229); BEST Arabidopsis thaliana protein match is: JAL22 (JACALIN-RELATED LECTIN 22) (TAIR:AT2G39310.3); Has 1373 Blast hit…
AT1G72520	Chr1:27308514-27312754	7.69784	5.44739	2.93486	-0.497291	-1.34412	0.0359332	1.03e-09	protein_coding	lipoxygenase, putative		lipoxygenase, putative; FUNCTIONS IN: electron carrier activity, oxidoreductase activity, acting on single donors with incorporation of molecular oxygen, incorporation of two atoms of oxygen, lipoxygenase activity, iron ion binding, metal ion binding; INVOLVED IN: growth, jasmonic acid biosynthetic process, response to wounding, defense response; LOCATED IN: chloroplast; EXPRESSED IN: 17 plant st…
AT5G64120	Chr5:25659305-25661002	12.9142	7.54648	3.96411	-0.773485	-1.65685	0.00703643	5.84e-09	protein_coding	peroxidase, putative	encodes a cell wall bound peroxidase that is induced by hypo-osmolarity	peroxidase, putative; FUNCTIONS IN: peroxidase activity; INVOLVED IN: defense response to fungus, N-terminal protein myristoylation, respiratory burst; LOCATED IN: apoplast, cell wall, membrane; EXPRESSED IN: 17 plant structures; EXPRESSED DURING: 10 growth stages; CONTAINS InterPro DOMAIN/s: Haem peroxidase (InterPro:IPR010255), Plant peroxidase (InterPro:IPR000823), Haem peroxidase, plant/funga…
AT3G44860	Chr3:16379632-16381070	71.5121	38.9762	36.9157	-0.873996	-0.906913	1.31e-06	1.9e-09	protein_coding	FAMT (farnesoic acid carboxyl-O-methyltransferase); S-adenosylmethionine-dependent methyltransferase/ farnesoic acid O-methyltransferase	Encodes a farnesoic acid carboxyl-O-methyltransferase.	farnesoic acid carboxyl-O-methyltransferase (FAMT); FUNCTIONS IN: S-adenosylmethionine-dependent methyltransferase activity, farnesoic acid O-methyltransferase activity; INVOLVED IN: biological_process unknown; LOCATED IN: cellular_component unknown; EXPRESSED IN: leaf; EXPRESSED DURING: seedling growth; CONTAINS InterPro DOMAIN/s: SAM dependent carboxyl methyltransferase (InterPro:IPR005299); BE…
AT4G39950	Chr4:18525245-18527579	28.977	17.9727	17.6415	-0.687506	-0.668889	0.000200888	5.97e-05	protein_coding	CYP79B2; electron carrier/ heme binding / iron ion binding / monooxygenase/ oxygen binding	Belongs to cytochrome P450 and is involved in tryptophan metabolism. Converts Trp to indo-3-acetaldoxime (IAOx), a precursor to IAA and indole glucosinolates.	CYP79B2; FUNCTIONS IN: electron carrier activity, monooxygenase activity, iron ion binding, oxygen binding, heme binding; INVOLVED IN: in 6 processes; LOCATED IN: chloroplast; EXPRESSED IN: 25 plant structures; EXPRESSED DURING: 13 growth stages; CONTAINS InterPro DOMAIN/s: Cytochrome P450 (InterPro:IPR001128), Cytochrome P450, C-terminal region (InterPro:IPR017973), Cytochrome P450, E-class, gro…
AT2G43510	Chr2:18067171-18067802	102.818	72.7404	17.3914	-0.497671	-2.51661	0.038361	0	protein_coding	ATTI1; serine-type endopeptidase inhibitor	Member of the defensin-like (DEFL) family. Encodes putative trypsin inhibitor protein which may function in defense against herbivory.	ATTI1; FUNCTIONS IN: serine-type endopeptidase inhibitor activity; INVOLVED IN: defense response to fungus, defense response; LOCATED IN: endomembrane system, extracellular region; EXPRESSED IN: 23 plant structures; EXPRESSED DURING: 13 growth stages; CONTAINS InterPro DOMAIN/s: Scorpion long chain toxin (InterPro:IPR002061), Knottin (InterPro:IPR003614); BEST Arabidopsis thaliana protein match i…
AT3G25760	Chr3:9403882-9405250	52.9256	39.2731	22.7982	-0.428826	-1.168	0.0333157	3.49e-12	protein_coding	AOC1 (ALLENE OXIDE CYCLASE 1); allene-oxide cyclase	encodes allene oxide cyclase. One of four genes in Arabidopsis that encode this enzyme, which catalyzes an essential step in jasmonic acid biosynthesis. Gene expression is induced during senescence, a process that involves jasmonic acid signalling pathway.	ALLENE OXIDE CYCLASE 1 (AOC1); FUNCTIONS IN: allene-oxide cyclase activity; INVOLVED IN: response to water deprivation, response to desiccation, peptidyl-cysteine S-nitrosylation, jasmonic acid biosynthetic process; LOCATED IN: chloroplast thylakoid membrane, chloroplast, chloroplast envelope; EXPRESSED IN: pollen tube; EXPRESSED DURING: 4 leaf senescence stage; CONTAINS InterPro DOMAIN/s: Allene…
