# Supplementary material for: ABA Is Required for Plant Acclimation to a Combination of Salt and Heat Stress
Source: PLoS One. 2016 Jan 29;11(1):e0147625. doi: 10.1371/journal.pone.0147625 (PMC4733103; doi:10.1371/journal.pone.0147625)
Supplement: S13 Table — (XLSX) [file pone.0147625.s023.xlsx]

## Sheet: S13 Table
S13 Table Transcripts significantly down-regulated in response to heat and a combination of salt and heat stress
gene_id	locus	FPKM_Control	FPKM_Heat	FPKM_Salt+Heat	log2(fold_change) for Control, Heat	log2(fold_change) for Control, Salt+Heat	q_value for Control, Heat	q_value for Control, Salt+Heat	Type	Short_description	Curator summary	Description
AT1G33950	Chr1:12333045-12339182	1.13868	0	0	-.1797690+309	-.1797690+309	0.00343411	0.00335619	protein_coding	avirulence-responsive family protein / avirulence induced gene (AIG1) family protein		avirulence-responsive family protein / avirulence induced gene (AIG1) family protein; FUNCTIONS IN: GTP binding; INVOLVED IN: response to bacterium; CONTAINS InterPro DOMAIN/s: AIG1 (InterPro:IPR006703); BEST Arabidopsis thaliana protein match is: AIG1 (AVRRPT2-INDUCED GENE 1); GTP binding (TAIR:AT1G33960.1); Has 1438 Blast hits to 1274 proteins in 167 species: Archae - 0; Bacteria - 196; Metazoa…
AT5G52720	Chr5:21378856-21379744	1.40615	0	0	-.1797690+309	-.1797690+309	0.0128701	0.0125449	protein_coding	metal ion binding		metal ion binding; FUNCTIONS IN: metal ion binding; INVOLVED IN: metal ion transport; LOCATED IN: cellular_component unknown; CONTAINS InterPro DOMAIN/s: Heavy metal transport/detoxification protein (InterPro:IPR006121); BEST Arabidopsis thaliana protein match is: heavy-metal-associated domain-containing protein (TAIR:AT5G52670.1); Has 66 Blast hits to 62 proteins in 9 species: Archae - 0; Bacter…
AT5G52730	Chr5:21380173-21380865	0.947937	0	0	-.1797690+309	-.1797690+309	0.043399	0.0428253	protein_coding	heavy-metal-associated domain-containing protein		heavy-metal-associated domain-containing protein; FUNCTIONS IN: metal ion binding; INVOLVED IN: metal ion transport; LOCATED IN: cellular_component unknown; CONTAINS InterPro DOMAIN/s: Heavy metal transport/detoxification protein (InterPro:IPR006121); BEST Arabidopsis thaliana protein match is: heavy-metal-associated domain-containing protein (TAIR:AT5G52670.1); Has 189 Blast hits to 164 proteins…
AT4G24265	Chr4:12580558-12581165	3.74956	0	0.223156	-.1797690+309	-4.069	0.000199776	0.0044902	protein_coding	unknown protein		unknown protein; FUNCTIONS IN: molecular_function unknown; INVOLVED IN: biological_process unknown; LOCATED IN: cellular_component unknown; Has 2 Blast hits to 2 proteins in 1 species: Archae - 0; Bacteria - 0; Metazoa - 0; Fungi - 0; Plants - 2; Viruses - 0; Other Eukaryotes - 0 (source: NCBI BLink).
AT5G08050	Chr5:2578344-2579163	243.411	190.396	156.754	-0.354396	-0.633293	0.0461617	0.000156034	protein_coding			FUNCTIONS IN: molecular_function unknown; INVOLVED IN: biological_process unknown; LOCATED IN: thylakoid, chloroplast thylakoid membrane, chloroplast; EXPRESSED IN: 21 plant structures; EXPRESSED DURING: 13 growth stages; CONTAINS InterPro DOMAIN/s: Protein of unknown function DUF1118 (InterPro:IPR009500), Uncharacterised conserved protein UCP022207 (InterPro:IPR016801); Has 41 Blast hits to 41 p…
AT5G09900	Chr5:3089277-3092595	78.4138	61.2964	60.1968	-0.355307	-0.379824	0.0473595	0.0316841	protein_coding	EMB2107 (EMBRYO DEFECTIVE 2107)	Encodes one of two isoforms for the 26S proteasome regulatory protein (RN) subunit RPN5. For many functions it acts redundantly with the paralogous gene RPN5b but also appears to exert independent effects.	EMBRYO DEFECTIVE 2107 (EMB2107); FUNCTIONS IN: molecular_function unknown; INVOLVED IN: multicellular organismal development, embryonic development ending in seed dormancy, ubiquitin-dependent protein catabolic process; LOCATED IN: nucleus, proteasome regulatory particle, lid subcomplex, cytoplasm; EXPRESSED IN: 23 plant structures; EXPRESSED DURING: 13 growth stages; CONTAINS InterPro DOMAIN/s: …
AT1G30470	Chr1:10779170-10786666	26.0737	20.3391	20.0277	-0.35834	-0.378999	0.0486773	0.0349419	protein_coding	SIT4 phosphatase-associated family protein		SIT4 phosphatase-associated family protein; FUNCTIONS IN: molecular_function unknown; INVOLVED IN: biological_process unknown; LOCATED IN: plasma membrane; EXPRESSED IN: guard cell, cultured cell; CONTAINS InterPro DOMAIN/s: SIT4 phosphatase-associated protein (InterPro:IPR007587); BEST Arabidopsis thaliana protein match is: SIT4 phosphatase-associated family protein (TAIR:AT1G07990.1); Has 12516…
AT1G51510	Chr1:19102798-19104850	82.7147	64.4245	60.2608	-0.360533	-0.455325	0.0495386	0.0110163	protein_coding	Y14; RNA binding / protein binding	This gene is predicted to encode a protein involved in the exon junction complex. Though there is a predicted RNA binding motif, in the Drosophila ortholog (33% identity), this motif mediates interactions with Mago and is not available for RNA binding. The Arabidopsis Y14 protein appears to be predominantly nucleolar, but there is also some evidence for its presence in the cytoplasm.	Y14; FUNCTIONS IN: protein binding, RNA binding; INVOLVED IN: RNA processing; LOCATED IN: nucleoplasm, exon-exon junction complex, nuclear body, nucleolus, cytoplasm; EXPRESSED IN: 24 plant structures; EXPRESSED DURING: 15 growth stages; CONTAINS InterPro DOMAIN/s: RNA recognition motif, RNP-1 (InterPro:IPR000504), Nucleotide-binding, alpha-beta plait (InterPro:IPR012677), RNA binding motif prote…
AT1G45688	Chr1:17191389-17193158	59.7541	46.4799	44.8443	-0.362431	-0.412518	0.0489096	0.0227699	protein_coding	unknown protein		unknown protein; FUNCTIONS IN: molecular_function unknown; INVOLVED IN: biological_process unknown; LOCATED IN: plasma membrane; EXPRESSED IN: 22 plant structures; EXPRESSED DURING: 13 growth stages; BEST Arabidopsis thaliana protein match is: unknown protein (TAIR:AT5G42860.1); Has 170 Blast hits to 157 proteins in 33 species: Archae - 0; Bacteria - 10; Metazoa - 10; Fungi - 13; Plants - 113; Vi…
AT1G48650	Chr1:17989397-17995326	22.6388	17.6055	17.5127	-0.362773	-0.368803	0.0438078	0.0381323	protein_coding	helicase domain-containing protein		helicase domain-containing protein; FUNCTIONS IN: in 6 functions; LOCATED IN: intracellular; EXPRESSED IN: 23 plant structures; EXPRESSED DURING: 13 growth stages; CONTAINS InterPro DOMAIN/s: Helicase-associated region (InterPro:IPR007502), DNA/RNA helicase, DEAD/DEAH box type, N-terminal (InterPro:IPR011545), Double-stranded RNA binding (InterPro:IPR001159), Region of unknown function DUF1605 (I…
AT5G19690	Chr5:6652515-6658411	64.7348	50.3309	47.4559	-0.363095	-0.446356	0.040403	0.00979743	protein_coding	STT3A (STAUROSPORIN AND TEMPERATURE SENSITIVE 3-LIKE A); oligosaccharyl transferase	encodes an oligosaccharyl transferase involved response to high salt. Mutants are hypersensitive to high salt conditions	STAUROSPORIN AND TEMPERATURE SENSITIVE 3-LIKE A (STT3A); FUNCTIONS IN: oligosaccharyl transferase activity; INVOLVED IN: response to salt stress; LOCATED IN: endoplasmic reticulum, plasma membrane, membrane; EXPRESSED IN: 24 plant structures; EXPRESSED DURING: 13 growth stages; CONTAINS InterPro DOMAIN/s: Oligosaccharyl transferase, STT3 subunit (InterPro:IPR003674); BEST Arabidopsis thaliana pro…
AT4G04850	Chr4:2452882-2457767	28.6379	22.2575	22.1917	-0.363634	-0.366307	0.0432838	0.0402929	protein_coding	KEA3; potassium ion transmembrane transporter/ potassium:hydrogen antiporter	member of Putative potassium transporter family	KEA3; FUNCTIONS IN: potassium:hydrogen antiporter activity, potassium ion transmembrane transporter activity; INVOLVED IN: potassium ion transport, cation transport, metabolic process; LOCATED IN: chloroplast; EXPRESSED IN: 21 plant structures; EXPRESSED DURING: 13 growth stages; CONTAINS InterPro DOMAIN/s: Cation/H+ exchanger (InterPro:IPR006153), NAD(P)-binding (InterPro:IPR016040), Regulator o…
AT1G01430	Chr1:156800-158655	42.2697	32.8299	32.1495	-0.364612	-0.393229	0.0482436	0.0313043	protein_coding	unknown protein		unknown protein; INVOLVED IN: biological_process unknown; LOCATED IN: cellular_component unknown; EXPRESSED IN: 22 plant structures; EXPRESSED DURING: 13 growth stages; CONTAINS InterPro DOMAIN/s: Protein of unknown function DUF231, plant (InterPro:IPR004253); BEST Arabidopsis thaliana protein match is: unknown protein (TAIR:AT4G01080.1); Has 706 Blast hits to 695 proteins in 17 species: Archae -…
AT5G59910	Chr5:24127127-24127935	274.2	212.899	202.75	-0.36506	-0.433926	0.0392601	0.0122993	protein_coding	HTB4; DNA binding		HTB4; FUNCTIONS IN: DNA binding; INVOLVED IN: nucleosome assembly; LOCATED IN: nucleolus; EXPRESSED IN: 24 plant structures; EXPRESSED DURING: 13 growth stages; CONTAINS InterPro DOMAIN/s: Histone H2B (InterPro:IPR000558), Histone-fold (InterPro:IPR009072), Histone core (InterPro:IPR007125); BEST Arabidopsis thaliana protein match is: histone H2B, putative (TAIR:AT2G28720.1); Has 3079 Blast hits …
AT4G26970	Chr4:13542917-13550722	56.4164	43.7982	41.4871	-0.365243	-0.441856	0.0460028	0.0138183	protein_coding	aconitate hydratase/ copper ion binding		aconitate hydratase/ copper ion binding; FUNCTIONS IN: aconitate hydratase activity, copper ion binding; INVOLVED IN: response to cadmium ion; LOCATED IN: mitochondrion, chloroplast; EXPRESSED IN: 25 plant structures; EXPRESSED DURING: 16 growth stages; CONTAINS InterPro DOMAIN/s: Aconitase family, 4Fe-4S cluster binding site (InterPro:IPR018136), Aconitase/3-isopropylmalate dehydratase large sub…
AT1G68600	Chr1:25759841-25762934	40.8739	31.668	25.9867	-0.368153	-0.651808	0.0448873	0.000196466	protein_coding	unknown protein		unknown protein; INVOLVED IN: biological_process unknown; LOCATED IN: cellular_component unknown; EXPRESSED IN: 21 plant structures; EXPRESSED DURING: 12 growth stages; CONTAINS InterPro DOMAIN/s: Uncharacterised protein family UPF0005 (InterPro:IPR006214); BEST Arabidopsis thaliana protein match is: unknown protein (TAIR:AT1G25480.1); Has 529 Blast hits to 527 proteins in 171 species: Archae - 0…
AT5G10360	Chr5:3258473-3260234	336.523	260.643	248.119	-0.36863	-0.438074	0.0427394	0.0157862	protein_coding	EMB3010 (embryo defective 3010); structural constituent of ribosome		embryo defective 3010 (EMB3010); FUNCTIONS IN: structural constituent of ribosome; INVOLVED IN: embryonic development ending in seed dormancy, translation; LOCATED IN: cytosolic small ribosomal subunit, cytosolic ribosome, plasma membrane; EXPRESSED IN: 27 plant structures; EXPRESSED DURING: 15 growth stages; CONTAINS InterPro DOMAIN/s: Ribosomal protein S6e (InterPro:IPR001377), Ribosomal protei…
AT4G32060	Chr4:15501077-15503593	127.695	98.8957	96.6336	-0.368719	-0.400504	0.0383974	0.0241462	protein_coding	calcium-binding EF hand family protein		calcium-binding EF hand family protein; FUNCTIONS IN: calcium ion binding; EXPRESSED IN: 24 plant structures; EXPRESSED DURING: 15 growth stages; CONTAINS InterPro DOMAIN/s: EF-HAND 2 (InterPro:IPR018249), EF-Hand type (InterPro:IPR011992), Calcium-binding EF-hand (InterPro:IPR002048), EF hand (InterPro:IPR018248); Has 902 Blast hits to 878 proteins in 119 species: Archae - 0; Bacteria - 0; Metaz…
AT2G44100	Chr2:18241691-18248329	52.119	40.3523	36.9915	-0.36916	-0.493019	0.0382054	0.00428397	protein_coding	ATGDI1 (ARABIDOPSIS THALIANA GUANOSINE NUCLEOTIDE DIPHOSPHATE DISSOCIATION INHIBITOR 1); RAB GDP-dissociation inhibitor	GDP dissociation inhibitor involved in vesicular membrane traffic	ARABIDOPSIS THALIANA GUANOSINE NUCLEOTIDE DIPHOSPHATE DISSOCIATION INHIBITOR 1 (ATGDI1); FUNCTIONS IN: RAB GDP-dissociation inhibitor activity; INVOLVED IN: protein transport, plasma membrane to endosome transport; LOCATED IN: cellular_component unknown; EXPRESSED IN: 23 plant structures; EXPRESSED DURING: 13 growth stages; CONTAINS InterPro DOMAIN/s: Rab GTPase activator (InterPro:IPR002005), GD…
AT2G05840	Chr2:2234091-2236294	91.9632	71.178	66.1423	-0.369625	-0.473887	0.0391114	0.0064966	protein_coding	PAA2 (20S PROTEASOME SUBUNIT PAA2); endopeptidase/ peptidase/ threonine-type endopeptidase	Encodes 20S proteasome subunit PAA2 (PAA2).	20S PROTEASOME SUBUNIT PAA2 (PAA2); FUNCTIONS IN: peptidase activity, endopeptidase activity, threonine-type endopeptidase activity; INVOLVED IN: ubiquitin-dependent protein catabolic process; LOCATED IN: proteasome core complex, cytosolic ribosome; EXPRESSED IN: fruit, guard cell, cultured cell; CONTAINS InterPro DOMAIN/s: Proteasome alpha-subunit, conserved site (InterPro:IPR000426), 20S protea…
AT2G01970	Chr2:450378-454885	41.5462	32.1431	28.9862	-0.370207	-0.517753	0.0390945	0.00284495	protein_coding	endomembrane protein 70, putative		endomembrane protein 70, putative; INVOLVED IN: transport; LOCATED IN: integral to membrane, Golgi apparatus, plasma membrane, plant-type cell wall; EXPRESSED IN: 26 plant structures; EXPRESSED DURING: 15 growth stages; CONTAINS InterPro DOMAIN/s: Nonaspanin (TM9SF) (InterPro:IPR004240); BEST Arabidopsis thaliana protein match is: endomembrane protein 70, putative (TAIR:AT1G14670.1); Has 1023 Bla…
AT1G71410	Chr1:26912725-26917712	18.4026	14.2374	14.1265	-0.370221	-0.379906	0.0462156	0.0399556	protein_coding	protein kinase family protein		protein kinase family protein; FUNCTIONS IN: binding, protein kinase activity, kinase activity, ATP binding; INVOLVED IN: protein amino acid phosphorylation; LOCATED IN: membrane; EXPRESSED IN: 24 plant structures; EXPRESSED DURING: 15 growth stages; CONTAINS InterPro DOMAIN/s: Protein kinase, core (InterPro:IPR000719), Armadillo-type fold (InterPro:IPR016024), Serine/threonine protein kinase-rel…
AT3G51850	Chr3:19232466-19235889	29.7886	23.0339	21.6991	-0.371005	-0.45553	0.0450354	0.012174	protein_coding	CPK13; ATP binding / calcium ion binding / calmodulin-dependent protein kinase/ kinase/ protein kinase/ protein serine/threonine kinase/ protein tyrosine kinase	member of Calcium Dependent Protein Kinase	CPK13; FUNCTIONS IN: in 7 functions; INVOLVED IN: protein amino acid phosphorylation, N-terminal protein myristoylation; LOCATED IN: plasma membrane; EXPRESSED IN: 23 plant structures; EXPRESSED DURING: 13 growth stages; CONTAINS InterPro DOMAIN/s: Protein kinase, ATP binding site (InterPro:IPR017441), EF-HAND 1 (InterPro:IPR018247), Serine/threonine protein kinase (InterPro:IPR002290), Calcium-b…
AT5G65720	Chr5:26296252-26298072	48.9075	37.7672	36.4312	-0.372922	-0.423284	0.0455864	0.0160213	protein_coding	NFS1; ATP binding / cysteine desulfurase/ transaminase	cysteine desulfurase whose activity is dependent on AtSufE activation.	NFS1; FUNCTIONS IN: transaminase activity, cysteine desulfurase activity, ATP binding; INVOLVED IN: iron-sulfur cluster assembly; LOCATED IN: mitochondrion; EXPRESSED IN: 23 plant structures; EXPRESSED DURING: 13 growth stages; CONTAINS InterPro DOMAIN/s: Pyridoxal phosphate-dependent transferase, major region (InterPro:IPR015424), Cysteine desulfurase (InterPro:IPR010240), Aminotransferase, clas…
AT1G32130	Chr1:11558880-11561865	54.0061	41.6994	40.0415	-0.373096	-0.430029	0.0366534	0.0140515	protein_coding			FUNCTIONS IN: molecular_function unknown; INVOLVED IN: biological_process unknown; LOCATED IN: cellular_component unknown; EXPRESSED IN: 25 plant structures; EXPRESSED DURING: 15 growth stages; CONTAINS InterPro DOMAIN/s: TFIIS N-terminal (InterPro:IPR017923), IWS1, C-terminal (InterPro:IPR008654); BEST Arabidopsis thaliana protein match is: IWS1 C-terminus family protein (TAIR:AT4G19000.1); Has …
AT1G25490	Chr1:8951201-8955107	63.7051	49.1176	45.2235	-0.375167	-0.492739	0.0333148	0.00397741	protein_coding	RCN1 (ROOTS CURL IN NPA); protein phosphatase type 2A regulator	One of three genes encoding phosphoprotein phosphatase 2A regulatory subunit A; Recessive ethylene-response mutant EER1 displays increased ethylene sensitivity in the hypocotyl and stem	ROOTS CURL IN NPA (RCN1); FUNCTIONS IN: protein phosphatase type 2A regulator activity; INVOLVED IN: response to ethylene stimulus, positive regulation of abscisic acid mediated signaling, abscisic acid mediated signaling, regulation of stomatal movement, auxin polar transport; LOCATED IN: cell wall, plasma membrane, protein phosphatase type 2A complex; EXPRESSED IN: 25 plant structures; EXPRESSE…
AT1G70820	Chr1:26705517-26708264	134.526	103.683	90.5706	-0.375709	-0.569174	0.0366534	0.00104239	protein_coding	phosphoglucomutase, putative / glucose phosphomutase, putative		phosphoglucomutase, putative / glucose phosphomutase, putative; FUNCTIONS IN: intramolecular transferase activity, phosphotransferases; INVOLVED IN: carbohydrate metabolic process; LOCATED IN: chloroplast; EXPRESSED IN: 20 plant structures; EXPRESSED DURING: 13 growth stages; CONTAINS InterPro DOMAIN/s: Alpha-D-phosphohexomutase, alpha/beta/alpha domain II (InterPro:IPR005845), Alpha-D-phosphohex…
AT5G06700	Chr5:2063486-2066039	53.9306	41.5419	40.969	-0.376535	-0.394974	0.0330066	0.0239589	protein_coding	unknown protein		unknown protein; INVOLVED IN: biological_process unknown; LOCATED IN: cellular_component unknown; EXPRESSED IN: 23 plant structures; EXPRESSED DURING: 13 growth stages; CONTAINS InterPro DOMAIN/s: Protein of unknown function DUF231, plant (InterPro:IPR004253); BEST Arabidopsis thaliana protein match is: unknown protein (TAIR:AT3G12060.1); Has 17239 Blast hits to 5249 proteins in 395 species: Arch…
AT1G09690	Chr1:3136187-3137475	309.435	238.253	228.979	-0.377143	-0.432826	0.032643	0.0128605	protein_coding	60S ribosomal protein L21 (RPL21C)		60S ribosomal protein L21 (RPL21C); FUNCTIONS IN: structural constituent of ribosome; INVOLVED IN: translation; LOCATED IN: cytosolic large ribosomal subunit, ribosome; EXPRESSED IN: juvenile leaf, pollen tube; CONTAINS InterPro DOMAIN/s: Translation protein SH3-like (InterPro:IPR008991), Ribosomal protein L21e (InterPro:IPR001147), Ribosomal protein L21e, conserved site (InterPro:IPR018259); BES…
AT3G17970	Chr3:6147961-6152018	29.0047	22.3186	21.4026	-0.378042	-0.436903	0.0427638	0.0177888	protein_coding	atToc64-III (Arabidopsis thaliana translocon at the outer membrane of chloroplasts 64-III); binding / carbon-nitrogen ligase, with glutamine as amido-N-donor		Arabidopsis thaliana translocon at the outer membrane of chloroplasts 64-III (atToc64-III); FUNCTIONS IN: binding, carbon-nitrogen ligase activity, with glutamine as amido-N-donor; LOCATED IN: chloroplast; EXPRESSED IN: 25 plant structures; EXPRESSED DURING: 13 growth stages; CONTAINS InterPro DOMAIN/s: Tetratricopeptide TPR-1 (InterPro:IPR001440), Tetratricopeptide-like helical (InterPro:IPR0119…
AT5G08670	Chr5:2818116-2821176	120.902	93.0093	82.2701	-0.378387	-0.553797	0.0327805	0.00123454	protein_coding	ATP binding / hydrogen ion transporting ATP synthase, rotational mechanism	Encodes the mitochondrial ATP synthase beta-subunit. This subunit is encoded by a multigene family of three members (At5g08670, At5g08680, At5g08690) that shared 98% sequence identity at the amino acid level.	ATP binding / hydrogen ion transporting ATP synthase, rotational mechanism; FUNCTIONS IN: hydrogen ion transporting ATP synthase activity, rotational mechanism, ATP binding; INVOLVED IN: response to oxidative stress; LOCATED IN: mitochondrion, plasma membrane, chloroplast, mitochondrial proton-transporting ATP synthase complex, catalytic core F(1); EXPRESSED IN: 8 plant structures; EXPRESSED DURI…
AT2G18020	Chr2:7837101-7838304	485.206	373.222	356.44	-0.378564	-0.44334	0.0409293	0.0171798	protein_coding	EMB2296 (embryo defective 2296); structural constituent of ribosome		embryo defective 2296 (EMB2296); FUNCTIONS IN: structural constituent of ribosome; INVOLVED IN: embryonic development ending in seed dormancy, translation; LOCATED IN: in 7 components; EXPRESSED IN: male gametophyte, guard cell, cultured cell; EXPRESSED DURING: L mature pollen stage, M germinated pollen stage; CONTAINS InterPro DOMAIN/s: Translation protein SH3-like (InterPro:IPR008991), Nucleic …
AT5G24060	Chr5:8130272-8133301	46.5535	35.7456	35.8786	-0.381123	-0.374168	0.038493	0.0418514	protein_coding	unknown protein		unknown protein; FUNCTIONS IN: molecular_function unknown; INVOLVED IN: biological_process unknown; LOCATED IN: cellular_component unknown; BEST Arabidopsis thaliana protein match is: unknown protein (TAIR:AT3G49140.1); Has 287 Blast hits to 264 proteins in 72 species: Archae - 0; Bacteria - 18; Metazoa - 77; Fungi - 32; Plants - 41; Viruses - 10; Other Eukaryotes - 109 (source: NCBI BLink).
AT1G08480	Chr1:2684233-2685621	88.3701	67.8432	59.3641	-0.381354	-0.572372	0.0435342	0.00196294	protein_coding	unknown protein		unknown protein; FUNCTIONS IN: molecular_function unknown; INVOLVED IN: biological_process unknown; LOCATED IN: mitochondrion, plasma membrane, plastid, vacuole; EXPRESSED IN: 27 plant structures; EXPRESSED DURING: 15 growth stages; Has 22 Blast hits to 22 proteins in 9 species: Archae - 0; Bacteria - 0; Metazoa - 0; Fungi - 0; Plants - 22; Viruses - 0; Other Eukaryotes - 0 (source: NCBI BLink).
AT1G64520	Chr1:23956385-23958322	89.237	68.496	65.0944	-0.381622	-0.453512	0.0332843	0.00972756	protein_coding	RPN12a (Regulatory Particle non-ATPase 12a); peptidase		Regulatory Particle non-ATPase 12a (RPN12a); FUNCTIONS IN: peptidase activity; INVOLVED IN: in 14 processes; LOCATED IN: proteasome complex, nucleus, proteasome regulatory particle, lid subcomplex, chloroplast envelope; EXPRESSED IN: 23 plant structures; EXPRESSED DURING: 14 growth stages; CONTAINS InterPro DOMAIN/s: 26S proteasome non-ATPase regulatory subunit Rpn12 (InterPro:IPR006746), SAC3/GA…
AT4G27560	Chr4:13759840-13761559	33.8186	25.9287	17.8556	-0.383265	-0.919841	0.0419547	5.99e-07	protein_coding	glycosyltransferase family protein		glycosyltransferase family protein; FUNCTIONS IN: transferase activity, transferring glycosyl groups; INVOLVED IN: response to salt stress, N-terminal protein myristoylation; LOCATED IN: cellular_component unknown; EXPRESSED IN: guard cell; CONTAINS InterPro DOMAIN/s: UDP-glucuronosyl/UDP-glucosyltransferase (InterPro:IPR002213); BEST Arabidopsis thaliana protein match is: glycosyltransferase fam…
AT2G43710	Chr2:18119955-18122889	87.0211	66.5882	60.651	-0.386098	-0.519237	0.0279305	0.0021223	protein_coding	SSI2; acyl-[acyl-carrier-protein] desaturase/ stearoyl-CoA 9-desaturase	Encodes a stearoyl-ACP desaturase, involved in fatty acid desaturation. The ssi2 mutants have increased 18:0 and reduced 18:1 fatty acids. Exogenous application of glycerol to wild type plants mimics the ssi2 mutant phenotype. The altered 18:1 fatty acid content in the ssi2 mutants has an impact on SA- and JA-mediated defense signaling.	SSI2; FUNCTIONS IN: acyl-[acyl-carrier-protein] desaturase activity, stearoyl-CoA 9-desaturase activity; INVOLVED IN: in 9 processes; LOCATED IN: chloroplast, chloroplast stroma; EXPRESSED IN: 22 plant structures; EXPRESSED DURING: 14 growth stages; CONTAINS InterPro DOMAIN/s: Ribonucleotide reductase-related (InterPro:IPR012348), Ferritin/ribonucleotide reductase-like (InterPro:IPR009078), Fatty…
AT1G19740	Chr1:6824321-6825459	104.063	79.5453	66.4328	-0.387611	-0.645895	0.028895	0.000128271	protein_coding	ATP-dependent protease La (LON) domain-containing protein		ATP-dependent protease La (LON) domain-containing protein; FUNCTIONS IN: ATP-dependent peptidase activity; INVOLVED IN: ATP-dependent proteolysis; LOCATED IN: chloroplast; EXPRESSED IN: 22 plant structures; EXPRESSED DURING: 13 growth stages; CONTAINS InterPro DOMAIN/s: Peptidase S16, lon N-terminal (InterPro:IPR003111); BEST Arabidopsis thaliana protein match is: ATP-dependent protease La (LON) …
AT2G29510	Chr2:12634513-12638018	24.3349	18.5856	16.522	-0.388841	-0.557037	0.031734	0.0015092	protein_coding	unknown protein		unknown protein; FUNCTIONS IN: molecular_function unknown; INVOLVED IN: biological_process unknown; LOCATED IN: cellular_component unknown; EXPRESSED IN: 21 plant structures; EXPRESSED DURING: 13 growth stages; BEST Arabidopsis thaliana protein match is: unknown protein (TAIR:AT5G59020.1); Has 3816 Blast hits to 613 proteins in 107 species: Archae - 0; Bacteria - 39; Metazoa - 471; Fungi - 67; Pl…
AT3G13670	Chr3:4469221-4474378	55.6385	42.4877	43.419	-0.389037	-0.35616	0.0281412	0.0462208	protein_coding	protein kinase family protein		protein kinase family protein; FUNCTIONS IN: protein serine/threonine kinase activity, protein kinase activity, kinase activity, ATP binding; INVOLVED IN: protein amino acid phosphorylation; EXPRESSED IN: 24 plant structures; EXPRESSED DURING: 15 growth stages; CONTAINS InterPro DOMAIN/s: Protein kinase, ATP binding site (InterPro:IPR017441), Protein kinase, core (InterPro:IPR000719), Serine/thre…
AT2G16365	Chr2:7074361-7079519	56.0079	42.764	35.9305	-0.389234	-0.638825	0.0291712	0.000350436	protein_coding	F-box family protein		F-box family protein; FUNCTIONS IN: molecular_function unknown; INVOLVED IN: biological_process unknown; LOCATED IN: cellular_component unknown; EXPRESSED IN: 22 plant structures; EXPRESSED DURING: 13 growth stages; CONTAINS InterPro DOMAIN/s: Cyclin-like F-box (InterPro:IPR001810); BEST Arabidopsis thaliana protein match is: F-box family protein (TAIR:AT2G16300.1); Has 77 Blast hits to 74 protei…
AT3G26730	Chr3:9823684-9827438	36.1765	27.6169	28.1138	-0.389502	-0.362178	0.0287327	0.041883	protein_coding	zinc finger (C3HC4-type RING finger) family protein		zinc finger (C3HC4-type RING finger) family protein; FUNCTIONS IN: protein binding, zinc ion binding; INVOLVED IN: biological_process unknown; LOCATED IN: chloroplast; EXPRESSED IN: 25 plant structures; EXPRESSED DURING: 15 growth stages; CONTAINS InterPro DOMAIN/s: Zinc finger, RING-type, conserved site (InterPro:IPR017907), Zinc finger, RING-type (InterPro:IPR001841), Zinc finger, RING/FYVE/PHD…
AT3G13490	Chr3:4395724-4399325	43.2235	32.9894	31.6373	-0.38981	-0.44859	0.0289818	0.0104866	protein_coding	OVA5 (OVULE ABORTION 5); ATP binding / aminoacyl-tRNA ligase/ lysine-tRNA ligase/ nucleic acid binding / nucleotide binding	Encodes a dual targeted lysyl-tRNA ligase that is found both in the mitochondrion and the chloroplast. Plants mutated in this gene exhibit an ovule abortion phenotype.	OVULE ABORTION 5 (OVA5); FUNCTIONS IN: aminoacyl-tRNA ligase activity, nucleotide binding, ATP binding, nucleic acid binding, lysine-tRNA ligase activity; INVOLVED IN: ovule development, tRNA aminoacylation for protein translation; LOCATED IN: mitochondrion, chloroplast, cytoplasm; EXPRESSED IN: 22 plant structures; EXPRESSED DURING: 13 growth stages; CONTAINS InterPro DOMAIN/s: Nucleic acid-bind…
AT4G34870	Chr4:16614326-16615313	319.897	244.038	231.375	-0.390502	-0.465776	0.0284494	0.00822855	protein_coding	ROC5 (ROTAMASE CYCLOPHILIN 5); peptidyl-prolyl cis-trans isomerase	belongs to cyclophilin family	ROTAMASE CYCLOPHILIN 5 (ROC5); FUNCTIONS IN: peptidyl-prolyl cis-trans isomerase activity; INVOLVED IN: protein folding, signal transduction; LOCATED IN: cytosol, apoplast, chloroplast, plasma membrane; EXPRESSED IN: 27 plant structures; EXPRESSED DURING: 15 growth stages; CONTAINS InterPro DOMAIN/s: Cyclophilin-like (InterPro:IPR015891), Peptidyl-prolyl cis-trans isomerase, cyclophilin-type (Int…
AT5G55280	Chr5:22420651-22422649	95.3826	72.759	68.1663	-0.3906	-0.483069	0.0260622	0.00481899	protein_coding	FTSZ1-1; protein binding / structural molecule	Encodes one of two FtsZ proteins, tubulin-like proteins, in Arabidopsis. It is involved in chloroplast division.	FTSZ1-1; FUNCTIONS IN: protein binding, structural molecule activity; INVOLVED IN: chloroplast fission, plastid fission; LOCATED IN: chloroplast stroma, chloroplast; EXPRESSED IN: 23 plant structures; EXPRESSED DURING: 13 growth stages; CONTAINS InterPro DOMAIN/s: Cell division protein FtsZ, N-terminal (InterPro:IPR000158), Tubulin/FtsZ, GTPase (InterPro:IPR003008), Tubulin/FtsZ, C-terminal (Inte…
AT2G30060	Chr2:12826914-12828919	72.4963	55.2943	53.1199	-0.390776	-0.447057	0.030931	0.012059	protein_coding	Ran-binding protein 1b (RanBP1b)		Ran-binding protein 1b (RanBP1b); FUNCTIONS IN: Ran GTPase binding; INVOLVED IN: intracellular transport, protein import into nucleus, translocation; LOCATED IN: cellular_component unknown; EXPRESSED IN: 23 plant structures; EXPRESSED DURING: 13 growth stages; CONTAINS InterPro DOMAIN/s: Ran Binding Protein 1 (InterPro:IPR000156), Pleckstrin homology-type (InterPro:IPR011993); BEST Arabidopsis th…
AT5G03630	Chr5:922165-924683	84.8928	64.7159	56.588	-0.391522	-0.583548	0.0262979	0.00068415	protein_coding	ATMDAR2; monodehydroascorbate reductase (NADH)		ATMDAR2; FUNCTIONS IN: monodehydroascorbate reductase (NADH) activity; INVOLVED IN: response to cadmium ion, response to salt stress; LOCATED IN: cytosol; EXPRESSED IN: 26 plant structures; EXPRESSED DURING: 14 growth stages; CONTAINS InterPro DOMAIN/s: FAD-dependent pyridine nucleotide-disulphide oxidoreductase (InterPro:IPR013027), FAD/NAD-linked reductase, dimerisation (InterPro:IPR016156); BE…
AT3G55620	Chr3:20634201-20636506	66.5281	50.7127	45.5734	-0.391617	-0.544176	0.0331127	0.00243329	protein_coding	emb1624 (embryo defective 1624); ribosome binding / translation initiation factor		embryo defective 1624 (emb1624); FUNCTIONS IN: ribosome binding, translation initiation factor activity; INVOLVED IN: embryonic development ending in seed dormancy, translational initiation; LOCATED IN: nucleolus; EXPRESSED IN: 24 plant structures; EXPRESSED DURING: 15 growth stages; CONTAINS InterPro DOMAIN/s: Translation initiation factor IF6 (InterPro:IPR002769); BEST Arabidopsis thaliana prot…
AT5G30510	Chr5:11619025-11621298	464.623	354.035	344.184	-0.392168	-0.431285	0.0479769	0.0355299	protein_coding	RPS1 (RIBOSOMAL PROTEIN S1); RNA binding / structural constituent of ribosome		RIBOSOMAL PROTEIN S1 (RPS1); FUNCTIONS IN: structural constituent of ribosome, RNA binding; INVOLVED IN: translation; LOCATED IN: thylakoid, chloroplast stroma, chloroplast, membrane; EXPRESSED IN: 24 plant structures; EXPRESSED DURING: 14 growth stages; CONTAINS InterPro DOMAIN/s: Nucleic acid-binding, OB-fold-like (InterPro:IPR016027), Nucleic acid-binding, OB-fold (InterPro:IPR012340), Ribosom…
AT4G10080	Chr4:6300057-6302654	82.8839	63.1509	62.9537	-0.392289	-0.395203	0.0262767	0.023935	protein_coding	unknown protein		unknown protein; LOCATED IN: cellular_component unknown; BEST Arabidopsis thaliana protein match is: unknown protein (TAIR:AT4G13530.1); Has 73 Blast hits to 67 proteins in 15 species: Archae - 2; Bacteria - 1; Metazoa - 0; Fungi - 12; Plants - 54; Viruses - 0; Other Eukaryotes - 4 (source: NCBI BLink).
AT1G19880	Chr1:6900414-6904069	23.0647	17.5601	17.4584	-0.393389	-0.400172	0.0400898	0.0381323	protein_coding	regulator of chromosome condensation (RCC1) family protein		regulator of chromosome condensation (RCC1) family protein; FUNCTIONS IN: Ran GTPase binding; INVOLVED IN: biological_process unknown; LOCATED IN: cellular_component unknown; EXPRESSED IN: 23 plant structures; EXPRESSED DURING: 13 growth stages; CONTAINS InterPro DOMAIN/s: Regulator of chromosome condensation/beta-lactamase-inhibitor protein II (InterPro:IPR009091), Regulator of chromosome conden…
AT3G47370	Chr3:17453477-17454721	119.421	90.9033	83.1545	-0.393658	-0.520599	0.0346388	0.00357989	protein_coding	40S ribosomal protein S20 (RPS20B)		40S ribosomal protein S20 (RPS20B); FUNCTIONS IN: structural constituent of ribosome, RNA binding; INVOLVED IN: translation; LOCATED IN: in 6 components; EXPRESSED IN: 23 plant structures; EXPRESSED DURING: 13 growth stages; CONTAINS InterPro DOMAIN/s: Ribosomal protein S10, conserved site (InterPro:IPR018268), Ribosomal protein S10, eukaryotic/archaeal (InterPro:IPR005729), Ribosomal protein S10…
AT2G27720	Chr2:11818490-11819578	236.341	179.826	174.326	-0.394269	-0.437487	0.0254381	0.011671	protein_coding	60S acidic ribosomal protein P2 (RPP2A)		60S acidic ribosomal protein P2 (RPP2A); FUNCTIONS IN: structural constituent of ribosome; INVOLVED IN: translational elongation, response to cold; LOCATED IN: cytosol, cytosolic ribosome, ribosome, nucleus, membrane; EXPRESSED IN: 26 plant structures; EXPRESSED DURING: 14 growth stages; CONTAINS InterPro DOMAIN/s: Ribosomal protein 60S (InterPro:IPR001813); BEST Arabidopsis thaliana protein matc…
AT1G02150	Chr1:408621-410611	77.5447	58.9881	58.6513	-0.394605	-0.401268	0.024362	0.0213772	protein_coding	pentatricopeptide (PPR) repeat-containing protein		pentatricopeptide (PPR) repeat-containing protein; FUNCTIONS IN: binding; LOCATED IN: chloroplast; EXPRESSED IN: 22 plant structures; EXPRESSED DURING: 13 growth stages; CONTAINS InterPro DOMAIN/s: Pentatricopeptide repeat (InterPro:IPR002885), Tetratricopeptide-like helical (InterPro:IPR011990); BEST Arabidopsis thaliana protein match is: pentatricopeptide (PPR) repeat-containing protein (TAIR:A…
AT3G15850	Chr3:5359008-5361185	127.433	96.9009	94.9676	-0.395155	-0.422633	0.0242337	0.0150728	protein_coding	FAD5 (FATTY ACID DESATURASE 5); 16:0 monogalactosyldiacylglycerol desaturase/ oxidoreductase	Chloroplastic enzyme responsible for the synthesis of 16:1 fatty acids from galactolipids and sulpholipids. Uses ferredoxin as electron donor.	FATTY ACID DESATURASE 5 (FAD5); FUNCTIONS IN: 16:0 monogalactosyldiacylglycerol desaturase activity, oxidoreductase activity; INVOLVED IN: photoinhibition, unsaturated fatty acid biosynthetic process; LOCATED IN: thylakoid; EXPRESSED IN: 22 plant structures; EXPRESSED DURING: 13 growth stages; CONTAINS InterPro DOMAIN/s: Fatty acid desaturase, type 1, core (InterPro:IPR015876), Fatty acid desatur…
AT3G27890	Chr3:10350655-10352033	93.4962	71.0323	61.9327	-0.396433	-0.592608	0.0316665	0.000923338	protein_coding	NQR (NADPH:QUINONE OXIDOREDUCTASE); FMN reductase	Encodes NAD(P)H:quinone reductase which is an FMN binding protein that catalyzes the reduction of quinone substrates to hydroquinones.The enzyme activity was confirmed by in vitro assay.	NADPH:QUINONE OXIDOREDUCTASE (NQR); FUNCTIONS IN: FMN reductase activity; INVOLVED IN: response to salt stress, defense response to bacterium; LOCATED IN: chloroplast stroma, chloroplast, plasma membrane; EXPRESSED IN: 22 plant structures; EXPRESSED DURING: 14 growth stages; CONTAINS InterPro DOMAIN/s: NADPH-dependent FMN reductase (InterPro:IPR005025); Has 2573 Blast hits to 2573 proteins in 777…
AT5G07090	Chr5:2202379-2204078	380.535	289.095	278.597	-0.396487	-0.448254	0.0309468	0.0152998	protein_coding	40S ribosomal protein S4 (RPS4B)		40S ribosomal protein S4 (RPS4B); FUNCTIONS IN: structural constituent of ribosome; INVOLVED IN: translation; LOCATED IN: cytosolic small ribosomal subunit, cytosolic ribosome, plasma membrane; EXPRESSED IN: 25 plant structures; EXPRESSED DURING: 13 growth stages; CONTAINS InterPro DOMAIN/s: Ribosomal protein S4e, central (InterPro:IPR013845), Ribosomal protein S4e, N-terminal, conserved site (In…
AT5G65700	Chr5:26281756-26285247	33.3008	25.2926	21.3944	-0.396841	-0.636727	0.0240892	0.000153106	protein_coding	BAM1 (BARELY ANY MERISTEM 1); ATP binding / kinase/ protein serine/threonine kinase	Encodes a CLAVATA1-related receptor kinase-like protein required for both shoot and flower meristem function. Very similar to BAM2,with more than 85% a.a. identity. It has a broad expression pattern and is involved in vascular strand development in the leaf, control of leaf shape, size and symmetry, male gametophyte development and ovule specification and function. Anthers of double mutants (bam1…	BARELY ANY MERISTEM 1 (BAM1); FUNCTIONS IN: protein serine/threonine kinase activity, kinase activity, ATP binding; INVOLVED IN: in 9 processes; LOCATED IN: plasma membrane; EXPRESSED IN: 32 plant structures; EXPRESSED DURING: 15 growth stages; CONTAINS InterPro DOMAIN/s: Protein kinase, core (InterPro:IPR000719), Leucine-rich repeat, N-terminal (InterPro:IPR013210), Leucine-rich repeat (InterPro…
AT3G10160	Chr3:3139382-3154644	29.5177	22.4172	21.9992	-0.396975	-0.422528	0.0349384	0.0244118	protein_coding	DFC (DHFS-FPGS HOMOLOG C); tetrahydrofolylpolyglutamate synthase	Encodes a protein with tetrahydrofolylpolyglutamate synthase activity that is located in the mitochondrial matrix.	DHFS-FPGS HOMOLOG C (DFC); FUNCTIONS IN: tetrahydrofolylpolyglutamate synthase activity; INVOLVED IN: one-carbon compound metabolic process; LOCATED IN: mitochondrial matrix; EXPRESSED IN: 22 plant structures; EXPRESSED DURING: 13 growth stages; CONTAINS InterPro DOMAIN/s: Mur ligase, central (InterPro:IPR013221), Folylpolyglutamate synthetase, conserved site (InterPro:IPR018109), Mur ligase, C-t…
AT2G32500	Chr2:13794425-13797227	30.7487	23.3435	22.1355	-0.397506	-0.472564	0.033429	0.0106356	protein_coding			FUNCTIONS IN: molecular_function unknown; INVOLVED IN: biological_process unknown; EXPRESSED IN: 23 plant structures; EXPRESSED DURING: 13 growth stages; CONTAINS InterPro DOMAIN/s: Stress responsive alpha-beta barrel (InterPro:IPR013097), Dimeric alpha-beta barrel (InterPro:IPR011008); BEST Arabidopsis thaliana protein match is: unknown protein (TAIR:AT2G31670.1); Has 36 Blast hits to 33 protein…
AT5G39510	Chr5:15821441-15825492	88.5828	67.2443	63.9849	-0.397614	-0.467698	0.032097	0.00942279	protein_coding	SGR4 (SHOOT GRAVITROPSIM 4); receptor	Encodes a member of SNARE gene family. Homologous with yeast VTI1 and is involved in vesicle transport. Mutant alleles such as sgr4/zig are defective in the shoots response to gravity resulting in a zigzag growth pattern of the stem. Involved in protein trafficking to lytic vacuoles. Can conditionally substitute VTI12 in protein storage vacuole trafficking when plants are devoid of VTI12.	SHOOT GRAVITROPSIM 4 (SGR4); FUNCTIONS IN: receptor activity; INVOLVED IN: gravitropism, Golgi to vacuole transport, protein targeting to vacuole; LOCATED IN: in 7 components; EXPRESSED IN: 26 plant structures; EXPRESSED DURING: 15 growth stages; CONTAINS InterPro DOMAIN/s: Vesicle transport v-SNARE (InterPro:IPR007705); BEST Arabidopsis thaliana protein match is: VTI13; SNARE binding / receptor …
AT1G11680	Chr1:3938500-3940754	53.4391	40.5459	35.3858	-0.398341	-0.593128	0.0249092	0.000511548	protein_coding	CYP51G1 (CYTOCHROME P450 51G1); oxygen binding / sterol 14-demethylase	putative obtusifoliol 14-alpha demethylase involved in sterol biosynthesis.	CYTOCHROME P450 51G1 (CYP51G1); FUNCTIONS IN: oxygen binding, sterol 14-demethylase activity; INVOLVED IN: embryonic development ending in seed dormancy, sterol biosynthetic process; LOCATED IN: endoplasmic reticulum, plasma membrane; EXPRESSED IN: 23 plant structures; EXPRESSED DURING: 13 growth stages; CONTAINS InterPro DOMAIN/s: Cytochrome P450 (InterPro:IPR001128), Cytochrome P450, E-class, g…
AT5G15400	Chr5:4997610-5003140	27.2429	20.6659	20.4786	-0.398628	-0.41017	0.0244256	0.0194225	protein_coding	U-box domain-containing protein		U-box domain-containing protein; FUNCTIONS IN: ubiquitin-protein ligase activity; INVOLVED IN: protein ubiquitination; LOCATED IN: ubiquitin ligase complex; EXPRESSED IN: 23 plant structures; EXPRESSED DURING: 13 growth stages; CONTAINS InterPro DOMAIN/s: U box (InterPro:IPR003613), Zinc finger, RING/FYVE/PHD-type (InterPro:IPR013083); Has 761 Blast hits to 744 proteins in 149 species: Archae - 0…
AT5G42390	Chr5:16945250-16953100	77.7476	58.9657	60.1791	-0.398922	-0.367938	0.0273713	0.0481349	protein_coding	metalloendopeptidase		metalloendopeptidase; FUNCTIONS IN: metalloendopeptidase activity, zinc ion binding, catalytic activity, metal ion binding; INVOLVED IN: proteolysis; LOCATED IN: mitochondrion, chloroplast stroma, chloroplast; EXPRESSED IN: 24 plant structures; EXPRESSED DURING: 15 growth stages; CONTAINS InterPro DOMAIN/s: Peptidase M16, C-terminal (InterPro:IPR007863), Peptidase M16, N-terminal (InterPro:IPR011…
AT3G18440	Chr3:6328114-6330794	21.3265	16.1717	15.7124	-0.399178	-0.43915	0.0416242	0.0264042	protein_coding	AtALMT9 (aluminum-activated malate transporter 9); anion channel	Belongs to the aluminum-activated malate transporter family. Encodes a vacuolar malate channel. Expressed in all parts of plants. Almost exclusively expressed in mesophyll cells of leaves.	aluminum-activated malate transporter 9 (AtALMT9); FUNCTIONS IN: anion channel activity; INVOLVED IN: malate transport; LOCATED IN: plant-type vacuole membrane; EXPRESSED IN: 22 plant structures; EXPRESSED DURING: 11 growth stages; CONTAINS InterPro DOMAIN/s: Uncharacterised protein family UPF0005 (InterPro:IPR006214); BEST Arabidopsis thaliana protein match is: unknown protein (TAIR:AT1G18420.1)…
AT5G06690	Chr5:2060500-2061956	154.181	116.913	107.213	-0.399188	-0.522548	0.0303663	0.00375379	protein_coding	WCRKC1 (WCRKC THIOREDOXIN 1)	Encodes a thioredoxin (WCRKC1) localized in chloroplast stroma. Contains a WCRKC motif.	WCRKC THIOREDOXIN 1 (WCRKC1); INVOLVED IN: cell redox homeostasis; LOCATED IN: chloroplast stroma, chloroplast thylakoid; EXPRESSED IN: 22 plant structures; EXPRESSED DURING: 13 growth stages; CONTAINS InterPro DOMAIN/s: Thioredoxin, core (InterPro:IPR015467), Thioredoxin-like (InterPro:IPR017936), Thioredoxin domain (InterPro:IPR013766), Thioredoxin-like fold (InterPro:IPR012336); BEST Arabidops…
AT4G26270	Chr4:13300794-13304347	23.0506	17.4782	17.4962	-0.39925	-0.396161	0.0377311	0.0411115	protein_coding	PFK3 (PHOSPHOFRUCTOKINASE 3); 6-phosphofructokinase		PHOSPHOFRUCTOKINASE 3 (PFK3); FUNCTIONS IN: 6-phosphofructokinase activity; INVOLVED IN: glycolysis; LOCATED IN: cytosol, 6-phosphofructokinase complex; EXPRESSED IN: 24 plant structures; EXPRESSED DURING: 17 growth stages; CONTAINS InterPro DOMAIN/s: Pyrophosphate-dependent phosphofructokinase TP0108 (InterPro:IPR012004), Phosphofructokinase (InterPro:IPR000023); BEST Arabidopsis thaliana protei…
AT5G35160	Chr5:13414750-13417205	32.6325	24.7334	21.2545	-0.399849	-0.616942	0.0273971	0.000440176	protein_coding			LOCATED IN: integral to membrane, Golgi apparatus; EXPRESSED IN: 24 plant structures; EXPRESSED DURING: 13 growth stages; CONTAINS InterPro DOMAIN/s: Nonaspanin (TM9SF) (InterPro:IPR004240); BEST Arabidopsis thaliana protein match is: unknown protein (TAIR:AT4G12650.1); Has 1053 Blast hits to 1004 proteins in 163 species: Archae - 0; Bacteria - 0; Metazoa - 478; Fungi - 143; Plants - 250; Viruses…
AT2G21860	Chr2:9318257-9320002	41.9936	31.8136	27.3206	-0.400524	-0.61858	0.0284262	0.000494107	protein_coding	violaxanthin de-epoxidase-related		violaxanthin de-epoxidase-related; FUNCTIONS IN: molecular_function unknown; INVOLVED IN: biological_process unknown; EXPRESSED IN: 24 plant structures; EXPRESSED DURING: 14 growth stages; BEST Arabidopsis thaliana protein match is: NPQ1 (NON-PHOTOCHEMICAL QUENCHING 1); violaxanthin de-epoxidase (TAIR:AT1G08550.2); Has 96 Blast hits to 96 proteins in 26 species: Archae - 0; Bacteria - 0; Metazoa …
AT5G56000	Chr5:22677450-22680152	16.9599	12.8422	12.772	-0.401234	-0.407542	0.0431899	0.0430777	protein_coding	heat shock protein 81-4 (HSP81-4)		heat shock protein 81-4 (HSP81-4); FUNCTIONS IN: unfolded protein binding, ATP binding; INVOLVED IN: protein folding; LOCATED IN: cytosol, apoplast, cell wall, nucleus, plasma membrane; EXPRESSED IN: male gametophyte, cultured cell, pollen tube; EXPRESSED DURING: L mature pollen stage, M germinated pollen stage; CONTAINS InterPro DOMAIN/s: Heat shock protein Hsp90 (InterPro:IPR001404), ATP-bindin…
AT5G49940	Chr5:20315397-20317401	116.986	88.5481	90.6314	-0.401802	-0.366654	0.0232366	0.0403163	protein_coding	NFU2 (NIFU-LIKE PROTEIN 2); structural molecule	Encodes a protein containing the NFU domain and functions as a molecular scaffold for iron-sulfur cluster assembly and delivery. Homologous to the cyanobacterial CNFU protein and is targeted to the chloroplast.	NIFU-LIKE PROTEIN 2 (NFU2); FUNCTIONS IN: structural molecule activity; INVOLVED IN: iron-sulfur cluster assembly, chloroplast organization; LOCATED IN: chloroplast; EXPRESSED IN: 24 plant structures; EXPRESSED DURING: 15 growth stages; CONTAINS InterPro DOMAIN/s: NIF system FeS cluster assembly, NifU, C-terminal (InterPro:IPR001075); BEST Arabidopsis thaliana protein match is: NFU3; structural m…
AT4G27960	Chr4:13915819-13917420	162.946	123.31	118.184	-0.402099	-0.461761	0.0260565	0.00916239	protein_coding	UBC9 (UBIQUITIN CONJUGATING ENZYME 9); ubiquitin-protein ligase	ubiquitin conjugating enzyme	UBIQUITIN CONJUGATING ENZYME 9 (UBC9); FUNCTIONS IN: ubiquitin-protein ligase activity; INVOLVED IN: ubiquitin-dependent protein catabolic process; EXPRESSED IN: male gametophyte, pollen tube; EXPRESSED DURING: L mature pollen stage, M germinated pollen stage; CONTAINS InterPro DOMAIN/s: Ubiquitin-conjugating enzyme/RWD-like (InterPro:IPR016135), Ubiquitin-conjugating enzyme, E2 (InterPro:IPR0006…
AT2G38270	Chr2:16031261-16033076	97.1708	73.5025	72.0174	-0.402729	-0.43058	0.0243355	0.0147606	protein_coding	CXIP2 (CAX-INTERACTING PROTEIN 2); electron carrier/ protein disulfide oxidoreductase	Encodes protein homologous to CXIP1. CXIP1 is a PICOT domain containing protein interacts with CAX1, a high capacity calcium transporter. However, CXP2 does not interact with CAX1 and only moderately activates another calcium transporter CAX4.	CAX-INTERACTING PROTEIN 2 (CXIP2); FUNCTIONS IN: electron carrier activity, protein disulfide oxidoreductase activity; INVOLVED IN: cation transport; LOCATED IN: chloroplast stroma, chloroplast; EXPRESSED IN: 24 plant structures; EXPRESSED DURING: 15 growth stages; CONTAINS InterPro DOMAIN/s: Glutaredoxin (InterPro:IPR002109), Thioredoxin-like fold (InterPro:IPR012336), Glutaredoxin-related prote…
AT1G53050	Chr1:19772044-19775747	18.0086	13.6171	12.6871	-0.403271	-0.503732	0.0327067	0.0071759	protein_coding	protein kinase family protein		protein kinase family protein; FUNCTIONS IN: protein serine/threonine kinase activity, protein kinase activity, kinase activity, ATP binding; INVOLVED IN: protein amino acid phosphorylation, N-terminal protein myristoylation; LOCATED IN: plasma membrane; EXPRESSED IN: 24 plant structures; EXPRESSED DURING: 13 growth stages; CONTAINS InterPro DOMAIN/s: Protein kinase, ATP binding site (InterPro:IP…
AT2G40400	Chr2:16869333-16873258	30.305	22.9112	19.8982	-0.403502	-0.605321	0.0256734	0.000511023	protein_coding	unknown protein		unknown protein; LOCATED IN: chloroplast thylakoid lumen; EXPRESSED IN: 22 plant structures; EXPRESSED DURING: 15 growth stages; CONTAINS InterPro DOMAIN/s: Protein of unknown function DUF399 (InterPro:IPR007314); BEST Arabidopsis thaliana protein match is: unknown protein (TAIR:AT3G56140.1); Has 292 Blast hits to 292 proteins in 67 species: Archae - 0; Bacteria - 109; Metazoa - 1; Fungi - 0; Pla…
AT3G02760	Chr3:597358-600650	28.6315	21.6422	22.0521	-0.403757	-0.375093	0.0240456	0.0358759	protein_coding	ATP binding / aminoacyl-tRNA ligase/ histidine-tRNA ligase/ nucleotide binding		ATP binding / aminoacyl-tRNA ligase/ histidine-tRNA ligase/ nucleotide binding; FUNCTIONS IN: histidine-tRNA ligase activity, aminoacyl-tRNA ligase activity, nucleotide binding, ATP binding; INVOLVED IN: histidyl-tRNA aminoacylation, translation, tRNA aminoacylation for protein translation; LOCATED IN: chloroplast, cytoplasm; EXPRESSED IN: 22 plant structures; EXPRESSED DURING: 13 growth stages; …
AT3G51010	Chr3:18946697-18948157	47.329	35.7705	33.3148	-0.403953	-0.504965	0.048714	0.0151346	protein_coding	unknown protein		unknown protein; FUNCTIONS IN: molecular_function unknown; INVOLVED IN: biological_process unknown; LOCATED IN: mitochondrion, plastid; EXPRESSED IN: 22 plant structures; EXPRESSED DURING: 13 growth stages; Has 13 Blast hits to 13 proteins in 5 species: Archae - 0; Bacteria - 0; Metazoa - 0; Fungi - 0; Plants - 13; Viruses - 0; Other Eukaryotes - 0 (source: NCBI BLink).
AT4G27600	Chr4:13782514-13785112	106.341	80.3418	74.6593	-0.40447	-0.508701	0.0208547	0.00291289	protein_coding	pfkB-type carbohydrate kinase family protein		pfkB-type carbohydrate kinase family protein; FUNCTIONS IN: kinase activity; LOCATED IN: chloroplast; EXPRESSED IN: 23 plant structures; EXPRESSED DURING: 15 growth stages; CONTAINS InterPro DOMAIN/s: Carbohydrate/purine kinase (InterPro:IPR011611), Carbohydrate/puine kinase, PfkB, conserved site (InterPro:IPR002173); BEST Arabidopsis thaliana protein match is: pfkB-type carbohydrate kinase famil…
AT3G02530	Chr3:528573-532582	37.8285	28.5688	26.6789	-0.405035	-0.50218	0.0251372	0.00461664	protein_coding	chaperonin, putative		chaperonin, putative; FUNCTIONS IN: unfolded protein binding, protein binding, ATP binding; INVOLVED IN: response to cadmium ion; LOCATED IN: membrane, cytoplasm; EXPRESSED IN: 23 plant structures; EXPRESSED DURING: 13 growth stages; CONTAINS InterPro DOMAIN/s: Chaperonin Cpn60/TCP-1 (InterPro:IPR002423), Chaperone, tailless complex polypeptide 1 (InterPro:IPR017998), T-complex protein 1, zeta su…
AT2G01350	Chr2:163953-167259	71.4727	53.9742	52.1218	-0.40512	-0.453907	0.0425575	0.0117519	protein_coding	QPT (QUINOLINATE PHOSHORIBOSYLTRANSFERASE); nicotinate-nucleotide diphosphorylase (carboxylating)	At2g01350 encodes quinolinate phosphoribosyl transferase involved in NAD biosynthesis as shown by heterologous expression in E. coli.	QUINOLINATE PHOSHORIBOSYLTRANSFERASE (QPT); FUNCTIONS IN: nicotinate-nucleotide diphosphorylase (carboxylating) activity; INVOLVED IN: NAD biosynthetic process; LOCATED IN: chloroplast; EXPRESSED IN: 23 plant structures; EXPRESSED DURING: 13 growth stages; CONTAINS InterPro DOMAIN/s: Aldolase-type TIM barrel (InterPro:IPR013785), Nicotinate-nucleotide pyrophosphorylase (InterPro:IPR004393), Quino…
AT1G10580	Chr1:3491280-3493737	23.6489	17.8583	16.4965	-0.405174	-0.518016	0.0336343	0.0064343	protein_coding	transducin family protein / WD-40 repeat family protein		transducin family protein / WD-40 repeat family protein; FUNCTIONS IN: nucleotide binding; LOCATED IN: CUL4 RING ubiquitin ligase complex; EXPRESSED IN: male gametophyte, pollen tube; EXPRESSED DURING: L mature pollen stage, M germinated pollen stage; CONTAINS InterPro DOMAIN/s: WD40 repeat-like (InterPro:IPR011046), WD40 repeat, region (InterPro:IPR017986), WD40/YVTN repeat-like (InterPro:IPR015…
AT2G47840	Chr2:19594186-19595001	62.7624	47.3892	42.0194	-0.405344	-0.577247	0.0389561	0.00320283	protein_coding	tic20 protein-related		tic20 protein-related; LOCATED IN: mitochondrion, chloroplast, plastid, chloroplast envelope; EXPRESSED IN: 24 plant structures; EXPRESSED DURING: 13 growth stages; BEST Arabidopsis thaliana protein match is: unknown protein (TAIR:AT5G55710.1); Has 272 Blast hits to 272 proteins in 73 species: Archae - 0; Bacteria - 107; Metazoa - 0; Fungi - 0; Plants - 50; Viruses - 0; Other Eukaryotes - 115 (so…
AT5G63510	Chr5:25423983-25425841	60.3743	45.571	42.9731	-0.405821	-0.488903	0.0295947	0.00813445	protein_coding	GAMMA CAL1 (GAMMA CARBONIC ANHYDRASE LIKE 1); carbonate dehydratase	Encodes a mitochondrial gamma carbonic anhydrase-like protein. Component of the NADH dehydrogenase complex.	GAMMA CARBONIC ANHYDRASE LIKE 1 (GAMMA CAL1); FUNCTIONS IN: carbonate dehydratase activity; INVOLVED IN: response to salt stress, photorespiration; LOCATED IN: mitochondrion, mitochondrial membrane, respiratory chain complex I, membrane; EXPRESSED IN: 24 plant structures; EXPRESSED DURING: 15 growth stages; CONTAINS InterPro DOMAIN/s: Trimeric LpxA-like (InterPro:IPR011004), Bacterial transferase…
AT2G17420	Chr2:7564344-7566539	59.1867	44.6431	41.0334	-0.406837	-0.526878	0.0230407	0.00254722	protein_coding	NTRA (NADPH-DEPENDENT THIOREDOXIN REDUCTASE A); thioredoxin-disulfide reductase	NADPH-dependent thioredoxin reductase, major cytosolic isoform	NADPH-DEPENDENT THIOREDOXIN REDUCTASE A (NTRA); FUNCTIONS IN: thioredoxin-disulfide reductase activity; INVOLVED IN: in 6 processes; LOCATED IN: cytosol, mitochondrial matrix; EXPRESSED IN: male gametophyte, guard cell, cultured cell, pollen tube, leaf; EXPRESSED DURING: L mature pollen stage, M germinated pollen stage, seedling growth; CONTAINS InterPro DOMAIN/s: Pyridine nucleotide-disulphide o…
AT5G60640	Chr5:24370958-24374038	75.7762	57.1285	57.1722	-0.407534	-0.404833	0.0211179	0.021027	protein_coding	ATPDIL1-4 (PDI-LIKE 1-4); protein disulfide isomerase	Encodes a protein disulfide isomerase-like (PDIL) protein, a member of a multigene family within the thioredoxin (TRX) superfamily. Unlike several other PDI family members, transcript levels for this gene are not up-regulated in response to three different chemical inducers of ER stress (dithiothreitol, beta-mercaptoethanol, and tunicamycin). However, the level of transcripts for this gene is sli…	PDI-LIKE 1-4 (ATPDIL1-4); FUNCTIONS IN: protein disulfide isomerase activity; INVOLVED IN: response to oxidative stress; LOCATED IN: mitochondrion, endoplasmic reticulum, plasma membrane, chloroplast; EXPRESSED IN: 26 plant structures; EXPRESSED DURING: 14 growth stages; CONTAINS InterPro DOMAIN/s: Thioredoxin fold (InterPro:IPR012335), Disulphide isomerase (InterPro:IPR005788), Thioredoxin domai…
AT2G23670	Chr2:10063154-10064004	181.699	136.956	134.897	-0.407836	-0.428088	0.0251004	0.0179117	protein_coding	YCF37 (Arabidopsis homolog of Synechocystis YCF37)		Arabidopsis homolog of Synechocystis YCF37 (YCF37); FUNCTIONS IN: molecular_function unknown; INVOLVED IN: biological_process unknown; LOCATED IN: thylakoid, chloroplast thylakoid membrane, chloroplast thylakoid lumen, chloroplast; EXPRESSED IN: 20 plant structures; EXPRESSED DURING: 13 growth stages; Has 30 Blast hits to 30 proteins in 9 species: Archae - 0; Bacteria - 0; Metazoa - 0; Fungi - 0;…
AT3G53710	Chr3:19903312-19905489	38.3137	28.8464	29.3161	-0.409472	-0.384569	0.0248178	0.0354645	protein_coding	AGD6; ARF GTPase activator/ DNA binding / zinc ion binding	A member of ARF GAP domain (AGD), A thaliana has 15 members, grouped into four classes.	AGD6; FUNCTIONS IN: ARF GTPase activator activity, DNA binding, zinc ion binding; INVOLVED IN: regulation of ARF GTPase activity; LOCATED IN: cytosol, nucleus; EXPRESSED IN: 24 plant structures; EXPRESSED DURING: 15 growth stages; CONTAINS InterPro DOMAIN/s: Arf GTPase activating protein (InterPro:IPR001164); BEST Arabidopsis thaliana protein match is: AGD7; ARF GTPase activator/ DNA binding / zi…
AT2G44310	Chr2:18309211-18309826	152.454	114.774	85.2249	-0.409579	-0.837428	0.0246832	1.83e-06	protein_coding	calcium-binding EF hand family protein		calcium-binding EF hand family protein; FUNCTIONS IN: calcium ion binding; INVOLVED IN: biological_process unknown; LOCATED IN: cellular_component unknown; EXPRESSED IN: 23 plant structures; EXPRESSED DURING: 14 growth stages; CONTAINS InterPro DOMAIN/s: EF-HAND 1 (InterPro:IPR018247), EF-HAND 2 (InterPro:IPR018249), EF-Hand type (InterPro:IPR011992), Calcium-binding EF-hand (InterPro:IPR002048),…
AT3G49080	Chr3:18194153-18196727	24.7824	18.6568	16.4192	-0.409615	-0.592333	0.0373375	0.00265037	protein_coding	ribosomal protein S9 family protein		ribosomal protein S9 family protein; FUNCTIONS IN: structural constituent of ribosome; INVOLVED IN: translation; LOCATED IN: cytosolic small ribosomal subunit, ribosome, intracellular; EXPRESSED IN: 23 plant structures; EXPRESSED DURING: 13 growth stages; CONTAINS InterPro DOMAIN/s: Ribosomal protein S9 (InterPro:IPR000754), Ribosomal protein S5 domain 2-type fold (InterPro:IPR014721); BEST Arabi…
AT5G46450	Chr5:18835617-18839546	13.5189	10.172	8.65402	-0.41037	-0.641934	0.0324226	0.000725262	protein_coding	disease resistance protein (TIR-NBS-LRR class), putative		disease resistance protein (TIR-NBS-LRR class), putative; FUNCTIONS IN: protein binding, transmembrane receptor activity, nucleoside-triphosphatase activity, nucleotide binding, ATP binding; INVOLVED IN: signal transduction, defense response, apoptosis, innate immune response; LOCATED IN: intrinsic to membrane; EXPRESSED IN: 18 plant structures; EXPRESSED DURING: 11 growth stages; CONTAINS InterP…
AT5G52840	Chr5:21413645-21417616	130.804	98.3913	89.7301	-0.410801	-0.542142	0.0276243	0.00262041	protein_coding	NADH-ubiquinone oxidoreductase-related		NADH-ubiquinone oxidoreductase-related; FUNCTIONS IN: oxidoreductase activity, acting on NADH or NADPH; INVOLVED IN: photorespiration; LOCATED IN: mitochondrion, mitochondrial membrane, chloroplast, respiratory chain complex I, membrane; EXPRESSED IN: 22 plant structures; EXPRESSED DURING: 14 growth stages; CONTAINS InterPro DOMAIN/s: ETC complex I subunit (InterPro:IPR006806); BEST Arabidopsis t…
AT2G45980	Chr2:18917351-18919109	41.1147	30.9184	30.6235	-0.411188	-0.42342	0.0313788	0.027774	protein_coding	unknown protein		unknown protein; FUNCTIONS IN: molecular_function unknown; INVOLVED IN: biological_process unknown; LOCATED IN: cellular_component unknown; EXPRESSED IN: 25 plant structures; EXPRESSED DURING: 15 growth stages; BEST Arabidopsis thaliana protein match is: unknown protein (TAIR:AT4G00355.3); Has 57 Blast hits to 54 proteins in 10 species: Archae - 0; Bacteria - 0; Metazoa - 0; Fungi - 0; Plants - 5…
AT1G07790	Chr1:2412979-2413708	66.4748	49.9845	45.3268	-0.411325	-0.550846	0.0394541	0.00614092	protein_coding	HTB1; DNA binding	Encodes a histone 2B (H2B) protein.	HTB1; FUNCTIONS IN: DNA binding; INVOLVED IN: nucleosome assembly; LOCATED IN: chloroplast; EXPRESSED IN: 23 plant structures; EXPRESSED DURING: 13 growth stages; CONTAINS InterPro DOMAIN/s: Histone H2B (InterPro:IPR000558), Histone-fold (InterPro:IPR009072), Histone core (InterPro:IPR007125); BEST Arabidopsis thaliana protein match is: HTB2; DNA binding (TAIR:AT5G22880.1); Has 2813 Blast hits to…
AT1G27400	Chr1:9515134-9516940	207.083	155.707	162.077	-0.411372	-0.351927	0.0186557	0.0468676	protein_coding	60S ribosomal protein L17 (RPL17A)		60S ribosomal protein L17 (RPL17A); FUNCTIONS IN: structural constituent of ribosome; INVOLVED IN: translation; LOCATED IN: cytosolic large ribosomal subunit, ribosome, plasma membrane, chloroplast, vacuole; EXPRESSED IN: 23 plant structures; EXPRESSED DURING: 13 growth stages; CONTAINS InterPro DOMAIN/s: Ribosomal protein L22/L17 (InterPro:IPR001063), Ribosomal protein L22/L17, eukaryotic/archae…
AT2G37660	Chr2:15792622-15797059	491.817	369.657	336.714	-0.411937	-0.545001	0.0360375	0.00602663	protein_coding	binding / catalytic/ coenzyme binding		binding / catalytic/ coenzyme binding; FUNCTIONS IN: coenzyme binding, binding, catalytic activity; INVOLVED IN: defense response to bacterium; LOCATED IN: thylakoid, apoplast, chloroplast stroma, chloroplast; EXPRESSED IN: 24 plant structures; EXPRESSED DURING: 14 growth stages; CONTAINS InterPro DOMAIN/s: NAD-dependent epimerase/dehydratase (InterPro:IPR001509), NAD(P)-binding (InterPro:IPR0160…
AT5G11880	Chr5:3827525-3829986	52.944	39.791	38.1798	-0.412027	-0.470062	0.0201171	0.00697721	protein_coding	diaminopimelate decarboxylase, putative / DAP carboxylase, putative		diaminopimelate decarboxylase, putative / DAP carboxylase, putative; FUNCTIONS IN: diaminopimelate decarboxylase activity; INVOLVED IN: lysine biosynthetic process via diaminopimelate; LOCATED IN: chloroplast; EXPRESSED IN: guard cell, cultured cell; CONTAINS InterPro DOMAIN/s: Diaminopimelate decarboxylase (InterPro:IPR002986), Alanine racemase/group IV decarboxylase, C-terminal (InterPro:IPR009…
AT4G09800	Chr4:6173714-6177293	263.333	197.853	186.844	-0.412462	-0.493458	0.0234734	0.00552766	protein_coding	RPS18C (S18 RIBOSOMAL PROTEIN); RNA binding / nucleic acid binding / structural constituent of ribosome	encodes a ribosomal protein S18C, a constituent of the small subunit of the ribosomal complex	S18 RIBOSOMAL PROTEIN (RPS18C); FUNCTIONS IN: structural constituent of ribosome, RNA binding, nucleic acid binding; INVOLVED IN: translation; LOCATED IN: cytosolic small ribosomal subunit, small ribosomal subunit, nucleolus, cell wall, vacuole; EXPRESSED IN: 23 plant structures; EXPRESSED DURING: 13 growth stages; CONTAINS InterPro DOMAIN/s: Ribosomal protein S13, conserved site (InterPro:IPR018…
AT4G40030	Chr4:18555576-18556972	286.136	214.981	183.458	-0.412491	-0.639653	0.023651	0.000247864	protein_coding	histone H3.2		histone H3.2; FUNCTIONS IN: DNA binding; INVOLVED IN: nucleosome assembly; LOCATED IN: nucleus, nucleosome; EXPRESSED IN: 25 plant structures; EXPRESSED DURING: 16 growth stages; CONTAINS InterPro DOMAIN/s: Histone H3 (InterPro:IPR000164), Histone-fold (InterPro:IPR009072), Histone core (InterPro:IPR007125); BEST Arabidopsis thaliana protein match is: histone H3 (TAIR:AT5G10980.1); Has 10278 Blas…
AT5G37780	Chr5:15004526-15006205	258.763	194.369	183.415	-0.412834	-0.494921	0.0186936	0.00371537	protein_coding	CAM1 (CALMODULIN 1); calcium ion binding	encodes a calmodulin that is involved in thigmomorphogenesis. Gene expression is rapidly induced upon a variety of abiotic stimuli, including water spray, subirrigation, wind, touch, wounding, or darkness.	CALMODULIN 1 (CAM1); FUNCTIONS IN: calcium ion binding; INVOLVED IN: response to mechanical stimulus, detection of calcium ion; LOCATED IN: nucleus; EXPRESSED IN: 24 plant structures; EXPRESSED DURING: 15 growth stages; CONTAINS InterPro DOMAIN/s: EF-HAND 1 (InterPro:IPR018247), EF-HAND 2 (InterPro:IPR018249), EF-Hand type (InterPro:IPR011992), Calcium-binding EF-hand (InterPro:IPR002048), EF han…
AT1G05150	Chr1:1484066-1486960	16.7404	12.5687	11.8589	-0.413497	-0.495765	0.0295029	0.00884861	protein_coding	calcium-binding EF hand family protein		calcium-binding EF hand family protein; FUNCTIONS IN: binding, zinc ion binding, calcium ion binding; INVOLVED IN: biological_process unknown; LOCATED IN: plasma membrane; EXPRESSED IN: 24 plant structures; EXPRESSED DURING: 13 growth stages; CONTAINS InterPro DOMAIN/s: Tetratricopeptide TPR-1 (InterPro:IPR001440), Tetratricopeptide-like helical (InterPro:IPR011990), EF hand (InterPro:IPR018248),…
AT2G44920	Chr2:18524386-18526827	97.0965	72.8502	68.6791	-0.414487	-0.497952	0.0181153	0.00754455	protein_coding	thylakoid lumenal 15 kDa protein, chloroplast		thylakoid lumenal 15 kDa protein, chloroplast; FUNCTIONS IN: molecular_function unknown; LOCATED IN: thylakoid, thylakoid lumen, chloroplast thylakoid membrane, chloroplast thylakoid lumen, chloroplast; EXPRESSED IN: 24 plant structures; EXPRESSED DURING: 13 growth stages; CONTAINS InterPro DOMAIN/s: Pentapeptide repeat (InterPro:IPR001646); BEST Arabidopsis thaliana protein match is: FIP2; prote…
AT3G10050	Chr3:3098724-3101761	22.184	16.6349	13.3527	-0.41531	-0.730793	0.0286964	9.7e-05	protein_coding	OMR1 (L-O-METHYLTHREONINE RESISTANT 1); L-threonine ammonia-lyase	first enzyme in the biosynthetic pathway of isoleucine	L-O-METHYLTHREONINE RESISTANT 1 (OMR1); FUNCTIONS IN: L-threonine ammonia-lyase activity; INVOLVED IN: isoleucine biosynthetic process, threonine metabolic process; LOCATED IN: chloroplast; EXPRESSED IN: 22 plant structures; EXPRESSED DURING: 13 growth stages; CONTAINS InterPro DOMAIN/s: Threonine dehydratase I (InterPro:IPR005787), Pyridoxal phosphate-dependent enzyme, beta subunit (InterPro:IPR…
AT4G29390	Chr4:14464986-14465983	196.505	147.351	137.306	-0.415311	-0.51558	0.0236693	0.00439041	protein_coding	40S ribosomal protein S30 (RPS30B)		40S ribosomal protein S30 (RPS30B); FUNCTIONS IN: structural constituent of ribosome; INVOLVED IN: translation; LOCATED IN: cytosolic small ribosomal subunit, ribosome, nucleolus; EXPRESSED IN: 23 plant structures; EXPRESSED DURING: 13 growth stages; CONTAINS InterPro DOMAIN/s: Ribosomal protein S30 (InterPro:IPR006846); BEST Arabidopsis thaliana protein match is: 40S ribosomal protein S30 (RPS30…
AT2G16950	Chr2:7353846-7361202	29.1516	21.8595	22.4893	-0.415314	-0.372738	0.0187442	0.0352846	protein_coding	TRN1 (TRANSPORTIN 1); protein transporter	Nuclear import receptor for AtGRP7.	TRANSPORTIN 1 (TRN1); FUNCTIONS IN: protein transporter activity; INVOLVED IN: protein import into nucleus, docking, nuclear import; LOCATED IN: nucleus, nuclear pore, cytoplasm; EXPRESSED IN: 24 plant structures; EXPRESSED DURING: 15 growth stages; CONTAINS InterPro DOMAIN/s: HEAT (InterPro:IPR000357), Importin-beta, N-terminal (InterPro:IPR001494), Armadillo-like helical (InterPro:IPR011989), A…
AT3G02350	Chr3:479005-481474	34.4671	25.8296	21.0506	-0.416194	-0.70976	0.0205724	4.15e-05	protein_coding	GAUT9 (Galacturonosyltransferase 9); polygalacturonate 4-alpha-galacturonosyltransferase/ transferase, transferring glycosyl groups / transferase, transferring hexosyl groups	Encodes a protein with putative galacturonosyltransferase activity.	Galacturonosyltransferase 9 (GAUT9); FUNCTIONS IN: transferase activity, transferring hexosyl groups, polygalacturonate 4-alpha-galacturonosyltransferase activity, transferase activity, transferring glycosyl groups; INVOLVED IN: carbohydrate biosynthetic process; LOCATED IN: Golgi apparatus; EXPRESSED IN: 23 plant structures; EXPRESSED DURING: 13 growth stages; CONTAINS InterPro DOMAIN/s: Glycosy…
AT3G03960	Chr3:1024257-1027891	60.4803	45.3216	43.3971	-0.416267	-0.47727	0.0172125	0.00544869	protein_coding	chaperonin, putative		chaperonin, putative; FUNCTIONS IN: unfolded protein binding, protein binding, ATP binding; INVOLVED IN: protein folding, cellular protein metabolic process; LOCATED IN: membrane; EXPRESSED IN: 23 plant structures; EXPRESSED DURING: 13 growth stages; CONTAINS InterPro DOMAIN/s: Chaperonin Cpn60/TCP-1 (InterPro:IPR002423), Chaperone, tailless complex polypeptide 1 (InterPro:IPR017998), Chaperonin …
AT4G33630	Chr4:16155502-16160327	36.7108	27.5072	27.8315	-0.416394	-0.397891	0.0352665	0.0431283	protein_coding	EX1 (EXECUTER1)		EXECUTER1 (EX1); INVOLVED IN: response to singlet oxygen; LOCATED IN: thylakoid membrane; EXPRESSED IN: 23 plant structures; EXPRESSED DURING: 15 growth stages; BEST Arabidopsis thaliana protein match is: unknown protein (TAIR:AT1G27510.1); Has 263 Blast hits to 253 proteins in 71 species: Archae - 0; Bacteria - 6; Metazoa - 96; Fungi - 34; Plants - 52; Viruses - 5; Other Eukaryotes - 70 (source:…
AT5G54900	Chr5:22295382-22298346	50.5339	37.8644	38.5594	-0.41641	-0.388574	0.0224202	0.0333886	protein_coding	ATRBP45A (RNA-binding protein 45A); RNA binding		RNA-binding protein 45A (ATRBP45A); FUNCTIONS IN: RNA binding; EXPRESSED IN: 24 plant structures; EXPRESSED DURING: 14 growth stages; CONTAINS InterPro DOMAIN/s: RNA recognition motif, RNP-1 (InterPro:IPR000504), Nucleotide-binding, alpha-beta plait (InterPro:IPR012677); BEST Arabidopsis thaliana protein match is: ATRBP45C; RNA binding (TAIR:AT4G27000.1); Has 26274 Blast hits to 15473 proteins in…
AT3G22520	Chr3:7974761-7977590	21.7133	16.2691	16.1764	-0.416445	-0.423094	0.0314729	0.0306475	protein_coding	unknown protein		unknown protein; INVOLVED IN: biological_process unknown; LOCATED IN: chloroplast stroma, chloroplast, chloroplast envelope; EXPRESSED IN: 24 plant structures; EXPRESSED DURING: 13 growth stages; BEST Arabidopsis thaliana protein match is: unknown protein (TAIR:AT4G14840.1); Has 433 Blast hits to 421 proteins in 115 species: Archae - 9; Bacteria - 63; Metazoa - 124; Fungi - 60; Plants - 41; Virus…
AT1G75680	Chr1:28417051-28419529	60.0186	44.954	46.7844	-0.41696	-0.357785	0.0171828	0.0425636	protein_coding	AtGH9B7 (Arabidopsis thaliana glycosyl hydrolase 9B7); catalytic/ hydrolase, hydrolyzing O-glycosyl compounds		Arabidopsis thaliana glycosyl hydrolase 9B7 (AtGH9B7); FUNCTIONS IN: hydrolase activity, hydrolyzing O-glycosyl compounds, catalytic activity; INVOLVED IN: carbohydrate metabolic process; LOCATED IN: plasma membrane; EXPRESSED IN: 23 plant structures; EXPRESSED DURING: 13 growth stages; CONTAINS InterPro DOMAIN/s: Six-hairpin glycosidase (InterPro:IPR012341), Glycoside hydrolase, family 9, active…
AT4G12230	Chr4:7284518-7287542	30.3285	22.7152	22.7232	-0.417014	-0.414912	0.0330077	0.0355324	protein_coding	esterase/lipase/thioesterase family protein		esterase/lipase/thioesterase family protein; FUNCTIONS IN: catalytic activity; INVOLVED IN: biological_process unknown; LOCATED IN: cellular_component unknown; EXPRESSED IN: 24 plant structures; EXPRESSED DURING: 15 growth stages; CONTAINS InterPro DOMAIN/s: Alpha/beta hydrolase fold-1 (InterPro:IPR000073); Has 1000 Blast hits to 996 proteins in 344 species: Archae - 4; Bacteria - 681; Metazoa - …
AT2G45070	Chr2:18587016-18588377	284.543	213.082	157.622	-0.417237	-0.85058	0.0295511	2.19e-06	protein_coding	SEC61 BETA; protein transporter	Sec61 Beta Subunit	SEC61 BETA; FUNCTIONS IN: protein transporter activity; INVOLVED IN: protein transport; EXPRESSED IN: 24 plant structures; EXPRESSED DURING: 15 growth stages; CONTAINS InterPro DOMAIN/s: Preprotein translocase Sec, Sec61-beta subunit, eukarya (InterPro:IPR016482), Preprotein translocase Sec, Sec61-beta subunit (InterPro:IPR005609); BEST Arabidopsis thaliana protein match is: sec61beta family prot…
AT5G04510	Chr5:1286865-1289908	23.2901	17.4337	17.4044	-0.417835	-0.418662	0.0392317	0.0341354	protein_coding	PDK1 (3'-PHOSPHOINOSITIDE-DEPENDENT PROTEIN KINASE 1); 3-phosphoinositide-dependent protein kinase/ kinase/ phosphoinositide binding / protein binding / protein kinase	Encodes 3-phosphoinositide-dependent protein kinase that contains pleckstrin homology domain and binds 3-phosphoinositides. It activates the protein kinase AGC2-1 in a phosphatidic acid dependent manner. Phosphorylates S6K1. Interacts with PID, and transphosphorylation by PDK1 increases PID autophosphorylation.	3'-PHOSPHOINOSITIDE-DEPENDENT PROTEIN KINASE 1 (PDK1); FUNCTIONS IN: 3-phosphoinositide-dependent protein kinase activity, protein binding, phosphoinositide binding, protein kinase activity, kinase activity; INVOLVED IN: positive regulation of protein kinase activity; LOCATED IN: cellular_component unknown; EXPRESSED IN: 24 plant structures; EXPRESSED DURING: 13 growth stages; CONTAINS InterPro D…
AT4G08920	Chr4:5724102-5727253	80.7148	60.4117	57.7923	-0.418005	-0.480358	0.0168634	0.00554888	protein_coding	CRY1 (CRYPTOCHROME 1); ATP binding / blue light photoreceptor/ protein homodimerization/ protein kinase	Encodes CRY1, a flavin-type blue-light photoreceptor with ATP binding and autophosphorylation activity. The photoreceptor may be involved in electron transport. Mutant phenotype displays a blue light-dependent inhibition of hypocotyl elongation. Photoreceptor activity requires light-induced homodimerisation of the N-terminal CNT1 domains of CRY1. Involved in blue-light induced stomatal opening. T…	CRYPTOCHROME 1 (CRY1); FUNCTIONS IN: protein homodimerization activity, protein kinase activity, blue light photoreceptor activity, ATP binding; INVOLVED IN: in 13 processes; LOCATED IN: nucleus, cytoplasm; EXPRESSED IN: 23 plant structures; EXPRESSED DURING: 13 growth stages; CONTAINS InterPro DOMAIN/s: Rossmann-like alpha/beta/alpha sandwich fold (InterPro:IPR014729), Cryptochrome/DNA photolyas…
AT1G72180	Chr1:27162819-27169717	48.0711	35.9643	30.1331	-0.418602	-0.672224	0.0194588	9.27e-05	protein_coding	leucine-rich repeat transmembrane protein kinase, putative		leucine-rich repeat transmembrane protein kinase, putative; FUNCTIONS IN: protein serine/threonine kinase activity, kinase activity, ATP binding; INVOLVED IN: transmembrane receptor protein tyrosine kinase signaling pathway, protein amino acid phosphorylation; LOCATED IN: cellular_component unknown; EXPRESSED IN: 22 plant structures; EXPRESSED DURING: 13 growth stages; CONTAINS InterPro DOMAIN/s:…
AT2G20580	Chr2:8858987-8864865	57.6196	43.0747	41.7169	-0.419719	-0.464329	0.0160023	0.00704109	protein_coding	RPN1A (26S PROTEASOME REGULATORY SUBUNIT S2 1A); binding / enzyme regulator	encoding the RPN subunits of the 26S proteasome	26S PROTEASOME REGULATORY SUBUNIT S2 1A (RPN1A); FUNCTIONS IN: enzyme regulator activity, binding; INVOLVED IN: regulation of cell cycle, protein catabolic process, ubiquitin-dependent protein catabolic process; LOCATED IN: proteasome regulatory particle, base subcomplex, nucleus, plasma membrane; EXPRESSED IN: 28 plant structures; EXPRESSED DURING: 13 growth stages; CONTAINS InterPro DOMAIN/s: 2…
AT1G07140	Chr1:2191722-2193793	125.526	93.8363	82.8528	-0.419771	-0.597768	0.0159425	0.000375403	protein_coding	SIRANBP; Ran GTPase binding	Encodes a putative Ran-binding protein (siRanBP).	SIRANBP; FUNCTIONS IN: Ran GTPase binding; INVOLVED IN: intracellular transport, protein import into nucleus, translocation; LOCATED IN: cellular_component unknown; EXPRESSED IN: 23 plant structures; EXPRESSED DURING: 15 growth stages; CONTAINS InterPro DOMAIN/s: Ran Binding Protein 1 (InterPro:IPR000156), Pleckstrin homology-type (InterPro:IPR011993); BEST Arabidopsis thaliana protein match is: …
AT3G08550	Chr3:2596405-2599819	24.8369	18.5655	18.1798	-0.419863	-0.448554	0.0268614	0.0186683	protein_coding	KOB1 (KOBITO)	mutant is Dwarfed and shows defects in cell elongation; Cellulose deficient; Plasma Membrane Protein	KOBITO (KOB1); FUNCTIONS IN: molecular_function unknown; INVOLVED IN: cellulose biosynthetic process, response to abscisic acid stimulus, plant-type cell wall modification during multidimensional cell growth, unidimensional cell growth, response to glucose stimulus; LOCATED IN: chloroplast thylakoid lumen, plasma membrane, cytoplasm; EXPRESSED IN: 24 plant structures; EXPRESSED DURING: 13 growth …
AT5G02710	Chr5:612569-614499	55.8513	41.7349	38.1868	-0.420338	-0.546921	0.0283844	0.00411499	protein_coding	unknown protein		unknown protein; LOCATED IN: chloroplast; EXPRESSED IN: 21 plant structures; EXPRESSED DURING: 13 growth stages; CONTAINS InterPro DOMAIN/s: Uncharacterised protein family UPF0153 (InterPro:IPR005358); Has 211 Blast hits to 211 proteins in 60 species: Archae - 8; Bacteria - 92; Metazoa - 0; Fungi - 0; Plants - 16; Viruses - 0; Other Eukaryotes - 95 (source: NCBI BLink).
AT2G44160	Chr2:18262209-18265346	70.0503	52.3331	51.3481	-0.420669	-0.446484	0.0157655	0.0095925	protein_coding	MTHFR2 (METHYLENETETRAHYDROFOLATE REDUCTASE 2); methylenetetrahydrofolate reductase (NADPH)	methylenetetrahydrofolate reductase MTHFR2 mRNA, complete	METHYLENETETRAHYDROFOLATE REDUCTASE 2 (MTHFR2); FUNCTIONS IN: methylenetetrahydrofolate reductase (NADPH) activity; INVOLVED IN: methionine metabolic process; EXPRESSED IN: male gametophyte, guard cell, cultured cell, leaf; EXPRESSED DURING: L mature pollen stage, M germinated pollen stage; CONTAINS InterPro DOMAIN/s: Methylenetetrahydrofolate reductase (InterPro:IPR003171), Eukaryotic-type methy…
AT5G21274	Chr5:7214499-7216019	94.1396	70.324	65.9336	-0.420786	-0.512191	0.0233973	0.00535732	protein_coding	CAM6 (CALMODULIN 6); calcium ion binding	Encodes a calmodulin isoform. Expressed in leaves.	CALMODULIN 6 (CAM6); FUNCTIONS IN: calcium ion binding; INVOLVED IN: calcium-mediated signaling; LOCATED IN: cellular_component unknown; EXPRESSED IN: cultured cell, leaf; CONTAINS InterPro DOMAIN/s: EF-HAND 1 (InterPro:IPR018247), EF-HAND 2 (InterPro:IPR018249), EF-Hand type (InterPro:IPR011992), Calcium-binding EF-hand (InterPro:IPR002048), EF hand (InterPro:IPR018248); BEST Arabidopsis thalian…
AT3G61130	Chr3:22621968-22625716	57.6692	43.0794	41.6991	-0.420801	-0.466185	0.0156767	0.00665577	protein_coding	GAUT1 (GALACTURONOSYLTRANSFERASE 1); polygalacturonate 4-alpha-galacturonosyltransferase/ transferase, transferring glycosyl groups	Encodes a protein with putative galacturonosyltransferase activity.	GALACTURONOSYLTRANSFERASE 1 (GAUT1); FUNCTIONS IN: polygalacturonate 4-alpha-galacturonosyltransferase activity, transferase activity, transferring glycosyl groups; INVOLVED IN: carbohydrate biosynthetic process, homogalacturonan biosynthetic process; LOCATED IN: Golgi apparatus; EXPRESSED IN: 25 plant structures; EXPRESSED DURING: 14 growth stages; CONTAINS InterPro DOMAIN/s: Glycosyl transferas…
AT4G28610	Chr4:14132855-14135259	36.617	27.3512	26.9576	-0.420911	-0.440225	0.0226193	0.016888	protein_coding	PHR1 (PHOSPHATE STARVATION RESPONSE 1); transcription factor	Similar to phosphate starvation response gene from Chlamydomonas. Weakly responsive to phosphate starvation. Acts upstream of PHO2 in phosphate signaling.	PHOSPHATE STARVATION RESPONSE 1 (PHR1); FUNCTIONS IN: transcription factor activity; INVOLVED IN: cellular response to phosphate starvation, regulation of transcription; LOCATED IN: nucleus; EXPRESSED IN: 24 plant structures; EXPRESSED DURING: 15 growth stages; CONTAINS InterPro DOMAIN/s: Homeodomain-like (InterPro:IPR009057), Myb, DNA-binding (InterPro:IPR014778), Myb-type HTH DNA-binding domain…
AT2G47910	Chr2:19614697-19615769	45.1755	33.7386	27.4413	-0.421139	-0.717594	0.0409462	0.000616754	protein_coding	CRR6 (chlororespiratory reduction 6)	Encodes a chloroplast thylakoid membrane protein. Required for the assembly/accumulation of the NAD(P)H dehydrogenase complex of the photosynthetic electron transport chain.	chlororespiratory reduction 6 (CRR6); FUNCTIONS IN: molecular_function unknown; INVOLVED IN: NAD(P)H dehydrogenase complex assembly; LOCATED IN: chloroplast thylakoid membrane, chloroplast stroma, chloroplast; EXPRESSED IN: 21 plant structures; EXPRESSED DURING: 13 growth stages; CONTAINS InterPro DOMAIN/s: Protein of unknown function DUF1817 (InterPro:IPR014946); Has 133 Blast hits to 133 protei…
AT1G67280	Chr1:25188273-25190694	237.292	177.21	175.148	-0.421202	-0.436494	0.0201738	0.0166976	protein_coding	lactoylglutathione lyase, putative / glyoxalase I, putative		lactoylglutathione lyase, putative / glyoxalase I, putative; FUNCTIONS IN: lactoylglutathione lyase activity, metal ion binding; INVOLVED IN: response to cold, carbohydrate metabolic process; LOCATED IN: thylakoid, thylakoid lumen, stromule, chloroplast, chloroplast stroma; EXPRESSED IN: 24 plant structures; EXPRESSED DURING: 15 growth stages; CONTAINS InterPro DOMAIN/s: Glyoxalase I (InterPro:IP…
AT5G61660	Chr5:24779214-24779930	80.4446	60.0697	49.0955	-0.421358	-0.710807	0.0292401	0.000211146	protein_coding	glycine-rich protein		glycine-rich protein; FUNCTIONS IN: molecular_function unknown; INVOLVED IN: biological_process unknown; LOCATED IN: endomembrane system; EXPRESSED IN: 19 plant structures; EXPRESSED DURING: 9 growth stages; Has 68671 Blast hits to 18602 proteins in 1218 species: Archae - 50; Bacteria - 23690; Metazoa - 22777; Fungi - 4290; Plants - 7324; Viruses - 820; Other Eukaryotes - 9720 (source: NCBI BLink…
AT2G31170	Chr2:13282354-13285666	27.7496	20.7197	20.1954	-0.421468	-0.456841	0.0208547	0.0465885	protein_coding	SYCO ARATH; ATP binding / aminoacyl-tRNA ligase/ cysteine-tRNA ligase/ nucleotide binding		SYCO ARATH; FUNCTIONS IN: cysteine-tRNA ligase activity, nucleotide binding, aminoacyl-tRNA ligase activity, ATP binding; INVOLVED IN: cysteinyl-tRNA aminoacylation, translation, tRNA aminoacylation for protein translation; LOCATED IN: mitochondrion, chloroplast; EXPRESSED IN: 21 plant structures; EXPRESSED DURING: 13 growth stages; CONTAINS InterPro DOMAIN/s: Rossmann-like alpha/beta/alpha sandw…
AT1G01960	Chr1:325378-337582	27.7951	20.7527	19.6807	-0.421534	-0.496454	0.026412	0.00869245	protein_coding	EDA10 (embryo sac development arrest 10); ARF guanyl-nucleotide exchange factor/ binding / guanyl-nucleotide exchange factor		embryo sac development arrest 10 (EDA10); FUNCTIONS IN: binding, ARF guanyl-nucleotide exchange factor activity, guanyl-nucleotide exchange factor activity; INVOLVED IN: megagametogenesis; LOCATED IN: cytosol, nucleus; EXPRESSED IN: 23 plant structures; EXPRESSED DURING: 13 growth stages; CONTAINS InterPro DOMAIN/s: SEC7-like (InterPro:IPR000904), Armadillo-type fold (InterPro:IPR016024), Protein…
AT1G06950	Chr1:2130141-2135665	103.311	77.1222	73.8372	-0.421776	-0.482978	0.0193193	0.00745142	protein_coding	TIC110 (TRANSLOCON AT THE INNER ENVELOPE MEMBRANE OF CHLOROPLASTS 110)	Encodes a protein thought to be a part of the translocon at the chloroplast inner envelope. Involved in protein import into the chloroplast and chloroplast biogenesis.	TRANSLOCON AT THE INNER ENVELOPE MEMBRANE OF CHLOROPLASTS 110 (TIC110); INVOLVED IN: protein import into chloroplast stroma, chloroplast organization; LOCATED IN: chloroplast, membrane, chloroplast envelope, Tic complex; EXPRESSED IN: 23 plant structures; EXPRESSED DURING: 14 growth stages; Has 98 Blast hits to 90 proteins in 42 species: Archae - 2; Bacteria - 6; Metazoa - 17; Fungi - 9; Plants -…
AT4G22930	Chr4:12018883-12021591	35.7076	26.6267	25.4426	-0.423357	-0.487388	0.0228472	0.00827866	protein_coding	PYR4 (PYRIMIDIN 4); dihydroorotase/ hydrolase/ hydrolase, acting on carbon-nitrogen (but not peptide) bonds, in cyclic amides	Encodes dihydroorotase (PYR4).	PYRIMIDIN 4 (PYR4); FUNCTIONS IN: hydrolase activity, dihydroorotase activity, hydrolase activity, acting on carbon-nitrogen (but not peptide) bonds, in cyclic amides; INVOLVED IN: 'de novo' pyrimidine base biosynthetic process, pyrimidine base biosynthetic process; LOCATED IN: chloroplast; EXPRESSED IN: 22 plant structures; EXPRESSED DURING: 13 growth stages; CONTAINS InterPro DOMAIN/s: Dihydroo…
AT2G39970	Chr2:16683831-16686709	44.1581	32.9233	32.0377	-0.423568	-0.461307	0.0220844	0.0121775	protein_coding	peroxisomal membrane protein (PMP36)		peroxisomal membrane protein (PMP36); FUNCTIONS IN: binding; INVOLVED IN: transport; LOCATED IN: peroxisomal membrane, mitochondrial inner membrane, plasma membrane; EXPRESSED IN: 23 plant structures; EXPRESSED DURING: 15 growth stages; CONTAINS InterPro DOMAIN/s: Mitochondrial substrate carrier (InterPro:IPR001993), Mitochondrial substrate/solute carrier (InterPro:IPR018108); BEST Arabidopsis th…
AT5G60710	Chr5:24410717-24415068	30.1681	22.4866	19.1828	-0.423959	-0.651611	0.0179463	0.00017249	protein_coding	zinc finger (C3HC4-type RING finger) family protein		zinc finger (C3HC4-type RING finger) family protein; FUNCTIONS IN: ubiquitin-protein ligase activity, protein binding, zinc ion binding; INVOLVED IN: N-terminal protein myristoylation; LOCATED IN: plasma membrane; EXPRESSED IN: 24 plant structures; EXPRESSED DURING: 15 growth stages; CONTAINS InterPro DOMAIN/s: Zinc finger, RING-type (InterPro:IPR001841), Zinc finger, RING/FYVE/PHD-type (InterPro…
AT3G16140	Chr3:5466245-5469481	1933.6	1440.73	1257.08	-0.424487	-0.619618	0.0448669	0.00347438	protein_coding	PSAH-1 (photosystem I subunit H-1)	Encodes subunit H of photosystem I reaction center subunit VI.	photosystem I subunit H-1 (PSAH-1); FUNCTIONS IN: molecular_function unknown; INVOLVED IN: photosynthesis; LOCATED IN: chloroplast thylakoid membrane, chloroplast, photosystem I reaction center; EXPRESSED IN: 23 plant structures; EXPRESSED DURING: 13 growth stages; CONTAINS InterPro DOMAIN/s: Photosystem I reaction centre subunit VI (InterPro:IPR004928); BEST Arabidopsis thaliana protein match is…
AT4G19006	Chr4:10409182-10411465	34.3306	25.5703	24.0365	-0.42503	-0.512674	0.0262748	0.00744408	protein_coding	26S proteasome regulatory subunit, putative (RPN9)		26S proteasome regulatory subunit, putative (RPN9); FUNCTIONS IN: molecular_function unknown; INVOLVED IN: protein catabolic process, ubiquitin-dependent protein catabolic process; LOCATED IN: nucleus, proteasome regulatory particle, lid subcomplex; CONTAINS InterPro DOMAIN/s: Proteasome component region PCI (InterPro:IPR000717); BEST Arabidopsis thaliana protein match is: 26S proteasome regulato…
AT5G41685	Chr5:16667884-16669723	101.638	75.696	65.7916	-0.425152	-0.625867	0.0306086	0.00146414	protein_coding	mitochondrial import receptor subunit TOM7 / translocase of outer membrane 7 kDa subunit (TOM7.1)		mitochondrial import receptor subunit TOM7 / translocase of outer membrane 7 kDa subunit (TOM7.1); FUNCTIONS IN: protein transporter activity, P-P-bond-hydrolysis-driven protein transmembrane transporter activity; INVOLVED IN: intracellular protein transport; LOCATED IN: mitochondrial outer membrane; EXPRESSED IN: 23 plant structures; EXPRESSED DURING: 13 growth stages; CONTAINS InterPro DOMAIN/s…
AT4G39280	Chr4:18281443-18284900	41.6373	30.9958	29.8801	-0.425804	-0.477095	0.0186046	0.00768007	protein_coding	phenylalanyl-tRNA synthetase, putative / phenylalanine--tRNA ligase, putative		phenylalanyl-tRNA synthetase, putative / phenylalanine--tRNA ligase, putative; FUNCTIONS IN: phenylalanine-tRNA ligase activity, aminoacyl-tRNA ligase activity, nucleotide binding, ATP binding; INVOLVED IN: phenylalanyl-tRNA aminoacylation, translation, tRNA aminoacylation for protein translation; LOCATED IN: cytoplasm; EXPRESSED IN: 23 plant structures; EXPRESSED DURING: 13 growth stages; CONTAI…
AT1G48900	Chr1:18084781-18087879	34.9233	25.9962	26.2987	-0.425888	-0.4076	0.0206143	0.0271035	protein_coding	signal recognition particle 54 kDa protein 3 / SRP54 (SRP-54C)		signal recognition particle 54 kDa protein 3 / SRP54 (SRP-54C); FUNCTIONS IN: 7S RNA binding, mRNA binding, nucleoside-triphosphatase activity, GTP binding, nucleotide binding; INVOLVED IN: SRP-dependent cotranslational protein targeting to membrane, signal sequence recognition, SRP-dependent cotranslational protein targeting to membrane; LOCATED IN: signal recognition particle, signal recognitio…
AT2G42490	Chr2:17691406-17695853	29.0879	21.6353	21.1186	-0.42703	-0.460309	0.0163209	0.00885086	protein_coding	copper amine oxidase, putative		copper amine oxidase, putative; FUNCTIONS IN: quinone binding, amine oxidase activity, copper ion binding; INVOLVED IN: cellular amine metabolic process; EXPRESSED IN: 22 plant structures; EXPRESSED DURING: 13 growth stages; CONTAINS InterPro DOMAIN/s: Copper amine oxidase, N-terminal region (InterPro:IPR016182), Copper amine oxidase, N2-terminal (InterPro:IPR015800), Copper amine oxidase, N2/N3-…
AT5G20920	Chr5:7094717-7097116	67.1698	49.955	47.3353	-0.427184	-0.5033	0.0281221	0.0112868	protein_coding	EIF2 BETA; translation initiation factor	protein synthesis initiation factor eIF2 beta	EIF2 BETA; FUNCTIONS IN: translation initiation factor activity; INVOLVED IN: embryonic development ending in seed dormancy, translational initiation; LOCATED IN: plasma membrane; EXPRESSED IN: 24 plant structures; EXPRESSED DURING: 15 growth stages; CONTAINS InterPro DOMAIN/s: Translation initiation factor IF2/IF5, N-terminal (InterPro:IPR016189), Translation initiation factor IF2/IF5, zinc-bind…
AT1G66670	Chr1:24863784-24865702	176.637	131.344	126.726	-0.427432	-0.477475	0.0140424	0.00557359	protein_coding	CLPP3; serine-type endopeptidase	One of several nuclear-encoded ClpPs (caseinolytic protease). Contains a highly conserved catalytic triad of Ser-type proteases (Ser-His-Asp). The name reflects nomenclature described in Adam et. al (2001).	CLPP3; FUNCTIONS IN: serine-type endopeptidase activity; INVOLVED IN: proteolysis; LOCATED IN: in 6 components; EXPRESSED IN: 23 plant structures; EXPRESSED DURING: 13 growth stages; CONTAINS InterPro DOMAIN/s: Peptidase S14, ClpP, active site (InterPro:IPR018215), Peptidase S14, ClpP (InterPro:IPR001907); BEST Arabidopsis thaliana protein match is: CLPP4 (CLP PROTEASE P4); serine-type endopeptid…
AT1G07705	Chr1:2381614-2386092	17.2138	12.7998	11.8401	-0.427444	-0.538297	0.0392494	0.00902657	protein_coding	transcription regulator		transcription regulator; FUNCTIONS IN: transcription regulator activity; INVOLVED IN: regulation of transcription; LOCATED IN: nucleus, chloroplast; EXPRESSED IN: 23 plant structures; EXPRESSED DURING: 13 growth stages; CONTAINS InterPro DOMAIN/s: NOT2/NOT3/NOT5 (InterPro:IPR007282); BEST Arabidopsis thaliana protein match is: VIP2 (VIRE2 INTERACTING PROTEIN2); protein binding / transcription reg…
AT4G39680	Chr4:18414305-18417530	49.1893	36.5705	38.0253	-0.427663	-0.369786	0.0160235	0.0395872	protein_coding	SAP domain-containing protein		SAP domain-containing protein; FUNCTIONS IN: DNA binding, nucleic acid binding; INVOLVED IN: biological_process unknown; LOCATED IN: cytosol, nucleus, chloroplast; EXPRESSED IN: 26 plant structures; EXPRESSED DURING: 14 growth stages; CONTAINS InterPro DOMAIN/s: DNA-binding SAP (InterPro:IPR003034); BEST Arabidopsis thaliana protein match is: unknown protein (TAIR:AT4G26630.2); Has 10132 Blast hi…
AT5G28050	Chr5:10043913-10045975	68.139	50.6552	45.2712	-0.427771	-0.588289	0.0227819	0.00168658	protein_coding	cytidine/deoxycytidylate deaminase family protein		cytidine/deoxycytidylate deaminase family protein; FUNCTIONS IN: hydrolase activity, zinc ion binding, catalytic activity; INVOLVED IN: pyrimidine ribonucleotide metabolic process, pyrimidine deoxyribonucleoside interconversion, deoxyribose phosphate metabolic process, anaerobic respiration; LOCATED IN: cellular_component unknown; EXPRESSED IN: 24 plant structures; EXPRESSED DURING: 15 growth sta…
AT2G34480	Chr2:14532707-14534239	438.886	326.056	312.721	-0.428728	-0.487376	0.0156846	0.00598217	protein_coding	60S ribosomal protein L18A (RPL18aB)		60S ribosomal protein L18A (RPL18aB); FUNCTIONS IN: structural constituent of ribosome; INVOLVED IN: translation, ribosome biogenesis; LOCATED IN: cytosolic ribosome, cytosolic large ribosomal subunit, ribosome, plasma membrane; EXPRESSED IN: 23 plant structures; EXPRESSED DURING: 13 growth stages; CONTAINS InterPro DOMAIN/s: Ribosomal protein L18ae (InterPro:IPR002670); BEST Arabidopsis thaliana…
AT3G52155	Chr3:19343694-19344849	53.4713	39.7245	36.4931	-0.428737	-0.549545	0.0324829	0.00687911	protein_coding			LOCATED IN: chloroplast; EXPRESSED IN: 22 plant structures; EXPRESSED DURING: 13 growth stages; CONTAINS InterPro DOMAIN/s: Phosphoglycerate mutase (InterPro:IPR013078); Has 1050 Blast hits to 1050 proteins in 239 species: Archae - 0; Bacteria - 476; Metazoa - 0; Fungi - 0; Plants - 22; Viruses - 0; Other Eukaryotes - 552 (source: NCBI BLink).
AT5G42190	Chr5:16852629-16855645	92.9884	69.0643	69.7367	-0.429111	-0.413535	0.0169509	0.0209282	protein_coding	ASK2 (ARABIDOPSIS SKP1-LIKE 2); protein binding / ubiquitin-protein ligase	Similar to SKP1 in yeast and humans which are involved in mitotic cell cycle control and ubiquitin mediated proteolysis.	ARABIDOPSIS SKP1-LIKE 2 (ASK2); FUNCTIONS IN: ubiquitin-protein ligase activity, protein binding; INVOLVED IN: embryonic development ending in seed dormancy, ubiquitin-dependent protein catabolic process; LOCATED IN: SCF ubiquitin ligase complex, cytoplasm; EXPRESSED IN: 30 plant structures; EXPRESSED DURING: 13 growth stages; CONTAINS InterPro DOMAIN/s: E3 ubiquitin ligase, SCF complex, Skp subu…
AT5G25360	Chr5:8799709-8802648	33.3666	24.7724	23.4684	-0.42967	-0.506086	0.0457199	0.0224023	protein_coding	unknown protein		unknown protein; FUNCTIONS IN: molecular_function unknown; INVOLVED IN: biological_process unknown; LOCATED IN: cellular_component unknown; EXPRESSED IN: 23 plant structures; EXPRESSED DURING: 15 growth stages; BEST Arabidopsis thaliana protein match is: unknown protein (TAIR:AT4G32342.1); Has 74 Blast hits to 74 proteins in 13 species: Archae - 0; Bacteria - 0; Metazoa - 0; Fungi - 0; Plants - 7…
AT3G06930	Chr3:2185142-2189387	17.169	12.7468	10.96	-0.429677	-0.645969	0.0459758	0.00290305	protein_coding	protein arginine N-methyltransferase family protein	Encodes an type I protein arginine methyltransferase. PRMT4b can catalyze the asymmetric dimethylation of arginines 2,17, and 26 on histone 3 and can also methylate myelin basic protein in vitro. Double mutants lacking PRMT4a and 4b have reduced levels of histone 3 methylated at R17. These double mutants flower late due to defects in the autonomous pathway and they have elevated levels of FLC tra…	PROTEIN ARGININE METHYLTRANSFERASE 4B (PRMT4B); FUNCTIONS IN: in 7 functions; INVOLVED IN: in 6 processes; LOCATED IN: nucleus, cytoplasm; EXPRESSED IN: 28 plant structures; EXPRESSED DURING: 15 growth stages; CONTAINS InterPro DOMAIN/s: Methyltransferase type 11 (InterPro:IPR013216); BEST Arabidopsis thaliana protein match is: PRMT4A (PROTEIN ARGININE METHYLTRANSFERASE 4A); [myelin basic protein…
AT1G07750	Chr1:2404036-2405943	21.9248	16.2734	13.7982	-0.430049	-0.666487	0.0428213	0.00221574	protein_coding	cupin family protein		cupin family protein; FUNCTIONS IN: nutrient reservoir activity; INVOLVED IN: biological_process unknown; LOCATED IN: cellular_component unknown; EXPRESSED IN: 26 plant structures; EXPRESSED DURING: 13 growth stages; CONTAINS InterPro DOMAIN/s: Cupin, RmlC-type (InterPro:IPR011051), Cupin 1 (InterPro:IPR006045), RmlC-like jelly roll fold (InterPro:IPR014710), 11-S plant seed storage protein (Inte…
AT4G35760	Chr4:16942320-16944677	38.4553	28.5371	29.2194	-0.430345	-0.394661	0.0196736	0.03393	protein_coding			LOCATED IN: chloroplast; EXPRESSED IN: 23 plant structures; EXPRESSED DURING: 13 growth stages; CONTAINS InterPro DOMAIN/s: Vitamin K epoxide reductase (InterPro:IPR012932), Thioredoxin-like fold (InterPro:IPR012336); Has 447 Blast hits to 447 proteins in 86 species: Archae - 0; Bacteria - 179; Metazoa - 0; Fungi - 0; Plants - 31; Viruses - 0; Other Eukaryotes - 237 (source: NCBI BLink).
AT5G24020	Chr5:8116679-8118030	33.759	25.047	22.7132	-0.43063	-0.570139	0.0272735	0.00350852	protein_coding	MIND; ATPase/ calcium-dependent ATPase/ protein binding / protein homodimerization	Encodes a Ca2+ dependent ATPase required for correct positioning of the chloroplast division apparatus. Its ATPase activity is stimulated by AtMinE1, a topological specificity factor.	MIND; FUNCTIONS IN: calcium-dependent ATPase activity, protein binding, ATPase activity, protein homodimerization activity; INVOLVED IN: chloroplast fission; LOCATED IN: chloroplast; EXPRESSED IN: 22 plant structures; EXPRESSED DURING: 13 growth stages; CONTAINS InterPro DOMAIN/s: Septum site-determining protein MinD (InterPro:IPR010223), Cobyrinic acid a,c-diamide synthase (InterPro:IPR002586); …
AT1G80950	Chr1:30412543-30415113	29.5239	21.9041	21.0724	-0.430684	-0.48493	0.0275147	0.014004	protein_coding	phospholipid/glycerol acyltransferase family protein		phospholipid/glycerol acyltransferase family protein; FUNCTIONS IN: acyltransferase activity; INVOLVED IN: metabolic process; LOCATED IN: endoplasmic reticulum, nucleus; EXPRESSED IN: 25 plant structures; EXPRESSED DURING: 15 growth stages; CONTAINS InterPro DOMAIN/s: Phospholipid/glycerol acyltransferase (InterPro:IPR002123); BEST Arabidopsis thaliana protein match is: calcineurin B subunit-rela…
AT4G30720	Chr4:14971905-14975519	41.4647	30.7579	32.2024	-0.430924	-0.363118	0.0141959	0.0407323	protein_coding	electron carrier/ oxidoreductase		electron carrier/ oxidoreductase; FUNCTIONS IN: electron carrier activity, oxidoreductase activity; LOCATED IN: chloroplast; EXPRESSED IN: 18 plant structures; EXPRESSED DURING: 11 growth stages; CONTAINS InterPro DOMAIN/s: FAD dependent oxidoreductase (InterPro:IPR006076), Adrenodoxin reductase (InterPro:IPR000759); Has 1337 Blast hits to 1337 proteins in 477 species: Archae - 76; Bacteria - 105…
AT2G21250	Chr2:9103180-9105187	124.886	92.5851	92.1123	-0.431763	-0.437552	0.0138689	0.012174	protein_coding	mannose 6-phosphate reductase (NADPH-dependent), putative		mannose 6-phosphate reductase (NADPH-dependent), putative; FUNCTIONS IN: oxidoreductase activity; INVOLVED IN: response to cadmium ion; EXPRESSED IN: cultured cell, leaf; EXPRESSED DURING: seedling growth; CONTAINS InterPro DOMAIN/s: Aldo/keto reductase (InterPro:IPR001395), Aldo/keto reductase, conserved site (InterPro:IPR018170); BEST Arabidopsis thaliana protein match is: mannose 6-phosphate r…
AT4G22150	Chr4:11731137-11732901	25.0736	18.5863	16.5533	-0.431931	-0.597457	0.0379052	0.0049847	protein_coding	PUX3; protein binding	Arabidopsis thaliana CDC48-interacting UBX-domain protein (PUX3)	PUX3; FUNCTIONS IN: protein binding; INVOLVED IN: biological_process unknown; LOCATED IN: cellular_component unknown; EXPRESSED IN: 24 plant structures; EXPRESSED DURING: 13 growth stages; CONTAINS InterPro DOMAIN/s: UBX (InterPro:IPR001012), SEP (InterPro:IPR012989); BEST Arabidopsis thaliana protein match is: PUX4; protein binding (TAIR:AT4G04210.1); Has 473 Blast hits to 471 proteins in 146 sp…
AT1G68370	Chr1:25631744-25634738	28.0028	20.7519	19.3833	-0.432329	-0.529163	0.0233931	0.00559519	protein_coding	ARG1 (ALTERED RESPONSE TO GRAVITY 1); cytoskeletal protein binding	DnaJ-like protein with homology to coiled coils found in cytoskeleton-interacting proteins.	ALTERED RESPONSE TO GRAVITY 1 (ARG1); FUNCTIONS IN: cytoskeletal protein binding; INVOLVED IN: protein folding, phototropism, positive gravitropism; LOCATED IN: cellular_component unknown; EXPRESSED IN: 23 plant structures; EXPRESSED DURING: 15 growth stages; CONTAINS InterPro DOMAIN/s: Molecular chaperone, heat shock protein, Hsp40, DnaJ (InterPro:IPR015609), Heat shock protein DnaJ, N-terminal …
AT2G20140	Chr2:8692699-8695084	39.4567	29.2389	26.8456	-0.432379	-0.553986	0.0185138	0.00224687	protein_coding	26S protease regulatory complex subunit 4, putative		26S protease regulatory complex subunit 4, putative; FUNCTIONS IN: hydrolase activity, nucleoside-triphosphatase activity, ATPase activity, nucleotide binding, ATP binding; INVOLVED IN: N-terminal protein myristoylation; LOCATED IN: plasma membrane; EXPRESSED IN: 22 plant structures; EXPRESSED DURING: 13 growth stages; CONTAINS InterPro DOMAIN/s: ATPase, AAA+ type, core (InterPro:IPR003593), ATPa…
AT1G62560	Chr1:23159822-23162649	42.8127	31.7225	23.0453	-0.432531	-0.891964	0.0180672	5.85e-07	protein_coding	FMO GS-OX3 (FLAVIN-MONOOXYGENASE GLUCOSINOLATE S-OXYGENASE 3); 3-methylthiopropyl glucosinolate S-oxygenase/ 4-methylthiopropyl glucosinolate S-oxygenase/ 5-methylthiopropyl glucosinolate S-oxygenase/ 6-methylthiopropyl glucosinolate S-oxygenase/ 7-methyl	belongs to the flavin-monooxygenase (FMO) family, encodes a glucosinolate S-oxygenase that catalyzes the conversion of methylthioalkyl glucosinolates to methylsulfinylalkyl glucosinolates	FLAVIN-MONOOXYGENASE GLUCOSINOLATE S-OXYGENASE 3 (FMO GS-OX3); FUNCTIONS IN: in 8 functions; INVOLVED IN: glucosinolate biosynthetic process; EXPRESSED IN: 20 plant structures; EXPRESSED DURING: 11 growth stages; CONTAINS InterPro DOMAIN/s: Flavin-containing monooxygenase FMO (InterPro:IPR000960); BEST Arabidopsis thaliana protein match is: FMO GS-OX2 (FLAVIN-MONOOXYGENASE GLUCOSINOLATE S-OXYGENA…
AT3G49560	Chr3:18370563-18372139	92.382	68.4225	59.5222	-0.43314	-0.632586	0.0137404	0.000189642	protein_coding	mitochondrial import inner membrane translocase subunit Tim17/Tim22/Tim23 family protein		mitochondrial import inner membrane translocase subunit Tim17/Tim22/Tim23 family protein; FUNCTIONS IN: protein transporter activity, P-P-bond-hydrolysis-driven protein transmembrane transporter activity; INVOLVED IN: protein transport; LOCATED IN: in 6 components; EXPRESSED IN: 23 plant structures; EXPRESSED DURING: 13 growth stages; CONTAINS InterPro DOMAIN/s: Sterile alpha motif SAM (InterPro:…
AT3G17750	Chr3:6073768-6078722	14.1874	10.5042	10.6766	-0.433647	-0.408565	0.0188679	0.0280374	protein_coding	protein kinase family protein		protein kinase family protein; FUNCTIONS IN: protein serine/threonine kinase activity, protein kinase activity, kinase activity, ATP binding; INVOLVED IN: protein amino acid phosphorylation; LOCATED IN: cytosol, plasma membrane; EXPRESSED IN: 23 plant structures; EXPRESSED DURING: 15 growth stages; CONTAINS InterPro DOMAIN/s: Protein kinase, core (InterPro:IPR000719), Serine/threonine protein kin…
AT5G44650	Chr5:18013148-18015403	139.109	102.961	105.667	-0.434121	-0.395098	0.0124708	0.0237813	protein_coding	unknown protein		unknown protein; FUNCTIONS IN: molecular_function unknown; INVOLVED IN: biological_process unknown; LOCATED IN: thylakoid, chloroplast thylakoid membrane, chloroplast; EXPRESSED IN: 23 plant structures; EXPRESSED DURING: 13 growth stages; Has 28 Blast hits to 28 proteins in 11 species: Archae - 0; Bacteria - 0; Metazoa - 8; Fungi - 0; Plants - 18; Viruses - 0; Other Eukaryotes - 2 (source: NCBI B…
AT3G10060	Chr3:3102156-3106815	149.811	110.879	111.079	-0.434156	-0.429965	0.0169513	0.0169899	protein_coding	immunophilin, putative / FKBP-type peptidyl-prolyl cis-trans isomerase, putative		immunophilin, putative / FKBP-type peptidyl-prolyl cis-trans isomerase, putative; FUNCTIONS IN: FK506 binding, peptidyl-prolyl cis-trans isomerase activity; INVOLVED IN: protein folding; LOCATED IN: thylakoid, chloroplast thylakoid membrane, chloroplast thylakoid lumen, chloroplast; EXPRESSED IN: 21 plant structures; EXPRESSED DURING: 14 growth stages; CONTAINS InterPro DOMAIN/s: Peptidyl-prolyl …
AT1G05270	Chr1:1531640-1534410	26.0562	19.2833	17.4205	-0.434273	-0.579241	0.0333323	0.00527954	protein_coding	TraB family protein		TraB family protein; FUNCTIONS IN: molecular_function unknown; INVOLVED IN: biological_process unknown; LOCATED IN: cellular_component unknown; EXPRESSED IN: 22 plant structures; EXPRESSED DURING: 13 growth stages; CONTAINS InterPro DOMAIN/s: Pheromone shutdown-related, TraB (InterPro:IPR002816); BEST Arabidopsis thaliana protein match is: unknown protein (TAIR:AT2G32340.1); Has 515 Blast hits to…
AT5G10010	Chr5:3127905-3131727	35.6002	26.3431	26.6901	-0.434461	-0.413984	0.0181021	0.0245188	protein_coding	unknown protein		unknown protein; FUNCTIONS IN: molecular_function unknown; INVOLVED IN: biological_process unknown; LOCATED IN: nucleolus; EXPRESSED IN: 25 plant structures; EXPRESSED DURING: 15 growth stages; BEST Arabidopsis thaliana protein match is: unknown protein (TAIR:AT5G64910.1); Has 33663 Blast hits to 15368 proteins in 945 species: Archae - 84; Bacteria - 2216; Metazoa - 14020; Fungi - 2983; Plants - …
AT4G37120	Chr4:17486646-17489294	64.6574	47.8421	47.9869	-0.434534	-0.428577	0.0133337	0.0135705	protein_coding	SMP2; single-stranded RNA binding	Encodes a zinc finger containing protein similar to step II splicing factors that is similar to SMP1. SMP2 is also reduced in SMP1 epigenetic alleles; plants make smaller organs having reduced cell numbers but increased cell size.	SMP2; FUNCTIONS IN: single-stranded RNA binding; INVOLVED IN: positive regulation of cell proliferation, RNA splicing; LOCATED IN: cellular_component unknown; EXPRESSED IN: 23 plant structures; EXPRESSED DURING: 15 growth stages; CONTAINS InterPro DOMAIN/s: Zinc finger, CCHC-type (InterPro:IPR001878); BEST Arabidopsis thaliana protein match is: SMP1 (SWELLMAP 1); nucleic acid binding / single-str…
AT2G05810	Chr2:2214011-2217159	13.4073	9.91369	9.68373	-0.435519	-0.467782	0.0435162	0.0352137	protein_coding	armadillo/beta-catenin repeat family protein		armadillo/beta-catenin repeat family protein; FUNCTIONS IN: binding; LOCATED IN: cellular_component unknown; EXPRESSED IN: 21 plant structures; EXPRESSED DURING: 13 growth stages; CONTAINS InterPro DOMAIN/s: Armadillo-like helical (InterPro:IPR011989), Armadillo (InterPro:IPR000225), Armadillo-type fold (InterPro:IPR016024); BEST Arabidopsis thaliana protein match is: armadillo/beta-catenin repea…
AT1G48620	Chr1:17973696-17976389	31.8232	23.5266	22.0505	-0.435782	-0.527666	0.0173608	0.00357135	protein_coding	HON5 (High Mobility Group Family A 5); DNA binding	This gene is predicted to encodes a histone H1/H5 family member. A plant line expressing an RNAi construct targeted against HON5 shows a reduced level of agrobacterium-mediated root transformation.	High Mobility Group Family A 5 (HON5); FUNCTIONS IN: DNA binding; INVOLVED IN: DNA mediated transformation, nucleosome assembly; LOCATED IN: nucleolus, nucleus, chloroplast, nucleosome; EXPRESSED IN: 23 plant structures; EXPRESSED DURING: 13 growth stages; CONTAINS InterPro DOMAIN/s: Winged helix repressor DNA-binding (InterPro:IPR011991), AT hook, DNA-binding, conserved site (InterPro:IPR017956)…
AT1G51680	Chr1:19158751-19161552	41.2694	30.4996	24.7588	-0.436283	-0.735532	0.0391946	5.75e-05	protein_coding	4CL1 (4-COUMARATE:COA LIGASE 1); 4-coumarate-CoA ligase	encodes an isoform of 4-coumarate:CoA ligase (4CL), which is involved in the last step of the general phenylpropanoid pathway. In addition to 4-coumarate, it also converts ferulate. The catalytic efficiency was in the following (descending) order: p-coumaric acid, ferulic acid, caffeic acid and 5-OH-ferulic acid. At4CL1 was unable to use sinapic acid as substrate.	4-COUMARATE:COA LIGASE 1 (4CL1); FUNCTIONS IN: 4-coumarate-CoA ligase activity; INVOLVED IN: phenylpropanoid metabolic process, response to UV, response to fungus, response to wounding; LOCATED IN: cellular_component unknown; EXPRESSED IN: 23 plant structures; EXPRESSED DURING: 13 growth stages; CONTAINS InterPro DOMAIN/s: AMP-dependent synthetase and ligase (InterPro:IPR000873); BEST Arabidopsis…
AT1G15980	Chr1:5489297-5493772	155.41	114.845	109.226	-0.436389	-0.507164	0.0127661	0.00349693	protein_coding	NDF1 (NDH-DEPENDENT CYCLIC ELECTRON FLOW 1)	encodes a novel subunit of the chloroplast NAD(P)H dehydrogenase complex, involved in cyclic electron flow around photosystem I to produce ATP.	NDH-DEPENDENT CYCLIC ELECTRON FLOW 1 (NDF1); INVOLVED IN: photosynthetic electron transport in photosystem I; LOCATED IN: chloroplast thylakoid membrane, chloroplast, NAD(P)H dehydrogenase complex (plastoquinone); EXPRESSED IN: 21 plant structures; EXPRESSED DURING: 13 growth stages; Has 77 Blast hits to 77 proteins in 36 species: Archae - 0; Bacteria - 63; Metazoa - 0; Fungi - 0; Plants - 14; Vi…
AT4G13430	Chr4:7803932-7807871	187.825	138.778	115.338	-0.436617	-0.701921	0.0149353	4.62e-05	protein_coding	IIL1 (ISOPROPYL MALATE ISOMERASE LARGE SUBUNIT 1); 4 iron, 4 sulfur cluster binding / hydro-lyase/ lyase		ISOPROPYL MALATE ISOMERASE LARGE SUBUNIT 1 (IIL1); FUNCTIONS IN: 4 iron, 4 sulfur cluster binding, lyase activity, hydro-lyase activity; INVOLVED IN: response to cadmium ion, metabolic process; LOCATED IN: chloroplast stroma, chloroplast; EXPRESSED IN: 26 plant structures; EXPRESSED DURING: 14 growth stages; CONTAINS InterPro DOMAIN/s: Aconitase/3-isopropylmalate dehydratase large subunit, alpha/…
AT1G69640	Chr1:26193658-26195695	42.8874	31.6848	32.7487	-0.436763	-0.387515	0.0203902	0.0426649	protein_coding	SBH1 (SPHINGOID BASE HYDROXYLASE 1); catalytic/ sphingosine hydroxylase	Encodes one of the two redundant sphingoid base hydroxylases (SBH). Involved in sphingolipid trihydroxy long-chain base (4-hydroxysphinganine) biosynthesis. Double mutants of SBHs were dwarfed and not able to progress from vegetative to reproductive growth.	SPHINGOID BASE HYDROXYLASE 1 (SBH1); FUNCTIONS IN: sphingosine hydroxylase activity, catalytic activity; INVOLVED IN: sphingoid biosynthetic process, photomorphogenesis; LOCATED IN: endoplasmic reticulum, Golgi apparatus; EXPRESSED IN: 24 plant structures; EXPRESSED DURING: 15 growth stages; CONTAINS InterPro DOMAIN/s: Fatty acid hydroxylase (InterPro:IPR006694); BEST Arabidopsis thaliana protein…
AT5G65960	Chr5:26385347-26390452	41.5993	30.7265	30.6641	-0.437076	-0.438412	0.019491	0.0185927	protein_coding	unknown protein		unknown protein; FUNCTIONS IN: molecular_function unknown; INVOLVED IN: biological_process unknown; LOCATED IN: cellular_component unknown; EXPRESSED IN: 23 plant structures; EXPRESSED DURING: 15 growth stages; Has 294 Blast hits to 294 proteins in 76 species: Archae - 0; Bacteria - 0; Metazoa - 80; Fungi - 21; Plants - 119; Viruses - 0; Other Eukaryotes - 74 (source: NCBI BLink).
AT3G62750	Chr3:23214370-23217045	70.4658	52.045	54.2351	-0.437163	-0.3761	0.0127347	0.032852	protein_coding	BGLU8 (BETA GLUCOSIDASE 8); catalytic/ cation binding / hydrolase, hydrolyzing O-glycosyl compounds		BETA GLUCOSIDASE 8 (BGLU8); FUNCTIONS IN: cation binding, hydrolase activity, hydrolyzing O-glycosyl compounds, catalytic activity; INVOLVED IN: carbohydrate metabolic process; LOCATED IN: vacuole; CONTAINS InterPro DOMAIN/s: Glycoside hydrolase, family 1 (InterPro:IPR001360), Glycoside hydrolase, family 1, active site (InterPro:IPR018120), Glycoside hydrolase, catalytic core (InterPro:IPR017853)…
AT1G08360	Chr1:2636010-2637915	266.19	196.575	193.347	-0.437377	-0.459668	0.012228	0.00822659	protein_coding	60S ribosomal protein L10A (RPL10aA)		60S ribosomal protein L10A (RPL10aA); FUNCTIONS IN: structural constituent of ribosome, RNA binding; INVOLVED IN: translation, RNA processing; LOCATED IN: cytosolic ribosome, cytosolic large ribosomal subunit, ribosome, plasma membrane; EXPRESSED IN: 22 plant structures; EXPRESSED DURING: 13 growth stages; CONTAINS InterPro DOMAIN/s: Ribosomal protein L1 (InterPro:IPR002143), Ribosomal protein L1…
AT4G33430	Chr4:16086401-16090771	31.106	22.9677	23.2784	-0.437587	-0.4166	0.014052	0.0191942	protein_coding	BAK1 (BRI1-ASSOCIATED RECEPTOR KINASE); kinase/ protein binding / protein heterodimerization/ protein serine/threonine kinase	Leu-rich receptor Serine/threonine protein kinase. Component of BR signaling that interacts with BRI1 in vitro and in vivo to form a heterodimer. Brassinolide-dependent association of BRI1 and BAK1 in vivo. Phosphorylation of both BRI1 and BAK1 on Thr residues was BR dependent. Although BAK1 and BRI1 alone localize in the plasma membrane, when BAK1 and BRI1 are coexpressed, the heterodimer BAK1/B…	BRI1-ASSOCIATED RECEPTOR KINASE (BAK1); FUNCTIONS IN: protein binding, protein serine/threonine kinase activity, protein heterodimerization activity, kinase activity; INVOLVED IN: in 6 processes; LOCATED IN: endosome, plasma membrane, protein complex; EXPRESSED IN: 24 plant structures; EXPRESSED DURING: 13 growth stages; CONTAINS InterPro DOMAIN/s: Protein kinase, ATP binding site (InterPro:IPR01…
AT1G34130	Chr1:12429889-12433187	34.9326	25.7921	23.1346	-0.437644	-0.592921	0.0133641	0.00055611	protein_coding	STT3B (staurosporin and temperature sensitive 3-like b); oligosaccharyl transferase	Encodes homolog of yeast STT3, a subunit of oligosaccharyltransferase.	staurosporin and temperature sensitive 3-like b (STT3B); FUNCTIONS IN: oligosaccharyl transferase activity; INVOLVED IN: protein amino acid glycosylation; LOCATED IN: endoplasmic reticulum, plasma membrane, membrane; EXPRESSED IN: 24 plant structures; EXPRESSED DURING: 13 growth stages; CONTAINS InterPro DOMAIN/s: Oligosaccharyl transferase, STT3 subunit (InterPro:IPR003674); BEST Arabidopsis tha…
AT1G59900	Chr1:22051294-22053885	132.353	97.6979	96.3866	-0.437987	-0.455885	0.011712	0.00826989	protein_coding	AT-E1 ALPHA; oxidoreductase, acting on the aldehyde or oxo group of donors, disulfide as acceptor / pyruvate dehydrogenase (acetyl-transferring)	encodes the e1 alpha subunit of the pyruvate dehydrogenase complex (PDC)	AT-E1 ALPHA; FUNCTIONS IN: oxidoreductase activity, acting on the aldehyde or oxo group of donors, disulfide as acceptor, pyruvate dehydrogenase (acetyl-transferring) activity; INVOLVED IN: response to cadmium ion, metabolic process; LOCATED IN: cytosol, mitochondrion, nucleus; EXPRESSED IN: 25 plant structures; EXPRESSED DURING: 15 growth stages; CONTAINS InterPro DOMAIN/s: Dehydrogenase, E1 com…
AT1G63880	Chr1:23712275-23716124	29.3252	21.6462	20.1958	-0.438029	-0.536491	0.0125199	0.00177437	protein_coding	disease resistance protein (TIR-NBS-LRR class), putative	Encodes a TIR-NBS-LRR class of disease resistance protein effective against Leptosphaeria maculans.	disease resistance protein (TIR-NBS-LRR class), putative; FUNCTIONS IN: protein binding, transmembrane receptor activity, nucleoside-triphosphatase activity, nucleotide binding, ATP binding; INVOLVED IN: defense response to fungus, defense response; LOCATED IN: intrinsic to membrane; EXPRESSED IN: 21 plant structures; EXPRESSED DURING: 13 growth stages; CONTAINS InterPro DOMAIN/s: ATPase, AAA+ ty…
AT3G21190	Chr3:7432298-7434665	24.3688	17.9876	15.704	-0.438034	-0.632304	0.0264212	0.00148692	protein_coding	unknown protein		unknown protein; LOCATED IN: Golgi apparatus; EXPRESSED IN: 21 plant structures; EXPRESSED DURING: 13 growth stages; CONTAINS InterPro DOMAIN/s: Protein of unknown function DUF246, plant (InterPro:IPR004348); BEST Arabidopsis thaliana protein match is: unknown protein (TAIR:AT1G51630.1); Has 401 Blast hits to 400 proteins in 21 species: Archae - 0; Bacteria - 0; Metazoa - 0; Fungi - 0; Plants - 4…
AT2G31810	Chr2:13524220-13528557	67.7234	49.9862	44.7221	-0.438124	-0.597068	0.0331397	0.00207173	protein_coding	acetolactate synthase small subunit, putative		acetolactate synthase small subunit, putative; FUNCTIONS IN: acetolactate synthase activity, amino acid binding; INVOLVED IN: branched chain family amino acid biosynthetic process; LOCATED IN: chloroplast; EXPRESSED IN: 23 plant structures; EXPRESSED DURING: 13 growth stages; CONTAINS InterPro DOMAIN/s: Acetolactate synthase, small subunit (InterPro:IPR004789), Amino acid-binding ACT (InterPro:IP…
AT5G36210	Chr5:14247912-14253295	34.2799	25.2999	22.8024	-0.438234	-0.58658	0.0133656	0.000656071	protein_coding	serine-type peptidase		serine-type peptidase; FUNCTIONS IN: serine-type peptidase activity; INVOLVED IN: proteolysis; LOCATED IN: chloroplast; EXPRESSED IN: 24 plant structures; EXPRESSED DURING: 14 growth stages; CONTAINS InterPro DOMAIN/s: Peptidase S9, prolyl oligopeptidase active site region (InterPro:IPR001375); BEST Arabidopsis thaliana protein match is: acylaminoacyl-peptidase-related (TAIR:AT4G14570.1); Has 532…
AT3G13460	Chr3:4384713-4388525	143.665	106.014	98.2266	-0.438458	-0.546926	0.0136654	0.00568285	protein_coding	ECT2; protein binding	Physically interacts with CIPK1.	ECT2; FUNCTIONS IN: protein binding; LOCATED IN: nucleus, cytoplasm; EXPRESSED IN: 24 plant structures; EXPRESSED DURING: 14 growth stages; CONTAINS InterPro DOMAIN/s: YT521-B-like protein (InterPro:IPR007275); BEST Arabidopsis thaliana protein match is: ECT4 (TAIR:AT1G55500.1); Has 1416 Blast hits to 1313 proteins in 187 species: Archae - 0; Bacteria - 42; Metazoa - 789; Fungi - 175; Plants - 25…
AT1G53120	Chr1:19792756-19795544	23.936	17.6595	16.8608	-0.438739	-0.503912	0.0484975	0.0277229	protein_coding	RNA-binding S4 domain-containing protein		RNA-binding S4 domain-containing protein; FUNCTIONS IN: RNA binding; INVOLVED IN: biological_process unknown; LOCATED IN: chloroplast; EXPRESSED IN: 22 plant structures; EXPRESSED DURING: 13 growth stages; CONTAINS InterPro DOMAIN/s: RNA-binding S4 (InterPro:IPR002942), Photosystem II S4 domain protein (InterPro:IPR017506); Has 774 Blast hits to 774 proteins in 309 species: Archae - 0; Bacteria -…
AT2G03640	Chr2:1104306-1106791	39.971	29.4882	29.7685	-0.438814	-0.42357	0.0171116	0.0215482	protein_coding	nuclear transport factor 2 (NTF2) family protein / RNA recognition motif (RRM)-containing protein		nuclear transport factor 2 (NTF2) family protein / RNA recognition motif (RRM)-containing protein; FUNCTIONS IN: RNA binding, nucleotide binding, nucleic acid binding; INVOLVED IN: transport, nucleocytoplasmic transport; LOCATED IN: intracellular; CONTAINS InterPro DOMAIN/s: Nuclear transport factor 2 (InterPro:IPR002075), RNA recognition motif, RNP-1 (InterPro:IPR000504), Nuclear transport facto…
AT1G50170	Chr1:18582023-18583724	38.6188	28.4893	25.9606	-0.438882	-0.571383	0.0339582	0.00698019	protein_coding	ATSIRB (ARABIDOPSIS THALIANA SIROHYDROCHLORIN FERROCHELATASE B); sirohydrochlorin ferrochelatase	encodes sirohydrochlorin ferrochelatase catalyzing the last step of the siroheme biosynthesis	ARABIDOPSIS THALIANA SIROHYDROCHLORIN FERROCHELATASE B (ATSIRB); FUNCTIONS IN: sirohydrochlorin ferrochelatase activity; INVOLVED IN: response to oxidative stress, siroheme biosynthetic process; LOCATED IN: chloroplast; EXPRESSED IN: 24 plant structures; EXPRESSED DURING: 15 growth stages; CONTAINS InterPro DOMAIN/s: Cobalamin (vitamin B12) biosynthesis CbiX (InterPro:IPR002762); Has 1158 Blast h…
AT5G18520	Chr5:6144962-6146570	53.3108	39.2988	37.4051	-0.439942	-0.509594	0.0133645	0.00354309	protein_coding			LOCATED IN: endomembrane system, integral to membrane; EXPRESSED IN: 24 plant structures; EXPRESSED DURING: 14 growth stages; CONTAINS InterPro DOMAIN/s: Transmembrane receptor, eukaryota (InterPro:IPR009637); BEST Arabidopsis thaliana protein match is: unknown protein (TAIR:AT3G09570.1); Has 385 Blast hits to 381 proteins in 83 species: Archae - 0; Bacteria - 2; Metazoa - 213; Fungi - 14; Plants…
AT1G16470	Chr1:5622785-5625643	81.5987	60.1504	53.7785	-0.439973	-0.599921	0.0139366	0.000586792	protein_coding	PAB1 (PROTEASOME SUBUNIT PAB1); endopeptidase/ peptidase/ threonine-type endopeptidase	Encodes 20S proteasome subunit PAB1 (PAB1).	PROTEASOME SUBUNIT PAB1 (PAB1); FUNCTIONS IN: peptidase activity, endopeptidase activity, threonine-type endopeptidase activity; INVOLVED IN: ubiquitin-dependent protein catabolic process; LOCATED IN: proteasome core complex, cytosolic ribosome; EXPRESSED IN: 24 plant structures; EXPRESSED DURING: 14 growth stages; CONTAINS InterPro DOMAIN/s: Proteasome alpha-subunit, conserved site (InterPro:IPR…
AT3G21200	Chr3:7436025-7440826	104.299	76.877	63.737	-0.440105	-0.708929	0.0120953	2.41e-05	protein_coding	unknown protein		unknown protein; FUNCTIONS IN: molecular_function unknown; INVOLVED IN: biological_process unknown; LOCATED IN: chloroplast; EXPRESSED IN: 24 plant structures; EXPRESSED DURING: 15 growth stages; Has 97 Blast hits to 97 proteins in 25 species: Archae - 0; Bacteria - 24; Metazoa - 0; Fungi - 0; Plants - 49; Viruses - 0; Other Eukaryotes - 24 (source: NCBI BLink).
AT3G53180	Chr3:19706893-19711439	25.638	18.8934	19.3002	-0.440399	-0.408068	0.0136396	0.0275177	protein_coding	catalytic/ glutamate-ammonia ligase		catalytic/ glutamate-ammonia ligase; FUNCTIONS IN: glutamate-ammonia ligase activity, catalytic activity; INVOLVED IN: nitrogen compound metabolic process, N-terminal protein myristoylation, nitrogen fixation, metabolic process, glutamine biosynthetic process; EXPRESSED IN: 23 plant structures; EXPRESSED DURING: 13 growth stages; CONTAINS InterPro DOMAIN/s: Glutamine synthetase, catalytic region …
AT3G57800	Chr3:21407788-21411721	32.3105	23.7957	23.0649	-0.441303	-0.484705	0.0203294	0.0104955	protein_coding	basic helix-loop-helix (bHLH) family protein		basic helix-loop-helix (bHLH) family protein; FUNCTIONS IN: transcription factor activity, DNA binding; INVOLVED IN: regulation of transcription; LOCATED IN: nucleus; EXPRESSED IN: 21 plant structures; EXPRESSED DURING: 13 growth stages; CONTAINS InterPro DOMAIN/s: Basic helix-loop-helix dimerisation region bHLH (InterPro:IPR001092), Helix-loop-helix DNA-binding (InterPro:IPR011598); BEST Arabido…
AT4G38130	Chr4:17896291-17899491	63.7776	46.9491	44.2499	-0.441951	-0.525778	0.0121946	0.00226352	protein_coding	HD1 (HISTONE DEACETYLASE 1); basal transcription repressor/ histone deacetylase/ protein binding	Encodes a histone deacetylase that enhances AtERF7-mediated transcriptional repression. Binds SIM3 and ERF7. Expressed in the nucleus in most tissues examined and throughout the life of the plant. Involved in jasmonic acid and ethylene dependent pathogen resistance. The sequence in GenBank has 17 AG dinucleotide repeats missing, which is also missing in Ler shotgun sequence from Cereon. Although …	HISTONE DEACETYLASE 1 (HD1); FUNCTIONS IN: histone deacetylase activity, protein binding, basal transcription repressor activity; INVOLVED IN: in 6 processes; LOCATED IN: nucleus; EXPRESSED IN: 24 plant structures; EXPRESSED DURING: 14 growth stages; CONTAINS InterPro DOMAIN/s: Histone deacetylase (InterPro:IPR003084), Histone deacetylase superfamily (InterPro:IPR000286); BEST Arabidopsis thalian…
AT1G07930	Chr1:2458243-2460790	107.096	78.8242	74.9668	-0.442193	-0.512983	0.0246338	0.0101824	protein_coding	elongation factor 1-alpha / EF-1-alpha		elongation factor 1-alpha / EF-1-alpha; FUNCTIONS IN: calmodulin binding, translation elongation factor activity; INVOLVED IN: translational elongation; LOCATED IN: mitochondrion, vacuole; EXPRESSED IN: cotyledon, male gametophyte, guard cell, juvenile leaf, leaf; EXPRESSED DURING: seedling growth; CONTAINS InterPro DOMAIN/s: Translation elongation factor EFTu/EF1A, C-terminal (InterPro:IPR004160…
AT4G24690	Chr4:12741032-12744533	159.908	117.69	103.226	-0.442244	-0.629832	0.0156534	0.000444763	protein_coding	ubiquitin-associated (UBA)/TS-N domain-containing protein / octicosapeptide/Phox/Bemp1 (PB1) domain-containing protein		ubiquitin-associated (UBA)/TS-N domain-containing protein / octicosapeptide/Phox/Bemp1 (PB1) domain-containing protein; FUNCTIONS IN: zinc ion binding; INVOLVED IN: biological_process unknown; LOCATED IN: cytoplasm; EXPRESSED IN: 24 plant structures; EXPRESSED DURING: 15 growth stages; CONTAINS InterPro DOMAIN/s: Octicosapeptide/Phox/Bem1p (InterPro:IPR000270), Ubiquitin-associated/translation el…
AT1G78995	Chr1:29715078-29716111	55.9622	41.1613	35.448	-0.443163	-0.657151	0.0238085	0.000848421	protein_coding	unknown protein		unknown protein; FUNCTIONS IN: molecular_function unknown; INVOLVED IN: biological_process unknown; EXPRESSED IN: 17 plant structures; EXPRESSED DURING: 13 growth stages; Has 18 Blast hits to 18 proteins in 8 species: Archae - 0; Bacteria - 0; Metazoa - 0; Fungi - 0; Plants - 18; Viruses - 0; Other Eukaryotes - 0 (source: NCBI BLink).
AT4G28880	Chr4:14251213-14254432	36.3276	26.7063	24.5067	-0.443885	-0.566291	0.0151002	0.0016734	protein_coding	ckl3 (Casein Kinase I-like 3); ATP binding / kinase/ protein kinase/ protein serine/threonine kinase		Casein Kinase I-like 3 (ckl3); FUNCTIONS IN: protein serine/threonine kinase activity, protein kinase activity, kinase activity, ATP binding; INVOLVED IN: protein amino acid phosphorylation; LOCATED IN: cellular_component unknown; CONTAINS InterPro DOMAIN/s: Protein kinase, ATP binding site (InterPro:IPR017441), Protein kinase, core (InterPro:IPR000719), Serine/threonine protein kinase-related (I…
AT3G48760	Chr3:18075793-18078291	32.4584	23.8492	22.3525	-0.444649	-0.536561	0.0167368	0.00368971	protein_coding	zinc finger (DHHC type) family protein		zinc finger (DHHC type) family protein; FUNCTIONS IN: zinc ion binding; INVOLVED IN: biological_process unknown; LOCATED IN: plasma membrane; EXPRESSED IN: 23 plant structures; EXPRESSED DURING: 13 growth stages; CONTAINS InterPro DOMAIN/s: Zinc finger, DHHC-type (InterPro:IPR001594); BEST Arabidopsis thaliana protein match is: zinc finger (DHHC type) family protein (TAIR:AT3G26935.1); Has 3966 B…
AT4G38710	Chr4:18077789-18080083	54.5966	40.1151	34.0629	-0.444665	-0.679013	0.0115451	6.1e-05	protein_coding	glycine-rich protein		glycine-rich protein; FUNCTIONS IN: translation initiation factor activity; INVOLVED IN: biological_process unknown; LOCATED IN: cellular_component unknown; EXPRESSED IN: 23 plant structures; EXPRESSED DURING: 14 growth stages; CONTAINS InterPro DOMAIN/s: Plant specific eukaryotic initiation factor 4B (InterPro:IPR010433); BEST Arabidopsis thaliana protein match is: EIF4B1; translation initiation…
AT2G20360	Chr2:8785987-8789473	87.1154	63.9904	59.4739	-0.445071	-0.549073	0.0102496	0.00117952	protein_coding	binding / catalytic/ coenzyme binding		binding / catalytic/ coenzyme binding; FUNCTIONS IN: coenzyme binding, binding, catalytic activity; INVOLVED IN: response to salt stress; LOCATED IN: mitochondrion, respiratory chain complex I, membrane; EXPRESSED IN: 27 plant structures; EXPRESSED DURING: 16 growth stages; CONTAINS InterPro DOMAIN/s: NAD-dependent epimerase/dehydratase (InterPro:IPR001509), NAD(P)-binding (InterPro:IPR016040); H…
AT3G51800	Chr3:19211026-19213709	104.143	76.496	71.8455	-0.445106	-0.533996	0.00978366	0.00163295	protein_coding	ATG2; aminopeptidase/ metalloexopeptidase	putative nuclear DNA-binding protein G2p (AtG2) mRNA,	ATG2; FUNCTIONS IN: metalloexopeptidase activity, aminopeptidase activity; INVOLVED IN: proteolysis, cellular process; LOCATED IN: nucleolus, plasma membrane; EXPRESSED IN: 23 plant structures; EXPRESSED DURING: 14 growth stages; CONTAINS InterPro DOMAIN/s: Peptidase M24, structural domain (InterPro:IPR000994), Proliferation-associated protein 1 (InterPro:IPR004545), Peptidase M24, methionine ami…
AT1G80410	Chr1:30225175-30234981	43.9896	32.2971	32.2071	-0.445756	-0.448184	0.0195792	0.0179895	protein_coding	EMB2753 (EMBRYO DEFECTIVE 2753); binding		EMBRYO DEFECTIVE 2753 (EMB2753); FUNCTIONS IN: binding; INVOLVED IN: embryonic development ending in seed dormancy; LOCATED IN: membrane; EXPRESSED IN: 23 plant structures; EXPRESSED DURING: 13 growth stages; CONTAINS InterPro DOMAIN/s: Tetratricopeptide TPR-1 (InterPro:IPR001440), Tetratricopeptide-like helical (InterPro:IPR011990), Tetratricopeptide region (InterPro:IPR013026); Has 3255 Blast h…
AT2G02800	Chr2:795514-799443	36.7555	26.9851	27.285	-0.445798	-0.428254	0.0335205	0.037403	protein_coding	APK2B (PROTEIN KINASE 2B); ATP binding / kinase/ protein kinase/ protein serine/threonine kinase	Encodes protein kinase APK2b.	PROTEIN KINASE 2B (APK2B); FUNCTIONS IN: protein serine/threonine kinase activity, protein kinase activity, kinase activity, ATP binding; INVOLVED IN: protein amino acid phosphorylation; LOCATED IN: nucleus, plasma membrane, cytoplasm; EXPRESSED IN: 23 plant structures; EXPRESSED DURING: 13 growth stages; CONTAINS InterPro DOMAIN/s: Protein kinase, ATP binding site (InterPro:IPR017441), Protein k…
AT4G39660	Chr4:18406764-18409564	25.6043	18.7909	17.869	-0.446354	-0.517329	0.0207097	0.0077241	protein_coding	AGT2 (ALANINE:GLYOXYLATE AMINOTRANSFERASE 2); alanine-glyoxylate transaminase/ catalytic/ pyridoxal phosphate binding / transaminase	alanine:glyoxylate aminotransferase 2 homolog (AGT2) mRNA,	ALANINE:GLYOXYLATE AMINOTRANSFERASE 2 (AGT2); FUNCTIONS IN: pyridoxal phosphate binding, transaminase activity, catalytic activity, alanine-glyoxylate transaminase activity; INVOLVED IN: response to cadmium ion; LOCATED IN: mitochondrion, plasma membrane, membrane; EXPRESSED IN: 25 plant structures; EXPRESSED DURING: 13 growth stages; CONTAINS InterPro DOMAIN/s: Pyridoxal phosphate-dependent tran…
AT2G32730	Chr2:13880045-13885736	50.3193	36.912	36.5832	-0.447022	-0.458334	0.00985516	0.0078724	protein_coding	26S proteasome regulatory subunit, putative		26S proteasome regulatory subunit, putative; FUNCTIONS IN: enzyme regulator activity, binding; INVOLVED IN: ubiquitin-dependent protein catabolic process; LOCATED IN: cytosol, proteasome regulatory particle, base subcomplex; EXPRESSED IN: 25 plant structures; EXPRESSED DURING: 13 growth stages; CONTAINS InterPro DOMAIN/s: Armadillo-like helical (InterPro:IPR011989), Proteasome/cyclosome, regulato…
AT3G07330	Chr3:2335611-2339100	18.1096	13.2817	13.8787	-0.44732	-0.38228	0.0176804	0.0465083	protein_coding	ATCSLC6 (CELLULOSE-SYNTHASE LIKE C6); cellulose synthase/ transferase, transferring glycosyl groups	encodes a gene similar to cellulose synthase	CELLULOSE-SYNTHASE LIKE C6 (ATCSLC6); FUNCTIONS IN: cellulose synthase activity, transferase activity, transferring glycosyl groups; INVOLVED IN: pollen tube development; LOCATED IN: Golgi apparatus; EXPRESSED IN: 24 plant structures; EXPRESSED DURING: 15 growth stages; CONTAINS InterPro DOMAIN/s: Glycosyl transferase, family 2 (InterPro:IPR001173); BEST Arabidopsis thaliana protein match is: ATC…
AT1G20200	Chr1:7001200-7004418	49.5525	36.3377	33.6235	-0.447491	-0.557892	0.0114031	0.00123076	protein_coding	EMB2719 (EMBRYO DEFECTIVE 2719); enzyme regulator		EMBRYO DEFECTIVE 2719 (EMB2719); FUNCTIONS IN: enzyme regulator activity; INVOLVED IN: embryonic development ending in seed dormancy, ubiquitin-dependent protein catabolic process; LOCATED IN: plasma membrane, proteasome regulatory particle, lid subcomplex; EXPRESSED IN: 24 plant structures; EXPRESSED DURING: 13 growth stages; CONTAINS InterPro DOMAIN/s: Proteasome component region PCI (InterPro:…
AT4G07410	Chr4:4201248-4205224	25.5518	18.7369	17.538	-0.447543	-0.541344	0.0220154	0.00314369	protein_coding	transducin family protein / WD-40 repeat family protein		transducin family protein / WD-40 repeat family protein; FUNCTIONS IN: nucleotide binding; INVOLVED IN: biological_process unknown; LOCATED IN: cellular_component unknown; EXPRESSED IN: 22 plant structures; EXPRESSED DURING: 13 growth stages; CONTAINS InterPro DOMAIN/s: WD40 repeat-like (InterPro:IPR011046), WD40 repeat, region (InterPro:IPR017986), WD40 repeat (InterPro:IPR001680), WD40/YVTN rep…
AT1G74910	Chr1:28133932-28138826	66.4094	48.6932	47.3216	-0.447666	-0.48729	0.0337691	0.0151939	protein_coding	ADP-glucose pyrophosphorylase family protein		ADP-glucose pyrophosphorylase family protein; FUNCTIONS IN: transferase activity, nucleotidyltransferase activity; INVOLVED IN: biosynthetic process; LOCATED IN: peroxisome; EXPRESSED IN: 24 plant structures; EXPRESSED DURING: 13 growth stages; CONTAINS InterPro DOMAIN/s: Trimeric LpxA-like (InterPro:IPR011004), Bacterial transferase hexapeptide repeat (InterPro:IPR001451), Nucleotidyl transferas…
AT4G33480	Chr4:16105610-16108646	56.2804	41.2609	40.7814	-0.447858	-0.463125	0.0128896	0.00963316	protein_coding	unknown protein		unknown protein; FUNCTIONS IN: molecular_function unknown; INVOLVED IN: biological_process unknown; LOCATED IN: chloroplast; EXPRESSED IN: 22 plant structures; EXPRESSED DURING: 13 growth stages; Has 172 Blast hits to 172 proteins in 56 species: Archae - 0; Bacteria - 86; Metazoa - 0; Fungi - 1; Plants - 22; Viruses - 0; Other Eukaryotes - 63 (source: NCBI BLink).
AT5G15200	Chr5:4934882-4936408	405.279	297.02	295.995	-0.448354	-0.451748	0.0127211	0.0132606	protein_coding	40S ribosomal protein S9 (RPS9B)		40S ribosomal protein S9 (RPS9B); FUNCTIONS IN: structural constituent of ribosome; INVOLVED IN: translation; LOCATED IN: in 7 components; EXPRESSED IN: 26 plant structures; EXPRESSED DURING: 14 growth stages; CONTAINS InterPro DOMAIN/s: Ribosomal protein S4 (InterPro:IPR001912), Ribosomal protein S4, conserved site (InterPro:IPR018079), Ribosomal protein S4/S9, eukaryotic/archaeal (InterPro:IPR0…
AT5G19140	Chr5:6423152-6428467	859.394	629.735	606.552	-0.448575	-0.501092	0.0349384	0.0242066	protein_coding	AILP1		AILP1; FUNCTIONS IN: molecular_function unknown; INVOLVED IN: response to aluminum ion, response to auxin stimulus; LOCATED IN: plasma membrane; EXPRESSED IN: 23 plant structures; EXPRESSED DURING: 13 growth stages; BEST Arabidopsis thaliana protein match is: unknown protein (TAIR:AT5G43830.1); Has 1128 Blast hits to 1128 proteins in 380 species: Archae - 4; Bacteria - 553; Metazoa - 42; Fungi - …
AT3G59300	Chr3:21918454-21924415	29.1357	21.3458	19.366	-0.448838	-0.587668	0.0300732	0.00388763	protein_coding	unknown protein		unknown protein; FUNCTIONS IN: molecular_function unknown; INVOLVED IN: biological_process unknown; LOCATED IN: chloroplast; EXPRESSED IN: 23 plant structures; EXPRESSED DURING: 15 growth stages; BEST Arabidopsis thaliana protein match is: unknown protein (TAIR:AT5G24060.1); Has 41 Blast hits to 39 proteins in 10 species: Archae - 0; Bacteria - 4; Metazoa - 1; Fungi - 0; Plants - 33; Viruses - 0;…
AT1G64740	Chr1:24050005-24052487	27.8641	20.4092	19.3692	-0.449187	-0.523047	0.0198037	0.00699414	protein_coding	TUA1 (ALPHA-1 TUBULIN); structural constituent of cytoskeleton	alpha-tubulin expressed primarily in stamens and mature pollen	ALPHA-1 TUBULIN (TUA1); FUNCTIONS IN: structural constituent of cytoskeleton; INVOLVED IN: microtubule-based process; LOCATED IN: cytosol, microtubule cytoskeleton, plasma membrane; EXPRESSED IN: 24 plant structures; EXPRESSED DURING: 15 growth stages; CONTAINS InterPro DOMAIN/s: Alpha tubulin (InterPro:IPR002452), Tubulin, conserved site (InterPro:IPR017975), Tubulin (InterPro:IPR000217), Tubuli…
AT1G43860	Chr1:16622067-16624469	20.7933	15.2287	14.4864	-0.44933	-0.519823	0.0378702	0.0204062	protein_coding	transcription factor		transcription factor; FUNCTIONS IN: transcription factor activity; INVOLVED IN: regulation of transcription; EXPRESSED IN: 23 plant structures; EXPRESSED DURING: 13 growth stages; CONTAINS InterPro DOMAIN/s: Uncharacterised protein family, Shwachman-Bodian-Diamond syndrome related (InterPro:IPR002140), Uncharacterised protein family UPF0023, conserved site (InterPro:IPR018023); Has 774 Blast hits…
AT4G35600	Chr4:16896236-16898876	15.9633	11.688	8.42043	-0.449738	-0.921199	0.0415423	7.66e-05	protein_coding	CONNEXIN 32; ATP binding / kinase/ protein kinase/ protein serine/threonine kinase	plant-type connexin (gap junction-type protein), a component of plasmodesmata	CONNEXIN 32; FUNCTIONS IN: protein serine/threonine kinase activity, protein kinase activity, kinase activity, ATP binding; INVOLVED IN: protein amino acid phosphorylation, N-terminal protein myristoylation; LOCATED IN: plasma membrane; EXPRESSED IN: 23 plant structures; EXPRESSED DURING: 13 growth stages; CONTAINS InterPro DOMAIN/s: Protein kinase, ATP binding site (InterPro:IPR017441), Protein …
AT1G21600	Chr1:7570885-7573846	147.726	108.116	106.449	-0.450344	-0.471161	0.00931974	0.00676501	protein_coding	PTAC6 (PLASTID TRANSCRIPTIONALLY ACTIVE6)	Present in transcriptionally active plastid chromosomes. Involved in plastid gene expression.	PLASTID TRANSCRIPTIONALLY ACTIVE6 (PTAC6); FUNCTIONS IN: molecular_function unknown; INVOLVED IN: positive regulation of transcription, DNA-dependent, transcription from plastid promoter; LOCATED IN: plastid chromosome, chloroplast, nucleoid; EXPRESSED IN: 22 plant structures; EXPRESSED DURING: 13 growth stages; Has 25 Blast hits to 25 proteins in 5 species: Archae - 0; Bacteria - 0; Metazoa - 0;…
AT1G53500	Chr1:19963213-19969757	32.6895	23.9063	21.6232	-0.45144	-0.594652	0.0126977	0.000742511	protein_coding	MUM4 (MUCILAGE-MODIFIED 4); UDP-4-keto-6-deoxy-glucose-3,5-epimerase/ UDP-4-keto-rhamnose-4-keto-reductase/ UDP-L-rhamnose synthase/ UDP-glucose 4,6-dehydratase/ catalytic	encodes a putative NDP-L-rhamnose synthase, an enzyme required for the synthesis of the pectin rhamnogalacturonan I, the major component of Arabidopsis mucilage. Gene is involved in seed coat mucilage cell development. Mutant analyses suggest that MUM4 is required for complete mucilage synthesis, cytoplasmic rearrangement and seed coat development.	MUCILAGE-MODIFIED 4 (MUM4); FUNCTIONS IN: UDP-4-keto-rhamnose-4-keto-reductase activity, UDP-4-keto-6-deoxy-glucose-3,5-epimerase activity, UDP-L-rhamnose synthase activity, UDP-glucose 4,6-dehydratase activity, catalytic activity; INVOLVED IN: seed coat development, UDP-rhamnose biosynthetic process, mucilage biosynthetic process, metabolic process; LOCATED IN: soluble fraction; EXPRESSED IN: 28…
AT1G64355	Chr1:23886083-23887212	55.8729	40.8487	40.3812	-0.451857	-0.466866	0.0182742	0.0179	protein_coding	unknown protein		unknown protein; FUNCTIONS IN: molecular_function unknown; INVOLVED IN: biological_process unknown; LOCATED IN: chloroplast; EXPRESSED IN: 23 plant structures; EXPRESSED DURING: 13 growth stages; Has 254 Blast hits to 254 proteins in 74 species: Archae - 0; Bacteria - 124; Metazoa - 0; Fungi - 0; Plants - 23; Viruses - 0; Other Eukaryotes - 107 (source: NCBI BLink).
AT1G08510	Chr1:2691079-2694377	72.5306	53.0234	52.6537	-0.451958	-0.460456	0.00901242	0.00742215	protein_coding	FATB (fatty acyl-ACP thioesterases B); acyl carrier/ acyl-[acyl-carrier-protein] hydrolase	Encodes an acyl-acyl carrier protein thioesterase. Hydrolyzes primarily saturated acyl-ACPs with chain lengths that vary between 8 and 18 carbons. Involved in saturated fatty acid synthesis. Nuclear-encoded, plastid-targeted globular protein that is functional as dimer.	fatty acyl-ACP thioesterases B (FATB); FUNCTIONS IN: acyl-[acyl-carrier-protein] hydrolase activity, acyl carrier activity; INVOLVED IN: fatty acid biosynthetic process; LOCATED IN: plastid; EXPRESSED IN: 24 plant structures; EXPRESSED DURING: 15 growth stages; CONTAINS InterPro DOMAIN/s: Acyl-ACP thioesterase (InterPro:IPR002864); BEST Arabidopsis thaliana protein match is: AtFaTA (Arabidopsis F…
AT3G21160	Chr3:7413846-7418410	16.0807	11.7534	10.2805	-0.452252	-0.643824	0.0270218	0.00204636	protein_coding	mannosyl-oligosaccharide 1,2-alpha-mannosidase, putative		mannosyl-oligosaccharide 1,2-alpha-mannosidase, putative; FUNCTIONS IN: mannosyl-oligosaccharide 1,2-alpha-mannosidase activity, calcium ion binding; LOCATED IN: Golgi apparatus; EXPRESSED IN: 24 plant structures; EXPRESSED DURING: 15 growth stages; CONTAINS InterPro DOMAIN/s: Glycoside hydrolase, family 47 (InterPro:IPR001382); BEST Arabidopsis thaliana protein match is: mannosyl-oligosaccharide…
AT1G11050	Chr1:3681887-3684169	9.71261	7.09762	4.40041	-0.452523	-1.14062	0.0480971	5.54e-06	protein_coding	protein kinase family protein		protein kinase family protein; FUNCTIONS IN: kinase activity; INVOLVED IN: protein amino acid phosphorylation; LOCATED IN: endomembrane system; EXPRESSED IN: 18 plant structures; EXPRESSED DURING: 10 growth stages; CONTAINS InterPro DOMAIN/s: Protein kinase, ATP binding site (InterPro:IPR017441), Protein kinase, core (InterPro:IPR000719), Serine/threonine protein kinase-related (InterPro:IPR01744…
AT5G40810	Chr5:16339892-16342644	100.723	73.5974	71.3452	-0.452673	-0.495914	0.00976262	0.00409663	protein_coding	cytochrome c1, putative		cytochrome c1, putative; FUNCTIONS IN: electron carrier activity, iron ion binding, heme binding, electron transporter, transferring electrons within CoQH2-cytochrome c reductase complex activity; LOCATED IN: mitochondrial respiratory chain, mitochondrion, vacuole, mitochondrial respiratory chain complex III, membrane; EXPRESSED IN: 23 plant structures; EXPRESSED DURING: 14 growth stages; CONTAIN…
AT5G43940	Chr5:17684190-17688668	249.231	182.043	171.626	-0.453207	-0.536617	0.0131493	0.00344169	protein_coding	HOT5 (sensitive to hot temperatures 5); S-(hydroxymethyl)glutathione dehydrogenase/ S-nitrosoglutathione reductase	Encodes a glutathione-dependent formaldehyde dehydrogenase (also known as class III type alcohol dehydrogenase) reduces S-nitrosoglutathione (GSNO), the condensation product of glutathione and NO, that is a naturally occurring NO reservoir and also a reactive nitrogen intermediate. Gene expression is reduced by wounding and induced by salicylic acid. Is required for the acclimation of plants to h…	sensitive to hot temperatures 5 (HOT5); FUNCTIONS IN: S-nitrosoglutathione reductase activity, S-(hydroxymethyl)glutathione dehydrogenase activity; INVOLVED IN: formaldehyde metabolic process, heat acclimation, seed development, response to wounding, response to salicylic acid stimulus; LOCATED IN: peroxisome; EXPRESSED IN: 23 plant structures; EXPRESSED DURING: 14 growth stages; CONTAINS InterPr…
AT5G42740	Chr5:17135691-17140892	44.569	32.5345	31.6625	-0.454073	-0.49167	0.00965392	0.00453052	protein_coding	glucose-6-phosphate isomerase, cytosolic (PGIC)		glucose-6-phosphate isomerase, cytosolic (PGIC); FUNCTIONS IN: glucose-6-phosphate isomerase activity; INVOLVED IN: response to cadmium ion, gluconeogenesis, glycolysis; LOCATED IN: cellular_component unknown; EXPRESSED IN: 24 plant structures; EXPRESSED DURING: 13 growth stages; CONTAINS InterPro DOMAIN/s: Phosphoglucose isomerase, conserved site (InterPro:IPR018189), Phosphoglucose isomerase (P…
AT2G40280	Chr2:16825499-16828398	16.9331	12.3573	11.1535	-0.454485	-0.600757	0.0245088	0.00354805	protein_coding	dehydration-responsive family protein		dehydration-responsive family protein; INVOLVED IN: biological_process unknown; LOCATED IN: Golgi apparatus; EXPRESSED IN: 22 plant structures; EXPRESSED DURING: 13 growth stages; CONTAINS InterPro DOMAIN/s: Protein of unknown function DUF248, methyltransferase putative (InterPro:IPR004159); BEST Arabidopsis thaliana protein match is: dehydration-responsive protein-related (TAIR:AT2G34300.2); Has…
AT1G34320	Chr1:12520178-12524370	22.0723	16.1069	16.523	-0.454558	-0.416161	0.0129807	0.0238549	protein_coding	unknown protein		unknown protein; INVOLVED IN: N-terminal protein myristoylation; LOCATED IN: plasma membrane; EXPRESSED IN: 22 plant structures; EXPRESSED DURING: 13 growth stages; CONTAINS InterPro DOMAIN/s: Protein of unknown function DUF668 (InterPro:IPR007700); BEST Arabidopsis thaliana protein match is: unknown protein (TAIR:AT5G08660.1); Has 160 Blast hits to 124 proteins in 13 species: Archae - 0; Bacteri…
AT5G06290	Chr5:1919212-1921425	219.448	160.1	146.762	-0.454906	-0.578802	0.00910408	0.000694463	protein_coding	2-Cys Prx B (2-Cysteine peroxiredoxin B); antioxidant/ peroxiredoxin	Encodes a 2-Cys peroxiredoxin (2-Cys PrxB) that contains two catalytic Cys residues.	2-Cysteine peroxiredoxin B (2-Cys Prx B); FUNCTIONS IN: peroxiredoxin activity, antioxidant activity; INVOLVED IN: response to cold, defense response to bacterium; LOCATED IN: apoplast, stromule, chloroplast stroma, chloroplast; EXPRESSED IN: 23 plant structures; EXPRESSED DURING: 13 growth stages; CONTAINS InterPro DOMAIN/s: Thioredoxin fold (InterPro:IPR012335), Alkyl hydroperoxide reductase/ T…
AT5G07460	Chr5:2360633-2362013	44.3737	32.3541	15.6313	-0.455757	-1.50367	0.0215366	3.18e-12	protein_coding	PMSR2 (PEPTIDEMETHIONINE SULFOXIDE REDUCTASE 2); oxidoreductase, acting on sulfur group of donors, disulfide as acceptor / peptide-methionine-(S)-S-oxide reductase	ubiquitous enzyme that repairs oxidatively damaged proteins. Methionine sulfoxide reductase activity. Mutant lacking reductase activity showed increased protein oxidation, nitration and glycation of specific amino acid residues during darkness.	PEPTIDEMETHIONINE SULFOXIDE REDUCTASE 2 (PMSR2); FUNCTIONS IN: peptide-methionine-(S)-S-oxide reductase activity, oxidoreductase activity, acting on sulfur group of donors, disulfide as acceptor; INVOLVED IN: protein modification process, protein metabolic process; LOCATED IN: cytosol; EXPRESSED IN: 22 plant structures; EXPRESSED DURING: 13 growth stages; CONTAINS InterPro DOMAIN/s: Methionine su…
AT2G18750	Chr2:8125517-8128621	43.4415	31.6685	30.6839	-0.456027	-0.499996	0.0412714	0.0236486	protein_coding	calmodulin-binding protein		calmodulin-binding protein; FUNCTIONS IN: calmodulin binding; INVOLVED IN: biological_process unknown; LOCATED IN: cellular_component unknown; EXPRESSED IN: 22 plant structures; EXPRESSED DURING: 13 growth stages; CONTAINS InterPro DOMAIN/s: Calmodulin binding protein-like (InterPro:IPR012416); BEST Arabidopsis thaliana protein match is: calmodulin-binding protein (TAIR:AT5G57580.1); Has 187 Blas…
AT3G28080	Chr3:10451517-10455267	20.7681	15.1393	14.9104	-0.456078	-0.476459	0.0383333	0.0389105	protein_coding	nodulin MtN21 family protein		nodulin MtN21 family protein; FUNCTIONS IN: molecular_function unknown; INVOLVED IN: biological_process unknown; LOCATED IN: membrane; EXPRESSED IN: 21 plant structures; EXPRESSED DURING: 13 growth stages; CONTAINS InterPro DOMAIN/s: Protein of unknown function DUF6, transmembrane (InterPro:IPR000620); BEST Arabidopsis thaliana protein match is: nodulin MtN21 family protein (TAIR:AT3G28070.1); Ha…
AT3G22780	Chr3:8048801-8052260	17.0278	12.4118	12.0681	-0.456181	-0.495094	0.019253	0.0122342	protein_coding	TSO1 (CHINESE FOR 'UGLY'); transcription factor	putative DNA binding protein (tso1) mRNA, tso1-3 allele,	CHINESE FOR 'UGLY' (TSO1); FUNCTIONS IN: transcription factor activity; INVOLVED IN: regulation of meristem organization; LOCATED IN: nucleus; EXPRESSED IN: 22 plant structures; EXPRESSED DURING: 13 growth stages; CONTAINS InterPro DOMAIN/s: Tesmin/TSO1-like, CXC (InterPro:IPR005172); BEST Arabidopsis thaliana protein match is: TCX2 (TESMIN/TSO1-LIKE CXC 2); transcription factor (TAIR:AT4G14770.1…
AT4G08810	Chr4:5616051-5617939	40.9601	29.8551	26.1513	-0.456245	-0.645741	0.0106553	0.000203962	protein_coding	SUB1; calcium ion binding	Calcium binding protein involved in cryptochrome and phytochrome coaction	SUB1; FUNCTIONS IN: calcium ion binding; INVOLVED IN: biological_process unknown; LOCATED IN: nuclear envelope-endoplasmic reticulum network; EXPRESSED IN: guard cell; BEST Arabidopsis thaliana protein match is: unknown protein (TAIR:AT4G12700.1); Has 74 Blast hits to 74 proteins in 10 species: Archae - 0; Bacteria - 0; Metazoa - 0; Fungi - 0; Plants - 73; Viruses - 0; Other Eukaryotes - 1 (sourc…
AT2G44730	Chr2:18437332-18438565	21.5838	15.7239	12.5291	-0.456988	-0.783069	0.0394541	0.000757357	protein_coding	transcription factor		transcription factor; FUNCTIONS IN: transcription factor activity; INVOLVED IN: regulation of transcription; LOCATED IN: chloroplast; EXPRESSED IN: 22 plant structures; EXPRESSED DURING: 13 growth stages; CONTAINS InterPro DOMAIN/s: SANT, DNA-binding (InterPro:IPR001005), MADF domain (InterPro:IPR006578), MYB-like (InterPro:IPR017877); BEST Arabidopsis thaliana protein match is: hydroxyproline-ri…
AT3G52730	Chr3:19542930-19544264	235.862	171.77	139.343	-0.45746	-0.757699	0.00980565	8.92e-06	protein_coding	ubiquinol-cytochrome C reductase UQCRX/QCR9-like family protein		ubiquinol-cytochrome C reductase UQCRX/QCR9-like family protein; FUNCTIONS IN: ubiquinol-cytochrome-c reductase activity; INVOLVED IN: mitochondrial electron transport, ubiquinol to cytochrome c; LOCATED IN: mitochondrial envelope, mitochondrion, mitochondrial respiratory chain complex III, membrane; EXPRESSED IN: 24 plant structures; EXPRESSED DURING: 16 growth stages; CONTAINS InterPro DOMAIN/s…
AT4G30350	Chr4:14847739-14851143	17.8089	12.9692	12.4691	-0.457513	-0.512651	0.0129211	0.00515526	protein_coding	heat shock protein-related		heat shock protein-related; FUNCTIONS IN: molecular_function unknown; INVOLVED IN: biological_process unknown; LOCATED IN: cellular_component unknown; EXPRESSED IN: 23 plant structures; EXPRESSED DURING: 15 growth stages; BEST Arabidopsis thaliana protein match is: heat shock protein-related (TAIR:AT5G57710.1); Has 9629 Blast hits to 8914 proteins in 1507 species: Archae - 15; Bacteria - 6840; Me…
AT4G16490	Chr4:9293542-9295625	54.5898	39.7476	32.4432	-0.457764	-0.74912	0.00901876	8.62e-06	protein_coding	binding		binding; FUNCTIONS IN: binding; INVOLVED IN: biological_process unknown; EXPRESSED IN: 22 plant structures; EXPRESSED DURING: 13 growth stages; CONTAINS InterPro DOMAIN/s: Armadillo-like helical (InterPro:IPR011989), Armadillo (InterPro:IPR000225), Armadillo-type fold (InterPro:IPR016024); BEST Arabidopsis thaliana protein match is: armadillo/beta-catenin repeat family protein (TAIR:AT3G01400.1);…
AT1G63610	Chr1:23583520-23585727	53.4312	38.8935	37.2566	-0.458153	-0.518589	0.0105838	0.00396343	protein_coding	unknown protein		unknown protein; FUNCTIONS IN: molecular_function unknown; INVOLVED IN: biological_process unknown; LOCATED IN: chloroplast; EXPRESSED IN: 22 plant structures; EXPRESSED DURING: 13 growth stages; BEST Arabidopsis thaliana protein match is: unknown protein (TAIR:AT2G14910.1); Has 445 Blast hits to 324 proteins in 81 species: Archae - 0; Bacteria - 191; Metazoa - 0; Fungi - 0; Plants - 53; Viruses …
AT5G64813	Chr5:25910278-25912896	23.3323	16.9771	16.7578	-0.458738	-0.475898	0.0179463	0.0155576	protein_coding	LIP1 (Light Insensitive Period1); GTPase	The LIP1 gene encodes a small GTPase that influences the light input pathway of the plant circadian network. An MBP:LIP1 fusion protein has GTP hydrolyzing abilities in vitro. In plants, LIP1 seems to play a negative role in regulating circadian period that can be suppressed by light. LIP1 also seems to negatively affect light-pulse-dependent resetting of the clock, especially during the first po…	Light Insensitive Period1 (LIP1); FUNCTIONS IN: GTPase activity; INVOLVED IN: circadian regulation of gene expression, photomorphogenesis; LOCATED IN: nucleus, cytoplasm; EXPRESSED IN: 24 plant structures; EXPRESSED DURING: 13 growth stages; CONTAINS InterPro DOMAIN/s: Ras GTPase (InterPro:IPR001806), Miro-like (InterPro:IPR013684); BEST Arabidopsis thaliana protein match is: ATP binding / GTP bi…
AT5G47930	Chr5:19406162-19407400	343.11	249.642	226.801	-0.458811	-0.595645	0.00805018	0.000399255	protein_coding	40S ribosomal protein S27 (RPS27D)		40S ribosomal protein S27 (RPS27D); FUNCTIONS IN: structural constituent of ribosome; INVOLVED IN: translation, ribosome biogenesis; LOCATED IN: cytosolic small ribosomal subunit, cytosolic ribosome, ribosome, plasma membrane; EXPRESSED IN: 23 plant structures; EXPRESSED DURING: 13 growth stages; CONTAINS InterPro DOMAIN/s: Ribosomal protein, zinc-binding (InterPro:IPR011332), Ribosomal protein S…
AT4G36920	Chr4:17400846-17403332	17.8536	12.9886	10.7591	-0.458967	-0.729051	0.0311252	0.000926366	protein_coding	AP2 (APETALA 2); transcription factor	Encodes a floral homeotic gene, a member of the AP2/EREBP (ethylene responsive element binding protein) class of transcription factors and is involved in the specification of floral organ identity, establishment of floral meristem identity, suppression of floral meristem indeterminancy, and development of the ovule and seed coat. AP2 also has a role in controlling seed mass. Dominant negative all…	APETALA 2 (AP2); FUNCTIONS IN: transcription factor activity; INVOLVED IN: in 7 processes; LOCATED IN: nucleus; EXPRESSED IN: 21 plant structures; EXPRESSED DURING: 11 growth stages; CONTAINS InterPro DOMAIN/s: DNA-binding, integrase-type (InterPro:IPR016177), Pathogenesis-related transcriptional factor and ERF, DNA-binding (InterPro:IPR001471); BEST Arabidopsis thaliana protein match is: AP2 dom…
AT1G63290	Chr1:23471848-23473639	33.6758	24.4826	23.4308	-0.459951	-0.521708	0.029923	0.0171915	protein_coding	ribulose-phosphate 3-epimerase, cytosolic, putative / pentose-5-phosphate 3-epimerase, putative		ribulose-phosphate 3-epimerase, cytosolic, putative / pentose-5-phosphate 3-epimerase, putative; FUNCTIONS IN: ribulose-phosphate 3-epimerase activity, catalytic activity; INVOLVED IN: carbohydrate metabolic process, metabolic process; LOCATED IN: plasma membrane; EXPRESSED IN: 22 plant structures; EXPRESSED DURING: 13 growth stages; CONTAINS InterPro DOMAIN/s: Aldolase-type TIM barrel (InterPro:…
AT3G54300	Chr3:20108207-20110683	44.059	32.0249	30.8645	-0.460241	-0.511891	0.0184686	0.00988303	protein_coding	ATVAMP727 (VESICLE-ASSOCIATED MEMBRANE PROTEIN 727)	Encodes a member of Synaptobrevin -like protein family. VAMP727 is a R-SNARE and interacts with SYP22/VTI11/SYP51. It is required for trafficking of storage proteins to the protein storage vacuoles (PSV) and also for PSV organization and biogenesis. Loss of function mutations have no phenotype but double mutants with SYP22 are embryo lethal.	VESICLE-ASSOCIATED MEMBRANE PROTEIN 727 (ATVAMP727); FUNCTIONS IN: molecular_function unknown; INVOLVED IN: vacuole organization, protein targeting to vacuole; LOCATED IN: SNARE complex, endosome, membrane; EXPRESSED IN: 27 plant structures; EXPRESSED DURING: 15 growth stages; CONTAINS InterPro DOMAIN/s: Longin (InterPro:IPR010908), Longin-like (InterPro:IPR011012), Synaptobrevin (InterPro:IPR001…
AT1G77460	Chr1:29103762-29111921	5.21858	3.79318	3.94886	-0.460248	-0.400625	0.0192142	0.0473464	protein_coding	binding		binding; FUNCTIONS IN: binding; INVOLVED IN: biological_process unknown; LOCATED IN: cellular_component unknown; EXPRESSED IN: 21 plant structures; EXPRESSED DURING: 13 growth stages; CONTAINS InterPro DOMAIN/s: C2 membrane targeting protein (InterPro:IPR018029), Armadillo-like helical (InterPro:IPR011989), C2 calcium/lipid-binding region, CaLB (InterPro:IPR008973), Armadillo (InterPro:IPR000225)…
AT5G49540	Chr5:20104480-20106122	52.9364	38.4747	34.8548	-0.460349	-0.601306	0.0216181	0.00327072	protein_coding	unknown protein		unknown protein; FUNCTIONS IN: molecular_function unknown; INVOLVED IN: biological_process unknown; LOCATED IN: cellular_component unknown; EXPRESSED IN: 23 plant structures; EXPRESSED DURING: 13 growth stages; CONTAINS InterPro DOMAIN/s: Protein of unknown function DUF786 (InterPro:IPR008504); Has 172 Blast hits to 172 proteins in 86 species: Archae - 0; Bacteria - 0; Metazoa - 102; Fungi - 27; …
AT4G14740	Chr4:8450288-8454028	19.5169	14.1789	13.1582	-0.460982	-0.56716	0.0313345	0.031433	protein_coding	phosphoinositide binding		phosphoinositide binding; FUNCTIONS IN: phosphoinositide binding; INVOLVED IN: signal transduction; EXPRESSED IN: cultured cell; CONTAINS InterPro DOMAIN/s: Pleckstrin-like, plant (InterPro:IPR013666), Protein of unknown function DUF828, plant (InterPro:IPR008546); BEST Arabidopsis thaliana protein match is: phosphoinositide binding (TAIR:AT3G22810.1); Has 435 Blast hits to 313 proteins in 75 spe…
AT5G45600	Chr5:18487901-18489869	19.4288	14.1125	13.2738	-0.46122	-0.548014	0.0493291	0.0260616	protein_coding	GAS41; protein binding	The GSA41 human homolog is expressed in nuclei and binds NuMA, a component of the nuclear matrix in interphase nuclei. In addition to Arabidopsis, GSA41 is found in Drosophila, C.elegans, yeast and man.	GAS41; FUNCTIONS IN: protein binding; INVOLVED IN: regulation of transcription, DNA-dependent; LOCATED IN: nucleus; EXPRESSED IN: 22 plant structures; EXPRESSED DURING: 13 growth stages; CONTAINS InterPro DOMAIN/s: YEATS (InterPro:IPR005033); BEST Arabidopsis thaliana protein match is: TAF14 (TBP-associated factor 14) (TAIR:AT2G18000.1); Has 598 Blast hits to 598 proteins in 159 species: Archae -…
AT5G11420	Chr5:3644546-3647295	153.111	111.196	119.749	-0.461482	-0.352969	0.00783432	0.049389	protein_coding			FUNCTIONS IN: molecular_function unknown; INVOLVED IN: biological_process unknown; LOCATED IN: cell wall, plant-type cell wall; EXPRESSED IN: 23 plant structures; EXPRESSED DURING: 13 growth stages; CONTAINS InterPro DOMAIN/s: Protein of unknown function DUF642 (InterPro:IPR006946), Galactose-binding like (InterPro:IPR008979); BEST Arabidopsis thaliana protein match is: unknown protein (TAIR:AT5G…
AT3G23750	Chr3:8558331-8561428	21.9915	15.9674	14.688	-0.461813	-0.580711	0.0106777	0.001124	protein_coding	leucine-rich repeat family protein / protein kinase family protein		leucine-rich repeat family protein / protein kinase family protein; FUNCTIONS IN: protein binding, protein serine/threonine kinase activity, protein kinase activity, ATP binding; INVOLVED IN: protein amino acid phosphorylation; LOCATED IN: plasma membrane; EXPRESSED IN: 26 plant structures; EXPRESSED DURING: 15 growth stages; CONTAINS InterPro DOMAIN/s: Protein kinase, ATP binding site (InterPro:…
AT4G24090	Chr4:12512735-12514592	49.6409	36.0412	33.7508	-0.461881	-0.555009	0.0155905	0.00368427	protein_coding	unknown protein		unknown protein; FUNCTIONS IN: molecular_function unknown; INVOLVED IN: biological_process unknown; LOCATED IN: chloroplast; EXPRESSED IN: 23 plant structures; EXPRESSED DURING: 13 growth stages; Has 95 Blast hits to 93 proteins in 48 species: Archae - 3; Bacteria - 45; Metazoa - 6; Fungi - 11; Plants - 20; Viruses - 0; Other Eukaryotes - 10 (source: NCBI BLink).
AT5G17880	Chr5:5908873-5913099	11.0725	8.0374	8.13161	-0.462185	-0.443776	0.0177138	0.0255497	protein_coding	CSA1 (constitutive shade-avoidance1); ATP binding / transmembrane receptor	Encodes a TIR-NBS-LRR protein CSA1 that functions in photomorphogenic development. csa1 mutants display a constitutive shade-avoidance (CSA) phenotype (long stem) under high red:far-red rations (i.e. in the absence of a shade signal). csa1 mutation can be complemented by RPS4, a TIR-NBS-LRR protein that confers resistance against bacterium Pseudomonas syringae.	constitutive shade-avoidance1 (CSA1); FUNCTIONS IN: transmembrane receptor activity, ATP binding; INVOLVED IN: defense response to bacterium, response to light stimulus, response to red light, defense response; LOCATED IN: intrinsic to membrane; EXPRESSED IN: 20 plant structures; EXPRESSED DURING: 13 growth stages; CONTAINS InterPro DOMAIN/s: NB-ARC (InterPro:IPR002182), Leucine-rich repeat 3 (In…
AT2G35410	Chr2:14898323-14900692	153.128	111.119	112.061	-0.462636	-0.448854	0.00858487	0.010864	protein_coding	33 kDa ribonucleoprotein, chloroplast, putative / RNA-binding protein cp33, putative		33 kDa ribonucleoprotein, chloroplast, putative / RNA-binding protein cp33, putative; FUNCTIONS IN: RNA binding, nucleotide binding, nucleic acid binding; LOCATED IN: thylakoid, chloroplast stroma, chloroplast; EXPRESSED IN: 23 plant structures; EXPRESSED DURING: 14 growth stages; CONTAINS InterPro DOMAIN/s: RNA recognition motif, RNP-1 (InterPro:IPR000504), Nucleotide-binding, alpha-beta plait (…
AT4G14210	Chr4:8190211-8195265	62.6972	45.4899	47.9144	-0.462856	-0.386343	0.00741937	0.028156	protein_coding	PDS3 (PHYTOENE DESATURASE 3); phytoene dehydrogenase	Encodes phytoene desaturase (phytoene dehydrogenase), an enzyme that catalyzes the desaturation of phytoene to zeta-carotene during carotenoid biosynthesis. Processed protein is localized to the plastid.	PHYTOENE DESATURASE 3 (PDS3); FUNCTIONS IN: phytoene dehydrogenase activity; INVOLVED IN: carotenoid biosynthetic process, carotene biosynthetic process; LOCATED IN: chloroplast, chloroplast envelope; EXPRESSED IN: 22 plant structures; EXPRESSED DURING: 13 growth stages; CONTAINS InterPro DOMAIN/s: Amine oxidase (InterPro:IPR002937), Phytoene desaturase (InterPro:IPR014102); BEST Arabidopsis thal…
AT5G23520	Chr5:7929350-7931793	11.8795	8.61871	8.04457	-0.462927	-0.560786	0.0476681	0.0221784	protein_coding			LOCATED IN: cytoplasm; EXPRESSED IN: 20 plant structures; EXPRESSED DURING: 13 growth stages; CONTAINS InterPro DOMAIN/s: Smr protein/MutS2 C-terminal (InterPro:IPR002625), Region of unknown function DUF1771 (InterPro:IPR013899); Has 91 Blast hits to 91 proteins in 45 species: Archae - 0; Bacteria - 6; Metazoa - 8; Fungi - 45; Plants - 27; Viruses - 0; Other Eukaryotes - 5 (source: NCBI BLink).
AT5G20610	Chr5:6968689-6972995	10.533	7.63938	7.97932	-0.463391	-0.398984	0.0176505	0.0457181	protein_coding	unknown protein		unknown protein; FUNCTIONS IN: molecular_function unknown; INVOLVED IN: biological_process unknown; EXPRESSED IN: 23 plant structures; EXPRESSED DURING: 13 growth stages; BEST Arabidopsis thaliana protein match is: unknown protein (TAIR:AT5G26160.1); Has 810 Blast hits to 639 proteins in 143 species: Archae - 6; Bacteria - 86; Metazoa - 247; Fungi - 61; Plants - 98; Viruses - 5; Other Eukaryotes …
AT4G02530	Chr4:1112140-1114029	437.475	317.233	289.884	-0.463657	-0.592128	0.00878782	0.00067113	protein_coding	chloroplast thylakoid lumen protein		chloroplast thylakoid lumen protein; FUNCTIONS IN: molecular_function unknown; INVOLVED IN: biological_process unknown; LOCATED IN: in 6 components; EXPRESSED IN: 22 plant structures; EXPRESSED DURING: 13 growth stages; Has 29 Blast hits to 29 proteins in 11 species: Archae - 0; Bacteria - 0; Metazoa - 0; Fungi - 0; Plants - 29; Viruses - 0; Other Eukaryotes - 0 (source: NCBI BLink).
AT3G19340	Chr3:6699322-6704226	34.8777	25.2859	24.5664	-0.463971	-0.504017	0.0137101	0.00721913	protein_coding			LOCATED IN: plasma membrane; EXPRESSED IN: 26 plant structures; EXPRESSED DURING: 15 growth stages; BEST Arabidopsis thaliana protein match is: aminopeptidase (TAIR:AT5G13940.1); Has 143 Blast hits to 138 proteins in 46 species: Archae - 0; Bacteria - 59; Metazoa - 12; Fungi - 0; Plants - 51; Viruses - 0; Other Eukaryotes - 21 (source: NCBI BLink).
AT5G63380	Chr5:25387410-25390063	17.9326	12.9978	11.2201	-0.46431	-0.674904	0.0227434	0.00120048	protein_coding	4-coumarate--CoA ligase family protein / 4-coumaroyl-CoA synthase family protein	Encodes a peroxisomal protein involved in the activation of fatty acids through esterification with CoA. At5g63380 preferentially activates fatty acids with increased chain length (C9:0 to C8:0) and thus shares characteristics with long-chain fatty acyl-CoA synthases. Also able to catalyze the conversion of OPDA to its CoA ester and is therefore thought to be involved in the peroxisomal &#946;-ox…	4-coumarate--CoA ligase family protein / 4-coumaroyl-CoA synthase family protein; FUNCTIONS IN: 4-coumarate-CoA ligase activity, fatty-acyl-CoA synthase activity; INVOLVED IN: jasmonic acid biosynthetic process, auxin biosynthetic process, auxin metabolic process; LOCATED IN: peroxisome; EXPRESSED IN: 22 plant structures; EXPRESSED DURING: 13 growth stages; CONTAINS InterPro DOMAIN/s: AMP-depende…
AT5G17550	Chr5:5786509-5788239	25.1518	18.2303	14.5271	-0.464323	-0.79032	0.0391415	0.000841125	protein_coding	PEX19-2		PEX19-2; FUNCTIONS IN: molecular_function unknown; INVOLVED IN: peroxisome organization; LOCATED IN: peroxisome; CONTAINS InterPro DOMAIN/s: Pex19 protein (InterPro:IPR006708); BEST Arabidopsis thaliana protein match is: PEX19-1 (peroxin 19-1) (TAIR:AT3G03490.1); Has 291 Blast hits to 285 proteins in 122 species: Archae - 0; Bacteria - 4; Metazoa - 130; Fungi - 93; Plants - 19; Viruses - 0; Other…
AT1G56190	Chr1:21028215-21030649	163.479	118.483	116.684	-0.464426	-0.4849	0.0222864	0.0182724	protein_coding	phosphoglycerate kinase, putative		phosphoglycerate kinase, putative; FUNCTIONS IN: phosphoglycerate kinase activity; INVOLVED IN: response to cadmium ion, glycolysis; LOCATED IN: thylakoid, mitochondrion, chloroplast stroma, chloroplast, membrane; EXPRESSED IN: 28 plant structures; EXPRESSED DURING: 15 growth stages; CONTAINS InterPro DOMAIN/s: Phosphoglycerate kinase, N-terminal (InterPro:IPR015824), Phosphoglycerate kinase (Int…
AT5G14460	Chr5:4658440-4662668	41.4136	30.0132	27.9012	-0.464507	-0.568179	0.0173318	0.00361394	protein_coding	pseudouridine synthase/ transporter		pseudouridine synthase/ transporter; FUNCTIONS IN: pseudouridine synthase activity, transporter activity; INVOLVED IN: tRNA processing, pseudouridine synthesis, RNA modification, tRNA pseudouridine synthesis; LOCATED IN: chloroplast; EXPRESSED IN: 23 plant structures; EXPRESSED DURING: 14 growth stages; CONTAINS InterPro DOMAIN/s: tRNA pseudouridine synthase B, N-terminal, bacterial-type (InterPr…
AT3G55330	Chr3:20513824-20515351	221.885	160.799	155.773	-0.464548	-0.508765	0.00716968	0.00296605	protein_coding	PPL1 (PsbP-like protein 1); calcium ion binding		PsbP-like protein 1 (PPL1); FUNCTIONS IN: calcium ion binding; INVOLVED IN: photosynthesis; LOCATED IN: in 6 components; EXPRESSED IN: 24 plant structures; EXPRESSED DURING: 14 growth stages; CONTAINS InterPro DOMAIN/s: Photosystem II oxygen evolving complex protein PsbP (InterPro:IPR002683), Mog1/PsbP/DUF1795, alpha/beta/alpha sandwich (InterPro:IPR016124), Mog1/PsbP, alpha/beta/alpha sandwich (…
AT1G79650	Chr1:29972107-29975281	24.5901	17.8161	15.372	-0.464902	-0.676182	0.0172981	0.000871268	protein_coding	RAD23; damaged DNA binding	putative DNA repair protein RAD23	RAD23; FUNCTIONS IN: damaged DNA binding; INVOLVED IN: proteasomal ubiquitin-dependent protein catabolic process, protein modification process, base-excision repair, nucleotide-excision repair; LOCATED IN: nucleus; EXPRESSED IN: 22 plant structures; EXPRESSED DURING: 13 growth stages; CONTAINS InterPro DOMAIN/s: Heat shock chaperonin-binding (InterPro:IPR006636), Ubiquitin-associated/translation …
AT1G79230	Chr1:29800692-29803939	64.3951	46.647	46.2687	-0.465166	-0.475318	0.00883288	0.00677105	protein_coding	MST1 (MERCAPTOPYRUVATE SULFURTRANSFERASE 1); 3-mercaptopyruvate sulfurtransferase/ sulfurtransferase/ thiosulfate sulfurtransferase	encodes a sulfurtransferase/rhodaneses, which belongs to a group of enzymes widely distributed in all three phyla that catalyze the transfer of sulfur from a donor to a thiophilic acceptor substrate. The protein and transcript levels are NOT affected by senescence or exogenous cyanide, suggesting that sulfurtransferases are involved in cyanide detoxification.	MERCAPTOPYRUVATE SULFURTRANSFERASE 1 (MST1); FUNCTIONS IN: 3-mercaptopyruvate sulfurtransferase activity, thiosulfate sulfurtransferase activity, sulfurtransferase activity; INVOLVED IN: sulfate transport, aging; LOCATED IN: mitochondrion, chloroplast; EXPRESSED IN: 25 plant structures; EXPRESSED DURING: 13 growth stages; CONTAINS InterPro DOMAIN/s: Rhodanese-like (InterPro:IPR001763), Thiosulpha…
AT4G09510	Chr4:6021163-6023873	13.7348	9.94879	6.93012	-0.465248	-0.985291	0.0319164	1.39e-05	protein_coding	beta-fructofuranosidase, putative / invertase, putative / saccharase, putative / beta-fructosidase, putative		beta-fructofuranosidase, putative / invertase, putative / saccharase, putative / beta-fructosidase, putative; FUNCTIONS IN: catalytic activity, beta-fructofuranosidase activity; INVOLVED IN: biological_process unknown; LOCATED IN: cellular_component unknown; EXPRESSED IN: 20 plant structures; EXPRESSED DURING: 12 growth stages; CONTAINS InterPro DOMAIN/s: Plant neutral invertase (InterPro:IPR0069…
AT4G39040	Chr4:18185666-18190556	139.136	100.759	100.737	-0.465597	-0.464309	0.0106325	0.0103022	protein_coding	RNA binding		RNA binding; FUNCTIONS IN: RNA binding; INVOLVED IN: biological_process unknown; LOCATED IN: chloroplast; EXPRESSED IN: 22 plant structures; EXPRESSED DURING: 13 growth stages; CONTAINS InterPro DOMAIN/s: RNA-binding, CRM domain (InterPro:IPR001890); BEST Arabidopsis thaliana protein match is: RNA binding (TAIR:AT2G21350.1); Has 8912 Blast hits to 4508 proteins in 787 species: Archae - 31; Bacter…
AT1G71900	Chr1:27061485-27064496	15.4076	11.1554	9.59404	-0.465895	-0.681832	0.0321956	0.00255775	protein_coding			FUNCTIONS IN: molecular_function unknown; INVOLVED IN: biological_process unknown; LOCATED IN: cellular_component unknown; EXPRESSED IN: 22 plant structures; EXPRESSED DURING: 13 growth stages; CONTAINS InterPro DOMAIN/s: Protein of unknown function DUF803 (InterPro:IPR008521); BEST Arabidopsis thaliana protein match is: permease-related (TAIR:AT1G34470.1); Has 875 Blast hits to 858 proteins in 1…
AT1G01550	Chr1:199638-201775	118.691	85.9287	79.0325	-0.465995	-0.585093	0.0299997	0.00551972	protein_coding	BPS1 (BYPASS 1)	BYPASS1, required to prevent constitutive production of a root-derived graft-transmissible signal	BYPASS 1 (BPS1); FUNCTIONS IN: molecular_function unknown; LOCATED IN: plasma membrane; EXPRESSED IN: 24 plant structures; EXPRESSED DURING: 13 growth stages; BEST Arabidopsis thaliana protein match is: unknown protein (TAIR:AT2G46080.1); Has 97 Blast hits to 97 proteins in 17 species: Archae - 0; Bacteria - 0; Metazoa - 7; Fungi - 0; Plants - 86; Viruses - 0; Other Eukaryotes - 4 (source: NCBI B…
AT4G18710	Chr4:10296272-10299362	82.9096	60.0158	63.7895	-0.466197	-0.376622	0.00690135	0.0317662	protein_coding	BIN2 (BRASSINOSTEROID-INSENSITIVE 2); glycogen synthase kinase 3/ kinase/ protein kinase	ATSK (shaggy-like kinase) family member that encodes an AtSK protein involved in the cross-talk between auxin and brassinosteroid signaling pathways. BR-INSENSITIVE 2 mutant indicated that the BR-insensitive dwarf phenotype was due to a semidominant mutation in the BIN2. BIN2 is not allelic to BRI1. BIN2-mediated phosphorylation appears to promote BZR1 export from the nucleus.	BRASSINOSTEROID-INSENSITIVE 2 (BIN2); FUNCTIONS IN: protein kinase activity, kinase activity, glycogen synthase kinase 3 activity; INVOLVED IN: in 7 processes; LOCATED IN: plasma membrane; EXPRESSED IN: 29 plant structures; EXPRESSED DURING: 13 growth stages; CONTAINS InterPro DOMAIN/s: Protein kinase, ATP binding site (InterPro:IPR017441), Protein kinase, core (InterPro:IPR000719), Serine/threon…
AT1G20980	Chr1:7324587-7329385	31.2475	22.6159	19.1353	-0.466404	-0.705908	0.00700227	2.23e-05	protein_coding	SPL14 (squamosa promoter binding protein-like 14); DNA binding / transcription activator/ transcription factor	Encodes a nuclear plant-specific protein with features characteristic of a transcriptional regulator, including a nuclear localization signal sequence, a plant-specific DNA binding domain (the SBP box), and a protein interaction motif (ankyrin repeats). It unctions as a transcriptional regulator that plays a role not only in sensitivity to FB1, but also in the development of normal plant architec…	squamosa promoter binding protein-like 14 (SPL14); FUNCTIONS IN: transcription factor activity, transcription activator activity, DNA binding; INVOLVED IN: defense response to bacterium, regulation of transcription; LOCATED IN: nucleus, plasma membrane; EXPRESSED IN: 23 plant structures; EXPRESSED DURING: 13 growth stages; CONTAINS InterPro DOMAIN/s: Transcription factor, SBP-box (InterPro:IPR004…
AT2G40800	Chr2:17024390-17026973	15.84	11.4608	11.2538	-0.46686	-0.49156	0.0353864	0.0341753	protein_coding			FUNCTIONS IN: molecular_function unknown; INVOLVED IN: biological_process unknown; LOCATED IN: mitochondrion; EXPRESSED IN: 19 plant structures; EXPRESSED DURING: 11 growth stages; CONTAINS InterPro DOMAIN/s: Mitochondrial import inner membrane translocase, subunit Tim21 (InterPro:IPR013261); BEST Arabidopsis thaliana protein match is: unknown protein (TAIR:AT3G56430.1); Has 21 Blast hits to 21 p…
AT5G19540	Chr5:6595701-6597889	134.29	97.154	99.0192	-0.467002	-0.43797	0.00697829	0.0118735	protein_coding	unknown protein		unknown protein; FUNCTIONS IN: molecular_function unknown; INVOLVED IN: biological_process unknown; LOCATED IN: chloroplast; EXPRESSED IN: 22 plant structures; EXPRESSED DURING: 13 growth stages; Has 48 Blast hits to 47 proteins in 16 species: Archae - 0; Bacteria - 10; Metazoa - 0; Fungi - 0; Plants - 20; Viruses - 0; Other Eukaryotes - 18 (source: NCBI BLink).
AT5G27670	Chr5:9792560-9793456	78.9753	57.1239	60.4042	-0.467307	-0.385156	0.0130311	0.0440358	protein_coding	HTA7 (HISTONE H2A 7); DNA binding	Encodes HTA7, a histone H2A protein.	HISTONE H2A 7 (HTA7); FUNCTIONS IN: DNA binding; INVOLVED IN: nucleosome assembly; LOCATED IN: nucleolus; EXPRESSED IN: 23 plant structures; EXPRESSED DURING: 13 growth stages; CONTAINS InterPro DOMAIN/s: Histone H2A (InterPro:IPR002119), Histone-fold (InterPro:IPR009072), Histone core (InterPro:IPR007125); BEST Arabidopsis thaliana protein match is: HTA12; DNA binding (TAIR:AT5G02560.1); Has 327…
AT3G11400	Chr3:3578387-3580569	95.6211	69.1464	65.5643	-0.467674	-0.542822	0.00713561	0.00146908	protein_coding	eukaryotic translation initiation factor 3G / eIF3g	One of the 2 genes that code for the G subunit of eukaryotic initiation factor 3 (EIF3).	EUKARYOTIC TRANSLATION INITIATION FACTOR 3G1 (EIF3G1); FUNCTIONS IN: RNA binding, translation initiation factor activity; INVOLVED IN: translational initiation; LOCATED IN: eukaryotic translation initiation factor 3 complex, plasma membrane; EXPRESSED IN: 23 plant structures; EXPRESSED DURING: 13 growth stages; CONTAINS InterPro DOMAIN/s: RNA recognition motif, RNP-1 (InterPro:IPR000504), Transla…
AT3G47570	Chr3:17527506-17530929	7.4479	5.38354	4.90616	-0.46828	-0.600643	0.0327384	0.00833518	protein_coding	leucine-rich repeat transmembrane protein kinase, putative		leucine-rich repeat transmembrane protein kinase, putative; FUNCTIONS IN: protein serine/threonine kinase activity, kinase activity, ATP binding; INVOLVED IN: transmembrane receptor protein tyrosine kinase signaling pathway, protein amino acid phosphorylation; LOCATED IN: plasma membrane; EXPRESSED IN: 13 plant structures; EXPRESSED DURING: 8 growth stages; CONTAINS InterPro DOMAIN/s: Protein kin…
AT3G16760	Chr3:5703012-5705313	23.2164	16.7753	14.4647	-0.468799	-0.681007	0.0156002	0.000476469	protein_coding	tetratricopeptide repeat (TPR)-containing protein		tetratricopeptide repeat (TPR)-containing protein; FUNCTIONS IN: binding; LOCATED IN: plasma membrane; EXPRESSED IN: 23 plant structures; EXPRESSED DURING: 13 growth stages; CONTAINS InterPro DOMAIN/s: Tetratricopeptide TPR-1 (InterPro:IPR001440), Tetratricopeptide-like helical (InterPro:IPR011990), Tetratricopeptide region (InterPro:IPR013026); BEST Arabidopsis thaliana protein match is: atToc64…
AT3G59010	Chr3:21802804-21805214	20.064	14.4966	15.0884	-0.468893	-0.409577	0.0184963	0.045129	protein_coding	pectinesterase family protein		pectinesterase family protein; FUNCTIONS IN: enzyme inhibitor activity, pectinesterase activity; INVOLVED IN: cell wall modification; LOCATED IN: cell wall, plant-type cell wall; EXPRESSED IN: 19 plant structures; EXPRESSED DURING: 13 growth stages; CONTAINS InterPro DOMAIN/s: Pectinesterase, active site (InterPro:IPR018040), Pectin lyase fold/virulence factor (InterPro:IPR011050), Pectinesterase…
AT1G48350	Chr1:17867203-17868342	574.299	414.679	381.148	-0.469809	-0.589853	0.00783759	0.000696867	protein_coding	ribosomal protein L18 family protein		ribosomal protein L18 family protein; FUNCTIONS IN: structural constituent of ribosome; INVOLVED IN: translation, ribosome biogenesis; LOCATED IN: ribosome, chloroplast, chloroplast envelope; EXPRESSED IN: 22 plant structures; EXPRESSED DURING: 13 growth stages; CONTAINS InterPro DOMAIN/s: Ribosomal protein L18/L5 (InterPro:IPR005484), Ribosomal protein L18, bacterial (InterPro:IPR004389); BEST A…
AT4G26610	Chr4:13424548-13427319	15.7337	11.3604	11.2346	-0.469849	-0.484313	0.0234182	0.0236803	protein_coding	D6PKL1 (D6 PROTEIN KINASE LIKE 1); kinase		D6 PROTEIN KINASE LIKE 1 (D6PKL1); FUNCTIONS IN: kinase activity; INVOLVED IN: protein amino acid phosphorylation; LOCATED IN: cellular_component unknown; EXPRESSED IN: 22 plant structures; EXPRESSED DURING: 13 growth stages; CONTAINS InterPro DOMAIN/s: Protein kinase, core (InterPro:IPR000719), Serine/threonine protein kinase (InterPro:IPR002290), Serine/threonine protein kinase-related (InterPr…
AT4G32570	Chr4:15713735-15718858	41.7101	30.1071	29.7155	-0.470294	-0.487587	0.0189832	0.0152563	protein_coding	TIFY8 (TIFY DOMAIN PROTEIN 8)		TIFY DOMAIN PROTEIN 8 (TIFY8); FUNCTIONS IN: molecular_function unknown; INVOLVED IN: biological_process unknown; LOCATED IN: cellular_component unknown; EXPRESSED IN: 21 plant structures; EXPRESSED DURING: 13 growth stages; CONTAINS InterPro DOMAIN/s: Tify (InterPro:IPR010399); Has 46 Blast hits to 46 proteins in 11 species: Archae - 0; Bacteria - 0; Metazoa - 1; Fungi - 0; Plants - 44; Viruses …
AT5G19370	Chr5:6524119-6526706	76.1148	54.9333	55.8082	-0.470495	-0.446103	0.00846154	0.0121562	protein_coding	rhodanese-like domain-containing protein / PPIC-type PPIASE domain-containing protein		rhodanese-like domain-containing protein / PPIC-type PPIASE domain-containing protein; FUNCTIONS IN: isomerase activity; INVOLVED IN: biological_process unknown; LOCATED IN: chloroplast; EXPRESSED IN: 24 plant structures; EXPRESSED DURING: 13 growth stages; CONTAINS InterPro DOMAIN/s: Rhodanese-like (InterPro:IPR001763), Peptidyl-prolyl cis-trans isomerase, PpiC-type (InterPro:IPR000297); BEST Ar…
AT3G04090	Chr3:1072091-1074160	71.7227	51.7601	50.2073	-0.470591	-0.512937	0.00882924	0.00397825	protein_coding	SIP1A (SMALL AND BASIC INTRINSIC PROTEIN 1A); water channel	Belongs to a family of plant aquaporins. Similar to yeast and radish aquaporins. Located on ER.	SMALL AND BASIC INTRINSIC PROTEIN 1A (SIP1A); FUNCTIONS IN: water channel activity; INVOLVED IN: transport; LOCATED IN: endoplasmic reticulum, membrane; EXPRESSED IN: 29 plant structures; EXPRESSED DURING: 15 growth stages; CONTAINS InterPro DOMAIN/s: Major intrinsic protein (InterPro:IPR000425); BEST Arabidopsis thaliana protein match is: SIP1;2; water channel (TAIR:AT5G18290.1); Has 1845 Blast …
AT5G64440	Chr5:25765749-25770500	22.8231	16.4687	16.007	-0.470768	-0.510193	0.0120953	0.00670713	protein_coding	AtFAAH (Arabidopsis thaliana fatty acid amide hydrolase); N-(long-chain-acyl)ethanolamine deacylase/ amidase	AtFAAH (fatty acid amide hydrolase) modulates endogenous NAEs (N-Acylethanolamines) levels in plants by hydrolyzing NAEs to ethanolamine and their corresponding free fatty acids. NAE depletion likely participates in the regulation of plant growth.	Arabidopsis thaliana fatty acid amide hydrolase (AtFAAH); FUNCTIONS IN: N-(long-chain-acyl)ethanolamine deacylase activity, amidase activity; INVOLVED IN: defense response to bacterium; LOCATED IN: endoplasmic reticulum, plasma membrane, vacuole; EXPRESSED IN: 25 plant structures; EXPRESSED DURING: 14 growth stages; CONTAINS InterPro DOMAIN/s: Amidase signature enzyme (InterPro:IPR000120); BEST A…
AT1G14810	Chr1:5099571-5104695	75.5183	54.4889	42.9974	-0.470865	-0.81098	0.00686602	1.19e-06	protein_coding	semialdehyde dehydrogenase family protein	encodes an aspartate semialdehyde dehydrogenase, which produces the branch point intermediate for lysine and threonine/methionine biosynthesis	semialdehyde dehydrogenase family protein; FUNCTIONS IN: oxidoreductase activity, acting on the aldehyde or oxo group of donors, NAD or NADP as acceptor, aspartate-semialdehyde dehydrogenase activity; INVOLVED IN: amino acid metabolic process, threonine biosynthetic process, amino acid biosynthetic process, methionine biosynthetic process, metabolic process; LOCATED IN: mitochondrion, chloroplast…
AT5G48020	Chr5:19462657-19464957	34.8075	25.1132	22.701	-0.47095	-0.615049	0.0128041	0.00114625	protein_coding	unknown protein		unknown protein; FUNCTIONS IN: molecular_function unknown; INVOLVED IN: biological_process unknown; LOCATED IN: cellular_component unknown; EXPRESSED IN: 23 plant structures; EXPRESSED DURING: 13 growth stages; Has 401 Blast hits to 401 proteins in 128 species: Archae - 0; Bacteria - 152; Metazoa - 8; Fungi - 34; Plants - 61; Viruses - 0; Other Eukaryotes - 146 (source: NCBI BLink).
AT2G32060	Chr2:13639015-13640370	199.161	143.673	128.564	-0.471147	-0.629851	0.0395074	0.00120271	protein_coding	40S ribosomal protein S12 (RPS12C)		40S ribosomal protein S12 (RPS12C); FUNCTIONS IN: structural constituent of ribosome; INVOLVED IN: translation; LOCATED IN: cytosolic small ribosomal subunit, cytosolic ribosome, nucleus; EXPRESSED IN: 22 plant structures; EXPRESSED DURING: 13 growth stages; CONTAINS InterPro DOMAIN/s: Ribosomal protein S12e (InterPro:IPR000530), Ribosomal protein L7Ae/L30e/S12e/Gadd45 (InterPro:IPR004038); BEST …
AT5G13510	Chr5:4341261-4344671	449.108	323.933	271.388	-0.471366	-0.725111	0.0116506	6.56e-05	protein_coding	ribosomal protein L10 family protein		ribosomal protein L10 family protein; FUNCTIONS IN: structural constituent of ribosome; INVOLVED IN: translation, ribosome biogenesis; LOCATED IN: cytosolic ribosome, ribosome, chloroplast, chloroplast stroma; EXPRESSED IN: 23 plant structures; EXPRESSED DURING: 14 growth stages; CONTAINS InterPro DOMAIN/s: Ribosomal protein L10 (InterPro:IPR001790); BEST Arabidopsis thaliana protein match is: ri…
AT2G25520	Chr2:10860827-10862357	74.8551	53.9797	53.3832	-0.471685	-0.486118	0.00675337	0.00482192	protein_coding	phosphate translocator-related		phosphate translocator-related; FUNCTIONS IN: organic anion transmembrane transporter activity; LOCATED IN: endomembrane system; EXPRESSED IN: 22 plant structures; EXPRESSED DURING: 13 growth stages; CONTAINS InterPro DOMAIN/s: Protein of unknown function DUF250 (InterPro:IPR004853); BEST Arabidopsis thaliana protein match is: phosphate translocator-related (TAIR:AT4G32390.1); Has 1588 Blast hits…
AT1G72020	Chr1:27109290-27110431	237.013	170.915	151.98	-0.471686	-0.639488	0.00665456	0.000148344	protein_coding	unknown protein		unknown protein; FUNCTIONS IN: molecular_function unknown; INVOLVED IN: biological_process unknown; EXPRESSED IN: 24 plant structures; EXPRESSED DURING: 15 growth stages; Has 34 Blast hits to 34 proteins in 14 species: Archae - 0; Bacteria - 0; Metazoa - 0; Fungi - 0; Plants - 34; Viruses - 0; Other Eukaryotes - 0 (source: NCBI BLink).
AT1G79720	Chr1:29997126-29999045	20.7146	14.9376	12.9529	-0.471704	-0.675778	0.0205306	0.00117229	protein_coding	aspartyl protease family protein		aspartyl protease family protein; FUNCTIONS IN: aspartic-type endopeptidase activity; INVOLVED IN: proteolysis; LOCATED IN: apoplast; EXPRESSED IN: 22 plant structures; EXPRESSED DURING: 13 growth stages; CONTAINS InterPro DOMAIN/s: Peptidase aspartic, catalytic (InterPro:IPR009007), Peptidase A1 (InterPro:IPR001461), Peptidase aspartic, active site (InterPro:IPR001969); BEST Arabidopsis thaliana…
AT5G38530	Chr5:15424037-15426470	26.5413	19.1374	18.0953	-0.471843	-0.551027	0.0138048	0.00433252	protein_coding	tryptophan synthase-related		tryptophan synthase-related; FUNCTIONS IN: pyridoxal phosphate binding, tryptophan synthase activity, catalytic activity; INVOLVED IN: tryptophan biosynthetic process, metabolic process; EXPRESSED IN: 21 plant structures; EXPRESSED DURING: 13 growth stages; CONTAINS InterPro DOMAIN/s: Pyridoxal phosphate-dependent enzyme, beta subunit (InterPro:IPR001926), Tryptophan synthase, beta chain-like (In…
AT4G16060	Chr4:9094402-9096353	35.008	25.2378	25.3776	-0.472097	-0.462534	0.0197283	0.0262791	protein_coding	unknown protein		unknown protein; FUNCTIONS IN: molecular_function unknown; INVOLVED IN: biological_process unknown; LOCATED IN: chloroplast, chloroplast stroma; EXPRESSED IN: 22 plant structures; EXPRESSED DURING: 13 growth stages; Has 23 Blast hits to 22 proteins in 7 species: Archae - 0; Bacteria - 2; Metazoa - 0; Fungi - 0; Plants - 20; Viruses - 0; Other Eukaryotes - 1 (source: NCBI BLink).
AT3G51890	Chr3:19249479-19250974	21.9053	15.7888	13.7126	-0.472376	-0.674178	0.0433066	0.00616967	protein_coding	protein binding / structural molecule		protein binding / structural molecule; FUNCTIONS IN: protein binding, structural molecule activity; INVOLVED IN: intracellular protein transport, vesicle-mediated transport; LOCATED IN: clathrin coat of trans-Golgi network vesicle, clathrin coat of coated pit; EXPRESSED IN: 20 plant structures; EXPRESSED DURING: 13 growth stages; CONTAINS InterPro DOMAIN/s: Clathrin light chain (InterPro:IPR00099…
AT5G60548	Chr5:24339228-24342590	25.3078	18.237	17.4618	-0.472713	-0.533784	0.0124521	0.00489915	protein_coding	CPuORF62 (Conserved peptide upstream open reading frame 62)	Upstream open reading frames (uORFs) are small open reading frames found in the 5' UTR of a mature mRNA, and can potentially mediate translational regulation of the largest, or major, ORF (mORF). CPuORF62 represents a conserved upstream opening reading frame relative to major ORF AT5G60550.1	Conserved peptide upstream open reading frame 62 (CPuORF62); BEST Arabidopsis thaliana protein match is: CPuORF61 (Conserved peptide upstream open reading frame 61) (TAIR:AT3G45242.1); Has 1 Blast hits to 1 proteins in 1 species: Archae - 0; Bacteria - 0; Metazoa - 0; Fungi - 0; Plants - 1; Viruses - 0; Other Eukaryotes - 0 (source: NCBI BLink).
AT2G34510	Chr2:14543996-14546879	40.0337	28.8471	27.963	-0.472785	-0.516097	0.0106777	0.00526668	protein_coding			FUNCTIONS IN: molecular_function unknown; INVOLVED IN: biological_process unknown; LOCATED IN: anchored to membrane; EXPRESSED IN: 20 plant structures; EXPRESSED DURING: 14 growth stages; CONTAINS InterPro DOMAIN/s: Protein of unknown function DUF642 (InterPro:IPR006946), Galactose-binding like (InterPro:IPR008979); BEST Arabidopsis thaliana protein match is: unknown protein (TAIR:AT1G29980.1); H…
AT5G55910	Chr5:22639843-22642354	33.2014	23.9237	24.2874	-0.472802	-0.449439	0.0086375	0.012572	protein_coding	D6PK (D6 PROTEIN KINASE); kinase/ protein kinase	D6PK is a protein kinase involved that plays a role in polar auxin transport. Most likely acts redundantly with the related proteins: D6PKL1,D6PKL2,and D6PKL3. PIN1 is a target of D6PK phosphorylation.	D6 PROTEIN KINASE (D6PK); FUNCTIONS IN: protein kinase activity, kinase activity; INVOLVED IN: protein amino acid phosphorylation, basipetal auxin transport; LOCATED IN: basal plasma membrane; EXPRESSED IN: 26 plant structures; EXPRESSED DURING: 13 growth stages; CONTAINS InterPro DOMAIN/s: Protein kinase, core (InterPro:IPR000719), Serine/threonine protein kinase (InterPro:IPR002290), Serine/thr…
AT3G12345	Chr3:3930179-3930992	190.739	137.406	124.651	-0.473158	-0.612108	0.00620637	0.000271094	protein_coding	unknown protein		unknown protein; LOCATED IN: chloroplast; Has 25 Blast hits to 25 proteins in 5 species: Archae - 0; Bacteria - 2; Metazoa - 0; Fungi - 0; Plants - 23; Viruses - 0; Other Eukaryotes - 0 (source: NCBI BLink).
AT4G34960	Chr4:16648604-16650897	22.5233	16.2208	14.2103	-0.473574	-0.662884	0.0329326	0.00420957	protein_coding	peptidyl-prolyl cis-trans isomerase, putative / cyclophilin, putative / rotamase, putative		peptidyl-prolyl cis-trans isomerase, putative / cyclophilin, putative / rotamase, putative; FUNCTIONS IN: peptidyl-prolyl cis-trans isomerase activity; INVOLVED IN: protein folding; LOCATED IN: Golgi apparatus; EXPRESSED IN: 22 plant structures; EXPRESSED DURING: 13 growth stages; CONTAINS InterPro DOMAIN/s: Cyclophilin-like (InterPro:IPR015891), Peptidyl-prolyl cis-trans isomerase, cyclophilin-t…
AT1G02170	Chr1:411778-414645	25.1735	18.1283	16.455	-0.473667	-0.611779	0.0339051	0.00646737	protein_coding	AMC1 (METACASPASE 1); cysteine-type endopeptidase	Metacaspase AtMCP1b. Arginine/lysine-specific cysteine protease activity. Induces apoptosis in yeast. Contains Pfam profile PF00656: ICE-like protease (caspase) p20 domain	METACASPASE 1 (AMC1); FUNCTIONS IN: cysteine-type endopeptidase activity; INVOLVED IN: proteolysis, induction of apoptosis; LOCATED IN: chloroplast; EXPRESSED IN: 23 plant structures; EXPRESSED DURING: 15 growth stages; CONTAINS InterPro DOMAIN/s: Peptidase C14, caspase catalytic (InterPro:IPR011600), Zinc finger, LSD1-type (InterPro:IPR005735); BEST Arabidopsis thaliana protein match is: AtMC2 (…
AT1G79940	Chr1:30069549-30073332	42.4807	30.5862	30.3479	-0.473925	-0.483613	0.00962103	0.00708422	protein_coding	ATERDJ2A; heat shock protein binding / unfolded protein binding	J domain protein localized in ER membrane. Mutants have defective pollen germination.	ATERDJ2A; FUNCTIONS IN: unfolded protein binding, heat shock protein binding; INVOLVED IN: protein folding; LOCATED IN: integral to endoplasmic reticulum membrane, mitochondrion, endoplasmic reticulum, plasma membrane; EXPRESSED IN: 25 plant structures; EXPRESSED DURING: 13 growth stages; CONTAINS InterPro DOMAIN/s: Molecular chaperone, heat shock protein, Hsp40, DnaJ (InterPro:IPR015609), Sec63 …
AT4G11410	Chr4:6944917-6947333	17.938	12.9146	12.7729	-0.474019	-0.488335	0.0388581	0.0429336	protein_coding	short-chain dehydrogenase/reductase (SDR) family protein		short-chain dehydrogenase/reductase (SDR) family protein; FUNCTIONS IN: oxidoreductase activity, binding, catalytic activity; INVOLVED IN: metabolic process; EXPRESSED IN: 22 plant structures; EXPRESSED DURING: 13 growth stages; CONTAINS InterPro DOMAIN/s: NAD(P)-binding (InterPro:IPR016040), Glucose/ribitol dehydrogenase (InterPro:IPR002347), Short-chain dehydrogenase/reductase SDR (InterPro:IPR…
AT4G18070	Chr4:10030631-10032963	38.0781	27.4121	25.9104	-0.474148	-0.553829	0.0313902	0.0108553	protein_coding	unknown protein		unknown protein; FUNCTIONS IN: molecular_function unknown; INVOLVED IN: biological_process unknown; LOCATED IN: cellular_component unknown; EXPRESSED IN: 23 plant structures; EXPRESSED DURING: 14 growth stages; BEST Arabidopsis thaliana protein match is: unknown protein (TAIR:AT1G29530.1); Has 3028 Blast hits to 1533 proteins in 203 species: Archae - 2; Bacteria - 149; Metazoa - 1243; Fungi - 410…
AT3G28715	Chr3:10777848-10780633	63.0693	45.3915	41.8351	-0.474517	-0.590627	0.00680869	0.000574318	protein_coding	H+-transporting two-sector ATPase, putative		H+-transporting two-sector ATPase, putative; FUNCTIONS IN: hydrogen ion transmembrane transporter activity, proton-transporting ATPase activity, rotational mechanism; INVOLVED IN: proton transport, ATP synthesis coupled proton transport; LOCATED IN: plasma membrane, vacuole; EXPRESSED IN: male gametophyte, cultured cell, pollen tube; EXPRESSED DURING: L mature pollen stage, M germinated pollen st…
AT3G59920	Chr3:22134998-22138457	91.6327	65.9321	63.5759	-0.47488	-0.525784	0.00587379	0.00198705	protein_coding	ATGDI2 (RAB GDP DISSOCIATION INHIBITOR 2); RAB GDP-dissociation inhibitor	RAB GDP DISSOCIATION INHIBITOR 2	RAB GDP DISSOCIATION INHIBITOR 2 (ATGDI2); FUNCTIONS IN: RAB GDP-dissociation inhibitor activity; INVOLVED IN: regulation of GTPase activity, protein transport; LOCATED IN: cellular_component unknown; EXPRESSED IN: 25 plant structures; EXPRESSED DURING: 15 growth stages; CONTAINS InterPro DOMAIN/s: Rab GTPase activator (InterPro:IPR002005), GDP dissociation inhibitor (InterPro:IPR018203), Rab GDI…
AT3G52940	Chr3:19630197-19633296	14.6305	10.5264	9.22304	-0.47497	-0.664068	0.0446209	0.00680874	protein_coding	FK (FACKEL); delta14-sterol reductase	Encodes a sterol C-14 reductase required for cell division and expansion and is involved in proper organization of the embryo.	FACKEL (FK); FUNCTIONS IN: delta14-sterol reductase activity; INVOLVED IN: embryonic development ending in seed dormancy, sterol biosynthetic process; LOCATED IN: endomembrane system, membrane; EXPRESSED IN: 22 plant structures; EXPRESSED DURING: 13 growth stages; CONTAINS InterPro DOMAIN/s: Sterol reductase, conserved site (InterPro:IPR018083), Ergosterol biosynthesis ERG4/ERG24 (InterPro:IPR001…
AT5G27760	Chr5:9830342-9831790	67.051	48.2401	42.6696	-0.475026	-0.650453	0.0265604	0.0035586	protein_coding	hypoxia-responsive family protein		hypoxia-responsive family protein; FUNCTIONS IN: molecular_function unknown; INVOLVED IN: response to hypoxia; LOCATED IN: cellular_component unknown; EXPRESSED IN: 24 plant structures; EXPRESSED DURING: 15 growth stages; CONTAINS InterPro DOMAIN/s: Hypoxia induced protein conserved region (InterPro:IPR007667); BEST Arabidopsis thaliana protein match is: hypoxia-responsive family protein (TAIR:AT…
AT2G19730	Chr2:8511506-8513221	382.634	275.162	277.331	-0.475686	-0.462763	0.00557202	0.0198523	protein_coding	60S ribosomal protein L28 (RPL28A)		60S ribosomal protein L28 (RPL28A); FUNCTIONS IN: structural constituent of ribosome; INVOLVED IN: translation, ribosome biogenesis; LOCATED IN: in 6 components; EXPRESSED IN: 23 plant structures; EXPRESSED DURING: 14 growth stages; CONTAINS InterPro DOMAIN/s: Ribosomal protein L28e (InterPro:IPR002672); BEST Arabidopsis thaliana protein match is: 60S ribosomal protein L28 (RPL28C) (TAIR:AT4G2941…
AT1G26160	Chr1:9044440-9046979	27.3638	19.6731	19.0533	-0.476046	-0.520633	0.0246015	0.0175667	protein_coding	metal-dependent phosphohydrolase HD domain-containing protein		metal-dependent phosphohydrolase HD domain-containing protein; FUNCTIONS IN: catalytic activity; INVOLVED IN: biological_process unknown; LOCATED IN: chloroplast; EXPRESSED IN: 22 plant structures; EXPRESSED DURING: 13 growth stages; CONTAINS InterPro DOMAIN/s: Metal-dependent phosphohydrolase, HD region, subdomain (InterPro:IPR006674), Metal-dependent phosphohydrolase, HD region (InterPro:IPR003…
AT3G18390	Chr3:6313484-6317971	109.147	78.4522	79.54	-0.476387	-0.454923	0.00716078	0.0117406	protein_coding	EMB1865 (embryo defective 1865); RNA binding		embryo defective 1865 (EMB1865); FUNCTIONS IN: RNA binding; INVOLVED IN: embryonic development ending in seed dormancy; LOCATED IN: chloroplast; EXPRESSED IN: 22 plant structures; EXPRESSED DURING: 13 growth stages; CONTAINS InterPro DOMAIN/s: RNA-binding, CRM domain (InterPro:IPR001890); BEST Arabidopsis thaliana protein match is: RNA binding (TAIR:AT3G23070.1); Has 1149 Blast hits to 1011 prote…
AT5G49890	Chr5:20288118-20292350	20.4105	14.6677	14.5641	-0.476669	-0.485294	0.0092779	0.00815261	protein_coding	CLC-C (CHLORIDE CHANNEL C); anion channel/ voltage-gated chloride channel	member of Anion channel protein family	CHLORIDE CHANNEL C (CLC-C); FUNCTIONS IN: anion channel activity, voltage-gated chloride channel activity; INVOLVED IN: chloride transport; LOCATED IN: intracellular, plasma membrane; EXPRESSED IN: 25 plant structures; EXPRESSED DURING: 15 growth stages; CONTAINS InterPro DOMAIN/s: Chloride channel, core (InterPro:IPR014743), Chloride channel, voltage gated (InterPro:IPR001807), Chloride channel …
AT1G74960	Chr1:28151977-28156227	80.0917	57.5359	59.481	-0.477192	-0.427628	0.009907	0.0216114	protein_coding	FAB1 (FATTY ACID BIOSYNTHESIS 1); 3-oxoacyl-[acyl-carrier-protein] synthase/ fatty-acid synthase	Encodes a plastidic beta-ketoacyl-ACP synthase II, involved in fatty acid elongation from 16:0-ACP to 18:0-ACP. Homozygous knock-out mutants are embryo lethal, indicating early embryo development is sensitive to elevated 16:0.	FATTY ACID BIOSYNTHESIS 1 (FAB1); FUNCTIONS IN: fatty-acid synthase activity, 3-oxoacyl-[acyl-carrier-protein] synthase activity; INVOLVED IN: fatty acid biosynthetic process, unsaturated fatty acid biosynthetic process; LOCATED IN: chloroplast, plastid; EXPRESSED IN: 24 plant structures; EXPRESSED DURING: 15 growth stages; CONTAINS InterPro DOMAIN/s: Beta-ketoacyl synthase (InterPro:IPR000794), …
AT3G05490	Chr3:1591276-1591983	33.6451	24.1677	19.5051	-0.477318	-0.784952	0.0496111	0.00248682	protein_coding	RALFL22 (ralf-like 22); signal transducer	Member of a diversely expressed predicted peptide family showing sequence similarity to tobacco Rapid Alkalinization Factor (RALF), and is believed to play an essential role in the physiology of Arabidopsis. Consists of a single exon and is characterized by a conserved C-terminal motif and N-terminal signal peptide.	ralf-like 22 (RALFL22); FUNCTIONS IN: signal transducer activity; INVOLVED IN: cell-cell signaling; LOCATED IN: apoplast; EXPRESSED IN: 22 plant structures; EXPRESSED DURING: 13 growth stages; CONTAINS InterPro DOMAIN/s: Rapid ALkalinization Factor (InterPro:IPR008801); BEST Arabidopsis thaliana protein match is: RALFL33 (ralf-like 33); signal transducer (TAIR:AT4G15800.1); Has 155 Blast hits to …
AT2G24020	Chr2:10217700-10219352	188.232	135.207	123.762	-0.477337	-0.603348	0.00577645	0.000339048	protein_coding	unknown protein		unknown protein; INVOLVED IN: biological_process unknown; LOCATED IN: chloroplast thylakoid membrane, chloroplast, chloroplast stroma, chloroplast envelope; EXPRESSED IN: 22 plant structures; EXPRESSED DURING: 14 growth stages; CONTAINS InterPro DOMAIN/s: Uncharacterised protein family UPF0133 (InterPro:IPR004401); BEST Arabidopsis thaliana protein match is: unknown protein (TAIR:AT4G30620.1); Ha…
AT4G31300	Chr4:15188762-15191153	97.3306	69.9005	63.757	-0.47759	-0.608712	0.0063547	0.000366815	protein_coding	PBA1; endopeptidase/ peptidase/ threonine-type endopeptidase	Encodes 20S proteasome subunit PBA1 (PBA1).	PBA1; FUNCTIONS IN: peptidase activity, endopeptidase activity, threonine-type endopeptidase activity; INVOLVED IN: response to salt stress, ubiquitin-dependent protein catabolic process; LOCATED IN: proteasome core complex, plasma membrane, vacuole; EXPRESSED IN: 25 plant structures; EXPRESSED DURING: 13 growth stages; CONTAINS InterPro DOMAIN/s: Proteasome, beta-type subunit, conserved site (In…
AT1G62020	Chr1:22919533-22924024	25.6139	18.3913	17.1178	-0.477902	-0.579834	0.00591195	0.000626848	protein_coding	coatomer protein complex, subunit alpha, putative		coatomer protein complex, subunit alpha, putative; FUNCTIONS IN: protein binding, structural molecule activity, transporter activity; INVOLVED IN: intracellular protein transport, vesicle-mediated transport, ER to Golgi vesicle-mediated transport; LOCATED IN: COPI vesicle coat, plasma membrane, CUL4 RING ubiquitin ligase complex, membrane; EXPRESSED IN: 25 plant structures; EXPRESSED DURING: 14 g…
AT5G03080	Chr5:721866-723400	21.0579	15.1082	14.583	-0.479027	-0.528476	0.0359549	0.0272953	protein_coding	phosphatidic acid phosphatase-related / PAP2-related		phosphatidic acid phosphatase-related / PAP2-related; FUNCTIONS IN: catalytic activity; INVOLVED IN: biological_process unknown; LOCATED IN: membrane; EXPRESSED IN: 23 plant structures; EXPRESSED DURING: 14 growth stages; CONTAINS InterPro DOMAIN/s: Phosphatidic acid phosphatase type 2/haloperoxidase (InterPro:IPR000326); Has 539 Blast hits to 533 proteins in 226 species: Archae - 7; Bacteria - 2…
AT2G19520	Chr2:8455935-8459525	41.9392	30.0838	30.8475	-0.479316	-0.441547	0.006944	0.012951	protein_coding	FVE; metal ion binding	Controls flowering.	FVE; FUNCTIONS IN: metal ion binding; INVOLVED IN: flower development, trichome morphogenesis, unidimensional cell growth, leaf morphogenesis; LOCATED IN: nucleolus, nucleus, CUL4 RING ubiquitin ligase complex, cytoplasm; EXPRESSED IN: guard cell; CONTAINS InterPro DOMAIN/s: WD40 repeat-like (InterPro:IPR011046), WD40 repeat, region (InterPro:IPR017986), WD40/YVTN repeat-like (InterPro:IPR015943)…
AT1G12580	Chr1:4282898-4285829	18.1386	13.0111	12.5445	-0.479321	-0.530419	0.0173286	0.00988303	protein_coding	PEPKR1 (Phosphoenolpyruvate carboxylase-related kinase 1); ATP binding / kinase/ protein kinase/ protein serine/threonine kinase		Phosphoenolpyruvate carboxylase-related kinase 1 (PEPKR1); FUNCTIONS IN: protein serine/threonine kinase activity, protein kinase activity, kinase activity, ATP binding; INVOLVED IN: protein amino acid phosphorylation; LOCATED IN: cellular_component unknown; EXPRESSED IN: 22 plant structures; EXPRESSED DURING: 13 growth stages; CONTAINS InterPro DOMAIN/s: Protein kinase, ATP binding site (InterPr…
AT2G47250	Chr2:19399693-19403044	34.9021	25.0314	23.9663	-0.479575	-0.540707	0.0064363	0.00180538	protein_coding	RNA helicase, putative		RNA helicase, putative; FUNCTIONS IN: in 7 functions; LOCATED IN: membrane, chloroplast envelope; EXPRESSED IN: 23 plant structures; EXPRESSED DURING: 13 growth stages; CONTAINS InterPro DOMAIN/s: Helicase-associated region (InterPro:IPR007502), ATPase, AAA+ type, core (InterPro:IPR003593), Region of unknown function DUF1605 (InterPro:IPR011709), DNA/RNA helicase, ATP-dependent, DEAH-box type, co…
AT3G15160	Chr3:5104366-5108473	17.4383	12.5047	11.8709	-0.47979	-0.55323	0.0162124	0.00661233	protein_coding	unknown protein		unknown protein; INVOLVED IN: biological_process unknown; LOCATED IN: cellular_component unknown; EXPRESSED IN: 22 plant structures; EXPRESSED DURING: 14 growth stages; Has 67 Blast hits to 65 proteins in 23 species: Archae - 0; Bacteria - 0; Metazoa - 48; Fungi - 0; Plants - 14; Viruses - 0; Other Eukaryotes - 5 (source: NCBI BLink).
AT5G24314	Chr5:8277739-8279964	273.573	196.168	168.103	-0.479835	-0.700983	0.00547962	2.72e-05	protein_coding	PTAC7		PTAC7; FUNCTIONS IN: molecular_function unknown; INVOLVED IN: biological_process unknown; LOCATED IN: plastid chromosome, nucleoid; Has 35 Blast hits to 35 proteins in 8 species: Archae - 0; Bacteria - 0; Metazoa - 0; Fungi - 0; Plants - 35; Viruses - 0; Other Eukaryotes - 0 (source: NCBI BLink).
AT4G00585	Chr4:250954-252598	96.1875	68.9689	66.9452	-0.479902	-0.521271	0.01261	0.0071475	protein_coding	unknown protein		unknown protein; FUNCTIONS IN: molecular_function unknown; INVOLVED IN: photorespiration; LOCATED IN: mitochondrial membrane, respiratory chain complex I; EXPRESSED IN: 24 plant structures; EXPRESSED DURING: 15 growth stages; Has 29 Blast hits to 29 proteins in 15 species: Archae - 0; Bacteria - 0; Metazoa - 2; Fungi - 6; Plants - 20; Viruses - 0; Other Eukaryotes - 1 (source: NCBI BLink).
AT1G52740	Chr1:19645267-19649261	123.294	88.4011	92.192	-0.479967	-0.417793	0.00788286	0.0207732	protein_coding	HTA9 (HISTONE H2A PROTEIN 9); DNA binding	Encodes HTA9, a histone H2A protein.	HISTONE H2A PROTEIN 9 (HTA9); FUNCTIONS IN: DNA binding; INVOLVED IN: defense response to bacterium, regulation of flower development; LOCATED IN: vacuole; EXPRESSED IN: 23 plant structures; EXPRESSED DURING: 15 growth stages; CONTAINS InterPro DOMAIN/s: Histone H2A (InterPro:IPR002119), Histone-fold (InterPro:IPR009072), Histone core (InterPro:IPR007125); BEST Arabidopsis thaliana protein match …
AT1G01730	Chr1:270955-272061	26.4285	18.9477	15.1286	-0.480072	-0.803221	0.0405386	0.00124088	protein_coding	unknown protein		unknown protein; FUNCTIONS IN: molecular_function unknown; INVOLVED IN: biological_process unknown; LOCATED IN: chloroplast; EXPRESSED IN: 23 plant structures; EXPRESSED DURING: 13 growth stages; Has 30 Blast hits to 30 proteins in 12 species: Archae - 0; Bacteria - 2; Metazoa - 4; Fungi - 2; Plants - 22; Viruses - 0; Other Eukaryotes - 0 (source: NCBI BLink).
AT3G18050	Chr3:6180858-6182854	108.582	77.8447	69.4671	-0.480119	-0.64279	0.0053529	0.00012369	protein_coding	unknown protein		unknown protein; FUNCTIONS IN: molecular_function unknown; INVOLVED IN: biological_process unknown; LOCATED IN: anchored to membrane; EXPRESSED IN: 21 plant structures; EXPRESSED DURING: 13 growth stages; BEST Arabidopsis thaliana protein match is: unknown protein (TAIR:AT4G28100.1); Has 35 Blast hits to 35 proteins in 7 species: Archae - 0; Bacteria - 0; Metazoa - 0; Fungi - 0; Plants - 35; Viru…
AT2G02500	Chr2:670877-673155	32.9954	23.6547	23.8518	-0.480136	-0.46657	0.0185539	0.0267588	protein_coding	ISPD; 2-C-methyl-D-erythritol 4-phosphate cytidylyltransferase	Encodes a protein with 4-Diphosphocytidyl-2C-methyl-D-erythritol synthase activity. The enzyme has an absolute requirement for divalent cations (Mg2+ reaches the highest catalytic activity).	ISPD; FUNCTIONS IN: 2-C-methyl-D-erythritol 4-phosphate cytidylyltransferase activity; INVOLVED IN: response to light stimulus, isopentenyl diphosphate biosynthetic process, mevalonate-independent pathway; LOCATED IN: chloroplast, chloroplast stroma, plastid; EXPRESSED IN: 23 plant structures; EXPRESSED DURING: 13 growth stages; CONTAINS InterPro DOMAIN/s: 4-diphosphocytidyl-2C-methyl-D-erythrito…
AT4G32390	Chr4:15636549-15637602	63.2936	45.3734	42.2762	-0.480213	-0.580617	0.00882871	0.00139094	protein_coding	phosphate translocator-related		phosphate translocator-related; FUNCTIONS IN: organic anion transmembrane transporter activity; LOCATED IN: endomembrane system; EXPRESSED IN: 22 plant structures; EXPRESSED DURING: 13 growth stages; CONTAINS InterPro DOMAIN/s: Protein of unknown function DUF250 (InterPro:IPR004853); BEST Arabidopsis thaliana protein match is: phosphate translocator-related (TAIR:AT2G25520.1); Has 1575 Blast hits…
AT2G18840	Chr2:8158197-8160091	17.0893	12.2505	11.2905	-0.480248	-0.59639	0.0492992	0.0209804	protein_coding	integral membrane Yip1 family protein		integral membrane Yip1 family protein; FUNCTIONS IN: molecular_function unknown; INVOLVED IN: biological_process unknown; LOCATED IN: cellular_component unknown; EXPRESSED IN: male gametophyte, pollen tube; EXPRESSED DURING: L mature pollen stage, M germinated pollen stage; CONTAINS InterPro DOMAIN/s: Yip1 domain (InterPro:IPR006977); BEST Arabidopsis thaliana protein match is: integral membrane …
AT5G42090	Chr5:16826697-16828454	52.9567	37.9597	37.164	-0.480346	-0.509311	0.0061948	0.00337493	protein_coding			LOCATED IN: endomembrane system, integral to membrane; EXPRESSED IN: 24 plant structures; EXPRESSED DURING: 14 growth stages; CONTAINS InterPro DOMAIN/s: Transmembrane receptor, eukaryota (InterPro:IPR009637); BEST Arabidopsis thaliana protein match is: unknown protein (TAIR:AT3G09570.1); Has 303 Blast hits to 300 proteins in 77 species: Archae - 0; Bacteria - 0; Metazoa - 180; Fungi - 10; Plants…
AT5G66055	Chr5:26417155-26419264	56.3434	40.3772	43.1132	-0.480707	-0.384518	0.00497806	0.0277336	protein_coding	AKRP (ANKYRIN REPEAT PROTEIN); protein binding		ANKYRIN REPEAT PROTEIN (AKRP); FUNCTIONS IN: protein binding; INVOLVED IN: embryonic development ending in seed dormancy; LOCATED IN: chloroplast; EXPRESSED IN: 23 plant structures; EXPRESSED DURING: 14 growth stages; CONTAINS InterPro DOMAIN/s: Ankyrin (InterPro:IPR002110); BEST Arabidopsis thaliana protein match is: EMB506 (embryo defective 506); protein binding (TAIR:AT5G40160.1); Has 70206 Bl…
AT1G08200	Chr1:2573847-2576714	149.705	107.28	93.4726	-0.480744	-0.677906	0.00575552	5.97e-05	protein_coding	AXS2 (UDP-D-APIOSE/UDP-D-XYLOSE SYNTHASE 2); UDP-glucuronate decarboxylase	Encodes a putative UDP-D-apiose/UPD-D-xylose synthetase.	UDP-D-APIOSE/UDP-D-XYLOSE SYNTHASE 2 (AXS2); FUNCTIONS IN: UDP-glucuronate decarboxylase activity; INVOLVED IN: nucleotide-sugar biosynthetic process; LOCATED IN: apoplast, cytoplasm; EXPRESSED IN: fruit, guard cell, cultured cell, leaf; EXPRESSED DURING: seedling growth; CONTAINS InterPro DOMAIN/s: NAD-dependent epimerase/dehydratase (InterPro:IPR001509), NAD(P)-binding (InterPro:IPR016040); BES…
AT5G04800	Chr5:1388482-1389865	85.4332	61.22	58.1526	-0.480794	-0.553358	0.0254573	0.00649261	protein_coding	40S ribosomal protein S17 (RPS17D)		40S ribosomal protein S17 (RPS17D); FUNCTIONS IN: structural constituent of ribosome; INVOLVED IN: translation; LOCATED IN: ribosome, intracellular; EXPRESSED IN: male gametophyte, pollen tube; EXPRESSED DURING: L mature pollen stage, M germinated pollen stage; CONTAINS InterPro DOMAIN/s: Ribosomal protein S17e (InterPro:IPR001210), Ribosomal protein S17e, conserved site (InterPro:IPR018273); BES…
AT3G20230	Chr3:7054827-7056758	154.202	110.475	107.13	-0.481098	-0.523853	0.00538037	0.00213025	protein_coding	50S ribosomal protein L18 family		50S ribosomal protein L18 family; FUNCTIONS IN: structural constituent of ribosome; INVOLVED IN: translation; LOCATED IN: ribosome, intracellular, chloroplast; EXPRESSED IN: 22 plant structures; EXPRESSED DURING: 13 growth stages; CONTAINS InterPro DOMAIN/s: Ribosomal protein L18/L5 (InterPro:IPR005484); BEST Arabidopsis thaliana protein match is: structural constituent of ribosome (TAIR:AT1G0884…
AT1G12860	Chr1:4382222-4386392	17.7279	12.6987	11.9539	-0.481338	-0.566937	0.0122012	0.00343471	protein_coding	SCRM2 (SCREAM 2); DNA binding / transcription factor	Encodes ICE2 (Inducer of CBF Expression 2), a transcription factor of the bHLH family that participates in the response to deep freezing through the cold acclimation-dependent pathway. Overexpression of ICE2 results in increased tolerance to deep freezing stress after cold acclimation.	SCREAM 2 (SCRM2); FUNCTIONS IN: transcription factor activity, DNA binding; INVOLVED IN: response to freezing, guard mother cell differentiation, regulation of transcription; LOCATED IN: nucleus, chloroplast; EXPRESSED IN: 20 plant structures; EXPRESSED DURING: 13 growth stages; CONTAINS InterPro DOMAIN/s: Cyclin-like F-box (InterPro:IPR001810), Basic helix-loop-helix dimerisation region bHLH (In…
AT1G32470	Chr1:11738117-11740361	552.84	395.924	384.444	-0.48164	-0.52249	0.00872132	0.00462621	protein_coding	glycine cleavage system H protein, mitochondrial, putative		glycine cleavage system H protein, mitochondrial, putative; FUNCTIONS IN: glycine dehydrogenase (decarboxylating) activity; INVOLVED IN: glycine catabolic process; LOCATED IN: mitochondrion, glycine cleavage complex, chloroplast; EXPRESSED IN: 23 plant structures; EXPRESSED DURING: 13 growth stages; CONTAINS InterPro DOMAIN/s: 2-oxo acid dehydrogenase, lipoyl-binding site (InterPro:IPR003016), Si…
AT3G56370	Chr3:20899098-20902981	24.2109	17.3373	16.3385	-0.481772	-0.565785	0.00617242	0.00105855	protein_coding	leucine-rich repeat transmembrane protein kinase, putative		leucine-rich repeat transmembrane protein kinase, putative; FUNCTIONS IN: protein serine/threonine kinase activity, kinase activity, ATP binding; INVOLVED IN: transmembrane receptor protein tyrosine kinase signaling pathway, protein amino acid phosphorylation; LOCATED IN: endomembrane system; EXPRESSED IN: 22 plant structures; EXPRESSED DURING: 13 growth stages; CONTAINS InterPro DOMAIN/s: Protei…
AT3G50500	Chr3:18741589-18744073	173.054	123.821	125.397	-0.482962	-0.46312	0.00534817	0.00804113	protein_coding	SNRK2.2 (SNF1-RELATED PROTEIN KINASE 2.2); kinase/ protein kinase	encodes a member of SNF1-related protein kinases (SnRK2) whose activity is activated by ionic (salt) and non-ionic (mannitol) osmotic stress. Enzyme involved in the ABA signaling during seed germination, dormancy and seedling growth.	SNF1-RELATED PROTEIN KINASE 2.2 (SNRK2.2); FUNCTIONS IN: protein kinase activity, kinase activity; INVOLVED IN: in 6 processes; LOCATED IN: cytosol; EXPRESSED IN: 25 plant structures; EXPRESSED DURING: 15 growth stages; CONTAINS InterPro DOMAIN/s: Protein kinase, ATP binding site (InterPro:IPR017441), Protein kinase, core (InterPro:IPR000719), Serine/threonine protein kinase (InterPro:IPR002290),…
AT3G58700	Chr3:21711562-21712955	57.4421	41.09	37.6901	-0.483322	-0.606326	0.0153043	0.00281492	protein_coding	60S ribosomal protein L11 (RPL11B)		60S ribosomal protein L11 (RPL11B); FUNCTIONS IN: structural constituent of ribosome; INVOLVED IN: translation; LOCATED IN: cytosolic ribosome, cytosolic large ribosomal subunit, vacuole; EXPRESSED IN: 23 plant structures; EXPRESSED DURING: 13 growth stages; CONTAINS InterPro DOMAIN/s: Ribosomal protein L5 (InterPro:IPR002132); BEST Arabidopsis thaliana protein match is: 60S ribosomal protein L11…
AT3G60380	Chr3:22316912-22319266	22.0666	15.7818	15.7278	-0.4836	-0.486952	0.00945395	0.00941784	protein_coding			FUNCTIONS IN: molecular_function unknown; INVOLVED IN: biological_process unknown; LOCATED IN: cellular_component unknown; EXPRESSED IN: 24 plant structures; EXPRESSED DURING: 13 growth stages; BEST Arabidopsis thaliana protein match is: hydroxyproline-rich glycoprotein family protein (TAIR:AT4G16790.1); Has 5716 Blast hits to 3635 proteins in 329 species: Archae - 2; Bacteria - 249; Metazoa - 26…
AT4G04040	Chr4:1939249-1942954	67.132	48.0029	46.6463	-0.48388	-0.523642	0.00513446	0.00211308	protein_coding	MEE51 (maternal effect embryo arrest 51); diphosphate-fructose-6-phosphate 1-phosphotransferase		maternal effect embryo arrest 51 (MEE51); FUNCTIONS IN: diphosphate-fructose-6-phosphate 1-phosphotransferase activity; INVOLVED IN: embryonic development ending in seed dormancy, glycolysis; LOCATED IN: pyrophosphate-dependent phosphofructokinase complex, beta-subunit complex; EXPRESSED IN: 22 plant structures; EXPRESSED DURING: 13 growth stages; CONTAINS InterPro DOMAIN/s: Pyrophosphate-depende…
AT2G29970	Chr2:12776385-12779938	23.4321	16.7521	13.4434	-0.484144	-0.799989	0.00613976	2.93e-06	protein_coding	heat shock protein-related		heat shock protein-related; LOCATED IN: cellular_component unknown; EXPRESSED IN: 23 plant structures; EXPRESSED DURING: 13 growth stages; BEST Arabidopsis thaliana protein match is: ATP-dependent Clp protease ClpB protein-related (TAIR:AT1G07200.2); Has 6123 Blast hits to 5857 proteins in 1355 species: Archae - 9; Bacteria - 4691; Metazoa - 4; Fungi - 100; Plants - 301; Viruses - 0; Other Eukary…
AT1G14410	Chr1:4929122-4930904	44.4249	31.7567	33.4921	-0.484307	-0.405948	0.0114031	0.0384482	protein_coding	WHY1 (WHIRLY 1); DNA binding / telomeric DNA binding	Encodes a homolog of the potato p24 protein. Binds single strand telomeric repeats. Negatively regulates telomerase activity and telomere length.	WHIRLY 1 (WHY1); FUNCTIONS IN: DNA binding, telomeric DNA binding; INVOLVED IN: negative regulation of telomere maintenance via telomerase, defense response; LOCATED IN: plastid chromosome, nucleus, chloroplast, nucleoid, telomerase holoenzyme complex; EXPRESSED IN: 21 plant structures; EXPRESSED DURING: 14 growth stages; CONTAINS InterPro DOMAIN/s: ssDNA-binding transcriptional regulator (InterP…
AT1G59610	Chr1:21893220-21901086	35.6937	25.5051	26.3821	-0.484883	-0.43451	0.00503802	0.0121775	protein_coding	ADL3 (ARABIDOPSIS DYNAMIN-LIKE 3); GTPase	A high molecular weight GTPase whose GTP-binding domain shows a low homology to those of other plant dynamin-like proteins.Contains a pleckstrin homologous domain.	ARABIDOPSIS DYNAMIN-LIKE 3 (ADL3); FUNCTIONS IN: GTPase activity; LOCATED IN: plasma membrane, vacuole; EXPRESSED IN: 27 plant structures; EXPRESSED DURING: 15 growth stages; CONTAINS InterPro DOMAIN/s: Dynamin GTPase effector (InterPro:IPR003130), Pleckstrin homology-type (InterPro:IPR011993), Dynamin, GTPase region (InterPro:IPR001401), Dynamin central region (InterPro:IPR000375), Pleckstrin ho…
AT3G58760	Chr3:21728713-21731928	17.8275	12.7374	12.2291	-0.48503	-0.542188	0.0223951	0.0136901	protein_coding	ankyrin protein kinase, putative		ankyrin protein kinase, putative; FUNCTIONS IN: protein serine/threonine/tyrosine kinase activity, kinase activity; INVOLVED IN: regulation of signal transduction, protein amino acid phosphorylation; LOCATED IN: plasma membrane; EXPRESSED IN: 23 plant structures; EXPRESSED DURING: 13 growth stages; CONTAINS InterPro DOMAIN/s: Integrin-linked protein kinase (InterPro:IPR016253), Protein kinase, co…
AT5G13450	Chr5:4310313-4312048	239.34	170.996	162.311	-0.485099	-0.558702	0.00499654	0.00107867	protein_coding	ATP synthase delta chain, mitochondrial, putative / H(+)-transporting two-sector ATPase, delta (OSCP) subunit, putative		ATP synthase delta chain, mitochondrial, putative / H(+)-transporting two-sector ATPase, delta (OSCP) subunit, putative; FUNCTIONS IN: hydrogen ion transporting ATP synthase activity, rotational mechanism; INVOLVED IN: ATP synthesis coupled proton transport; LOCATED IN: mitochondrion, chloroplast, plasma membrane, membrane, mitochondrial proton-transporting ATP synthase complex, catalytic core F(…
AT1G16020	Chr1:5498164-5501358	13.5315	9.66705	8.58632	-0.485172	-0.65461	0.0255365	0.00745697	protein_coding	unknown protein		unknown protein; FUNCTIONS IN: molecular_function unknown; INVOLVED IN: biological_process unknown; LOCATED IN: cellular_component unknown; EXPRESSED IN: 22 plant structures; EXPRESSED DURING: 13 growth stages; BEST Arabidopsis thaliana protein match is: unknown protein (TAIR:AT1G80910.1); Has 143 Blast hits to 143 proteins in 54 species: Archae - 0; Bacteria - 0; Metazoa - 118; Fungi - 2; Plants…
AT2G01170	Chr2:102193-104549	25.6864	18.3483	18.179	-0.485361	-0.497132	0.0117269	0.0110841	protein_coding	BAT1 (BIDIRECTIONAL AMINO ACID TRANSPORTER 1); amino acid transmembrane transporter	Encodes a bidirectional amino acid transporter that can transport ala, arg, glu and lys but not GABA or pro with both export and import activity. Its expression is localized in the vascular tissues suggesting a function in amino acids export from the phloem into sink tissue.	BIDIRECTIONAL AMINO ACID TRANSPORTER 1 (BAT1); FUNCTIONS IN: L-lysine transmembrane transporter activity, arginine transmembrane transporter activity, L-alanine transmembrane transporter activity, L-glutamate transmembrane transporter activity; INVOLVED IN: amino acid transport, transport; LOCATED IN: integral to membrane, membrane; EXPRESSED IN: 24 plant structures; EXPRESSED DURING: 13 growth s…
AT5G51545	Chr5:20936425-20937413	92.0991	65.7779	66.6982	-0.485583	-0.463942	0.00895337	0.0130774	protein_coding	LPA2 (low psii accumulation2)	Encodes LPA2 (low psii accumulation2), an intrinsic thylakoid membrane protein required for efficient assembly of Photosystem II.	low psii accumulation2 (LPA2); INVOLVED IN: photosystem II assembly; LOCATED IN: chloroplast, thylakoid membrane; EXPRESSED IN: 22 plant structures; EXPRESSED DURING: 13 growth stages; Has 21 Blast hits to 21 proteins in 12 species: Archae - 0; Bacteria - 0; Metazoa - 2; Fungi - 0; Plants - 15; Viruses - 0; Other Eukaryotes - 4 (source: NCBI BLink).
AT3G02180	Chr3:404732-405656	97.9461	69.9371	59.5102	-0.48593	-0.717254	0.0149319	0.000648044	protein_coding	SP1L3 (SPIRAL 1-LIKE3)	SPIRAL1-LIKE3 belongs to a six-member gene family in Arabidopsis; all members share high sequence similarity in amino- and carboxy-terminal regions. Regulates cortical microtubule organization. Mutant plants exhibit altered patterns of root, leaf and petal growth as a result of defective anisotropic cell expansion.	SPIRAL 1-LIKE3 (SP1L3); FUNCTIONS IN: molecular_function unknown; INVOLVED IN: biological_process unknown; LOCATED IN: cellular_component unknown; EXPRESSED IN: 26 plant structures; EXPRESSED DURING: 14 growth stages; BEST Arabidopsis thaliana protein match is: SP1L4 (SPIRAL1-LIKE4) (TAIR:AT5G15600.1); Has 379 Blast hits to 298 proteins in 55 species: Archae - 2; Bacteria - 8; Metazoa - 65; Fungi…
AT4G39170	Chr4:18240628-18248805	33.6051	23.9934	25.5204	-0.486046	-0.395431	0.0108796	0.0408316	protein_coding	SEC14 cytosolic factor, putative / phosphoglyceride transfer protein, putative		SEC14 cytosolic factor, putative / phosphoglyceride transfer protein, putative; FUNCTIONS IN: phosphatidylinositol transporter activity, transporter activity; INVOLVED IN: transport; LOCATED IN: plasma membrane; EXPRESSED IN: 23 plant structures; EXPRESSED DURING: 14 growth stages; CONTAINS InterPro DOMAIN/s: Cellular retinaldehyde-binding/triple function, C-terminal (InterPro:IPR001251), Cellula…
AT2G01600	Chr2:268817-272610	26.8759	19.1867	18.977	-0.486202	-0.500461	0.00822322	0.00668452	protein_coding	epsin N-terminal homology (ENTH) domain-containing protein		epsin N-terminal homology (ENTH) domain-containing protein; FUNCTIONS IN: phospholipid binding, clathrin binding, binding, phosphatidylinositol binding; INVOLVED IN: N-terminal protein myristoylation, clathrin coat assembly; LOCATED IN: membrane; EXPRESSED IN: 24 plant structures; EXPRESSED DURING: 15 growth stages; CONTAINS InterPro DOMAIN/s: Epsin-like, N-terminal (InterPro:IPR013809), ANTH (In…
AT3G05590	Chr3:1621456-1623014	438.083	312.719	318.51	-0.486338	-0.458265	0.0057323	0.0106719	protein_coding	RPL18 (RIBOSOMAL PROTEIN L18); structural constituent of ribosome	Encodes cytoplasmic ribosomal protein L18.	RIBOSOMAL PROTEIN L18 (RPL18); FUNCTIONS IN: structural constituent of ribosome; INVOLVED IN: translation; LOCATED IN: cytosolic large ribosomal subunit, plasma membrane, chloroplast, vacuole, large ribosomal subunit; EXPRESSED IN: 24 plant structures; EXPRESSED DURING: 13 growth stages; CONTAINS InterPro DOMAIN/s: Ribosomal protein L18e (InterPro:IPR000039); BEST Arabidopsis thaliana protein mat…
AT5G14320	Chr5:4617649-4618912	692.349	494.154	470.914	-0.486538	-0.554436	0.00843753	0.00298367	protein_coding	30S ribosomal protein S13, chloroplast (CS13)		30S ribosomal protein S13, chloroplast (CS13); FUNCTIONS IN: structural constituent of ribosome, RNA binding, nucleic acid binding; INVOLVED IN: translation; LOCATED IN: small ribosomal subunit, chloroplast, chloroplast envelope; EXPRESSED IN: 22 plant structures; EXPRESSED DURING: 13 growth stages; CONTAINS InterPro DOMAIN/s: Ribosomal protein S13-like, H2TH (InterPro:IPR010979), Ribosomal prote…
AT5G52580	Chr5:21338051-21342984	25.5971	18.2696	17.1421	-0.486538	-0.576838	0.00843753	0.00174255	protein_coding	RAB GTPase activator		RAB GTPase activator; FUNCTIONS IN: RAB GTPase activator activity; INVOLVED IN: regulation of Rab GTPase activity; LOCATED IN: intracellular; EXPRESSED IN: 23 plant structures; EXPRESSED DURING: 13 growth stages; CONTAINS InterPro DOMAIN/s: RabGAP/TBC (InterPro:IPR000195); BEST Arabidopsis thaliana protein match is: RAB GTPase activator (TAIR:AT4G27100.2); Has 4077 Blast hits to 3776 proteins in …
AT3G15480	Chr3:5226247-5227789	64.3163	45.9018	41.0598	-0.486634	-0.645861	0.0100503	0.000612385	protein_coding	unknown protein		unknown protein; FUNCTIONS IN: molecular_function unknown; INVOLVED IN: biological_process unknown; LOCATED IN: plasma membrane; EXPRESSED IN: 22 plant structures; EXPRESSED DURING: 13 growth stages; CONTAINS InterPro DOMAIN/s: Protein of unknown function DUF1218 (InterPro:IPR009606); BEST Arabidopsis thaliana protein match is: unknown protein (TAIR:AT1G52910.1); Has 159 Blast hits to 159 protein…
AT3G42790	Chr3:14877957-14879781	74.9187	53.4593	54.344	-0.486884	-0.461607	0.00641564	0.00968528	protein_coding	AL3 (ALFIN-LIKE 3); DNA binding / methylated histone residue binding	AL3 encodes a member of the Alfin-Like family of nuclear-localized PhD domain containing homeodomain proteins. Binds to H3K4 di or trimethylated DNA.	ALFIN-LIKE 3 (AL3); FUNCTIONS IN: methylated histone residue binding, DNA binding; INVOLVED IN: regulation of transcription, DNA-dependent; LOCATED IN: nucleus; EXPRESSED IN: 23 plant structures; EXPRESSED DURING: 15 growth stages; CONTAINS InterPro DOMAIN/s: Zinc finger, RING/FYVE/PHD-type (InterPro:IPR013083), Zinc finger, PHD-type (InterPro:IPR001965), Zinc finger, FYVE/PHD-type (InterPro:IPR0…
AT5G06970	Chr5:2158227-2166398	18.4702	13.1796	13.9729	-0.486892	-0.40097	0.00654347	0.0263888	protein_coding			FUNCTIONS IN: molecular_function unknown; INVOLVED IN: biological_process unknown; LOCATED IN: cellular_component unknown; EXPRESSED IN: 22 plant structures; EXPRESSED DURING: 13 growth stages; CONTAINS InterPro DOMAIN/s: Munc13 homology 1 (InterPro:IPR014770), Protein of unknown function DUF810 (InterPro:IPR008528), Munc13 homology 2 (InterPro:IPR014772); BEST Arabidopsis thaliana protein match …
AT1G11930	Chr1:4028691-4030584	65.1932	46.4722	40.5332	-0.488355	-0.684019	0.00714905	0.000180011	protein_coding	alanine racemase family protein		alanine racemase family protein; FUNCTIONS IN: pyridoxal phosphate binding; INVOLVED IN: biological_process unknown; LOCATED IN: cellular_component unknown; EXPRESSED IN: 24 plant structures; EXPRESSED DURING: 14 growth stages; CONTAINS InterPro DOMAIN/s: Predicted pyridoxal phosphate-dependent enzyme, YBL036C type (InterPro:IPR011078), Alanine racemase, N-terminal (InterPro:IPR001608); BEST Arab…
AT1G19920	Chr1:6914612-6916805	56.895	40.5466	36.2692	-0.488721	-0.64796	0.00495904	0.000128815	protein_coding	APS2; sulfate adenylyltransferase (ATP)	encodes a chloroplast form of ATP sulfurylase	APS2; FUNCTIONS IN: sulfate adenylyltransferase (ATP) activity; INVOLVED IN: sulfate assimilation; LOCATED IN: chloroplast; EXPRESSED IN: 25 plant structures; EXPRESSED DURING: 13 growth stages; CONTAINS InterPro DOMAIN/s: Rossmann-like alpha/beta/alpha sandwich fold (InterPro:IPR014729), PUA-like (InterPro:IPR015947), ATP-sulfurylase (InterPro:IPR002650); BEST Arabidopsis thaliana protein match …
AT2G04390	Chr2:1527015-1528493	71.7897	51.1352	43.9728	-0.489459	-0.705568	0.0134297	0.00044629	protein_coding	40S ribosomal protein S17 (RPS17A)		40S ribosomal protein S17 (RPS17A); FUNCTIONS IN: structural constituent of ribosome; INVOLVED IN: translation; LOCATED IN: cytosolic small ribosomal subunit, ribosome, nucleolus, plasma membrane; CONTAINS InterPro DOMAIN/s: Ribosomal protein S17e (InterPro:IPR001210), Ribosomal protein S17e, conserved site (InterPro:IPR018273); BEST Arabidopsis thaliana protein match is: 40S ribosomal protein S1…
AT1G53750	Chr1:20065713-20068466	95.5569	68.0641	61.3873	-0.489465	-0.636823	0.00441902	0.000139815	protein_coding	RPT1A (REGULATORY PARTICLE TRIPLE-A 1A); ATPase	26S proteasome AAA-ATPase subunit RPT1a (RPT1a) mRNA,	REGULATORY PARTICLE TRIPLE-A 1A (RPT1A); FUNCTIONS IN: ATPase activity; INVOLVED IN: ubiquitin-dependent protein catabolic process; LOCATED IN: proteasome regulatory particle, base subcomplex, nucleus, plasma membrane; EXPRESSED IN: pollen tube; CONTAINS InterPro DOMAIN/s: ATPase, AAA+ type, core (InterPro:IPR003593), ATPase, AAA-type, core (InterPro:IPR003959), ATPase, AAA-type, conserved site (…
AT4G28080	Chr4:13945891-13957840	93.6395	66.6929	69.0323	-0.489584	-0.438247	0.0110074	0.0288699	protein_coding	binding		binding; FUNCTIONS IN: binding; EXPRESSED IN: 22 plant structures; EXPRESSED DURING: 13 growth stages; CONTAINS InterPro DOMAIN/s: Tetratricopeptide TPR2 (InterPro:IPR013105), Tetratricopeptide-like helical (InterPro:IPR011990), Tetratricopeptide region (InterPro:IPR013026); BEST Arabidopsis thaliana protein match is: tetratricopeptide repeat (TPR)-containing protein (TAIR:AT1G01320.1); Has 9596 …
AT4G14500	Chr4:8334175-8337273	47.6678	33.9447	36.4831	-0.489829	-0.38419	0.00574978	0.032694	protein_coding			FUNCTIONS IN: molecular_function unknown; INVOLVED IN: biological_process unknown; LOCATED IN: cellular_component unknown; EXPRESSED IN: 24 plant structures; EXPRESSED DURING: 15 growth stages; CONTAINS InterPro DOMAIN/s: Lipid-binding START (InterPro:IPR002913); BEST Arabidopsis thaliana protein match is: unknown protein (TAIR:AT3G23080.1); Has 257 Blast hits to 256 proteins in 63 species: Archa…
AT1G51980	Chr1:19323381-19326916	107.061	76.2345	69.102	-0.489914	-0.630035	0.0044716	0.000177967	protein_coding	mitochondrial processing peptidase alpha subunit, putative		mitochondrial processing peptidase alpha subunit, putative; FUNCTIONS IN: metalloendopeptidase activity, ATP binding; INVOLVED IN: proteolysis, response to salt stress; LOCATED IN: in 6 components; EXPRESSED IN: 28 plant structures; EXPRESSED DURING: 16 growth stages; CONTAINS InterPro DOMAIN/s: Peptidase M16, zinc-binding site (InterPro:IPR001431), Peptidase M16, C-terminal (InterPro:IPR007863),…
AT5G50000	Chr5:20342586-20345133	49.1474	34.9884	34.9377	-0.49024	-0.490734	0.00610558	0.00599184	protein_coding	protein kinase, putative		protein kinase, putative; FUNCTIONS IN: protein serine/threonine/tyrosine kinase activity, kinase activity; INVOLVED IN: protein amino acid phosphorylation; LOCATED IN: plasma membrane; EXPRESSED IN: 24 plant structures; EXPRESSED DURING: 13 growth stages; CONTAINS InterPro DOMAIN/s: Protein kinase, core (InterPro:IPR000719), Tyrosine protein kinase (InterPro:IPR001245), ATMRK serine/threonine pr…
AT5G65670	Chr5:26253657-26256468	211.834	150.79	150.937	-0.490394	-0.487386	0.0258249	0.0296057	protein_coding	IAA9 (INDOLE-3-ACETIC ACID INDUCIBLE 9); transcription factor	auxin (indole-3-acetic acid) induced gene	INDOLE-3-ACETIC ACID INDUCIBLE 9 (IAA9); FUNCTIONS IN: transcription factor activity; INVOLVED IN: response to cyclopentenone, auxin mediated signaling pathway, response to auxin stimulus; LOCATED IN: nucleus; EXPRESSED IN: 22 plant structures; EXPRESSED DURING: 13 growth stages; CONTAINS InterPro DOMAIN/s: Aux/IAA-ARF-dimerisation (InterPro:IPR011525), AUX/IAA protein (InterPro:IPR003311); BEST …
AT5G59890	Chr5:24122411-24123912	132.041	93.973	88.9915	-0.490667	-0.567649	0.0115679	0.00294478	protein_coding	ADF4 (ACTIN DEPOLYMERIZING FACTOR 4); actin binding	actin depolymerizing factor 4 (ADF4) mRNA, complete cds	ACTIN DEPOLYMERIZING FACTOR 4 (ADF4); FUNCTIONS IN: actin binding; INVOLVED IN: defense response signaling pathway, resistance gene-dependent, defense response to bacterium; LOCATED IN: intracellular; EXPRESSED IN: 22 plant structures; EXPRESSED DURING: 13 growth stages; CONTAINS InterPro DOMAIN/s: Actin-binding, cofilin/tropomyosin type (InterPro:IPR002108); BEST Arabidopsis thaliana protein mat…
AT1G51560	Chr1:19119634-19121938	23.5274	16.7392	17.0803	-0.491111	-0.460414	0.0151381	0.0273428	protein_coding	FMN binding		FMN binding; FUNCTIONS IN: FMN binding; LOCATED IN: chloroplast; CONTAINS InterPro DOMAIN/s: FMN-binding split barrel (InterPro:IPR012349), Pyridoxamine 5&apos;-phosphate oxidase-related, FMN-binding core (InterPro:IPR011576), FMN-binding split barrel, related (InterPro:IPR009002); BEST Arabidopsis thaliana protein match is: FMN binding (TAIR:AT3G21140.1); Has 465 Blast hits to 465 proteins in 16…
AT1G22700	Chr1:8028157-8029971	138.776	98.7226	90.5198	-0.491306	-0.614855	0.0328907	0.00760093	protein_coding	tetratricopeptide repeat (TPR)-containing protein	Encodes a TPR protein with homology to Ycf37 from Synechocystis that is localized to the thylakoid membrane and is involved in photosystem I biogenesis.	tetratricopeptide repeat (TPR)-containing protein; FUNCTIONS IN: binding; INVOLVED IN: photosystem I assembly; LOCATED IN: chloroplast thylakoid membrane, chloroplast; EXPRESSED IN: 22 plant structures; EXPRESSED DURING: 13 growth stages; CONTAINS InterPro DOMAIN/s: Tetratricopeptide TPR-1 (InterPro:IPR001440), Tetratricopeptide-like helical (InterPro:IPR011990), Tetratricopeptide region (InterPr…
AT2G40410	Chr2:16873398-16875396	34.838	24.78	23.4549	-0.491488	-0.56918	0.0172824	0.0153653	protein_coding	Ca(2+)-dependent nuclease, putative		Ca(2+)-dependent nuclease, putative; FUNCTIONS IN: nuclease activity; INVOLVED IN: N-terminal protein myristoylation; LOCATED IN: cellular_component unknown; EXPRESSED IN: 22 plant structures; EXPRESSED DURING: 13 growth stages; BEST Arabidopsis thaliana protein match is: CAN (CA-2+ DEPENDENT NUCLEASE); nuclease (TAIR:AT3G56170.1); Has 46 Blast hits to 46 proteins in 12 species: Archae - 0; Bacte…
AT4G10610	Chr4:6557176-6559595	37.7406	26.8422	25.6991	-0.491615	-0.552799	0.0101313	0.00389326	protein_coding	CID12; RNA binding	RNA-binding protein, putative. Member of a family of proteins having an PABC binding domain (PAM motif).	CID12; FUNCTIONS IN: RNA binding; INVOLVED IN: biological_process unknown; LOCATED IN: cellular_component unknown; EXPRESSED IN: 22 plant structures; EXPRESSED DURING: 13 growth stages; CONTAINS InterPro DOMAIN/s: RNA recognition motif, RNP-1 (InterPro:IPR000504), Nucleotide-binding, alpha-beta plait (InterPro:IPR012677), Ataxin-2, C-terminal (InterPro:IPR009818); BEST Arabidopsis thaliana protei…
AT2G47610	Chr2:19529743-19531659	306.925	218.289	219.345	-0.491646	-0.483089	0.00520389	0.00679968	protein_coding	60S ribosomal protein L7A (RPL7aA)		60S ribosomal protein L7A (RPL7aA); FUNCTIONS IN: structural constituent of ribosome; INVOLVED IN: translation; LOCATED IN: cytosolic ribosome, cytosolic large ribosomal subunit, nucleolus, plasma membrane, chloroplast; EXPRESSED IN: 24 plant structures; EXPRESSED DURING: 13 growth stages; CONTAINS InterPro DOMAIN/s: Ribosomal protein L7A (InterPro:IPR001921), Ribosomal protein L7A/RS6 family (In…
AT1G67660	Chr1:25363534-25365229	38.5269	27.3956	25.4975	-0.491922	-0.59391	0.0106509	0.00207173	protein_coding	DNA binding / nuclease		DNA binding / nuclease; FUNCTIONS IN: DNA binding, nuclease activity; INVOLVED IN: biological_process unknown; EXPRESSED IN: 23 plant structures; EXPRESSED DURING: 13 growth stages; CONTAINS InterPro DOMAIN/s: Putative phage-type endonuclease (InterPro:IPR017482), Exonuclease, phage-type/RecB, C-terminal (InterPro:IPR011604), Restriction endonuclease, type II-like, core (InterPro:IPR011335); BEST…
AT4G37040	Chr4:17455138-17459770	55.4995	39.4586	38.1236	-0.492134	-0.540193	0.00598609	0.00237327	protein_coding	MAP1D (METHIONINE AMINOPEPTIDASE 1D); aminopeptidase/ metalloexopeptidase	encodes a methionine aminopeptidase	METHIONINE AMINOPEPTIDASE 1D (MAP1D); FUNCTIONS IN: metalloexopeptidase activity, aminopeptidase activity; INVOLVED IN: proteolysis, N-terminal protein amino acid modification; LOCATED IN: chloroplast; EXPRESSED IN: 22 plant structures; EXPRESSED DURING: 13 growth stages; CONTAINS InterPro DOMAIN/s: Peptidase M24, structural domain (InterPro:IPR000994), Peptidase M24A, methionine aminopeptidase, …
AT4G10450	Chr4:6462952-6464544	50.6345	35.9845	32.6787	-0.492746	-0.630174	0.0121957	0.00153584	protein_coding	60S ribosomal protein L9 (RPL90D)		60S ribosomal protein L9 (RPL90D); FUNCTIONS IN: structural constituent of ribosome; INVOLVED IN: translation; LOCATED IN: cytosolic ribosome, cytosolic large ribosomal subunit, large ribosomal subunit; EXPRESSED IN: 23 plant structures; EXPRESSED DURING: 13 growth stages; CONTAINS InterPro DOMAIN/s: Ribosomal protein L6 (InterPro:IPR000702), Ribosomal protein L6, conserved site-2 (InterPro:IPR00…
AT1G09330	Chr1:3012761-3015091	49.5317	35.1967	32.6747	-0.492911	-0.59858	0.0105355	0.00212027	protein_coding	unknown protein		unknown protein; FUNCTIONS IN: molecular_function unknown; INVOLVED IN: biological_process unknown; LOCATED IN: integral to membrane; EXPRESSED IN: 24 plant structures; EXPRESSED DURING: 15 growth stages; CONTAINS InterPro DOMAIN/s: Protein of unknown function DUF846, eukaryotic (InterPro:IPR008564); Has 381 Blast hits to 381 proteins in 141 species: Archae - 0; Bacteria - 0; Metazoa - 150; Fungi…
AT2G17510	Chr2:7606756-7616000	14.6062	10.3783	10.783	-0.493002	-0.436223	0.0178808	0.0378879	protein_coding	EMB2763 (EMBRYO DEFECTIVE 2763); RNA binding / ribonuclease		EMBRYO DEFECTIVE 2763 (EMB2763); FUNCTIONS IN: ribonuclease activity, RNA binding; EXPRESSED IN: 22 plant structures; EXPRESSED DURING: 13 growth stages; CONTAINS InterPro DOMAIN/s: Nucleotide binding protein, PINc (InterPro:IPR006596), Ribonuclease II and R (InterPro:IPR001900); BEST Arabidopsis thaliana protein match is: ribonuclease II family protein (TAIR:AT1G77680.1); Has 5395 Blast hits to …
AT5G26751	Chr5:9399376-9402476	56.5743	40.1895	42.4426	-0.493328	-0.413035	0.00480502	0.0190463	protein_coding	ATSK11; protein kinase/ protein serine/threonine kinase	encodes a SHAGGY-related kinase involved in meristem organization.	ATSK11; FUNCTIONS IN: protein serine/threonine kinase activity, protein kinase activity; INVOLVED IN: meristem structural organization, phosphorylation; LOCATED IN: cytosol; EXPRESSED IN: whole plant, inflorescence meristem, cultured cell; CONTAINS InterPro DOMAIN/s: Protein kinase, ATP binding site (InterPro:IPR017441), Protein kinase, core (InterPro:IPR000719), Serine/threonine protein kinase (…
AT1G21590	Chr1:7566231-7569902	46.6239	33.1206	32.4438	-0.493342	-0.521526	0.00411628	0.00223869	protein_coding	protein kinase family protein		protein kinase family protein; FUNCTIONS IN: protein serine/threonine kinase activity, protein kinase activity, kinase activity, ATP binding; INVOLVED IN: protein amino acid phosphorylation, response to stress; LOCATED IN: cellular_component unknown; EXPRESSED IN: 22 plant structures; EXPRESSED DURING: 13 growth stages; CONTAINS InterPro DOMAIN/s: UspA (InterPro:IPR006016), Protein kinase, ATP bi…
AT3G27740	Chr3:10281260-10283866	50.8395	36.1085	34.666	-0.493612	-0.550831	0.0053938	0.00168658	protein_coding	CARA (CARBAMOYL PHOSPHATE SYNTHETASE A); carbamoyl-phosphate synthase (glutamine-hydrolyzing)/ carbamoyl-phosphate synthase/ catalytic	carbamoyl phosphate synthetase small subunit mRNA (carA),	CARBAMOYL PHOSPHATE SYNTHETASE A (CARA); FUNCTIONS IN: carbamoyl-phosphate synthase activity, carbamoyl-phosphate synthase (glutamine-hydrolyzing) activity, catalytic activity; INVOLVED IN: glutamine metabolic process, nitrogen compound metabolic process, arginine biosynthetic process, 'de novo' pyrimidine base biosynthetic process, biosynthetic process; LOCATED IN: chloroplast, chloroplast strom…
AT3G07050	Chr3:2229589-2232361	32.5558	23.1198	22.3544	-0.493784	-0.540759	0.00717278	0.00318875	protein_coding	GTP-binding family protein		GTP-binding family protein; FUNCTIONS IN: GTP binding; INVOLVED IN: biological_process unknown; LOCATED IN: nucleolus; EXPRESSED IN: 22 plant structures; EXPRESSED DURING: 13 growth stages; CONTAINS InterPro DOMAIN/s: GTP-binding (InterPro:IPR005289), Small GTP-binding protein (InterPro:IPR005225), GTP1/OBG (InterPro:IPR006073), GTP-binding protein, HSR1-related (InterPro:IPR002917), GNL3L/Grn1 p…
AT3G27830	Chr3:10318504-10319432	412.116	292.448	262.676	-0.49487	-0.648168	0.00494446	0.000176761	protein_coding	RPL12-A (RIBOSOMAL PROTEIN L12-A); structural constituent of ribosome	50S ribosomal protein L12-A	RIBOSOMAL PROTEIN L12-A (RPL12-A); FUNCTIONS IN: structural constituent of ribosome; INVOLVED IN: translation; LOCATED IN: in 7 components; EXPRESSED IN: cotyledon, juvenile leaf, leaf; CONTAINS InterPro DOMAIN/s: Ribosomal protein L7/L12 (InterPro:IPR000206), Ribosomal protein L12, chloroplast (InterPro:IPR015608), Ribosomal protein L7/L12, oligomerisation (InterPro:IPR008932), Ribosomal protein…
AT2G47320	Chr2:19427371-19431720	72.3436	51.3221	50.3014	-0.495284	-0.522668	0.0483	0.0333501	protein_coding	peptidyl-prolyl cis-trans isomerase cyclophilin-type family protein		peptidyl-prolyl cis-trans isomerase cyclophilin-type family protein; FUNCTIONS IN: peptidyl-prolyl cis-trans isomerase activity; INVOLVED IN: protein folding; EXPRESSED IN: 23 plant structures; EXPRESSED DURING: 13 growth stages; CONTAINS InterPro DOMAIN/s: Cyclophilin-like (InterPro:IPR015891), Peptidyl-prolyl cis-trans isomerase, cyclophilin-type (InterPro:IPR002130); BEST Arabidopsis thaliana …
AT1G79750	Chr1:30007325-30011393	74.1096	52.5665	52.6877	-0.495518	-0.490596	0.00388827	0.00425312	protein_coding	ATNADP-ME4 (NADP-malic enzyme 4); malate dehydrogenase (oxaloacetate-decarboxylating) (NADP+)/ malic enzyme/ oxidoreductase, acting on NADH or NADPH, NAD or NADP as acceptor	The malic enzyme (EC 1.1.1.40) encoded by AtNADP-ME4 is localized to chloroplasts. The gene is expressed throughout the whole plant and during embryogenesis and germination. A possible involvement in the fatty acid biosynthesis has been proposed.	NADP-malic enzyme 4 (ATNADP-ME4); FUNCTIONS IN: oxidoreductase activity, acting on NADH or NADPH, NAD or NADP as acceptor, malate dehydrogenase (oxaloacetate-decarboxylating) (NADP+) activity, malic enzyme activity; INVOLVED IN: embryonic development ending in seed dormancy, malate metabolic process, seed germination, fatty acid biosynthetic process; LOCATED IN: chloroplast; EXPRESSED IN: 25 plan…
AT1G80500	Chr1:30270528-30272668	56.042	39.7473	35.9251	-0.495651	-0.63992	0.0101173	0.00100041	protein_coding			FUNCTIONS IN: molecular_function unknown; INVOLVED IN: transport, ER to Golgi vesicle-mediated transport; LOCATED IN: intracellular; EXPRESSED IN: 24 plant structures; EXPRESSED DURING: 15 growth stages; CONTAINS InterPro DOMAIN/s: Sedlin (InterPro:IPR006722), Longin-like (InterPro:IPR011012); BEST Arabidopsis thaliana protein match is: unknown protein (TAIR:AT2G20930.1); Has 437 Blast hits to 43…
AT3G57610	Chr3:21334283-21336674	63.3842	44.9475	42.3367	-0.495884	-0.580618	0.0042069	0.000627504	protein_coding	ADSS (ADENYLOSUCCINATE SYNTHASE); adenylosuccinate synthase	encoding adenylosuccinate synthetase (AdSS), the enzyme involved in the first step of the formation of the purine nucleotide AMP (conversion of IMP to adenylo-succinate)	ADENYLOSUCCINATE SYNTHASE (ADSS); FUNCTIONS IN: adenylosuccinate synthase activity; INVOLVED IN: response to cadmium ion, purine ribonucleotide biosynthetic process, AMP biosynthetic process; LOCATED IN: apoplast, chloroplast stroma, chloroplast; EXPRESSED IN: 25 plant structures; EXPRESSED DURING: 14 growth stages; CONTAINS InterPro DOMAIN/s: Adenylosuccinate synthase, active site (InterPro:IPR0…
AT5G11520	Chr5:3685088-3687764	70.5611	50.036	40.3209	-0.495908	-0.805749	0.00426369	2.56e-06	protein_coding	ASP3 (ASPARTATE AMINOTRANSFERASE 3); L-aspartate:2-oxoglutarate aminotransferase	Encodes the chloroplastic isozyme of aspartate aminotransferase. Involved in aspartate biosynthesis and nitrogen metabolism. mRNA is expressed in senescing leaves.	ASPARTATE AMINOTRANSFERASE 3 (ASP3); FUNCTIONS IN: L-aspartate:2-oxoglutarate aminotransferase activity; INVOLVED IN: leaf senescence, nitrogen compound metabolic process; LOCATED IN: peroxisome, plastid, membrane; EXPRESSED IN: 23 plant structures; EXPRESSED DURING: 15 growth stages; CONTAINS InterPro DOMAIN/s: Pyridoxal phosphate-dependent transferase, major region (InterPro:IPR015424), Aminotr…
AT4G13495	Chr4:7842966-7846899	469.688	332.951	314.378	-0.496394	-0.577606	0.0282376	0.0102557	other_rna	other RNA	Unknown gene
AT3G63460	Chr3:23430643-23437344	52.5574	37.2556	35.9936	-0.496435	-0.544554	0.00397299	0.00139028	protein_coding	WD-40 repeat family protein		WD-40 repeat family protein; FUNCTIONS IN: molecular_function unknown; LOCATED IN: CUL4 RING ubiquitin ligase complex, membrane; EXPRESSED IN: 24 plant structures; EXPRESSED DURING: 14 growth stages; CONTAINS InterPro DOMAIN/s: WD40 repeat-like (InterPro:IPR011046), WD40 repeat, region (InterPro:IPR017986), WD40/YVTN repeat-like (InterPro:IPR015943), WD40 repeat (InterPro:IPR001680); BEST Arabido…
AT5G35460	Chr5:13672538-13674739	29.9311	21.2153	20.6647	-0.496537	-0.532879	0.0113197	0.00772648	protein_coding	unknown protein		unknown protein; FUNCTIONS IN: molecular_function unknown; INVOLVED IN: biological_process unknown; LOCATED IN: cellular_component unknown; EXPRESSED IN: 24 plant structures; EXPRESSED DURING: 15 growth stages; Has 147 Blast hits to 147 proteins in 68 species: Archae - 0; Bacteria - 0; Metazoa - 3; Fungi - 81; Plants - 28; Viruses - 0; Other Eukaryotes - 35 (source: NCBI BLink).
AT5G37510	Chr5:14897409-14900657	82.01	58.0888	52.2641	-0.497541	-0.648382	0.0228322	0.00228396	protein_coding	EMB1467 (embryo defective 1467); NADH dehydrogenase (ubiquinone)/ NADH dehydrogenase/ electron carrier/ iron-sulfur cluster binding / oxidoreductase/ oxidoreductase, acting on NADH or NADPH	Encodes a subunit of the 400 kDa subcomplex of the mitochondrial NADH dehydrogenase (complex I). The protein has been isolated in the male gametophyte.	embryo defective 1467 (EMB1467); FUNCTIONS IN: in 6 functions; INVOLVED IN: embryonic development ending in seed dormancy, response to oxidative stress, photorespiration; LOCATED IN: mitochondrion, mitochondrial membrane, chloroplast, respiratory chain complex I; EXPRESSED IN: 25 plant structures; EXPRESSED DURING: 15 growth stages; CONTAINS InterPro DOMAIN/s: NADH-quinone oxidoreductase, chain G…
AT5G45010	Chr5:18167243-18168374	88.072	62.3709	58.0222	-0.49781	-0.60048	0.0123622	0.00310793	protein_coding	ATDSS1(V) (Arabidopsis dss1 homolog on chromosome V)		Arabidopsis dss1 homolog on chromosome V (ATDSS1(V)); FUNCTIONS IN: molecular_function unknown; INVOLVED IN: biological_process unknown; LOCATED IN: cellular_component unknown; EXPRESSED IN: 22 plant structures; EXPRESSED DURING: 13 growth stages; CONTAINS InterPro DOMAIN/s: DSS1/SEM1 (InterPro:IPR007834); BEST Arabidopsis thaliana protein match is: ATDSS1(I) (ARABIDOPSIS THALIANA DELETION OF SUV…
AT4G18390	Chr4:10162952-10165562	45.9496	32.5392	31.9608	-0.497874	-0.522151	0.0181633	0.00632648	protein_coding	TCP family transcription factor, putative		TCP family transcription factor, putative; FUNCTIONS IN: transcription factor activity; INVOLVED IN: regulation of transcription; LOCATED IN: cellular_component unknown; EXPRESSED IN: 20 plant structures; EXPRESSED DURING: 13 growth stages; CONTAINS InterPro DOMAIN/s: Transcription factor, TCP (InterPro:IPR005333), CYC/TB1, R domain (InterPro:IPR017888), Transcription factor TCP subgroup (InterPr…
AT2G29980	Chr2:12781590-12785053	122.898	87.0276	80.9153	-0.497911	-0.601374	0.00412445	0.000413975	protein_coding	FAD3 (FATTY ACID DESATURASE 3); omega-3 fatty acid desaturase	Endoplasmic reticulum enzyme responsible for the synthesis of 18:3 fatty acids from phospholipids. Uses cytochrome b5 as electron donor.	FATTY ACID DESATURASE 3 (FAD3); FUNCTIONS IN: omega-3 fatty acid desaturase activity; INVOLVED IN: unsaturated fatty acid biosynthetic process; LOCATED IN: endoplasmic reticulum; EXPRESSED IN: 25 plant structures; EXPRESSED DURING: 15 growth stages; CONTAINS InterPro DOMAIN/s: Fatty acid desaturase, type 1 (InterPro:IPR005804); BEST Arabidopsis thaliana protein match is: FAD8 (FATTY ACID DESATURA…
AT4G17170	Chr4:9644712-9646366	117.964	83.5257	78.0141	-0.498053	-0.59494	0.00418728	0.000471334	protein_coding	RABB1C (ARABIDOPSIS RAB GTPASE HOMOLOG B1C); GTP binding / GTPase	member of RAB gene family	ARABIDOPSIS RAB GTPASE HOMOLOG B1C (RABB1C); FUNCTIONS IN: GTP binding, GTPase activity; INVOLVED IN: ER to Golgi vesicle-mediated transport, pollen sperm cell differentiation, cell growth; LOCATED IN: plasma membrane, vacuole, membrane; EXPRESSED IN: 26 plant structures; EXPRESSED DURING: 16 growth stages; CONTAINS InterPro DOMAIN/s: Ras GTPase (InterPro:IPR001806), Small GTP-binding protein (In…
AT2G15860	Chr2:6905387-6909429	25.9074	18.3321	17.2603	-0.498994	-0.584305	0.0074764	0.00177766	protein_coding	unknown protein		unknown protein; FUNCTIONS IN: molecular_function unknown; INVOLVED IN: biological_process unknown; LOCATED IN: cellular_component unknown; EXPRESSED IN: 24 plant structures; EXPRESSED DURING: 13 growth stages; Has 292 Blast hits to 278 proteins in 82 species: Archae - 0; Bacteria - 16; Metazoa - 99; Fungi - 44; Plants - 23; Viruses - 13; Other Eukaryotes - 97 (source: NCBI BLink).
AT3G29400	Chr3:11297282-11299620	11.8826	8.40589	6.50503	-0.499373	-0.86762	0.0192341	0.000100006	protein_coding	ATEXO70E1 (exocyst subunit EXO70 family protein E1); protein binding	A member of EXO70 gene family, putative exocyst subunits, conserved in land plants. Arabidopsis thaliana contains 23 putative EXO70 genes, which can be classified into eight clusters on the phylogenetic tree.	exocyst subunit EXO70 family protein E1 (ATEXO70E1); FUNCTIONS IN: protein binding; INVOLVED IN: exocytosis, vesicle docking during exocytosis; LOCATED IN: exocyst; EXPRESSED IN: 19 plant structures; EXPRESSED DURING: 12 growth stages; CONTAINS InterPro DOMAIN/s: Exo70 exocyst complex subunit (InterPro:IPR004140); BEST Arabidopsis thaliana protein match is: ATEXO70E2 (EXOCYST SUBUNIT EXO70 FAMILY…
AT1G29980	Chr1:10503277-10506117	14.1427	10.002	8.48357	-0.499761	-0.735713	0.0362025	0.00973796	protein_coding			INVOLVED IN: biological_process unknown; LOCATED IN: plasma membrane, anchored to membrane; EXPRESSED IN: 24 plant structures; EXPRESSED DURING: 13 growth stages; CONTAINS InterPro DOMAIN/s: Protein of unknown function DUF642 (InterPro:IPR006946), Galactose-binding like (InterPro:IPR008979); BEST Arabidopsis thaliana protein match is: unknown protein (TAIR:AT2G34510.1); Has 180 Blast hits to 163 …
AT1G21690	Chr1:7615621-7618605	21.1608	14.9652	13.889	-0.499782	-0.605855	0.0222808	0.00837994	protein_coding	emb1968 (embryo defective 1968); ATP binding / ATPase/ DNA binding / DNA clamp loader/ nucleoside-triphosphatase/ nucleotide binding		embryo defective 1968 (emb1968); FUNCTIONS IN: in 6 functions; INVOLVED IN: embryonic development ending in seed dormancy; LOCATED IN: DNA replication factor C complex, nucleolus; EXPRESSED IN: 24 plant structures; EXPRESSED DURING: 13 growth stages; CONTAINS InterPro DOMAIN/s: ATPase, AAA+ type, core (InterPro:IPR003593), ATPase, AAA-type, core (InterPro:IPR003959), Replication factor C (InterPr…
AT5G50375	Chr5:20511666-20514248	15.9563	11.284	10.4313	-0.499849	-0.611608	0.0336088	0.0138273	protein_coding	CPI1 (CYCLOPROPYL ISOMERASE); cycloeucalenol cycloisomerase	Converts pentacyclic cyclopropyl sterols to conventional tetracyclic sterols. CPI1 function during and just after division and support gravitropism by establishing polar PIN2 localization. Required for endocytosis of PIN2	CYCLOPROPYL ISOMERASE (CPI1); FUNCTIONS IN: cycloeucalenol cycloisomerase activity; INVOLVED IN: pinocytosis, positive gravitropism, sterol biosynthetic process, cytokinesis; LOCATED IN: endoplasmic reticulum; EXPRESSED IN: 26 plant structures; EXPRESSED DURING: 13 growth stages; Has 30 Blast hits to 30 proteins in 16 species: Archae - 0; Bacteria - 2; Metazoa - 0; Fungi - 3; Plants - 19; Viruses…
AT1G15780	Chr1:5430182-5435921	15.7896	11.1658	10.9262	-0.499888	-0.529587	0.00588141	0.00286608	protein_coding	unknown protein		unknown protein; LOCATED IN: cellular_component unknown; EXPRESSED IN: 23 plant structures; EXPRESSED DURING: 15 growth stages; BEST Arabidopsis thaliana protein match is: unknown protein (TAIR:AT2G10440.2); Has 95200 Blast hits to 37450 proteins in 1266 species: Archae - 22; Bacteria - 4610; Metazoa - 36935; Fungi - 9504; Plants - 6357; Viruses - 312; Other Eukaryotes - 37460 (source: NCBI BLink…
AT5G47840	Chr5:19375440-19378339	148.926	105.237	109.534	-0.500951	-0.441613	0.00349244	0.0106001	protein_coding	AMK2 (Adenosine monophosphate kinase); ATP binding / adenylate kinase/ nucleobase, nucleoside, nucleotide kinase/ nucleotide kinase/ phosphotransferase, phosphate group as acceptor		Adenosine monophosphate kinase (AMK2); FUNCTIONS IN: nucleobase, nucleoside, nucleotide kinase activity, nucleotide kinase activity, ATP binding, adenylate kinase activity, phosphotransferase activity, phosphate group as acceptor; INVOLVED IN: nucleobase, nucleoside, nucleotide and nucleic acid metabolic process, anaerobic respiration, nucleotide metabolic process; LOCATED IN: chloroplast, chloro…
AT1G65800	Chr1:24473120-24476715	65.4614	46.2548	49.3826	-0.501041	-0.405045	0.00364225	0.020985	protein_coding	ARK2 (A. THALIANA RECEPTOR KINASE 2); kinase/ protein kinase/ transmembrane receptor protein serine/threonine kinase	encodes a putative receptor-like serine/threonine protein kinases that is similar to brassica self-incompatibility (S) locus. expressed in specifically in cotyledons, leaves, and sepals, in correlation with the maturation of these structures.	A. THALIANA RECEPTOR KINASE 2 (ARK2); FUNCTIONS IN: protein kinase activity, transmembrane receptor protein serine/threonine kinase activity, kinase activity; INVOLVED IN: protein amino acid phosphorylation, protein amino acid autophosphorylation, cellular protein localization; LOCATED IN: cytosol; EXPRESSED IN: cotyledon, sepal, leaf; CONTAINS InterPro DOMAIN/s: Curculin-like (mannose-binding) l…
AT5G21010	Chr5:7136008-7138681	12.7817	9.03002	8.41955	-0.501277	-0.600667	0.0349784	0.016807	protein_coding	ATBPM5 (BTB-POZ and MATH domain 5); protein binding		BTB-POZ and MATH domain 5 (ATBPM5); FUNCTIONS IN: protein binding; INVOLVED IN: biological_process unknown; EXPRESSED IN: 22 plant structures; EXPRESSED DURING: 13 growth stages; CONTAINS InterPro DOMAIN/s: TRAF-like (InterPro:IPR008974), MATH (InterPro:IPR002083), BTB/POZ fold (InterPro:IPR011333), BTB/POZ (InterPro:IPR013069), Kelch related (InterPro:IPR013089), BTB/POZ-like (InterPro:IPR000210…
AT3G07540	Chr3:2404508-2407541	7.74236	5.46844	4.91489	-0.501643	-0.654017	0.0266011	0.00599744	protein_coding	formin homology 2 domain-containing protein / FH2 domain-containing protein		formin homology 2 domain-containing protein / FH2 domain-containing protein; FUNCTIONS IN: actin binding; INVOLVED IN: cellular component organization, actin cytoskeleton organization; LOCATED IN: plasma membrane; EXPRESSED IN: 18 plant structures; EXPRESSED DURING: 11 growth stages; CONTAINS InterPro DOMAIN/s: Actin-binding FH2 and DRF autoregulatory (InterPro:IPR003104), Actin-binding FH2 (Inte…
AT4G40040	Chr4:18557186-18558743	443.847	313.447	295.449	-0.501841	-0.585559	0.00477766	0.000858924	protein_coding	histone H3.2		histone H3.2; FUNCTIONS IN: DNA binding; INVOLVED IN: nucleosome assembly; LOCATED IN: nucleus, nucleosome; EXPRESSED IN: 25 plant structures; EXPRESSED DURING: 17 growth stages; CONTAINS InterPro DOMAIN/s: Histone H3 (InterPro:IPR000164), Histone-fold (InterPro:IPR009072), Histone core (InterPro:IPR007125); BEST Arabidopsis thaliana protein match is: histone H3 (TAIR:AT5G10980.1); Has 10278 Blas…
AT4G04720	Chr4:2394457-2397759	33.6988	23.796	24.6053	-0.501977	-0.452132	0.00504514	0.0118613	protein_coding	CPK21; ATP binding / calcium ion binding / calmodulin-dependent protein kinase/ kinase/ protein kinase/ protein serine/threonine kinase	member of Calcium Dependent Protein Kinase	CPK21; FUNCTIONS IN: in 6 functions; INVOLVED IN: protein amino acid phosphorylation, N-terminal protein myristoylation; LOCATED IN: plasma membrane; EXPRESSED IN: cultured cell; CONTAINS InterPro DOMAIN/s: Protein kinase, ATP binding site (InterPro:IPR017441), EF-HAND 1 (InterPro:IPR018247), Serine/threonine protein kinase (InterPro:IPR002290), Calcium-binding EF-hand (InterPro:IPR002048), EF-Ha…
AT5G11810	Chr5:3808719-3811176	29.2724	20.6693	15.6549	-0.502052	-0.901335	0.0136068	2.05e-05	protein_coding	unknown protein		unknown protein; FUNCTIONS IN: molecular_function unknown; INVOLVED IN: biological_process unknown; LOCATED IN: cellular_component unknown; EXPRESSED IN: 23 plant structures; EXPRESSED DURING: 13 growth stages; Has 21 Blast hits to 21 proteins in 7 species: Archae - 0; Bacteria - 0; Metazoa - 0; Fungi - 0; Plants - 19; Viruses - 0; Other Eukaryotes - 2 (source: NCBI BLink).
AT1G77500	Chr1:29121488-29125191	6.81986	4.81547	4.51541	-0.502066	-0.593289	0.0276764	0.0131517	protein_coding	unknown protein		unknown protein; INVOLVED IN: N-terminal protein myristoylation; EXPRESSED IN: 20 plant structures; EXPRESSED DURING: 11 growth stages; CONTAINS InterPro DOMAIN/s: Protein of unknown function DUF630 (InterPro:IPR006868), Protein of unknown function DUF632 (InterPro:IPR006867); BEST Arabidopsis thaliana protein match is: unknown protein (TAIR:AT1G21740.1); Has 603 Blast hits to 479 proteins in 106…
AT5G43870	Chr5:17632345-17635912	21.028	14.846	12.5192	-0.502241	-0.746573	0.0141657	0.000395402	protein_coding	phosphoinositide binding		phosphoinositide binding; FUNCTIONS IN: phosphoinositide binding; INVOLVED IN: signal transduction; LOCATED IN: plasma membrane; EXPRESSED IN: 21 plant structures; EXPRESSED DURING: 13 growth stages; CONTAINS InterPro DOMAIN/s: Pleckstrin-like, plant (InterPro:IPR013666), Protein of unknown function DUF828, plant (InterPro:IPR008546); BEST Arabidopsis thaliana protein match is: phosphoinositide b…
AT5G13030	Chr5:4133203-4138792	68.4234	48.3066	47.1421	-0.50227	-0.535877	0.00677601	0.0037533	protein_coding	unknown protein		unknown protein; FUNCTIONS IN: molecular_function unknown; INVOLVED IN: biological_process unknown; LOCATED IN: chloroplast; EXPRESSED IN: 23 plant structures; EXPRESSED DURING: 13 growth stages; CONTAINS InterPro DOMAIN/s: Uncharacterised protein family UPF0061 (InterPro:IPR003846); Has 4055 Blast hits to 4018 proteins in 759 species: Archae - 4; Bacteria - 1451; Metazoa - 102; Fungi - 81; Plant…
AT4G31820	Chr4:15390649-15394430	26.4058	18.6403	19.9006	-0.502424	-0.406446	0.00498208	0.0246236	protein_coding	ENP (ENHANCER OF PINOID); protein binding / signal transducer	A member of the NPY family genes (NPY1/AT4G31820, NPY2/AT2G14820, NPY3/AT5G67440, NPY4/AT2G23050, NPY5/AT4G37590). Encodes a protein with similarity to NHP3. Contains BTB/POZ domain. Promoter region has canonical auxin response element binding site and Wus binding site. Co-localizes to the late endosome with PID. Regulates cotyledon development through control of PIN1 polarity in concert with PID…	ENHANCER OF PINOID (ENP); FUNCTIONS IN: protein binding, signal transducer activity; INVOLVED IN: in 8 processes; LOCATED IN: late endosome, plasma membrane; EXPRESSED IN: 31 plant structures; EXPRESSED DURING: 14 growth stages; CONTAINS InterPro DOMAIN/s: NPH3 (InterPro:IPR004249), BTB/POZ fold (InterPro:IPR011333), BTB/POZ-like (InterPro:IPR000210); BEST Arabidopsis thaliana protein match is: N…
AT2G25830	Chr2:11018715-11021699	56.7236	40.038	32.8653	-0.502578	-0.785786	0.00472074	5.87e-06	protein_coding	YebC-related		YebC-related; LOCATED IN: chloroplast; EXPRESSED IN: 23 plant structures; EXPRESSED DURING: 13 growth stages; CONTAINS InterPro DOMAIN/s: Protein of unknown function DUF28 (InterPro:IPR002876), Integrase, N-terminal zinc-binding domain-like (InterPro:IPR017856); Has 5804 Blast hits to 5804 proteins in 1592 species: Archae - 0; Bacteria - 3381; Metazoa - 59; Fungi - 77; Plants - 19; Viruses - 0; O…
AT3G56150	Chr3:20833583-20837157	97.5033	68.8189	67.1524	-0.502646	-0.536414	0.00404171	0.00220911	protein_coding	EIF3C (EUKARYOTIC TRANSLATION INITIATION FACTOR 3C); translation initiation factor	member of eIF3c - eukaryotic initiation factor 3c	EUKARYOTIC TRANSLATION INITIATION FACTOR 3C (EIF3C); FUNCTIONS IN: translation initiation factor activity; INVOLVED IN: translational initiation; LOCATED IN: cytosol, nucleus; EXPRESSED IN: 26 plant structures; EXPRESSED DURING: 15 growth stages; CONTAINS InterPro DOMAIN/s: Winged helix repressor DNA-binding (InterPro:IPR011991), Proteasome component region PCI (InterPro:IPR000717), Eukaryotic tr…
AT2G27710	Chr2:11816771-11817867	299.022	211.037	204.408	-0.502752	-0.547198	0.0316334	0.0200658	protein_coding	60S acidic ribosomal protein P2 (RPP2B)		60S acidic ribosomal protein P2 (RPP2B); FUNCTIONS IN: structural constituent of ribosome; INVOLVED IN: translational elongation, response to cold; LOCATED IN: in 8 components; EXPRESSED IN: 24 plant structures; EXPRESSED DURING: 14 growth stages; CONTAINS InterPro DOMAIN/s: Ribosomal protein 60S (InterPro:IPR001813); BEST Arabidopsis thaliana protein match is: 60S acidic ribosomal protein P2 (RP…
AT4G31990	Chr4:15470760-15473856	141.214	99.6252	101.103	-0.503303	-0.480457	0.011205	0.0160466	protein_coding	ASP5 (ASPARTATE AMINOTRANSFERASE 5); L-aspartate:2-oxoglutarate aminotransferase	encodes a plastid-localized aspartate aminotransferase	ASPARTATE AMINOTRANSFERASE 5 (ASP5); FUNCTIONS IN: L-aspartate:2-oxoglutarate aminotransferase activity; INVOLVED IN: response to cadmium ion, response to cold; LOCATED IN: in 6 components; EXPRESSED IN: 25 plant structures; EXPRESSED DURING: 14 growth stages; CONTAINS InterPro DOMAIN/s: Pyridoxal phosphate-dependent transferase, major region (InterPro:IPR015424), Aminotransferase, class I and II…
AT5G12950	Chr5:4092952-4096975	44.9808	31.7126	32.5057	-0.504255	-0.467021	0.00333862	0.00675161	protein_coding	catalytic		catalytic; FUNCTIONS IN: catalytic activity; LOCATED IN: vacuole, plant-type cell wall; EXPRESSED IN: stem, male gametophyte, guard cell, pollen tube; EXPRESSED DURING: L mature pollen stage, M germinated pollen stage; CONTAINS InterPro DOMAIN/s: Protein of unknown function DUF1680 (InterPro:IPR012878), Six-hairpin glycosidase-like (InterPro:IPR008928); BEST Arabidopsis thaliana protein match is:…
AT1G07070	Chr1:2168563-2169851	55.4796	39.1125	31.9632	-0.504326	-0.793947	0.0259242	0.000895444	protein_coding	60S ribosomal protein L35a (RPL35aA)		60S ribosomal protein L35a (RPL35aA); FUNCTIONS IN: structural constituent of ribosome; INVOLVED IN: translation, ribosome biogenesis; LOCATED IN: cytosolic large ribosomal subunit, ribosome; EXPRESSED IN: 22 plant structures; EXPRESSED DURING: 13 growth stages; CONTAINS InterPro DOMAIN/s: Ribosomal protein L35Ae (InterPro:IPR001780), Ribosomal protein L35Ae, conserved site (InterPro:IPR018266); …
AT3G60030	Chr3:22165653-22169572	27.2885	19.2378	19.6561	-0.504345	-0.471715	0.00395261	0.00695644	protein_coding	SPL12 (squamosa promoter-binding protein-like 12); transcription factor		squamosa promoter-binding protein-like 12 (SPL12); FUNCTIONS IN: transcription factor activity; INVOLVED IN: regulation of transcription; LOCATED IN: nucleus; EXPRESSED IN: 22 plant structures; EXPRESSED DURING: 14 growth stages; CONTAINS InterPro DOMAIN/s: Transcription factor, SBP-box (InterPro:IPR004333), Ankyrin (InterPro:IPR002110); BEST Arabidopsis thaliana protein match is: SPL1 (SQUAMOSA …
AT4G30620	Chr4:14944128-14950072	101.728	71.7153	75.3806	-0.504363	-0.430852	0.0107708	0.0296739	protein_coding	unknown protein		unknown protein; INVOLVED IN: biological_process unknown; LOCATED IN: chloroplast, chloroplast envelope; EXPRESSED IN: 21 plant structures; EXPRESSED DURING: 13 growth stages; CONTAINS InterPro DOMAIN/s: Uncharacterised protein family UPF0133 (InterPro:IPR004401); BEST Arabidopsis thaliana protein match is: unknown protein (TAIR:AT2G24020.1); Has 1303 Blast hits to 1303 proteins in 522 species: A…
AT1G51500	Chr1:19097796-19101080	75.0432	52.8946	55.2436	-0.504601	-0.440316	0.00326137	0.0111838	protein_coding	CER5 (ECERIFERUM 5); ATPase, coupled to transmembrane movement of substances	Encodes an ABC transporter involved in cuticular wax biosynthesis. Lines carrying recessive mutations in this locus have weakly glaucous stem surface, and relative elevated secondary alcohols and ketones.	ECERIFERUM 5 (CER5); FUNCTIONS IN: ATPase activity, coupled to transmembrane movement of substances; INVOLVED IN: wax biosynthetic process; LOCATED IN: membrane; EXPRESSED IN: 23 plant structures; EXPRESSED DURING: 14 growth stages; CONTAINS InterPro DOMAIN/s: ATPase, AAA+ type, core (InterPro:IPR003593), ABC transporter-like (InterPro:IPR003439), ABC-2 (InterPro:IPR000412), ABC-2 type transporte…
AT1G60790	Chr1:22380037-22382245	13.8245	9.74352	9.90405	-0.504716	-0.479543	0.022275	0.0385126	protein_coding	unknown protein		unknown protein; INVOLVED IN: biological_process unknown; CONTAINS InterPro DOMAIN/s: Protein of unknown function DUF231, plant (InterPro:IPR004253); BEST Arabidopsis thaliana protein match is: unknown protein (TAIR:AT5G06700.1); Has 720 Blast hits to 708 proteins in 20 species: Archae - 0; Bacteria - 0; Metazoa - 9; Fungi - 0; Plants - 711; Viruses - 0; Other Eukaryotes - 0 (source: NCBI BLink).
AT2G40730	Chr2:16987268-16996298	29.6883	20.9205	22.2794	-0.504978	-0.41259	0.00589774	0.0248131	protein_coding	HEAT repeat-containing protein		HEAT repeat-containing protein; FUNCTIONS IN: protein serine/threonine kinase activity, binding, protein kinase activity, ATP binding; INVOLVED IN: protein amino acid phosphorylation; LOCATED IN: cellular_component unknown; EXPRESSED IN: 23 plant structures; EXPRESSED DURING: 14 growth stages; CONTAINS InterPro DOMAIN/s: HEAT (InterPro:IPR000357), Protein kinase, core (InterPro:IPR000719), Armadi…
AT2G39190	Chr2:16349967-16355963	45.4059	31.9926	34.5992	-0.505143	-0.390545	0.00339191	0.0265139	protein_coding	ATATH8; transporter	member of ATH subfamily	ATATH8; FUNCTIONS IN: transporter activity; LOCATED IN: chloroplast; EXPRESSED IN: 21 plant structures; EXPRESSED DURING: 13 growth stages; CONTAINS InterPro DOMAIN/s: ABC-1 (InterPro:IPR004147); BEST Arabidopsis thaliana protein match is: ABC1 family protein (TAIR:AT1G71810.1); Has 6101 Blast hits to 6101 proteins in 1089 species: Archae - 65; Bacteria - 2585; Metazoa - 332; Fungi - 295; Plants …
AT5G57270	Chr5:23200613-23203792	15.8249	11.1495	10.8297	-0.505219	-0.54561	0.0400433	0.0438848	protein_coding	unknown protein		unknown protein; CONTAINS InterPro DOMAIN/s: Protein of unknown function DUF266, plant (InterPro:IPR004949); BEST Arabidopsis thaliana protein match is: unknown protein (TAIR:AT4G25870.1); Has 336 Blast hits to 336 proteins in 14 species: Archae - 0; Bacteria - 5; Metazoa - 0; Fungi - 0; Plants - 306; Viruses - 0; Other Eukaryotes - 25 (source: NCBI BLink).
AT1G20220	Chr1:7004878-7007651	45.8109	32.2706	26.7223	-0.505471	-0.776052	0.00553393	1.7e-05	protein_coding	nucleic acid binding		nucleic acid binding; FUNCTIONS IN: nucleic acid binding; INVOLVED IN: biological_process unknown; LOCATED IN: plant-type cell wall; EXPRESSED IN: 25 plant structures; EXPRESSED DURING: 15 growth stages; CONTAINS InterPro DOMAIN/s: Alba, DNA/RNA-binding protein (InterPro:IPR002775); BEST Arabidopsis thaliana protein match is: nucleic acid binding (TAIR:AT1G76010.1); Has 42345 Blast hits to 16680 …
AT5G22920	Chr5:7664990-7667265	36.162	25.4734	22.9442	-0.505484	-0.654749	0.00895619	0.000809837	protein_coding	zinc finger (C3HC4-type RING finger) family protein		zinc finger (C3HC4-type RING finger) family protein; FUNCTIONS IN: protein binding, zinc ion binding; EXPRESSED IN: 24 plant structures; EXPRESSED DURING: 14 growth stages; CONTAINS InterPro DOMAIN/s: Zinc finger, CHY-type (InterPro:IPR008913), Zinc finger, CTCHY-type (InterPro:IPR017921), Zinc finger, RING-type (InterPro:IPR001841); BEST Arabidopsis thaliana protein match is: zinc finger (C3HC4-…
AT4G16360	Chr4:9245121-9247251	26.203	18.4575	17.1947	-0.505522	-0.606168	0.00801744	0.00154709	protein_coding	AMP-activated protein kinase		AMP-activated protein kinase; FUNCTIONS IN: AMP-activated protein kinase activity; INVOLVED IN: N-terminal protein myristoylation; LOCATED IN: chloroplast; EXPRESSED IN: 22 plant structures; EXPRESSED DURING: 13 growth stages; CONTAINS InterPro DOMAIN/s: 5-AMP-activated protein kinase, beta subunit, complex-interacting region (InterPro:IPR006828); BEST Arabidopsis thaliana protein match is: 5'-AM…
AT1G26110	Chr1:9024344-9027786	85.5453	60.2359	53.7981	-0.506065	-0.667534	0.0031671	6.43e-05	protein_coding	unknown protein		unknown protein; FUNCTIONS IN: molecular_function unknown; INVOLVED IN: biological_process unknown; LOCATED IN: cellular_component unknown; EXPRESSED IN: 24 plant structures; EXPRESSED DURING: 13 growth stages; BEST Arabidopsis thaliana protein match is: unknown protein (TAIR:AT5G45330.1); Has 43564 Blast hits to 18145 proteins in 930 species: Archae - 33; Bacteria - 8614; Metazoa - 16661; Fungi …
AT2G03870	Chr2:1179983-1181437	45.2666	31.8667	30.2686	-0.506395	-0.579025	0.0257823	0.0149631	protein_coding	small nuclear ribonucleoprotein, putative / snRNP, putative / Sm protein, putative		small nuclear ribonucleoprotein, putative / snRNP, putative / Sm protein, putative; FUNCTIONS IN: molecular_function unknown; LOCATED IN: small nucleolar ribonucleoprotein complex, nucleus; EXPRESSED IN: 23 plant structures; EXPRESSED DURING: 13 growth stages; CONTAINS InterPro DOMAIN/s: U6 snRNA-associated Sm-like protein LSm7 (InterPro:IPR017132), Like-Sm ribonucleoprotein, core (InterPro:IPR00…
AT1G72010	Chr1:27107566-27109275	32.7927	23.084	21.4832	-0.506484	-0.608571	0.00614629	0.000977017	protein_coding	TCP family transcription factor, putative		TCP family transcription factor, putative; FUNCTIONS IN: transcription factor activity; INVOLVED IN: regulation of transcription; LOCATED IN: chloroplast; CONTAINS InterPro DOMAIN/s: Transcription factor, TCP (InterPro:IPR005333), Transcription factor TCP subgroup (InterPro:IPR017887); BEST Arabidopsis thaliana protein match is: TCP family transcription factor, putative (TAIR:AT1G35560.1); Has 29…
AT4G30260	Chr4:14816621-14818854	32.7061	23.0168	21.6845	-0.506875	-0.591297	0.0105254	0.00344169	protein_coding	integral membrane Yip1 family protein		integral membrane Yip1 family protein; FUNCTIONS IN: molecular_function unknown; INVOLVED IN: biological_process unknown; LOCATED IN: plasma membrane; EXPRESSED IN: callus; CONTAINS InterPro DOMAIN/s: Yip1 domain (InterPro:IPR006977); BEST Arabidopsis thaliana protein match is: integral membrane Yip1 family protein (TAIR:AT2G18840.1); Has 733 Blast hits to 718 proteins in 145 species: Archae - 0;…
AT3G46740	Chr3:17215812-17219343	81.6142	57.4345	51.5267	-0.506903	-0.661903	0.00325528	8.33e-05	protein_coding	TOC75-III (TRANSLOCON AT THE OUTER ENVELOPE MEMBRANE OF CHLOROPLASTS 75-III); P-P-bond-hydrolysis-driven protein transmembrane transporter	Component of the translocon outer membrane (TOC) complex. Forms the outer envelope translocation channel (beta-barrel). Plays a role in preprotein conductance. Imported into chloroplast. Expressed in young dividing photosynthetic tissues. Knockout mutants are embryo lethal with arrested development at the two-cell stage. Knockout mutants have abnormal etioplasts.	TRANSLOCON AT THE OUTER ENVELOPE MEMBRANE OF CHLOROPLASTS 75-III (TOC75-III); FUNCTIONS IN: P-P-bond-hydrolysis-driven protein transmembrane transporter activity; INVOLVED IN: protein targeting to chloroplast, chloroplast organization, embryonic morphogenesis; LOCATED IN: in 8 components; EXPRESSED IN: 26 plant structures; EXPRESSED DURING: 15 growth stages; CONTAINS InterPro DOMAIN/s: Bacterial …
AT1G75510	Chr1:28347054-28348735	37.7631	26.5728	26.8156	-0.507025	-0.49231	0.0106285	0.0155806	protein_coding	transcription initiation factor IIF beta subunit (TFIIF-beta) family protein		transcription initiation factor IIF beta subunit (TFIIF-beta) family protein; FUNCTIONS IN: RNA polymerase II transcription factor activity, general RNA polymerase II transcription factor activity, catalytic activity, ATP binding, ATP-dependent helicase activity; INVOLVED IN: transcription initiation from RNA polymerase II promoter, transcription from RNA polymerase II promoter; LOCATED IN: trans…
AT5G57020	Chr5:23074866-23076901	47.3864	33.3388	30.8066	-0.507272	-0.619637	0.00404547	0.000350671	protein_coding	NMT1 (MYRISTOYL-COA:PROTEIN N-MYRISTOYLTRANSFERASE); glycylpeptide N-tetradecanoyltransferase/ myristoyltransferase	Arabidopsis thaliana myristoyl-CoA:protein N-myristoyltransferase.	MYRISTOYL-COA:PROTEIN N-MYRISTOYLTRANSFERASE (NMT1); FUNCTIONS IN: myristoyltransferase activity, glycylpeptide N-tetradecanoyltransferase activity; INVOLVED IN: growth, N-terminal protein myristoylation, embryonic shoot morphogenesis; LOCATED IN: cytosol, ribosome; EXPRESSED IN: 25 plant structures; EXPRESSED DURING: 14 growth stages; CONTAINS InterPro DOMAIN/s: Myristoyl-CoA:protein N-myristoyl…
AT1G36050	Chr1:13450203-13453683	35.9824	25.3148	22.8767	-0.507311	-0.651817	0.00601786	0.000395516	protein_coding	unknown protein		unknown protein; FUNCTIONS IN: molecular_function unknown; INVOLVED IN: fatty acid biosynthetic process; LOCATED IN: plasma membrane; EXPRESSED IN: 25 plant structures; EXPRESSED DURING: 15 growth stages; CONTAINS InterPro DOMAIN/s: Protein of unknown function DUF1692 (InterPro:IPR012936); BEST Arabidopsis thaliana protein match is: unknown protein (TAIR:AT1G22200.1); Has 910 Blast hits to 798 pr…
AT5G41670	Chr5:16665282-16667171	57.457	40.4204	29.8514	-0.507401	-0.94309	0.00337634	4.31e-08	protein_coding	6-phosphogluconate dehydrogenase family protein		6-phosphogluconate dehydrogenase family protein; FUNCTIONS IN: in 6 functions; INVOLVED IN: response to fructose stimulus, response to cadmium ion, response to sucrose stimulus, response to glucose stimulus; LOCATED IN: mitochondrion, chloroplast; EXPRESSED IN: 24 plant structures; EXPRESSED DURING: 14 growth stages; CONTAINS InterPro DOMAIN/s: 6-phosphogluconate dehydrogenase, NAD-binding (Inter…
AT2G42520	Chr2:17704831-17708947	28.2262	19.8509	16.733	-0.50783	-0.752746	0.00493528	2.36e-05	protein_coding	DEAD box RNA helicase, putative		DEAD box RNA helicase, putative; FUNCTIONS IN: helicase activity, nucleic acid binding, ATP binding, ATP-dependent helicase activity; LOCATED IN: peroxisome; EXPRESSED IN: 24 plant structures; EXPRESSED DURING: 15 growth stages; CONTAINS InterPro DOMAIN/s: RNA helicase, DEAD-box type, Q motif (InterPro:IPR014014), DNA/RNA helicase, DEAD/DEAH box type, N-terminal (InterPro:IPR011545), RNA helicase…
AT4G28050	Chr4:13940345-13943732	21.5819	15.1773	14.5762	-0.507909	-0.564611	0.0238826	0.015967	protein_coding	TET7 (TETRASPANIN7)	Member of TETRASPANIN family	TETRASPANIN7 (TET7); FUNCTIONS IN: molecular_function unknown; INVOLVED IN: aging; LOCATED IN: endomembrane system, integral to membrane; EXPRESSED IN: 24 plant structures; EXPRESSED DURING: 14 growth stages; CONTAINS InterPro DOMAIN/s: Tetraspanin (InterPro:IPR018499), Tetraspanin, conserved site (InterPro:IPR018503), Tetraspanin, subgroup (InterPro:IPR000301); BEST Arabidopsis thaliana protein …
AT3G54110	Chr3:20038679-20042340	47.893	33.6572	28.3775	-0.508899	-0.753469	0.00593981	3.88e-05	protein_coding	PUMP1 (PLANT UNCOUPLING MITOCHONDRIAL PROTEIN 1); binding / oxidative phosphorylation uncoupler	Member of Uncoupling protein PUMP2 family. Encodes a mitochondrial uncoupling protein AtUCP1 involved in maintain the redox poise of the mitochondrial electron transport chain to facilitate photosynthetic metabolism. Disruption of UCP1 results in a photosynthetic phenotype. Specifically there is a restriction in photorespiration with a decrease in the rate of oxidation of photorespiratory glycine…	PLANT UNCOUPLING MITOCHONDRIAL PROTEIN 1 (PUMP1); FUNCTIONS IN: oxidative phosphorylation uncoupler activity, binding; INVOLVED IN: transport, photosynthesis, photorespiration; LOCATED IN: mitochondrion, mitochondrial inner membrane, plasma membrane, chloroplast; EXPRESSED IN: 26 plant structures; EXPRESSED DURING: 15 growth stages; CONTAINS InterPro DOMAIN/s: Mitochondrial substrate carrier (Int…
AT3G24350	Chr3:8837645-8839582	27.212	19.1217	17.2761	-0.509034	-0.653865	0.0123354	0.00175551	protein_coding	SYP32 (SYNTAXIN OF PLANTS 32); SNAP receptor	member of Glycoside Hydrolase Family 17	SYNTAXIN OF PLANTS 32 (SYP32); FUNCTIONS IN: SNAP receptor activity; INVOLVED IN: membrane fusion, intracellular protein transport; LOCATED IN: membrane; EXPRESSED IN: 23 plant structures; EXPRESSED DURING: 15 growth stages; CONTAINS InterPro DOMAIN/s: Target SNARE coiled-coil region (InterPro:IPR000727), t-SNARE (InterPro:IPR010989), Syntaxin/epimorphin, conserved site (InterPro:IPR006012), Synt…
AT4G31340	Chr4:15205479-15209601	66.1155	46.4335	48.1222	-0.509821	-0.456686	0.00297212	0.0080733	protein_coding	myosin heavy chain-related		myosin heavy chain-related; LOCATED IN: endoplasmic reticulum, plasma membrane; EXPRESSED IN: 26 plant structures; EXPRESSED DURING: 15 growth stages; BEST Arabidopsis thaliana protein match is: DNA repair ATPase-related (TAIR:AT2G24420.2); Has 34880 Blast hits to 19753 proteins in 1289 species: Archae - 456; Bacteria - 3905; Metazoa - 16892; Fungi - 2497; Plants - 1119; Viruses - 175; Other Euka…
AT3G23600	Chr3:8473774-8475888	195.523	137.312	128.735	-0.509886	-0.601343	0.00272792	0.000393229	protein_coding	dienelactone hydrolase family protein		dienelactone hydrolase family protein; FUNCTIONS IN: hydrolase activity; INVOLVED IN: response to salt stress; LOCATED IN: apoplast, nucleus, plasma membrane, cytoplasm; EXPRESSED IN: 24 plant structures; EXPRESSED DURING: 14 growth stages; CONTAINS InterPro DOMAIN/s: Dienelactone hydrolase (InterPro:IPR002925); BEST Arabidopsis thaliana protein match is: dienelactone hydrolase family protein (TA…
AT3G46060	Chr3:16917588-16920018	92.1555	64.7158	62.0163	-0.509951	-0.569825	0.0118008	0.00494306	protein_coding	ATRAB8A; GTP binding	small GTP-binding protein (ara-3)	ATRAB8A; FUNCTIONS IN: GTP binding; INVOLVED IN: ethylene mediated signaling pathway; LOCATED IN: plasma membrane, vacuole; EXPRESSED IN: 26 plant structures; EXPRESSED DURING: 15 growth stages; CONTAINS InterPro DOMAIN/s: Ras GTPase (InterPro:IPR001806), Small GTP-binding protein (InterPro:IPR005225), Ras (InterPro:IPR013753), Ras small GTPase, Rab type (InterPro:IPR003579); BEST Arabidopsis tha…
AT4G30160	Chr4:14753431-14760189	26.4935	18.6034	20.2541	-0.510076	-0.385827	0.00319297	0.0281789	protein_coding	VLN4 (ARABIDOPSIS THALIANA VILLIN 4); actin binding	Arabidopsis thaliana VILLIN4	ARABIDOPSIS THALIANA VILLIN 4 (VLN4); FUNCTIONS IN: actin binding; INVOLVED IN: cytoskeleton organization; LOCATED IN: cellular_component unknown; EXPRESSED IN: 24 plant structures; EXPRESSED DURING: 13 growth stages; CONTAINS InterPro DOMAIN/s: Gelsolin (InterPro:IPR007122), Villin headpiece (InterPro:IPR003128), Gelsolin region (InterPro:IPR007123); BEST Arabidopsis thaliana protein match is: v…
AT1G44920	Chr1:16975603-16984419	85.8036	60.2494	50.9132	-0.510092	-0.751402	0.0202545	0.000860705	protein_coding	unknown protein		unknown protein; FUNCTIONS IN: molecular_function unknown; INVOLVED IN: biological_process unknown; LOCATED IN: chloroplast; EXPRESSED IN: 22 plant structures; EXPRESSED DURING: 13 growth stages; Has 121 Blast hits to 121 proteins in 62 species: Archae - 6; Bacteria - 89; Metazoa - 0; Fungi - 0; Plants - 22; Viruses - 0; Other Eukaryotes - 4 (source: NCBI BLink).
AT3G05530	Chr3:1603399-1606231	83.8756	58.8892	58.4877	-0.510247	-0.51852	0.00295064	0.00233695	protein_coding	RPT5A (REGULATORY PARTICLE TRIPLE-A ATPASE 5A); ATPase/ calmodulin binding	Encodes RPT5a (Regulatory Particle 5a), one of the six AAA-ATPases of the proteasome regulatory particle. Essential for gametophyte development. In Arabidopsis, the RPT5 subunit is encoded by two highly homologous genes, RPT5a and RPT5b. RPT5a and RPT5b show accession-dependent functional redundancy. In Wassilewskija (Ws) accession: mutant alleles of RPT5a displayed 50% pollen lethality, indicati…	REGULATORY PARTICLE TRIPLE-A ATPASE 5A (RPT5A); FUNCTIONS IN: calmodulin binding, ATPase activity; INVOLVED IN: proteasomal protein catabolic process, embryo sac development, pollen development, ubiquitin-dependent protein catabolic process; LOCATED IN: proteasome regulatory particle, base subcomplex, nucleus, cytoplasm; EXPRESSED IN: 25 plant structures; EXPRESSED DURING: 15 growth stages; CONTA…
AT3G52240	Chr3:19372713-19375880	18.1978	12.7724	13.3361	-0.510727	-0.446821	0.00813407	0.0238362	protein_coding	unknown protein		unknown protein; FUNCTIONS IN: molecular_function unknown; INVOLVED IN: biological_process unknown; LOCATED IN: cellular_component unknown; EXPRESSED IN: 22 plant structures; EXPRESSED DURING: 13 growth stages; Has 178 Blast hits to 153 proteins in 51 species: Archae - 0; Bacteria - 13; Metazoa - 52; Fungi - 22; Plants - 39; Viruses - 0; Other Eukaryotes - 52 (source: NCBI BLink).
AT1G58080	Chr1:21504313-21507540	82.4391	57.8576	58.4486	-0.510821	-0.494562	0.00291991	0.00384985	protein_coding	ATATP-PRT1 (ATP PHOSPHORIBOSYL TRANSFERASE 1); ATP phosphoribosyltransferase	ATP phosphoribosyl transferase, catalyses first step of histidine biosynthesis	ATP PHOSPHORIBOSYL TRANSFERASE 1 (ATATP-PRT1); FUNCTIONS IN: ATP phosphoribosyltransferase activity; INVOLVED IN: histidine biosynthetic process; LOCATED IN: chloroplast; EXPRESSED IN: 22 plant structures; EXPRESSED DURING: 13 growth stages; CONTAINS InterPro DOMAIN/s: Histidine biosynthesis HisG: ATP phosphoribosyltransferase (InterPro:IPR001348), ATP phosphoribosyltransferase, conserved site (I…
AT2G43945	Chr2:18197843-18200194	90.3466	63.3822	62.015	-0.511393	-0.541256	0.0031624	0.00157706	protein_coding	unknown protein		unknown protein; LOCATED IN: chloroplast; BEST Arabidopsis thaliana protein match is: unknown protein (TAIR:AT3G59870.1); Has 245 Blast hits to 245 proteins in 63 species: Archae - 0; Bacteria - 102; Metazoa - 0; Fungi - 0; Plants - 24; Viruses - 0; Other Eukaryotes - 119 (source: NCBI BLink).
AT3G07810	Chr3:2492272-2495750	27.003	18.9429	15.5929	-0.511462	-0.790632	0.00455015	8.26e-06	protein_coding	heterogeneous nuclear ribonucleoprotein, putative / hnRNP, putative		heterogeneous nuclear ribonucleoprotein, putative / hnRNP, putative; FUNCTIONS IN: RNA binding, nucleotide binding, nucleic acid binding; EXPRESSED IN: 24 plant structures; EXPRESSED DURING: 15 growth stages; CONTAINS InterPro DOMAIN/s: RNA recognition motif, RNP-1 (InterPro:IPR000504), Nucleotide-binding, alpha-beta plait (InterPro:IPR012677); BEST Arabidopsis thaliana protein match is: heteroge…
AT1G70710	Chr1:26659131-26663010	19.854	13.9253	11.1422	-0.511725	-0.831797	0.0115757	6.83e-05	protein_coding	ATGH9B1 (ARABIDOPSIS THALIANA GLYCOSYL HYDROLASE 9B1); cellulase/ hydrolase, hydrolyzing O-glycosyl compounds	endo-1,4-beta-glucanase. Involved in cell elongation.	ARABIDOPSIS THALIANA GLYCOSYL HYDROLASE 9B1 (ATGH9B1); FUNCTIONS IN: cellulase activity, hydrolase activity, hydrolyzing O-glycosyl compounds; INVOLVED IN: cell wall modification during multidimensional cell growth, response to cyclopentenone; LOCATED IN: chloroplast; EXPRESSED IN: 20 plant structures; EXPRESSED DURING: 13 growth stages; CONTAINS InterPro DOMAIN/s: Six-hairpin glycosidase (InterP…
AT5G10920	Chr5:3441751-3444142	29.8208	20.9096	20.6929	-0.51215	-0.525585	0.00554558	0.00464137	protein_coding	argininosuccinate lyase, putative / arginosuccinase, putative		argininosuccinate lyase, putative / arginosuccinase, putative; FUNCTIONS IN: argininosuccinate lyase activity, catalytic activity; INVOLVED IN: arginine biosynthetic process via ornithine, arginine biosynthetic process; LOCATED IN: chloroplast, chloroplast stroma; EXPRESSED IN: 23 plant structures; EXPRESSED DURING: 13 growth stages; CONTAINS InterPro DOMAIN/s: Argininosuccinate lyase (InterPro:I…
AT3G45030	Chr3:16471385-16472393	162.533	113.9	110.5	-0.512973	-0.555086	0.00346088	0.00138403	protein_coding	40S ribosomal protein S20 (RPS20A)		40S ribosomal protein S20 (RPS20A); FUNCTIONS IN: structural constituent of ribosome, RNA binding; INVOLVED IN: translation; LOCATED IN: cytosolic small ribosomal subunit, small ribosomal subunit; EXPRESSED IN: guard cell; CONTAINS InterPro DOMAIN/s: Ribosomal protein S10, conserved site (InterPro:IPR018268), Ribosomal protein S10, eukaryotic/archaeal (InterPro:IPR005729), Ribosomal protein S10 (…
AT5G46430	Chr5:18833266-18834564	343.124	240.402	234.213	-0.513282	-0.549313	0.00293122	0.00136921	protein_coding	60S ribosomal protein L32 (RPL32B)		60S ribosomal protein L32 (RPL32B); FUNCTIONS IN: structural constituent of ribosome; INVOLVED IN: translation, ribosome biogenesis; LOCATED IN: cytosolic large ribosomal subunit, ribosome; CONTAINS InterPro DOMAIN/s: Ribosomal protein L32e (InterPro:IPR001515), Ribosomal protein L32e, conserved site (InterPro:IPR018263); BEST Arabidopsis thaliana protein match is: 60S ribosomal protein L32 (RPL3…
AT2G36835	Chr2:15449602-15451426	107.028	74.9831	70.1101	-0.513356	-0.608701	0.0045951	0.000713328	protein_coding	unknown protein		unknown protein; FUNCTIONS IN: molecular_function unknown; INVOLVED IN: biological_process unknown; LOCATED IN: chloroplast envelope; EXPRESSED IN: 22 plant structures; EXPRESSED DURING: 13 growth stages; Has 16 Blast hits to 16 proteins in 6 species: Archae - 0; Bacteria - 0; Metazoa - 0; Fungi - 0; Plants - 16; Viruses - 0; Other Eukaryotes - 0 (source: NCBI BLink).
AT5G19010	Chr5:6342266-6348212	40.1233	28.1075	25.0417	-0.513487	-0.678511	0.0131731	0.000759006	protein_coding	MPK16; MAP kinase	member of MAP Kinase	MPK16; FUNCTIONS IN: MAP kinase activity; INVOLVED IN: signal transduction; LOCATED IN: plasma membrane, vacuole; EXPRESSED IN: 22 plant structures; EXPRESSED DURING: 13 growth stages; CONTAINS InterPro DOMAIN/s: Protein kinase, ATP binding site (InterPro:IPR017441), MAP kinase, conserved site (InterPro:IPR003527), Protein kinase, core (InterPro:IPR000719), Serine/threonine protein kinase (InterP…
AT3G63190	Chr3:23342581-23344773	222.266	155.691	143.87	-0.5136	-0.625925	0.00292053	0.000230746	protein_coding	RRF (RIBOSOME RECYCLING FACTOR, CHLOROPLAST PRECURSOR)		RIBOSOME RECYCLING FACTOR, CHLOROPLAST PRECURSOR (RRF); FUNCTIONS IN: molecular_function unknown; INVOLVED IN: defense response to bacterium, translation; LOCATED IN: thylakoid, chloroplast stroma, chloroplast; EXPRESSED IN: 23 plant structures; EXPRESSED DURING: 14 growth stages; CONTAINS InterPro DOMAIN/s: Ribosome recycling factor, bacterial-like (InterPro:IPR015998), Ribosome recycling factor…
AT5G04550	Chr5:1303179-1306116	33.7083	23.6085	21.3608	-0.513797	-0.656542	0.0032909	0.000122992	protein_coding	unknown protein		unknown protein; FUNCTIONS IN: molecular_function unknown; INVOLVED IN: biological_process unknown; LOCATED IN: cellular_component unknown; EXPRESSED IN: 22 plant structures; EXPRESSED DURING: 13 growth stages; CONTAINS InterPro DOMAIN/s: Protein of unknown function DUF668 (InterPro:IPR007700); BEST Arabidopsis thaliana protein match is: unknown protein (TAIR:AT3G23160.1); Has 214 Blast hits to 1…
AT1G51060	Chr1:18926875-18927646	144.777	101.379	92.7599	-0.514078	-0.640665	0.00374545	0.000236086	protein_coding	HTA10; DNA binding	Encodes HTA10, a histone H2A protein.	HTA10; FUNCTIONS IN: DNA binding; INVOLVED IN: nucleosome assembly; LOCATED IN: nucleolus, cell wall; EXPRESSED IN: 24 plant structures; EXPRESSED DURING: 15 growth stages; CONTAINS InterPro DOMAIN/s: Histone H2A (InterPro:IPR002119), Histone-fold (InterPro:IPR009072), Histone core (InterPro:IPR007125); BEST Arabidopsis thaliana protein match is: HTA13; DNA binding (TAIR:AT3G20670.1); Has 3274 Bl…
AT5G13850	Chr5:4471276-4472855	110.412	77.3033	73.9631	-0.514302	-0.576427	0.00343498	0.000890922	protein_coding	NACA3 (NASCENT POLYPEPTIDE-ASSOCIATED COMPLEX SUBUNIT ALPHA-LIKE PROTEIN 3)		NASCENT POLYPEPTIDE-ASSOCIATED COMPLEX SUBUNIT ALPHA-LIKE PROTEIN 3 (NACA3); FUNCTIONS IN: molecular_function unknown; INVOLVED IN: response to salt stress; LOCATED IN: cytosolic ribosome; EXPRESSED IN: 23 plant structures; EXPRESSED DURING: 13 growth stages; CONTAINS InterPro DOMAIN/s: Ubiquitin-associated/translation elongation factor EF1B, N-terminal (InterPro:IPR000449), Ubiquitin-associated/…
AT3G51250	Chr3:19028202-19030676	27.3678	19.1545	18.6659	-0.514796	-0.550478	0.007209	0.00467944	protein_coding	senescence/dehydration-associated protein-related		senescence/dehydration-associated protein-related; FUNCTIONS IN: molecular_function unknown; INVOLVED IN: biological_process unknown; LOCATED IN: cellular_component unknown; EXPRESSED IN: 24 plant structures; EXPRESSED DURING: 15 growth stages; CONTAINS InterPro DOMAIN/s: Senescence-associated (InterPro:IPR009686); BEST Arabidopsis thaliana protein match is: ERD7 (EARLY-RESPONSIVE TO DEHYDRATION …
AT5G18230	Chr5:6021443-6027249	54.6415	38.2398	39.0135	-0.514922	-0.484426	0.00262883	0.00433799	protein_coding	transcription regulator NOT2/NOT3/NOT5 family protein		transcription regulator NOT2/NOT3/NOT5 family protein; FUNCTIONS IN: transcription regulator activity; INVOLVED IN: negative regulation of transcription, regulation of transcription; LOCATED IN: nucleus; EXPRESSED IN: 24 plant structures; EXPRESSED DURING: 15 growth stages; CONTAINS InterPro DOMAIN/s: NOT2/NOT3/NOT5 (InterPro:IPR007282), CCR4-NOT complex, subunits 3 and 5 (InterPro:IPR012270), No…
AT3G59660	Chr3:22034170-22038658	21.9108	15.331	15.5156	-0.515187	-0.496322	0.00621028	0.00913193	protein_coding	C2 domain-containing protein / GRAM domain-containing protein		C2 domain-containing protein / GRAM domain-containing protein; FUNCTIONS IN: molecular_function unknown; INVOLVED IN: biological_process unknown; LOCATED IN: endomembrane system; EXPRESSED IN: 24 plant structures; EXPRESSED DURING: 15 growth stages; CONTAINS InterPro DOMAIN/s: C2 membrane targeting protein (InterPro:IPR018029), C2 calcium/lipid-binding region, CaLB (InterPro:IPR008973), GRAM (Int…
AT5G43600	Chr5:17512475-17515495	21.2346	14.8512	15.4892	-0.515837	-0.453551	0.00888549	0.0254995	protein_coding	UAH (UREIDOGLYCOLATE AMIDOHYDROLASE); allantoate deiminase/ metallopeptidase	Encodes a protein that is 27% identical and 43% similar to the E. coli allantoate amidohydrolase. In vitro assays with purified protein and allantoate as a substrate do not show any increase in ammonium concentration, no AAH activity.	UREIDOGLYCOLATE AMIDOHYDROLASE (UAH); FUNCTIONS IN: allantoate deiminase activity, metallopeptidase activity; INVOLVED IN: proteolysis, metabolic process; LOCATED IN: endomembrane system; EXPRESSED IN: 22 plant structures; EXPRESSED DURING: 13 growth stages; CONTAINS InterPro DOMAIN/s: Peptidase M20 (InterPro:IPR002933), Amidase, hydantoinase/carbamoylase (InterPro:IPR010158), Peptidase M20, dime…
AT3G03150	Chr3:727553-729504	243.42	170.138	127.2	-0.516742	-0.934753	0.00259858	1.25e-08	protein_coding	unknown protein		unknown protein; FUNCTIONS IN: molecular_function unknown; INVOLVED IN: biological_process unknown; LOCATED IN: mitochondrion; EXPRESSED IN: 22 plant structures; EXPRESSED DURING: 13 growth stages; BEST Arabidopsis thaliana protein match is: unknown protein (TAIR:AT5G17165.1); Has 24 Blast hits to 24 proteins in 7 species: Archae - 0; Bacteria - 0; Metazoa - 0; Fungi - 0; Plants - 24; Viruses - 0…
AT1G53850	Chr1:20103952-20106015	61.7868	43.1741	41.1527	-0.517132	-0.584714	0.00588115	0.00206294	protein_coding	PAE1; endopeptidase/ peptidase/ threonine-type endopeptidase	Encodes alpha5 subunit of 20s proteosome involved in protein degradation.	PAE1; FUNCTIONS IN: peptidase activity, endopeptidase activity, threonine-type endopeptidase activity; INVOLVED IN: response to cadmium ion, ubiquitin-dependent protein catabolic process; LOCATED IN: proteasome core complex, cytosolic ribosome, plasma membrane; EXPRESSED IN: 24 plant structures; EXPRESSED DURING: 13 growth stages; CONTAINS InterPro DOMAIN/s: Proteasome alpha-subunit, conserved si…
AT4G24840	Chr4:12796246-12800949	18.1007	12.6475	13.0745	-0.517192	-0.467692	0.00613497	0.0150312	protein_coding			FUNCTIONS IN: molecular_function unknown; INVOLVED IN: protein transport, Golgi organization; LOCATED IN: vacuole; EXPRESSED IN: 23 plant structures; EXPRESSED DURING: 13 growth stages; CONTAINS InterPro DOMAIN/s: COG complex component, COG2 (InterPro:IPR009316); Has 214 Blast hits to 204 proteins in 99 species: Archae - 0; Bacteria - 0; Metazoa - 105; Fungi - 56; Plants - 22; Viruses - 0; Other …
AT2G34640	Chr2:14581885-14584699	61.3295	42.846	45.0823	-0.51742	-0.442421	0.00281909	0.0107498	protein_coding	PTAC12 (PLASTID TRANSCRIPTIONALLY ACTIVE12)	Present in transcriptionally active plastid chromosomes. Involved in plastid gene expression.	PLASTID TRANSCRIPTIONALLY ACTIVE12 (PTAC12); FUNCTIONS IN: molecular_function unknown; INVOLVED IN: positive regulation of transcription, DNA-dependent, transcription from plastid promoter; LOCATED IN: plastid chromosome, chloroplast, nucleoid; EXPRESSED IN: 21 plant structures; EXPRESSED DURING: 13 growth stages; Has 308 Blast hits to 263 proteins in 83 species: Archae - 0; Bacteria - 3; Metazoa…
AT1G23260	Chr1:8256985-8258688	47.3355	33.0687	33.1369	-0.517458	-0.512888	0.0116654	0.0155931	protein_coding	MMZ1 (MMS ZWEI HOMOLOGUE 1); protein binding / ubiquitin-protein ligase	MMZ1/UEV1A encodes a protein that may play a role in DNA damage responses and error-free post-replicative DNA repair by participating in lysine-63-based polyubiquitination reactions. UEV1A can form diubiquitin and triubiquitin chains in combination with UBC13A/UBC35 in vitro. It can also functionally complement an mms2 mutation in budding yeast, both by increasing mms2 mutant viability in the pre…	MMS ZWEI HOMOLOGUE 1 (MMZ1); FUNCTIONS IN: ubiquitin-protein ligase activity, protein binding; INVOLVED IN: postreplication repair; LOCATED IN: UBC13-MMS2 complex; EXPRESSED IN: 23 plant structures; EXPRESSED DURING: 15 growth stages; CONTAINS InterPro DOMAIN/s: Ubiquitin-conjugating enzyme/RWD-like (InterPro:IPR016135), Ubiquitin-conjugating enzyme, E2 (InterPro:IPR000608); BEST Arabidopsis thal…
AT1G32790	Chr1:11874703-11877387	70.3345	49.1281	46.9874	-0.517684	-0.580361	0.0030214	0.00148861	protein_coding	RNA-binding protein, putative	RNA-binding protein, putative, similar to RNA-binding protein GB:CAB40027 GI:4539439 from (Arabidopsis thaliana).Member of a family of PAB2 binding domain proteins.	CID11; FUNCTIONS IN: protein binding, RNA binding; INVOLVED IN: biological_process unknown; EXPRESSED IN: 22 plant structures; EXPRESSED DURING: 13 growth stages; CONTAINS InterPro DOMAIN/s: RNA recognition motif, RNP-1 (InterPro:IPR000504), Nucleotide-binding, alpha-beta plait (InterPro:IPR012677), Ataxin-2, C-terminal (InterPro:IPR009818); BEST Arabidopsis thaliana protein match is: CID12; RNA …
AT3G52120	Chr3:19328710-19332473	32.9775	23.0319	22.5545	-0.517847	-0.546471	0.00723822	0.00491723	protein_coding	SWAP (Suppressor-of-White-APricot)/surp domain-containing protein / D111/G-patch domain-containing protein		SWAP (Suppressor-of-White-APricot)/surp domain-containing protein / D111/G-patch domain-containing protein; FUNCTIONS IN: RNA binding, nucleic acid binding; INVOLVED IN: RNA processing; LOCATED IN: intracellular; EXPRESSED IN: 23 plant structures; EXPRESSED DURING: 14 growth stages; CONTAINS InterPro DOMAIN/s: SWAP/Surp (InterPro:IPR000061), D111/G-patch (InterPro:IPR000467); BEST Arabidopsis tha…
AT3G12360	Chr3:3934077-3936694	31.7616	22.1827	23.245	-0.51785	-0.448767	0.00412219	0.013518	protein_coding	ITN1 (INCREASED TOLERANCE TO NACL); protein binding	Encodes a protein with an ankyrin motif and transmembrane domains that is involved in salt tolerance. Expressed throughout the plant and localized to the plasma membrane. Loss of function mutations show an increased tolerance to salt based on assaying seedling growth in the presence of salt. In the mutants, induction of genes required for production of reactive oxygen species is reduced suggestin…	INCREASED TOLERANCE TO NACL (ITN1); FUNCTIONS IN: protein binding; INVOLVED IN: response to salt stress; LOCATED IN: plasma membrane; EXPRESSED IN: 24 plant structures; EXPRESSED DURING: 13 growth stages; CONTAINS InterPro DOMAIN/s: Ankyrin (InterPro:IPR002110); BEST Arabidopsis thaliana protein match is: protein binding (TAIR:AT3G09550.1); Has 49427 Blast hits to 20980 proteins in 783 species: A…
AT3G08010	Chr3:2555970-2561802	77.1027	53.8331	51.4257	-0.518288	-0.582695	0.0193036	0.00818522	protein_coding	ATAB2; RNA binding	Encodes a chloroplast-localized protein ATAB2. ATAB2 is involved in the biogenesis of Photosystem I and II. ATAB2 has A/U-rich RNA-binding activity and presumably functions as an activator of translation with targets at PS I and PS II.	ATAB2; FUNCTIONS IN: RNA binding; INVOLVED IN: de-etiolation, chloroplast organization, translation; LOCATED IN: chloroplast; EXPRESSED IN: 22 plant structures; EXPRESSED DURING: 13 growth stages; CONTAINS InterPro DOMAIN/s: Protein of unknown function DUF1092 (InterPro:IPR009472); Has 321 Blast hits to 321 proteins in 71 species: Archae - 0; Bacteria - 146; Metazoa - 0; Fungi - 0; Plants - 25; V…
AT5G38510	Chr5:15417732-15420606	67.5041	47.1286	45.503	-0.518371	-0.567416	0.0186557	0.012119	protein_coding	rhomboid family protein		rhomboid family protein; FUNCTIONS IN: molecular_function unknown; INVOLVED IN: biological_process unknown; LOCATED IN: integral to membrane; EXPRESSED IN: 22 plant structures; EXPRESSED DURING: 13 growth stages; CONTAINS InterPro DOMAIN/s: Peptidase S54, rhomboid (InterPro:IPR002610); BEST Arabidopsis thaliana protein match is: ATRBL6 (ARABIDOPSIS RHOMBOID-LIKE PROTEIN 6) (TAIR:AT1G12750.2); Has…
AT3G01390	Chr3:149998-151539	289.658	202.215	203.354	-0.518461	-0.508764	0.00284025	0.00318387	protein_coding	VMA10 (VACUOLAR MEMBRANE ATPASE 10); hydrogen ion transporting ATP synthase, rotational mechanism	Subunit G of the vacuolar membrane ATPAse complex	VACUOLAR MEMBRANE ATPASE 10 (VMA10); FUNCTIONS IN: hydrogen ion transporting ATP synthase activity, rotational mechanism; INVOLVED IN: ATP hydrolysis coupled proton transport; LOCATED IN: plasma membrane, proton-transporting two-sector ATPase complex, vacuole, plant-type vacuole; EXPRESSED IN: 24 plant structures; EXPRESSED DURING: 13 growth stages; CONTAINS InterPro DOMAIN/s: Vacuolar (H+)-ATPas…
AT2G47390	Chr2:19440954-19446365	112.628	78.6237	82.7399	-0.518534	-0.443316	0.00572075	0.0223902	protein_coding	serine-type endopeptidase/ serine-type peptidase		serine-type endopeptidase/ serine-type peptidase; FUNCTIONS IN: serine-type peptidase activity, serine-type endopeptidase activity; INVOLVED IN: proteolysis; LOCATED IN: chloroplast stroma, chloroplast; EXPRESSED IN: 24 plant structures; EXPRESSED DURING: 13 growth stages; CONTAINS InterPro DOMAIN/s: Peptidase S9, prolyl oligopeptidase active site region (InterPro:IPR001375), Peptidase S9A, oligo…
AT1G18730	Chr1:6460597-6462224	252.729	176.399	170.993	-0.518746	-0.562054	0.00659353	0.00253564	protein_coding	NDF6 (NDH DEPENDENT FLOW 6)	likely a subunit of the chloroplast NAD(P)H dehydrogenase complex, involved in PSI cyclic electron transport. Located on the thylakoid membrane. Mutant has impaired NAD(P)H dehydrogenase activity.	NDH DEPENDENT FLOW 6 (NDF6); FUNCTIONS IN: molecular_function unknown; INVOLVED IN: photosynthetic electron transport in photosystem I; LOCATED IN: chloroplast thylakoid membrane, chloroplast, NAD(P)H dehydrogenase complex (plastoquinone); EXPRESSED IN: 21 plant structures; EXPRESSED DURING: 13 growth stages; Has 20 Blast hits to 20 proteins in 6 species: Archae - 0; Bacteria - 0; Metazoa - 0; Fu…
AT3G09900	Chr3:3034556-3036593	35.4585	24.7465	25.1291	-0.518907	-0.495179	0.0119799	0.0206234	protein_coding	ATRABE1E (ARABIDOPSIS RAB GTPASE HOMOLOG E1E); GTP binding		ARABIDOPSIS RAB GTPASE HOMOLOG E1E (ATRABE1E); FUNCTIONS IN: GTP binding; INVOLVED IN: protein transport, small GTPase mediated signal transduction; LOCATED IN: plasma membrane; EXPRESSED IN: 22 plant structures; EXPRESSED DURING: 13 growth stages; CONTAINS InterPro DOMAIN/s: Ras GTPase (InterPro:IPR001806), Small GTP-binding protein (InterPro:IPR005225), Ras (InterPro:IPR013753), Ras small GTPas…
AT1G23290	Chr1:8262983-8263587	319.34	222.784	202.593	-0.519449	-0.65491	0.00239547	9.06e-05	protein_coding	RPL27AB; structural constituent of ribosome	Encodes a ribosomal protein L27A, a constituent of the large subunit of the ribosomal complex. Regulated by TCP20.	RPL27AB; FUNCTIONS IN: structural constituent of ribosome; INVOLVED IN: translation; LOCATED IN: cytosolic ribosome, cytosolic large ribosomal subunit, ribosome, nucleolus, large ribosomal subunit; EXPRESSED IN: 23 plant structures; EXPRESSED DURING: 13 growth stages; CONTAINS InterPro DOMAIN/s: Ribosomal protein L15 (InterPro:IPR001196); BEST Arabidopsis thaliana protein match is: structural con…
AT2G26230	Chr2:11164574-11167195	30.7664	21.4608	19.6103	-0.519655	-0.648148	0.00796914	0.00115312	protein_coding	uricase / urate oxidase / nodulin 35, putative		uricase / urate oxidase / nodulin 35, putative; FUNCTIONS IN: urate oxidase activity; INVOLVED IN: purine base metabolic process; LOCATED IN: peroxisome; EXPRESSED IN: 22 plant structures; EXPRESSED DURING: 13 growth stages; CONTAINS InterPro DOMAIN/s: Uricase (InterPro:IPR002042); Has 485 Blast hits to 483 proteins in 174 species: Archae - 1; Bacteria - 140; Metazoa - 133; Fungi - 135; Plants - …
AT2G21870	Chr2:9320194-9322734	318.475	222.126	223.435	-0.519803	-0.509726	0.00298091	0.00403452	protein_coding	unknown protein		unknown protein; FUNCTIONS IN: molecular_function unknown; INVOLVED IN: biological_process unknown; LOCATED IN: mitochondrion, nucleolus, chloroplast, plastid, membrane; EXPRESSED IN: 27 plant structures; EXPRESSED DURING: 16 growth stages; Has 84 Blast hits to 83 proteins in 36 species: Archae - 2; Bacteria - 11; Metazoa - 21; Fungi - 0; Plants - 30; Viruses - 0; Other Eukaryotes - 20 (source: N…
AT1G47970	Chr1:17687268-17688816	91.2301	63.6189	57.1512	-0.520056	-0.67313	0.00348842	0.000125229	protein_coding	unknown protein		unknown protein; FUNCTIONS IN: molecular_function unknown; INVOLVED IN: biological_process unknown; LOCATED IN: cytosol; EXPRESSED IN: 21 plant structures; EXPRESSED DURING: 11 growth stages; Has 85194 Blast hits to 34173 proteins in 1291 species: Archae - 566; Bacteria - 13003; Metazoa - 26927; Fungi - 13823; Plants - 4747; Viruses - 1476; Other Eukaryotes - 24652 (source: NCBI BLink).
AT1G54270	Chr1:20259691-20262266	89.4258	62.3365	53.0571	-0.520614	-0.751548	0.00230947	5.43e-06	protein_coding	EIF4A-2; ATP-dependent helicase/ translation initiation factor	member of eIF4A - eukaryotic initiation factor 4A	EIF4A-2; FUNCTIONS IN: translation initiation factor activity, ATP-dependent helicase activity; INVOLVED IN: response to cadmium ion; LOCATED IN: cytosol, plasma membrane; EXPRESSED IN: 26 plant structures; EXPRESSED DURING: 14 growth stages; CONTAINS InterPro DOMAIN/s: RNA helicase, DEAD-box type, Q motif (InterPro:IPR014014), DNA/RNA helicase, DEAD/DEAH box type, N-terminal (InterPro:IPR011545)…
AT5G11040	Chr5:3495286-3500922	12.3383	8.60067	8.76858	-0.520623	-0.49113	0.00537611	0.00925439	protein_coding			FUNCTIONS IN: molecular_function unknown; INVOLVED IN: biological_process unknown; LOCATED IN: cellular_component unknown; EXPRESSED IN: 23 plant structures; EXPRESSED DURING: 14 growth stages; CONTAINS InterPro DOMAIN/s: Transport protein Trs120 (InterPro:IPR013935); Has 230 Blast hits to 190 proteins in 91 species: Archae - 0; Bacteria - 0; Metazoa - 128; Fungi - 64; Plants - 15; Viruses - 0; O…
AT5G58420	Chr5:23619505-23621094	186.81	130.184	119.812	-0.52102	-0.639203	0.00230947	0.000137199	protein_coding	40S ribosomal protein S4 (RPS4D)		40S ribosomal protein S4 (RPS4D); FUNCTIONS IN: structural constituent of ribosome; INVOLVED IN: translation; LOCATED IN: cytosolic small ribosomal subunit, cytosolic ribosome, nucleolus, membrane; EXPRESSED IN: 25 plant structures; EXPRESSED DURING: 13 growth stages; CONTAINS InterPro DOMAIN/s: Ribosomal protein S4e, central (InterPro:IPR013845), Ribosomal protein S4e, N-terminal, conserved site…
AT3G11940	Chr3:3777894-3779506	251.643	175.353	166.389	-0.52112	-0.595227	0.00246284	0.000484796	protein_coding	ATRPS5A (RIBOSOMAL PROTEIN 5A); structural constituent of ribosome	One of two genes encoding the ribosomal protein S5. Mutants have semi-dominant developmental phenotypes. Most cell-division processes are delayed or disturbed in the heterozygous mutant, and development is completely arrested at an early embryonic stage in the homozygous mutant.	RIBOSOMAL PROTEIN 5A (ATRPS5A); FUNCTIONS IN: structural constituent of ribosome; INVOLVED IN: translation; LOCATED IN: in 7 components; EXPRESSED IN: 7 plant structures; EXPRESSED DURING: seedling growth; CONTAINS InterPro DOMAIN/s: Ribosomal protein S7, eukaryotic/archaeal (InterPro:IPR005716), Ribosomal protein S7 (InterPro:IPR000235); BEST Arabidopsis thaliana protein match is: ATRPS5B (RIBOS…
AT2G46870	Chr2:19260917-19262404	12.9002	8.9882	8.23798	-0.521287	-0.645431	0.0327067	0.013073	protein_coding	NGA1 (NGATHA1); transcription factor		NGATHA1 (NGA1); FUNCTIONS IN: transcription factor activity; INVOLVED IN: flower development, leaf development; LOCATED IN: cellular_component unknown; EXPRESSED IN: 14 plant structures; EXPRESSED DURING: 7 growth stages; CONTAINS InterPro DOMAIN/s: Transcriptional factor B3 (InterPro:IPR003340); BEST Arabidopsis thaliana protein match is: NGA2 (NGATHA2); transcription factor (TAIR:AT3G61970.1); …
AT5G14260	Chr5:4600990-4604482	116.104	80.885	74.9821	-0.521469	-0.629198	0.00452117	0.000581179	protein_coding	SET domain-containing protein		SET domain-containing protein; FUNCTIONS IN: molecular_function unknown; INVOLVED IN: biological_process unknown; LOCATED IN: chloroplast; EXPRESSED IN: 23 plant structures; EXPRESSED DURING: 13 growth stages; CONTAINS InterPro DOMAIN/s: SET (InterPro:IPR001214), Rubisco LSMT substrate-binding (InterPro:IPR015353); BEST Arabidopsis thaliana protein match is: SET domain-containing protein (TAIR:AT…
AT2G41960	Chr2:17513078-17519293	14.3794	10.0161	10.5764	-0.521678	-0.441551	0.0198287	0.0466485	protein_coding	unknown protein		unknown protein; FUNCTIONS IN: molecular_function unknown; INVOLVED IN: biological_process unknown; LOCATED IN: cellular_component unknown; EXPRESSED IN: 24 plant structures; EXPRESSED DURING: 15 growth stages; BEST Arabidopsis thaliana protein match is: unknown protein (TAIR:AT3G58050.1); Has 13280 Blast hits to 7264 proteins in 368 species: Archae - 17; Bacteria - 391; Metazoa - 6496; Fungi - 1…
AT5G49820	Chr5:20246499-20249545	26.0649	18.1556	17.5968	-0.521693	-0.5652	0.00560411	0.00300215	protein_coding	emb1879 (embryo defective 1879)		embryo defective 1879 (emb1879); FUNCTIONS IN: molecular_function unknown; INVOLVED IN: embryonic development ending in seed dormancy; LOCATED IN: cellular_component unknown; EXPRESSED IN: 22 plant structures; EXPRESSED DURING: 13 growth stages; CONTAINS InterPro DOMAIN/s: Protein of unknown function DUF647 (InterPro:IPR006968); BEST Arabidopsis thaliana protein match is: unknown protein (TAIR:AT…
AT5G61970	Chr5:24888616-24893328	26.1384	18.2006	17.4929	-0.522189	-0.577805	0.00416661	0.00146747	protein_coding	signal recognition particle-related / SRP-related		signal recognition particle-related / SRP-related; INVOLVED IN: biological_process unknown; LOCATED IN: cellular_component unknown; EXPRESSED IN: 25 plant structures; EXPRESSED DURING: 15 growth stages; Has 286 Blast hits to 286 proteins in 120 species: Archae - 2; Bacteria - 4; Metazoa - 134; Fungi - 62; Plants - 27; Viruses - 0; Other Eukaryotes - 57 (source: NCBI BLink).
AT1G18440	Chr1:6345973-6347910	20.7719	14.4585	11.8538	-0.522715	-0.807687	0.0245505	0.00113571	protein_coding	peptidyl-tRNA hydrolase family protein		peptidyl-tRNA hydrolase family protein; FUNCTIONS IN: aminoacyl-tRNA hydrolase activity; INVOLVED IN: translation; LOCATED IN: chloroplast; EXPRESSED IN: 23 plant structures; EXPRESSED DURING: 14 growth stages; CONTAINS InterPro DOMAIN/s: Peptidyl-tRNA hydrolase, conserved site (InterPro:IPR018171), Peptidyl-tRNA hydrolase (InterPro:IPR001328); BEST Arabidopsis thaliana protein match is: peptidyl…
AT3G10980	Chr3:3438277-3440809	12.4989	8.6996	7.59397	-0.522774	-0.717273	0.0107585	0.000694669	protein_coding	unknown protein		unknown protein; FUNCTIONS IN: molecular_function unknown; INVOLVED IN: biological_process unknown; LOCATED IN: plasma membrane; EXPRESSED IN: male gametophyte, cultured cell; EXPRESSED DURING: M germinated pollen stage; CONTAINS InterPro DOMAIN/s: Protein of unknown function Cys-rich (InterPro:IPR006461); BEST Arabidopsis thaliana protein match is: unknown protein (TAIR:AT5G05350.1); Has 90 Blas…
AT1G78100	Chr1:29387794-29389112	24.7275	17.2082	15.955	-0.523018	-0.630516	0.0119042	0.00336444	protein_coding	F-box family protein		F-box family protein; FUNCTIONS IN: molecular_function unknown; INVOLVED IN: biological_process unknown; LOCATED IN: cellular_component unknown; EXPRESSED IN: 22 plant structures; EXPRESSED DURING: 13 growth stages; CONTAINS InterPro DOMAIN/s: Cyclin-like F-box (InterPro:IPR001810); BEST Arabidopsis thaliana protein match is: F-box family protein (TAIR:AT1G22220.1); Has 82 Blast hits to 81 protei…
AT1G73110	Chr1:27491183-27496878	33.9178	23.6022	19.7894	-0.523121	-0.775721	0.0172073	0.000319066	protein_coding	ribulose bisphosphate carboxylase/oxygenase activase, putative / RuBisCO activase, putative		ribulose bisphosphate carboxylase/oxygenase activase, putative / RuBisCO activase, putative; FUNCTIONS IN: ATPase activity, ATP binding; LOCATED IN: chloroplast thylakoid membrane, chloroplast; EXPRESSED IN: 21 plant structures; EXPRESSED DURING: 13 growth stages; CONTAINS InterPro DOMAIN/s: ATPase, AAA-type, core (InterPro:IPR003959); BEST Arabidopsis thaliana protein match is: RCA (RUBISCO ACTI…
AT5G56670	Chr5:22933266-22936060	476.729	331.598	318.32	-0.523735	-0.581095	0.00492358	0.00154751	protein_coding	40S ribosomal protein S30 (RPS30C)		40S ribosomal protein S30 (RPS30C); FUNCTIONS IN: structural constituent of ribosome; INVOLVED IN: translation; LOCATED IN: cytosolic small ribosomal subunit, ribosome; EXPRESSED IN: 23 plant structures; EXPRESSED DURING: 15 growth stages; CONTAINS InterPro DOMAIN/s: Ribosomal protein S30 (InterPro:IPR006846); BEST Arabidopsis thaliana protein match is: 40S ribosomal protein S30 (RPS30B) (TAIR:AT…
AT4G15940	Chr4:9038288-9040370	31.4647	21.8759	21.0842	-0.524394	-0.575974	0.0157639	0.0113029	protein_coding	fumarylacetoacetate hydrolase family protein		fumarylacetoacetate hydrolase family protein; FUNCTIONS IN: catalytic activity; INVOLVED IN: metabolic process; LOCATED IN: mitochondrion; EXPRESSED IN: 24 plant structures; EXPRESSED DURING: 15 growth stages; CONTAINS InterPro DOMAIN/s: Fumarylacetoacetase, C-terminal-like (InterPro:IPR002529), Fumarylacetoacetase, C-terminal-related (InterPro:IPR011234); BEST Arabidopsis thaliana protein match …
AT5G52200	Chr5:21202638-21204759	40.4539	28.1232	25.9565	-0.524516	-0.638587	0.0150854	0.00460338	protein_coding	unknown protein		unknown protein; FUNCTIONS IN: molecular_function unknown; INVOLVED IN: biological_process unknown; LOCATED IN: cellular_component unknown; EXPRESSED IN: 25 plant structures; EXPRESSED DURING: 15 growth stages; Has 509 Blast hits to 471 proteins in 137 species: Archae - 0; Bacteria - 0; Metazoa - 232; Fungi - 109; Plants - 74; Viruses - 6; Other Eukaryotes - 88 (source: NCBI BLink).
AT5G11560	Chr5:3709480-3714059	65.533	45.5514	42.3856	-0.524726	-0.627051	0.00221507	0.000201346	protein_coding	catalytic		catalytic; FUNCTIONS IN: catalytic activity; LOCATED IN: endoplasmic reticulum, plasma membrane, vacuole; EXPRESSED IN: 25 plant structures; EXPRESSED DURING: 14 growth stages; CONTAINS InterPro DOMAIN/s: Protein of unknown function DUF1620 (InterPro:IPR011678), Quinonprotein alcohol dehydrogenase-like (InterPro:IPR011047); Has 361 Blast hits to 325 proteins in 153 species: Archae - 4; Bacteria -…
AT3G12670	Chr3:4020119-4024268	35.9521	24.9759	23.6741	-0.525542	-0.601167	0.00310478	0.000616847	protein_coding	emb2742 (embryo defective 2742); CTP synthase/ catalytic		embryo defective 2742 (emb2742); FUNCTIONS IN: CTP synthase activity, catalytic activity; INVOLVED IN: embryonic development ending in seed dormancy, response to cadmium ion; LOCATED IN: endomembrane system; EXPRESSED IN: 23 plant structures; EXPRESSED DURING: 13 growth stages; CONTAINS InterPro DOMAIN/s: Glutamine amidotransferase class-I, C-terminal (InterPro:IPR000991), CTP synthase (InterPro:…
AT3G24590	Chr3:8970671-8972168	66.0151	45.8074	44.5988	-0.527216	-0.564195	0.00359815	0.00181285	protein_coding	PLSP1 (plastidic type I signal peptidase 1); peptidase	Encodes a signal peptidase Plsp1 (plastidic type I signal peptidase 1). Required for thylakoid development. Functions in the maturation of the 75-kD component of the translocon at the outer envelope membrane of chloroplasts and oxygen evolving complex subunit 33 (OE33).	plastidic type I signal peptidase 1 (PLSP1); FUNCTIONS IN: peptidase activity; INVOLVED IN: proteolysis, thylakoid membrane organization; LOCATED IN: chloroplast thylakoid membrane, chloroplast, membrane, plastid envelope; EXPRESSED IN: 23 plant structures; EXPRESSED DURING: 13 growth stages; CONTAINS InterPro DOMAIN/s: Peptidase S24, S26A and S26B, C-terminal (InterPro:IPR011056), Peptidase S24,…
AT5G64040	Chr5:25628587-25629615	2630.56	1825.32	1653.12	-0.527219	-0.668577	0.0235059	0.00452345	protein_coding	PSAN; calmodulin binding	Encodes the only subunit of photosystem I located entirely in the thylakoid lumen. May be involved in the interaction between plastocyanin and the photosystem I complex.	PSAN; FUNCTIONS IN: calmodulin binding; INVOLVED IN: photosynthetic electron transport in photosystem I; LOCATED IN: in 6 components; EXPRESSED IN: 23 plant structures; EXPRESSED DURING: 13 growth stages; CONTAINS InterPro DOMAIN/s: Photosystem I reaction centre subunit N (InterPro:IPR008796); Has 50 Blast hits to 50 proteins in 17 species: Archae - 0; Bacteria - 0; Metazoa - 0; Fungi - 0; Plants…
AT5G62530	Chr5:25097997-25103298	38.0452	26.3977	26.7628	-0.527301	-0.505888	0.00349038	0.00575617	protein_coding	ALDH12A1; 1-pyrroline-5-carboxylate dehydrogenase/ 3-chloroallyl aldehyde dehydrogenase	Encodes mitochondrial Delta-pyrroline-5- carboxylate dehydrogenase. Involved in the catabolism of proline to glutamate. Involved in protection from proline toxicity. Induced at pathogen infection sites. P5CDH and SRO5 (an overlapping gene in the sense orientation) generate 24-nt and 21-nt siRNAs, which together are components of a regulatory loop controlling reactive oxygen species (ROS) producti…	ALDH12A1; FUNCTIONS IN: 3-chloroallyl aldehyde dehydrogenase activity, 1-pyrroline-5-carboxylate dehydrogenase activity; INVOLVED IN: oxygen and reactive oxygen species metabolic process, response to salt stress, proline catabolic process to glutamate, proline metabolic process; LOCATED IN: mitochondrion, chloroplast; EXPRESSED IN: 25 plant structures; EXPRESSED DURING: 13 growth stages; CONTAINS…
AT1G21880	Chr1:7680480-7685662	27.4523	19.0432	18.2367	-0.527653	-0.588481	0.0085159	0.00395646	protein_coding	LYM1 (LYSM DOMAIN GPI-ANCHORED PROTEIN 1 PRECURSOR)		LYSM DOMAIN GPI-ANCHORED PROTEIN 1 PRECURSOR (LYM1); FUNCTIONS IN: molecular_function unknown; INVOLVED IN: cell wall macromolecule catabolic process; LOCATED IN: anchored to plasma membrane, plasma membrane, anchored to membrane; EXPRESSED IN: 24 plant structures; EXPRESSED DURING: 13 growth stages; CONTAINS InterPro DOMAIN/s: Peptidoglycan-binding lysin domain (InterPro:IPR018392), Peptidoglyca…
AT2G23120	Chr2:9842042-9842634	280.025	194.238	209.631	-0.527729	-0.41611	0.0022379	0.0185432	protein_coding			FUNCTIONS IN: molecular_function unknown; INVOLVED IN: biological_process unknown; LOCATED IN: plasma membrane; EXPRESSED IN: 23 plant structures; EXPRESSED DURING: 14 growth stages; CONTAINS InterPro DOMAIN/s: Late embryogenesis abundant protein 18 (InterPro:IPR018930); BEST Arabidopsis thaliana protein match is: unknown protein (TAIR:AT2G23110.1); Has 25 Blast hits to 25 proteins in 6 species: …
AT5G01010	Chr5:1250-5043	68.9497	47.8265	46.6325	-0.527733	-0.562609	0.00778529	0.00082327	protein_coding			EXPRESSED IN: 23 plant structures; EXPRESSED DURING: 14 growth stages; CONTAINS InterPro DOMAIN/s: GOLD (InterPro:IPR009038); Has 51 Blast hits to 51 proteins in 11 species: Archae - 0; Bacteria - 0; Metazoa - 8; Fungi - 0; Plants - 40; Viruses - 0; Other Eukaryotes - 3 (source: NCBI BLink).
AT2G37540	Chr2:15750969-15753967	42.9576	29.7869	28.5845	-0.528239	-0.586084	0.00634559	0.00261787	protein_coding	short-chain dehydrogenase/reductase (SDR) family protein		short-chain dehydrogenase/reductase (SDR) family protein; FUNCTIONS IN: oxidoreductase activity, binding, catalytic activity; INVOLVED IN: metabolic process; EXPRESSED IN: 23 plant structures; EXPRESSED DURING: 13 growth stages; CONTAINS InterPro DOMAIN/s: NAD(P)-binding (InterPro:IPR016040), Glucose/ribitol dehydrogenase (InterPro:IPR002347), Short-chain dehydrogenase/reductase SDR (InterPro:IPR…
AT3G12685	Chr3:4029182-4030355	30.5065	21.1473	20.9865	-0.52864	-0.538055	0.0250296	0.0308699	protein_coding			FUNCTIONS IN: molecular_function unknown; INVOLVED IN: biological_process unknown; LOCATED IN: cellular_component unknown; EXPRESSED IN: 20 plant structures; EXPRESSED DURING: 14 growth stages; CONTAINS InterPro DOMAIN/s: Acid phosphatase/vanadium-dependent haloperoxidase related (InterPro:IPR003832); BEST Arabidopsis thaliana protein match is: unknown protein (TAIR:AT1G24350.1); Has 607 Blast hi…
AT3G26490	Chr3:9704141-9706161	11.1649	7.73958	5.20157	-0.528642	-1.10035	0.0272735	3.4e-05	protein_coding	phototropic-responsive NPH3 family protein		phototropic-responsive NPH3 family protein; FUNCTIONS IN: protein binding, signal transducer activity; INVOLVED IN: response to light stimulus; LOCATED IN: plasma membrane; EXPRESSED IN: 18 plant structures; EXPRESSED DURING: 9 growth stages; CONTAINS InterPro DOMAIN/s: NPH3 (InterPro:IPR004249), BTB/POZ fold (InterPro:IPR011333); BEST Arabidopsis thaliana protein match is: phototropic-responsive…
AT3G06880	Chr3:2170588-2175686	18.4137	12.7605	13.7221	-0.529089	-0.422683	0.00347456	0.0198986	protein_coding	nucleotide binding		nucleotide binding; FUNCTIONS IN: nucleotide binding; LOCATED IN: cellular_component unknown; CONTAINS InterPro DOMAIN/s: WD40 repeat-like (InterPro:IPR011046), WD40 repeat, region (InterPro:IPR017986), WD40/YVTN repeat-like (InterPro:IPR015943), WD40 repeat (InterPro:IPR001680); BEST Arabidopsis thaliana protein match is: TOZ (TORMOZEMBRYO DEFECTIVE); nucleotide binding (TAIR:AT5G16750.1); Has 4…
AT5G09860	Chr5:3066631-3070933	18.3401	12.7089	13.1522	-0.529156	-0.478093	0.00658314	0.0166461	protein_coding	nuclear matrix protein-related		nuclear matrix protein-related; FUNCTIONS IN: molecular_function unknown; INVOLVED IN: biological_process unknown; LOCATED IN: cellular_component unknown; EXPRESSED IN: 22 plant structures; EXPRESSED DURING: 13 growth stages; Has 266 Blast hits to 239 proteins in 102 species: Archae - 2; Bacteria - 0; Metazoa - 124; Fungi - 92; Plants - 23; Viruses - 0; Other Eukaryotes - 25 (source: NCBI BLink).
AT2G47650	Chr2:19537177-19541457	44.126	30.5761	32.3348	-0.529226	-0.446945	0.0121996	0.0328293	protein_coding	UXS4 (UDP-XYLOSE SYNTHASE 4); UDP-glucuronate decarboxylase/ catalytic	encodes a protein similar to UDP-glucuronic acid decarboxylase. UDP-glucuronic acid decarboxylase produces UDP-xylose, which is a substrate for many cell wall carbohydrates including hemicellulose and pectin. UDP-xylose is also known to feedback regulate several cell wall biosynthetic enzymes.	UDP-XYLOSE SYNTHASE 4 (UXS4); FUNCTIONS IN: UDP-glucuronate decarboxylase activity, catalytic activity; INVOLVED IN: D-xylose metabolic process, nucleotide-sugar metabolic process; LOCATED IN: Golgi apparatus, plasma membrane, vacuole, membrane; EXPRESSED IN: cotyledon, male gametophyte, cultured cell, pollen tube, leaf; EXPRESSED DURING: L mature pollen stage, M germinated pollen stage; CONTAINS…
AT3G02450	Chr3:502706-505230	51.2144	35.4851	33.3662	-0.529335	-0.616563	0.00204585	0.000257866	protein_coding	cell division protein ftsH, putative		cell division protein ftsH, putative; FUNCTIONS IN: in 6 functions; LOCATED IN: integral to membrane, chloroplast; EXPRESSED IN: 22 plant structures; EXPRESSED DURING: 13 growth stages; CONTAINS InterPro DOMAIN/s: ATPase, AAA+ type, core (InterPro:IPR003593), ATPase, AAA-type, core (InterPro:IPR003959), ATPase, AAA-type, conserved site (InterPro:IPR003960), Peptidase M41, FtsH extracellular (Inte…
AT1G32230	Chr1:11612117-11616218	104.452	72.3682	72.3519	-0.529412	-0.528139	0.00255951	0.00351421	protein_coding	RCD1 (RADICAL-INDUCED CELL DEATH1); protein binding	Encodes a protein belonging to the (ADP-ribosyl)transferase domain-containing subfamily of WWE protein-protein interaction domain protein family. Superoxide radicals are necessary and sufficient to propagate cell death or lesion formation in rcd1 mutants. Without stress treatment, RCD1 is localized in the nucleus. Under high salt or oxidative stress, RCD1 is found not only in the nucleus but also…	RADICAL-INDUCED CELL DEATH1 (RCD1); FUNCTIONS IN: protein binding; INVOLVED IN: in 13 processes; LOCATED IN: nucleus, cytoplasm; EXPRESSED IN: 25 plant structures; EXPRESSED DURING: 15 growth stages; CONTAINS InterPro DOMAIN/s: WWE domain (InterPro:IPR004170), Poly(ADP-ribose) polymerase, catalytic region (InterPro:IPR012317); BEST Arabidopsis thaliana protein match is: SRO1 (SIMILAR TO RCD ONE 1…
AT4G00400	Chr4:174061-176853	38.0109	26.3348	26.932	-0.529443	-0.495497	0.00302878	0.00556986	protein_coding	GPAT8 (glycerol-3-phosphate acyltransferase 8); acyltransferase/ glycerol-3-phosphate O-acyltransferase	Involved in cutin assembly. Is functional redundant of GPAT4.	glycerol-3-phosphate acyltransferase 8 (GPAT8); FUNCTIONS IN: glycerol-3-phosphate O-acyltransferase activity, acyltransferase activity; INVOLVED IN: cutin biosynthetic process, metabolic process; EXPRESSED IN: 23 plant structures; EXPRESSED DURING: 13 growth stages; CONTAINS InterPro DOMAIN/s: Phospholipid/glycerol acyltransferase (InterPro:IPR002123); BEST Arabidopsis thaliana protein match is:…
AT2G43090	Chr2:17918926-17920429	143.599	99.4872	91.5791	-0.529459	-0.647355	0.00195956	0.000108377	protein_coding	aconitase C-terminal domain-containing protein		aconitase C-terminal domain-containing protein; FUNCTIONS IN: hydro-lyase activity, 3-isopropylmalate dehydratase activity; INVOLVED IN: response to salt stress, metabolic process; LOCATED IN: chloroplast, chloroplast stroma; EXPRESSED IN: 24 plant structures; EXPRESSED DURING: 14 growth stages; CONTAINS InterPro DOMAIN/s: 3-isopropylmalate dehydratase, small subunit (InterPro:IPR012305), Aconita…
AT2G04400	Chr2:1531147-1535118	62.0336	42.9681	31.0476	-0.529784	-0.996972	0.0239472	1.48e-05	protein_coding	indole-3-glycerol phosphate synthase (IGPS)		indole-3-glycerol phosphate synthase (IGPS); FUNCTIONS IN: indole-3-glycerol-phosphate synthase activity; INVOLVED IN: tryptophan biosynthetic process; LOCATED IN: chloroplast; EXPRESSED IN: 24 plant structures; EXPRESSED DURING: 15 growth stages; CONTAINS InterPro DOMAIN/s: Aldolase-type TIM barrel (InterPro:IPR013785), Ribulose-phosphate binding barrel (InterPro:IPR011060), Indole-3-glycerol ph…
AT5G41370	Chr5:16551118-16556003	16.3697	11.3269	12.3741	-0.531273	-0.402112	0.00520711	0.0396669	protein_coding	XPB1 (ARABIDOPSIS HOMOLOG OF XERODERMA PIGMENTOSUM COMPLEMENTATION GROUP B 1); ATP binding / ATP-dependent DNA helicase/ ATP-dependent helicase/ DNA binding / helicase/ hydrolase/ nucleic acid binding	Encodes XPB1, a DNA repair protein and transcription factor. Arabidopsis thaliana has duplicated XPB gene (AtXPB1 and AtXPB2, with high similarity to each other). XPB proteins are involved in both DNA repair and transcription, they are component of the transcription factor IIH (TFIIH) and are responsible for DNA helicase activity during nucleotide (nt) excision repair (NER). Complementation assay…	ARABIDOPSIS HOMOLOG OF XERODERMA PIGMENTOSUM COMPLEMENTATION GROUP B 1 (XPB1); FUNCTIONS IN: in 7 functions; INVOLVED IN: response to UV, response to toxin; LOCATED IN: nucleus, cytoplasm; EXPRESSED IN: whole plant, male gametophyte, pollen tube; EXPRESSED DURING: L mature pollen stage, M germinated pollen stage, seedling growth; CONTAINS InterPro DOMAIN/s: Restriction endonuclease, type I, R sub…
AT4G20360	Chr4:10989951-10992159	852.319	589.749	541.151	-0.531293	-0.653767	0.016503	0.00449302	protein_coding	ATRABE1B (ARABIDOPSIS RAB GTPASE HOMOLOG E1B); GTP binding / GTPase/ translation elongation factor		ARABIDOPSIS RAB GTPASE HOMOLOG E1B (ATRABE1B); FUNCTIONS IN: GTP binding, translation elongation factor activity, GTPase activity; INVOLVED IN: peptidyl-cysteine S-nitrosylation; LOCATED IN: in 9 components; EXPRESSED IN: 26 plant structures; EXPRESSED DURING: 14 growth stages; CONTAINS InterPro DOMAIN/s: Translation elongation factor EFTu/EF1A, bacterial and organelle (InterPro:IPR004541), Trans…
AT2G44670	Chr2:18425179-18426060	82.1785	56.8611	34.048	-0.531321	-1.26959	0.00444616	5.82e-11	protein_coding	senescence-associated protein-related		senescence-associated protein-related; FUNCTIONS IN: molecular_function unknown; INVOLVED IN: biological_process unknown; LOCATED IN: cellular_component unknown; EXPRESSED IN: 22 plant structures; EXPRESSED DURING: 13 growth stages; CONTAINS InterPro DOMAIN/s: Protein of unknown function DUF581 (InterPro:IPR007650); BEST Arabidopsis thaliana protein match is: senescence-associated protein-related…
AT3G07230	Chr3:2299773-2300267	307.021	212.407	184.365	-0.531506	-0.734178	0.00383706	5.87e-05	protein_coding	wound-responsive protein-related		wound-responsive protein-related; FUNCTIONS IN: molecular_function unknown; INVOLVED IN: biological_process unknown; LOCATED IN: cellular_component unknown; EXPRESSED IN: 23 plant structures; EXPRESSED DURING: 14 growth stages; CONTAINS InterPro DOMAIN/s: Wound-inducible basic (InterPro:IPR012643); Has 20 Blast hits to 20 proteins in 8 species: Archae - 0; Bacteria - 0; Metazoa - 0; Fungi - 0; Pl…
AT1G18620	Chr1:6409977-6414451	28.0006	19.3713	20.5583	-0.531542	-0.444142	0.00416218	0.0318031	protein_coding	unknown protein		unknown protein; FUNCTIONS IN: molecular_function unknown; INVOLVED IN: biological_process unknown; LOCATED IN: cellular_component unknown; EXPRESSED IN: 22 plant structures; EXPRESSED DURING: 13 growth stages; BEST Arabidopsis thaliana protein match is: unknown protein (TAIR:AT1G74160.1); Has 1778 Blast hits to 1081 proteins in 158 species: Archae - 0; Bacteria - 111; Metazoa - 676; Fungi - 128;…
AT3G44280	Chr3:15968592-15971167	28.2512	19.5439	17.6134	-0.531597	-0.68004	0.0314879	0.0100267	protein_coding	unknown protein		unknown protein; FUNCTIONS IN: molecular_function unknown; INVOLVED IN: biological_process unknown; LOCATED IN: endomembrane system; EXPRESSED IN: 24 plant structures; EXPRESSED DURING: 15 growth stages; BEST Arabidopsis thaliana protein match is: unknown protein (TAIR:AT5G22280.1); Has 47 Blast hits to 47 proteins in 7 species: Archae - 0; Bacteria - 0; Metazoa - 0; Fungi - 0; Plants - 47; Virus…
AT5G48360	Chr5:19595656-19598492	10.9258	7.55757	7.47343	-0.53175	-0.546305	0.0118201	0.0129692	protein_coding	formin homology 2 domain-containing protein / FH2 domain-containing protein		formin homology 2 domain-containing protein / FH2 domain-containing protein; FUNCTIONS IN: actin binding; INVOLVED IN: cellular component organization, actin cytoskeleton organization; EXPRESSED IN: 18 plant structures; EXPRESSED DURING: 9 growth stages; CONTAINS InterPro DOMAIN/s: Actin-binding FH2 and DRF autoregulatory (InterPro:IPR003104), Actin-binding FH2 (InterPro:IPR015425); BEST Arabidop…
AT1G35160	Chr1:12867180-12868793	110.324	76.3108	67.4991	-0.531793	-0.707215	0.00194562	2.3e-05	protein_coding	GF14 PHI (GF14 PROTEIN PHI CHAIN); protein binding / protein phosphorylated amino acid binding	GF14 protein phi chain member of 14-3-3 protein family. This protein is reported to interact with the BZR1 transcription factor involved in brassinosteroid signaling and may affect the nucleocytoplasmic shuttling of BZR1	GF14 PROTEIN PHI CHAIN (GF14 PHI); FUNCTIONS IN: protein phosphorylated amino acid binding, protein binding; INVOLVED IN: brassinosteroid mediated signaling; LOCATED IN: nuclear envelope, plasma membrane, cytoplasm; EXPRESSED IN: cotyledon, guard cell, cultured cell, leaf; CONTAINS InterPro DOMAIN/s: 14-3-3 protein (InterPro:IPR000308); BEST Arabidopsis thaliana protein match is: 14-3-3-like prot…
AT4G26570	Chr4:13408421-13411070	40.338	27.8984	26.9099	-0.531958	-0.582404	0.00641465	0.00346297	protein_coding	ATCBL3 (ARABIDOPSIS THALIANA CALCINEURIN B-LIKE 3); calcium ion binding	member of AtCBLs (Calcineurin B-like Calcium Sensor Proteins)	ARABIDOPSIS THALIANA CALCINEURIN B-LIKE 3 (ATCBL3); FUNCTIONS IN: calcium ion binding; INVOLVED IN: detection of calcium ion; LOCATED IN: plasma membrane, vacuole; EXPRESSED IN: 26 plant structures; EXPRESSED DURING: 15 growth stages; CONTAINS InterPro DOMAIN/s: Calcineurin B protein (InterPro:IPR015757), EF-HAND 2 (InterPro:IPR018249), Recoverin (InterPro:IPR001125), EF-Hand type (InterPro:IPR01…
AT2G32080	Chr2:13642236-13644166	64.8574	44.8558	45.8552	-0.531977	-0.498589	0.00182439	0.00434979	protein_coding	PUR ALPHA-1; nucleic acid binding	similar to the conserved animal nuclear protein PUR alpha which was implicated in the control of gene transcription and DNA replication	PUR ALPHA-1; FUNCTIONS IN: nucleic acid binding; INVOLVED IN: response to cadmium ion; LOCATED IN: cytoplasm; EXPRESSED IN: 23 plant structures; EXPRESSED DURING: 13 growth stages; CONTAINS InterPro DOMAIN/s: PUR-alpha/beta/gamma, DNA/RNA-binding (InterPro:IPR006628); Has 455 Blast hits to 264 proteins in 56 species: Archae - 0; Bacteria - 31; Metazoa - 340; Fungi - 0; Plants - 73; Viruses - 0; O…
AT5G40610	Chr5:16264860-16267354	18.0502	12.4824	10.3057	-0.532124	-0.806984	0.014052	0.000398615	protein_coding	glycerol-3-phosphate dehydrogenase (NAD+) / GPDH		glycerol-3-phosphate dehydrogenase (NAD+) / GPDH; FUNCTIONS IN: in 9 functions; INVOLVED IN: oxidation reduction, glycerol-3-phosphate metabolic process, glycerol-3-phosphate catabolic process, carbohydrate metabolic process, metabolic process; LOCATED IN: chloroplast, glycerol-3-phosphate dehydrogenase complex, cytoplasm; EXPRESSED IN: 24 plant structures; EXPRESSED DURING: 15 growth stages; CON…
AT4G39390	Chr4:18315574-18318043	13.2052	9.12893	8.1259	-0.532586	-0.698907	0.025215	0.0339447	protein_coding	NST-K1 (NUCLEOTIDE SUGAR TRANSPORTER-KT 1); nucleotide-sugar transmembrane transporter	Encodes a golgi localized nucleotide sugar transporter.	NUCLEOTIDE SUGAR TRANSPORTER-KT 1 (NST-K1); FUNCTIONS IN: nucleotide-sugar transmembrane transporter activity; INVOLVED IN: nucleotide-sugar transport; LOCATED IN: Golgi membrane; EXPRESSED IN: 25 plant structures; EXPRESSED DURING: 13 growth stages; CONTAINS InterPro DOMAIN/s: Protein of unknown function DUF250 (InterPro:IPR004853); BEST Arabidopsis thaliana protein match is: transporter-related…
AT1G77940	Chr1:29303896-29305382	358.267	247.635	218.178	-0.532821	-0.713934	0.00180614	1.74e-05	protein_coding	60S ribosomal protein L30 (RPL30B)		60S ribosomal protein L30 (RPL30B); FUNCTIONS IN: structural constituent of ribosome; INVOLVED IN: translation; LOCATED IN: cytosolic ribosome, cytosolic large ribosomal subunit; EXPRESSED IN: 26 plant structures; EXPRESSED DURING: 15 growth stages; CONTAINS InterPro DOMAIN/s: Ribosomal protein L7Ae/L30e/S12e/Gadd45 (InterPro:IPR004038), Ribosomal protein L30e (InterPro:IPR000231); BEST Arabidops…
AT4G02770	Chr4:1229110-1229945	2679.99	1851.21	1891.44	-0.533754	-0.501144	0.0212097	0.0489732	protein_coding	PSAD-1 (photosystem I subunit D-1)	Encodes a protein predicted by sequence similarity with spinach PsaD to be photosystem I reaction center subunit II (PsaD1)	photosystem I subunit D-1 (PSAD-1); FUNCTIONS IN: molecular_function unknown; INVOLVED IN: photosynthesis; LOCATED IN: in 6 components; EXPRESSED IN: 25 plant structures; EXPRESSED DURING: 14 growth stages; CONTAINS InterPro DOMAIN/s: Photosystem I protein PsaD (InterPro:IPR003685); BEST Arabidopsis thaliana protein match is: PSAD-2 (photosystem I subunit D-2) (TAIR:AT1G03130.1); Has 445 Blast hi…
AT5G43470	Chr5:17462546-17467643	57.5874	39.7774	41.111	-0.533804	-0.484632	0.00155535	0.00384727	protein_coding	RPP8 (RECOGNITION OF PERONOSPORA PARASITICA 8); nucleotide binding	Confers resistance to Peronospora parasitica. In arabidopsis ecotype Dijon-17, HRT-mediated signaling is dependent on light for the induction of hypersensitive response and resistance to turnip crinkle virus.	RECOGNITION OF PERONOSPORA PARASITICA 8 (RPP8); FUNCTIONS IN: nucleotide binding; INVOLVED IN: defense response to virus, response to other organism, response to light stimulus, plant-type hypersensitive response, defense response; LOCATED IN: plasma membrane; EXPRESSED IN: cultured cell; CONTAINS InterPro DOMAIN/s: NB-ARC (InterPro:IPR002182); BEST Arabidopsis thaliana protein match is: disease …
AT1G20050	Chr1:6949042-6950319	76.5171	52.8355	47.1949	-0.534275	-0.695555	0.00297736	9.3e-05	protein_coding	HYD1 (HYDRA1); C-8 sterol isomerase	C-8 sterol isomerase	HYDRA1 (HYD1); FUNCTIONS IN: C-8 sterol isomerase activity; INVOLVED IN: sterol biosynthetic process; LOCATED IN: plasma membrane; EXPRESSED IN: 22 plant structures; EXPRESSED DURING: 13 growth stages; CONTAINS InterPro DOMAIN/s: Emopamil-binding (InterPro:IPR007905); Has 258 Blast hits to 258 proteins in 76 species: Archae - 0; Bacteria - 0; Metazoa - 103; Fungi - 107; Plants - 27; Viruses - 0; …
AT5G13440	Chr5:4308128-4310181	71.6247	49.4532	45.1538	-0.534393	-0.664013	0.00221507	0.000108253	protein_coding	ubiquinol-cytochrome C reductase iron-sulfur subunit, mitochondrial, putative / Rieske iron-sulfur protein, putative		ubiquinol-cytochrome C reductase iron-sulfur subunit, mitochondrial, putative / Rieske iron-sulfur protein, putative; FUNCTIONS IN: metal ion binding; INVOLVED IN: oxidation reduction; LOCATED IN: mitochondrion, mitochondrial respiratory chain complex III; EXPRESSED IN: guard cell, cultured cell; CONTAINS InterPro DOMAIN/s: Ubiquinol-cytochrome c reductase, iron-sulphur subunit (InterPro:IPR00631…
AT5G20280	Chr5:6844713-6850154	72.4941	50.0431	51.4752	-0.534693	-0.492388	0.00191289	0.00488258	protein_coding	ATSPS1F (sucrose phosphate synthase 1F); sucrose-phosphate synthase/ transferase, transferring glycosyl groups	Encodes a protein with putative sucrose-phosphate synthase activity. When the gene was expressed in transgenic tobacco plants, a clear trend for increased SPS activity was noted.	sucrose phosphate synthase 1F (ATSPS1F); FUNCTIONS IN: sucrose-phosphate synthase activity, transferase activity, transferring glycosyl groups; INVOLVED IN: biosynthetic process, sucrose metabolic process; LOCATED IN: plasma membrane; EXPRESSED IN: 24 plant structures; EXPRESSED DURING: 13 growth stages; CONTAINS InterPro DOMAIN/s: Sucrose-6F-phosphate phosphohydrolase, plant and cyanobacteria (I…
AT1G66680	Chr1:24866094-24868992	15.7576	10.8771	10.4415	-0.534761	-0.59212	0.0200061	0.0146102	protein_coding	AR401	unknown function	AR401; LOCATED IN: cytosol, nucleus; EXPRESSED IN: 25 plant structures; EXPRESSED DURING: 15 growth stages; CONTAINS InterPro DOMAIN/s: Methyltransferase type 12 (InterPro:IPR013217); BEST Arabidopsis thaliana protein match is: catalytic/ methyltransferase (TAIR:AT3G60910.1); Has 702 Blast hits to 701 proteins in 237 species: Archae - 12; Bacteria - 185; Metazoa - 148; Fungi - 93; Plants - 66; Vi…
AT2G39390	Chr2:16450659-16451878	174.529	120.471	107.57	-0.534782	-0.696598	0.00227241	5.16e-05	protein_coding	60S ribosomal protein L35 (RPL35B)		60S ribosomal protein L35 (RPL35B); FUNCTIONS IN: structural constituent of ribosome; INVOLVED IN: translation, ribosome biogenesis; LOCATED IN: cytosolic ribosome, cytosolic large ribosomal subunit, ribosome; EXPRESSED IN: 22 plant structures; EXPRESSED DURING: 13 growth stages; CONTAINS InterPro DOMAIN/s: Ribosomal protein L29 (InterPro:IPR001854), Ribosomal protein L29, conserved site (InterPr…
AT3G57230	Chr3:21177422-21180932	31.9968	22.0858	20.3883	-0.53481	-0.648591	0.0206421	0.0069644	protein_coding	AGL16 (AGAMOUS-LIKE 16); transcription factor	MADS-box transcription factor. Expressed in leaf, root and stem, with higher RNA accumulation in guard cells and trichomes.	AGAMOUS-LIKE 16 (AGL16); FUNCTIONS IN: transcription factor activity; INVOLVED IN: regulation of transcription, DNA-dependent, stomatal lineage progression; LOCATED IN: nucleus; EXPRESSED IN: 26 plant structures; EXPRESSED DURING: 13 growth stages; CONTAINS InterPro DOMAIN/s: Transcription factor, MADS-box (InterPro:IPR002100), Transcription factor, K-box (InterPro:IPR002487); BEST Arabidopsis th…
AT5G14040	Chr5:4530642-4533070	171.658	118.456	111.578	-0.535184	-0.619883	0.00191953	0.000284811	protein_coding	mitochondrial phosphate transporter		mitochondrial phosphate transporter; FUNCTIONS IN: binding; INVOLVED IN: transport; LOCATED IN: in 7 components; EXPRESSED IN: 27 plant structures; EXPRESSED DURING: 16 growth stages; CONTAINS InterPro DOMAIN/s: Mitochondrial substrate carrier (InterPro:IPR001993), Mitochondrial substrate/solute carrier (InterPro:IPR018108); BEST Arabidopsis thaliana protein match is: mitochondrial phosphate tran…
AT5G18490	Chr5:6134151-6136765	14.1922	9.78834	8.13361	-0.535964	-0.801535	0.0114645	0.000303423	protein_coding	unknown protein		unknown protein; FUNCTIONS IN: molecular_function unknown; INVOLVED IN: biological_process unknown; LOCATED IN: cellular_component unknown; EXPRESSED IN: 16 plant structures; EXPRESSED DURING: 9 growth stages; CONTAINS InterPro DOMAIN/s: Protein of unknown function DUF946, plant (InterPro:IPR009291); BEST Arabidopsis thaliana protein match is: unknown protein (TAIR:AT3G04350.1); Has 264 Blast hit…
AT3G47930	Chr3:17684443-17687620	17.8035	12.2787	12.3706	-0.536004	-0.523653	0.00721324	0.0105342	protein_coding	ATGLDH (L-GALACTONO-1,4-LACTONE DEHYDOROGENASE); L-gulono-1,4-lactone dehydrogenase/ galactonolactone dehydrogenase	L-Galactono-1,4-lactone dehydrogenase, catalyzes the final step of ascorbate biosynthesis	L-GALACTONO-1,4-LACTONE DEHYDOROGENASE (ATGLDH); FUNCTIONS IN: galactonolactone dehydrogenase activity, L-gulono-1,4-lactone dehydrogenase activity; INVOLVED IN: L-ascorbic acid biosynthetic process; LOCATED IN: mitochondrion, plastid; EXPRESSED IN: 23 plant structures; EXPRESSED DURING: 13 growth stages; CONTAINS InterPro DOMAIN/s: D-arabinono-1,4-lactone oxidase (InterPro:IPR007173), FAD-bindin…
AT4G33945	Chr4:16268049-16270743	17.1473	11.8236	11.9128	-0.536321	-0.523873	0.0113361	0.017528	protein_coding	armadillo/beta-catenin repeat family protein		armadillo/beta-catenin repeat family protein; FUNCTIONS IN: binding; INVOLVED IN: biological_process unknown; LOCATED IN: cellular_component unknown; EXPRESSED IN: cotyledon; CONTAINS InterPro DOMAIN/s: Armadillo-like helical (InterPro:IPR011989), Armadillo (InterPro:IPR000225), Armadillo-type fold (InterPro:IPR016024); Has 252 Blast hits to 236 proteins in 68 species: Archae - 0; Bacteria - 0; M…
AT5G66510	Chr5:26549703-26551630	60.2695	41.5552	39.348	-0.536399	-0.613541	0.00335617	0.000711153	protein_coding	GAMMA CA3 (GAMMA CARBONIC ANHYDRASE 3); carbonate dehydratase	Encodes mitochondrial gamma carbonic anhydrase. Component of the NADH dehydrogenase complex.	GAMMA CARBONIC ANHYDRASE 3 (GAMMA CA3); FUNCTIONS IN: carbonate dehydratase activity; INVOLVED IN: photorespiration; LOCATED IN: mitochondrion, mitochondrial membrane, respiratory chain complex I; EXPRESSED IN: 26 plant structures; EXPRESSED DURING: 16 growth stages; CONTAINS InterPro DOMAIN/s: Trimeric LpxA-like (InterPro:IPR011004), Bacterial transferase hexapeptide repeat (InterPro:IPR001451);…
AT5G64580	Chr5:25817091-25821530	50.3193	34.6932	34.9748	-0.536461	-0.5232	0.00165576	0.00210386	protein_coding	AAA-type ATPase family protein		AAA-type ATPase family protein; FUNCTIONS IN: nucleoside-triphosphatase activity, metalloendopeptidase activity, nucleotide binding, zinc ion binding, ATP binding; LOCATED IN: chloroplast, chloroplast envelope; EXPRESSED IN: 21 plant structures; EXPRESSED DURING: 13 growth stages; CONTAINS InterPro DOMAIN/s: ATPase, AAA+ type, core (InterPro:IPR003593), ATPase, AAA-type, core (InterPro:IPR003959)…
AT2G36170	Chr2:15172093-15173280	166.57	114.843	105.504	-0.536467	-0.657228	0.00209429	0.000122444	protein_coding	ubiquitin extension protein 2 (UBQ2) / 60S ribosomal protein L40 (RPL40A)		ubiquitin extension protein 2 (UBQ2) / 60S ribosomal protein L40 (RPL40A); FUNCTIONS IN: protein binding, structural constituent of ribosome; INVOLVED IN: protein modification process, translation; LOCATED IN: cytosolic large ribosomal subunit, nucleolus; EXPRESSED IN: 24 plant structures; EXPRESSED DURING: 13 growth stages; CONTAINS InterPro DOMAIN/s: Ribosomal protein L40e (InterPro:IPR001975),…
AT5G09810	Chr5:3052096-3054614	259.813	179.076	181.073	-0.536899	-0.519305	0.00264864	0.00467944	protein_coding	ACT7 (ACTIN 7); structural constituent of cytoskeleton	Member of Actin gene family.Mutants are defective in germination and root growth.	ACTIN 7 (ACT7); FUNCTIONS IN: structural constituent of cytoskeleton; INVOLVED IN: in 9 processes; LOCATED IN: mitochondrion, nucleolus, cell wall, cytoskeleton, plasma membrane; EXPRESSED IN: 31 plant structures; EXPRESSED DURING: 14 growth stages; CONTAINS InterPro DOMAIN/s: Actin, conserved site (InterPro:IPR004001), Actin/actin-like (InterPro:IPR004000); BEST Arabidopsis thaliana protein matc…
AT1G19370	Chr1:6692763-6694934	21.7052	14.9581	12.5704	-0.537109	-0.786409	0.00436609	3.53e-05	protein_coding	unknown protein		unknown protein; LOCATED IN: endoplasmic reticulum; EXPRESSED IN: 22 plant structures; EXPRESSED DURING: 13 growth stages; BEST Arabidopsis thaliana protein match is: unknown protein (TAIR:AT1G75140.1); Has 23 Blast hits to 23 proteins in 7 species: Archae - 0; Bacteria - 0; Metazoa - 0; Fungi - 0; Plants - 22; Viruses - 0; Other Eukaryotes - 1 (source: NCBI BLink).
AT3G52380	Chr3:19421396-19425214	270.864	186.658	189.303	-0.537172	-0.515273	0.00287667	0.00540905	protein_coding	CP33; RNA binding	chloroplast RNA-binding protein	CP33; FUNCTIONS IN: RNA binding; LOCATED IN: thylakoid, chloroplast stroma, chloroplast; EXPRESSED IN: 23 plant structures; EXPRESSED DURING: 14 growth stages; CONTAINS InterPro DOMAIN/s: RNA recognition motif, RNP-1 (InterPro:IPR000504), Nucleotide-binding, alpha-beta plait (InterPro:IPR012677); BEST Arabidopsis thaliana protein match is: 29 kDa ribonucleoprotein, chloroplast, putative / RNA-bin…
AT3G20320	Chr3:7087470-7089862	35.111	24.1918	22.2927	-0.537405	-0.653753	0.00506822	0.000483959	protein_coding	TGD2 (TRIGALACTOSYLDIACYLGLYCEROL2); lipid transporter/ phospholipid binding	Encodes a permease-like component of an ABC transporter involved in lipid transfer from ER to chloroplast. A phosphatidic acid-binding protein with a predicted mycobacterial cell entry domain. It is tethered to the inner chloroplast envelope membrane facing the outer envelope membrane. Presumed bacterial orthologs of TGD1 and TGD2 in Gram-negative bacteria are typically organized in transcription…	TRIGALACTOSYLDIACYLGLYCEROL2 (TGD2); FUNCTIONS IN: phospholipid binding, lipid transporter activity; INVOLVED IN: lipid transport; LOCATED IN: chloroplast, chloroplast inner membrane, membrane, chloroplast envelope; EXPRESSED IN: 23 plant structures; EXPRESSED DURING: 13 growth stages; CONTAINS InterPro DOMAIN/s: Mammalian cell entry related (InterPro:IPR003399); Has 499 Blast hits to 463 protein…
AT1G09020	Chr1:2899913-2904815	27.0713	18.6473	17.2931	-0.537796	-0.644968	0.00285246	0.000320363	protein_coding	SNF4 (HOMOLOG OF YEAST SUCROSE NONFERMENTING 4); protein kinase activator	putative activator subunit of SNF1-related protein kinase	HOMOLOG OF YEAST SUCROSE NONFERMENTING 4 (SNF4); FUNCTIONS IN: protein kinase activator activity; INVOLVED IN: cellular response to glucose starvation; EXPRESSED IN: 24 plant structures; EXPRESSED DURING: 13 growth stages; CONTAINS InterPro DOMAIN/s: Cystathionine beta-synthase, core (InterPro:IPR000644); BEST Arabidopsis thaliana protein match is: 5'-AMP-activated protein kinase-related (TAIR:AT…
AT4G24920	Chr4:12819510-12820736	216.754	149.232	119.362	-0.5385	-0.859124	0.00243194	8.15e-07	protein_coding	protein transport protein SEC61 gamma subunit, putative		protein transport protein SEC61 gamma subunit, putative; FUNCTIONS IN: P-P-bond-hydrolysis-driven protein transmembrane transporter activity; INVOLVED IN: intracellular protein transport, protein transport, protein targeting; LOCATED IN: membrane; EXPRESSED IN: 23 plant structures; EXPRESSED DURING: 15 growth stages; CONTAINS InterPro DOMAIN/s: Protein translocase SEC61 complex gamma subunit (Int…
AT2G21530	Chr2:9219323-9224496	191.881	132.099	119.827	-0.538592	-0.677665	0.00382383	0.000220277	protein_coding	forkhead-associated domain-containing protein / FHA domain-containing protein		forkhead-associated domain-containing protein / FHA domain-containing protein; INVOLVED IN: biological_process unknown; LOCATED IN: chloroplast thylakoid membrane, chloroplast stroma, chloroplast; EXPRESSED IN: guard cell; CONTAINS InterPro DOMAIN/s: SMAD/FHA domain (InterPro:IPR008984), Forkhead-associated (InterPro:IPR000253); Has 272 Blast hits to 268 proteins in 85 species: Archae - 10; Bacte…
AT4G24680	Chr4:12732677-12740051	16.8164	11.5756	13.12	-0.538784	-0.3565	0.00227241	0.0471587	protein_coding			FUNCTIONS IN: molecular_function unknown; EXPRESSED IN: 26 plant structures; EXPRESSED DURING: 14 growth stages; CONTAINS InterPro DOMAIN/s: BAT2, N-terminal (InterPro:IPR009738); Has 6700 Blast hits to 3976 proteins in 401 species: Archae - 2; Bacteria - 590; Metazoa - 2482; Fungi - 634; Plants - 203; Viruses - 19; Other Eukaryotes - 2770 (source: NCBI BLink).
AT4G37510	Chr4:17626103-17628947	102.316	70.4262	67.6477	-0.538846	-0.59532	0.00156718	0.000411313	protein_coding	ribonuclease III family protein		ribonuclease III family protein; FUNCTIONS IN: RNA binding, ribonuclease III activity; INVOLVED IN: RNA processing; LOCATED IN: chloroplast; EXPRESSED IN: 22 plant structures; EXPRESSED DURING: 13 growth stages; CONTAINS InterPro DOMAIN/s: Ribonuclease III (InterPro:IPR000999); Has 462 Blast hits to 460 proteins in 156 species: Archae - 0; Bacteria - 282; Metazoa - 0; Fungi - 22; Plants - 20; Vir…
AT3G19980	Chr3:6961735-6965108	24.6098	16.9282	16.9445	-0.539802	-0.536824	0.00665865	0.00865226	protein_coding	ATFYPP3 (FLOWER-SPECIFIC, PHYTOCHROME-ASSOCIATED PROTEIN PHOSPHATASE 3); protein binding / protein serine/threonine kinase/ protein serine/threonine phosphatase	Encodes catalytic subunit of serine/threonine protein phosphatase 2A. It can associate with phytochromes A and B in vitro. Mutant plants display an accelerated flowering phenotype.	FLOWER-SPECIFIC, PHYTOCHROME-ASSOCIATED PROTEIN PHOSPHATASE 3 (ATFYPP3); FUNCTIONS IN: protein binding, protein serine/threonine kinase activity, protein serine/threonine phosphatase activity; INVOLVED IN: embryonic development ending in seed dormancy, negative regulation of flower development; LOCATED IN: nucleus, protein phosphatase type 2A complex, cytoplasm; EXPRESSED IN: 23 plant structures;…
AT4G33400	Chr4:16077916-16080521	10.9531	7.53227	6.28686	-0.540177	-0.799325	0.0130712	0.000479731	protein_coding	dem protein-related / defective embryo and meristems protein-related		dem protein-related / defective embryo and meristems protein-related; FUNCTIONS IN: molecular_function unknown; INVOLVED IN: N-terminal protein myristoylation; LOCATED IN: cytosol, nucleus, plasma membrane; EXPRESSED IN: 25 plant structures; EXPRESSED DURING: 15 growth stages; CONTAINS InterPro DOMAIN/s: WD40 repeat-like (InterPro:IPR011046), Vacuolar import and degradation, Vid27-related (InterP…
AT5G51400	Chr5:20878612-20880134	58.2648	40.0507	41.5253	-0.540797	-0.487038	0.00363293	0.00990796	protein_coding	unknown protein		unknown protein; FUNCTIONS IN: molecular_function unknown; INVOLVED IN: biological_process unknown; LOCATED IN: cellular_component unknown; EXPRESSED IN: 23 plant structures; EXPRESSED DURING: 15 growth stages; CONTAINS InterPro DOMAIN/s: Protein of unknown function Cys-rich (InterPro:IPR006461); BEST Arabidopsis thaliana protein match is: unknown protein (TAIR:AT2G45010.1); Has 288 Blast hits to…
AT5G14740	Chr5:4757971-4762615	606.501	416.731	445.482	-0.541394	-0.443544	0.00770088	0.0429878	protein_coding	CA2 (CARBONIC ANHYDRASE 2); carbonate dehydratase/ zinc ion binding	Encodes a beta carbonic anhydrase likely to be localized in the cytoplasm. Expression of its mRNA is seen in etiolated seedlings and points to a possible nonphotosynthetic role for this isoform.	CARBONIC ANHYDRASE 2 (CA2); FUNCTIONS IN: carbonate dehydratase activity, zinc ion binding; INVOLVED IN: defense response to bacterium, carbon utilization; LOCATED IN: in 7 components; EXPRESSED IN: 24 plant structures; EXPRESSED DURING: 13 growth stages; CONTAINS InterPro DOMAIN/s: Carbonic anhydrase, prokaryotic-like, conserved site (InterPro:IPR015892), Carbonic anhydrase (InterPro:IPR001765);…
AT3G11320	Chr3:3546645-3548856	14.5814	10.0187	8.12391	-0.541436	-0.842282	0.0163945	0.000449671	protein_coding	organic anion transmembrane transporter		organic anion transmembrane transporter; FUNCTIONS IN: organic anion transmembrane transporter activity; LOCATED IN: endomembrane system; EXPRESSED IN: 19 plant structures; EXPRESSED DURING: 11 growth stages; CONTAINS InterPro DOMAIN/s: Protein of unknown function DUF250 (InterPro:IPR004853); BEST Arabidopsis thaliana protein match is: phosphate translocator-related (TAIR:AT5G05820.1); Has 2042 B…
AT4G31420	Chr4:15243722-15247927	23.7091	16.2896	15.1448	-0.541488	-0.645022	0.0367456	0.013143	protein_coding	zinc finger (C2H2 type) family protein		zinc finger (C2H2 type) family protein; FUNCTIONS IN: transcription factor activity; INVOLVED IN: regulation of transcription; LOCATED IN: intracellular; EXPRESSED IN: 25 plant structures; EXPRESSED DURING: 15 growth stages; CONTAINS InterPro DOMAIN/s: Zinc finger, C2H2-like (InterPro:IPR015880), Zinc finger, C2H2-type (InterPro:IPR007087); BEST Arabidopsis thaliana protein match is: FZF; transcr…
AT1G76900	Chr1:28881813-28884566	24.1808	16.6125	15.7863	-0.541587	-0.613591	0.0256701	0.00177839	protein_coding	AtTLP1 (TUBBY LIKE PROTEIN 1); phosphoric diester hydrolase/ transcription factor	Member of TLP family	TUBBY LIKE PROTEIN 1 (AtTLP1); FUNCTIONS IN: transcription factor activity, phosphoric diester hydrolase activity; INVOLVED IN: regulation of transcription; LOCATED IN: cellular_component unknown; EXPRESSED IN: 24 plant structures; EXPRESSED DURING: 14 growth stages; CONTAINS InterPro DOMAIN/s: Cyclin-like F-box (InterPro:IPR001810), Tubby, C-terminal, conserved site (InterPro:IPR018066), Tubby, …
AT4G14160	Chr4:8167425-8173368	36.3319	24.9508	24.1391	-0.54215	-0.588267	0.00165576	0.000604404	protein_coding	transport protein, putative		transport protein, putative; FUNCTIONS IN: protein binding, transporter activity, zinc ion binding; INVOLVED IN: intracellular protein transport, transport, ER to Golgi vesicle-mediated transport; LOCATED IN: COPII vesicle coat; EXPRESSED IN: 24 plant structures; EXPRESSED DURING: 13 growth stages; CONTAINS InterPro DOMAIN/s: Sec23/Sec24 helical region (InterPro:IPR006900), Sec23/Sec24 beta-sandw…
AT2G02740	Chr2:769343-773540	31.3687	21.5393	18.303	-0.542356	-0.775649	0.020044	0.00091814	protein_coding	WHY3 (WHIRLY 3); DNA binding	Encodes a homolog of the potato p24 protein. It shares the conserved KGKAAL domain, a putative DNA-binding domain, with potato p24 and is localized to the plastid and not the nucleus.	WHIRLY 3 (WHY3); FUNCTIONS IN: DNA binding; INVOLVED IN: defense response; LOCATED IN: plastid chromosome, nucleus, chloroplast, nucleoid; EXPRESSED IN: 20 plant structures; EXPRESSED DURING: 13 growth stages; CONTAINS InterPro DOMAIN/s: ssDNA-binding transcriptional regulator (InterPro:IPR009044), Plant transcription factor (InterPro:IPR013742); BEST Arabidopsis thaliana protein match is: WHY1 (…
AT2G22660	Chr2:9627407-9631081	32.6118	22.3915	21.9886	-0.542444	-0.567045	0.00272031	0.00175922	protein_coding			FUNCTIONS IN: molecular_function unknown; INVOLVED IN: biological_process unknown; LOCATED IN: plasma membrane; EXPRESSED IN: 24 plant structures; EXPRESSED DURING: 13 growth stages; CONTAINS InterPro DOMAIN/s: Protein of unknown function DUF1399 (InterPro:IPR009836); BEST Arabidopsis thaliana protein match is: glycine-rich protein (TAIR:AT4G37900.1); Has 257 Blast hits to 239 proteins in 58 spec…
AT3G21580	Chr3:7601968-7603885	19.302	13.252	13.835	-0.542546	-0.478828	0.0131791	0.0375605	protein_coding	cobalt ion transmembrane transporter		cobalt ion transmembrane transporter; FUNCTIONS IN: cobalt ion transmembrane transporter activity; INVOLVED IN: cobalt ion transport, cobalamin biosynthetic process; LOCATED IN: chloroplast; EXPRESSED IN: 23 plant structures; EXPRESSED DURING: 13 growth stages; CONTAINS InterPro DOMAIN/s: Cobalt transport protein (InterPro:IPR003339); Has 867 Blast hits to 867 proteins in 369 species: Archae - 6;…
AT4G31130	Chr4:15136934-15138840	25.4955	17.5026	17.0338	-0.542668	-0.580245	0.0142129	0.0123421	protein_coding	unknown protein		unknown protein; FUNCTIONS IN: molecular_function unknown; INVOLVED IN: biological_process unknown; LOCATED IN: plasma membrane; EXPRESSED IN: 25 plant structures; EXPRESSED DURING: 15 growth stages; CONTAINS InterPro DOMAIN/s: Protein of unknown function DUF1218 (InterPro:IPR009606); Has 47 Blast hits to 46 proteins in 8 species: Archae - 0; Bacteria - 0; Metazoa - 0; Fungi - 0; Plants - 47; Vir…
AT5G49020	Chr5:19871250-19874920	16.6469	11.4246	11.8221	-0.54311	-0.492163	0.00864936	0.022466	protein_coding	PRMT4A (PROTEIN ARGININE METHYLTRANSFERASE 4A); [myelin basic protein]-arginine N-methyltransferase/ histone-arginine N-methyltransferase/ methyltransferase/ protein heterodimerization/ protein homodimerization/ protein-arginine omega-N asymmetric methylt	Encodes a type I protein arginine methyltransferase. PRMT4a can catalyze the asymmetric dimethylation of arginines 2,17, and 26 on histone 3 and can also methylate myelin basic protein in vitro. Double mutants lacking PRMT4a and 4b have reduced levels of histone 3 methylated at R17. These double mutants flower late due to defects in the autonomous pathway and they have elevated levels of FLC tran…	PROTEIN ARGININE METHYLTRANSFERASE 4A (PRMT4A); FUNCTIONS IN: in 7 functions; INVOLVED IN: in 6 processes; LOCATED IN: nucleus, cytoplasm; EXPRESSED IN: 8 plant structures; EXPRESSED DURING: B reproductive growth, A vegetative growth; CONTAINS InterPro DOMAIN/s: Methyltransferase small (InterPro:IPR007848); BEST Arabidopsis thaliana protein match is: protein arginine N-methyltransferase family pr…
AT1G43560	Chr1:16398098-16399878	112.179	76.9493	70.2469	-0.543824	-0.673701	0.00204948	0.000106646	protein_coding	Aty2 (Arabidopsis thioredoxin y2); electron carrier/ protein disulfide oxidoreductase		Arabidopsis thioredoxin y2 (Aty2); FUNCTIONS IN: electron carrier activity, protein disulfide oxidoreductase activity; INVOLVED IN: glycerol ether metabolic process, cell redox homeostasis; LOCATED IN: chloroplast stroma, chloroplast; EXPRESSED IN: 22 plant structures; EXPRESSED DURING: 13 growth stages; CONTAINS InterPro DOMAIN/s: Thioredoxin fold (InterPro:IPR012335), Thioredoxin, core (InterPr…
AT1G56010	Chr1:20944140-20949281	14.8876	10.2083	8.85364	-0.544368	-0.748175	0.0177419	0.00135881	protein_coding	NAC1; transcription factor	Encodes a transcription factor involved in shoot apical meristem formation and auxin-mediated lateral root formation. The gene is thought not to be involved in stress responses (NaCl, auxins, ethylene). NAC1 (NAC1)	NAC1; FUNCTIONS IN: transcription factor activity; INVOLVED IN: in 7 processes; EXPRESSED IN: 8 plant structures; EXPRESSED DURING: 4 anthesis, LP.04 four leaves visible; CONTAINS InterPro DOMAIN/s: No apical meristem (NAM) protein (InterPro:IPR003441); BEST Arabidopsis thaliana protein match is: DNA binding (TAIR:AT3G12977.1); Has 1498 Blast hits to 1496 proteins in 54 species: Archae - 0; Bacte…
AT2G42070	Chr2:17549090-17551175	36.6771	25.1457	22.0184	-0.544565	-0.734574	0.00386518	0.000112396	protein_coding	ATNUDX23 (ARABIDOPSIS THALIANA NUDIX HYDROLASE HOMOLOG 23); FAD diphosphatase/ hydrolase		ARABIDOPSIS THALIANA NUDIX HYDROLASE HOMOLOG 23 (ATNUDX23); FUNCTIONS IN: hydrolase activity, FAD diphosphatase activity; LOCATED IN: chloroplast; EXPRESSED IN: 22 plant structures; EXPRESSED DURING: 13 growth stages; CONTAINS InterPro DOMAIN/s: NUDIX (InterPro:IPR015797), NUDIX hydrolase, core (InterPro:IPR000086); Has 4344 Blast hits to 4344 proteins in 924 species: Archae - 91; Bacteria - 3112…
AT4G00740	Chr4:307430-310482	25.5779	17.5323	16.3884	-0.544884	-0.640624	0.00258348	0.000372612	protein_coding	dehydration-responsive protein-related		dehydration-responsive protein-related; INVOLVED IN: biological_process unknown; LOCATED IN: Golgi apparatus; EXPRESSED IN: 22 plant structures; EXPRESSED DURING: 13 growth stages; CONTAINS InterPro DOMAIN/s: Protein of unknown function DUF248, methyltransferase putative (InterPro:IPR004159); BEST Arabidopsis thaliana protein match is: dehydration-responsive family protein (TAIR:AT4G10440.1); Has…
AT3G24140	Chr3:8715235-8718211	20.5249	14.0682	14.362	-0.544939	-0.513518	0.00665063	0.0131443	protein_coding	FMA (FAMA); DNA binding / transcription activator/ transcription factor	Encodes a basic helix-loop-helix transcription factor whose activity is required to promote differentiation of stomatal guard cells and to halt proliferative divisions in their immediate precursors. Both transcript and protein are expressed in and are required for halting divisions at the end of the stomatal lineage. It also has a role in the promotion of guard cell fate and in controlling the tr…	FAMA (FMA); FUNCTIONS IN: transcription factor activity, transcription activator activity, DNA binding; INVOLVED IN: negative regulation of cell division, positive regulation of transcription, positive regulation of cell differentiation, guard cell differentiation; LOCATED IN: nucleus; EXPRESSED IN: 23 plant structures; EXPRESSED DURING: 13 growth stages; CONTAINS InterPro DOMAIN/s: Basic helix-l…
AT1G79690	Chr1:29985175-29993724	25.5732	17.5272	17.0747	-0.545035	-0.58117	0.00292985	0.00137042	protein_coding	atnudt3 (Arabidopsis thaliana Nudix hydrolase homolog 3); hydrolase		Arabidopsis thaliana Nudix hydrolase homolog 3 (atnudt3); FUNCTIONS IN: hydrolase activity; LOCATED IN: cytosol, vacuole; EXPRESSED IN: 23 plant structures; EXPRESSED DURING: 13 growth stages; CONTAINS InterPro DOMAIN/s: NUDIX (InterPro:IPR015797), NUDIX hydrolase, core (InterPro:IPR000086); BEST Arabidopsis thaliana protein match is: IPP1 (ISOPENTENYL DIPHOSPHATE ISOMERASE 1); isopentenyl-diphos…
AT3G53430	Chr3:19809686-19810469	270.286	185.233	175.12	-0.545147	-0.624546	0.00135239	0.000193264	protein_coding	60S ribosomal protein L12 (RPL12B)		60S ribosomal protein L12 (RPL12B); FUNCTIONS IN: structural constituent of ribosome; INVOLVED IN: translation, ribosome biogenesis; LOCATED IN: cytosolic large ribosomal subunit, ribosome, membrane; EXPRESSED IN: 23 plant structures; EXPRESSED DURING: 13 growth stages; CONTAINS InterPro DOMAIN/s: Ribosomal protein L11 (InterPro:IPR000911); BEST Arabidopsis thaliana protein match is: 60S ribosoma…
AT2G38020	Chr2:15906861-15914710	19.2392	13.1845	14.2471	-0.545211	-0.431788	0.00601369	0.0319943	protein_coding	VCL1 (VACUOLELESS 1)	necessary for proper vacuole formation and morphogenesis in Arabidopsis	VACUOLELESS 1 (VCL1); FUNCTIONS IN: molecular_function unknown; INVOLVED IN: vacuole organization; LOCATED IN: plant-type vacuole membrane; EXPRESSED IN: 23 plant structures; EXPRESSED DURING: 14 growth stages; CONTAINS InterPro DOMAIN/s: WD40 repeat-like (InterPro:IPR011046), Vps16, N-terminal (InterPro:IPR006926), Vacuolar protein sorting-associated protein 16 (InterPro:IPR016534), Vps16, C-ter…
AT5G08415	Chr5:2710816-2713132	24.9697	17.1036	14.9507	-0.545879	-0.738364	0.00747795	0.000459522	protein_coding	lipoic acid synthase family protein		lipoic acid synthase family protein; FUNCTIONS IN: lipoic acid synthase activity, iron-sulfur cluster binding, lipoate synthase activity, catalytic activity; INVOLVED IN: lipoic acid biosynthetic process, lipoate biosynthetic process, metabolic process; LOCATED IN: chloroplast; EXPRESSED IN: 24 plant structures; EXPRESSED DURING: 15 growth stages; CONTAINS InterPro DOMAIN/s: Aldolase-type TIM bar…
AT1G54610	Chr1:20393761-20397195	33.3043	22.8121	23.4126	-0.54591	-0.506829	0.00347456	0.00637185	protein_coding	protein kinase family protein		protein kinase family protein; FUNCTIONS IN: protein serine/threonine kinase activity, protein tyrosine kinase activity, protein kinase activity, kinase activity, ATP binding; INVOLVED IN: protein amino acid phosphorylation, N-terminal protein myristoylation; LOCATED IN: plasma membrane; EXPRESSED IN: 23 plant structures; EXPRESSED DURING: 13 growth stages; CONTAINS InterPro DOMAIN/s: Protein kin…
AT1G53035	Chr1:19761699-19762551	30.7543	21.063	15.5973	-0.54608	-0.977896	0.0167679	7.52e-05	protein_coding	unknown protein		unknown protein; FUNCTIONS IN: molecular_function unknown; INVOLVED IN: biological_process unknown; LOCATED IN: endomembrane system; EXPRESSED IN: 23 plant structures; EXPRESSED DURING: 13 growth stages; BEST Arabidopsis thaliana protein match is: unknown protein (TAIR:AT3G15358.1); Has 18 Blast hits to 18 proteins in 5 species: Archae - 0; Bacteria - 0; Metazoa - 0; Fungi - 0; Plants - 18; Virus…
AT2G25605	Chr2:10899442-10901041	22.6733	15.5237	14.5807	-0.54652	-0.63534	0.0304703	0.018487	protein_coding	unknown protein		unknown protein; FUNCTIONS IN: molecular_function unknown; INVOLVED IN: biological_process unknown; LOCATED IN: chloroplast; Has 54 Blast hits to 54 proteins in 10 species: Archae - 2; Bacteria - 2; Metazoa - 0; Fungi - 0; Plants - 17; Viruses - 0; Other Eukaryotes - 33 (source: NCBI BLink).
AT5G16240	Chr5:5306806-5309932	11.0525	7.56607	6.84396	-0.546751	-0.689868	0.0264895	0.00875811	protein_coding	acyl-(acyl-carrier-protein) desaturase, putative / stearoyl-ACP desaturase, putative		acyl-(acyl-carrier-protein) desaturase, putative / stearoyl-ACP desaturase, putative; FUNCTIONS IN: acyl-[acyl-carrier-protein] desaturase activity, oxidoreductase activity, transition metal ion binding; INVOLVED IN: fatty acid metabolic process, fatty acid biosynthetic process; EXPRESSED IN: 23 plant structures; EXPRESSED DURING: 13 growth stages; CONTAINS InterPro DOMAIN/s: Ribonucleotide reduc…
AT3G08680	Chr3:2637559-2640838	23.7646	16.2643	17.1419	-0.547101	-0.469689	0.00273542	0.0102992	protein_coding	leucine-rich repeat transmembrane protein kinase, putative		leucine-rich repeat transmembrane protein kinase, putative; FUNCTIONS IN: protein serine/threonine kinase activity, kinase activity, ATP binding; INVOLVED IN: transmembrane receptor protein tyrosine kinase signaling pathway, protein amino acid phosphorylation; LOCATED IN: plasma membrane, plant-type cell wall; EXPRESSED IN: 26 plant structures; EXPRESSED DURING: 14 growth stages; CONTAINS InterPr…
AT3G03090	Chr3:700455-704769	14.2939	9.78218	10.2678	-0.54717	-0.475672	0.00963819	0.0314006	protein_coding	AtVGT1 (Arabidopsis thaliana vacuolar glucose transporter 1); carbohydrate transmembrane transporter/ fructose transmembrane transporter/ glucose transmembrane transporter/ sugar:hydrogen symporter	Encodes a vacuolar membrane-localized glucose transporter that can also transport fructose. Mutations in these gene have effects on seed germination and time to flowering.	Arabidopsis thaliana vacuolar glucose transporter 1 (AtVGT1); FUNCTIONS IN: carbohydrate transmembrane transporter activity, sugar:hydrogen symporter activity, glucose transmembrane transporter activity, fructose transmembrane transporter activity; INVOLVED IN: glucose transport, positive regulation of flower development, seed germination, fructose transport, response to nematode; LOCATED IN: pla…
AT4G29040	Chr4:14312302-14314600	103.177	70.5601	64.1535	-0.548196	-0.683923	0.00126518	3.9e-05	protein_coding	RPT2a (regulatory particle AAA-ATPase 2a); ATPase	26S proteasome AAA-ATPase subunit RPT2a (RPT2a) mRNA,	regulatory particle AAA-ATPase 2a (RPT2a); FUNCTIONS IN: ATPase activity; INVOLVED IN: in 18 processes; LOCATED IN: proteasome regulatory particle, base subcomplex, nucleus, membrane; EXPRESSED IN: 30 plant structures; EXPRESSED DURING: 13 growth stages; CONTAINS InterPro DOMAIN/s: ATPase, AAA+ type, core (InterPro:IPR003593), ATPase, AAA-type, core (InterPro:IPR003959), ATPase, AAA-type, conserv…
AT3G52170	Chr3:19346798-19349513	12.6903	8.67771	8.06806	-0.548339	-0.651833	0.0141657	0.00547225	protein_coding	DNA binding		DNA binding; FUNCTIONS IN: DNA binding; INVOLVED IN: biological_process unknown; EXPRESSED IN: 19 plant structures; EXPRESSED DURING: 11 growth stages; BEST Arabidopsis thaliana protein match is: hydroxyproline-rich glycoprotein family protein (TAIR:AT5G58210.4); Has 171 Blast hits to 150 proteins in 58 species: Archae - 6; Bacteria - 49; Metazoa - 41; Fungi - 4; Plants - 38; Viruses - 0; Other E…
AT2G36990	Chr2:15537257-15540139	78.5735	53.7209	55.7788	-0.548561	-0.492728	0.00125494	0.00397035	protein_coding	SIGF (RNA POLYMERASE SIGMA-SUBUNIT F); DNA binding / DNA-directed RNA polymerase/ sigma factor/ transcription factor	Encodes a general sigma factor in chloroplasts and is probably responsible for the recognition of sigma 70 type standard bacteria-type multi-subunit RNA polymerase (PEP) promoters in young cotyledons.	RNA POLYMERASE SIGMA-SUBUNIT F (SIGF); FUNCTIONS IN: DNA-directed RNA polymerase activity, transcription factor activity, sigma factor activity, DNA binding; INVOLVED IN: positive regulation of transcription, regulation of transcription, DNA-dependent, transcription initiation; LOCATED IN: chloroplast; EXPRESSED IN: 21 plant structures; EXPRESSED DURING: 15 growth stages; CONTAINS InterPro DOMAIN…
AT2G45270	Chr2:18666525-18669873	16.4888	11.2724	12.0115	-0.548686	-0.45547	0.00665063	0.030244	protein_coding	glycoprotease M22 family protein		glycoprotease M22 family protein; FUNCTIONS IN: endopeptidase activity, metalloendopeptidase activity, zinc ion binding; INVOLVED IN: proteolysis; EXPRESSED IN: 11 plant structures; EXPRESSED DURING: 7 growth stages; CONTAINS InterPro DOMAIN/s: Peptidase M22, O-sialoglycoprotein endopeptidase (InterPro:IPR009180), Peptidase M22, glycoprotease, subgroup (InterPro:IPR017861), Peptidase M22, glycopr…
AT1G22920	Chr1:8109713-8112051	29.4488	20.1314	18.1723	-0.548761	-0.694866	0.00591694	0.000777107	protein_coding	CSN5A (COP9 SIGNALOSOME 5A)	AJH1 encodes a protein similar to JAB1, a specific mammalian coactivator of AP-1 transcription. Encodes a subunit of the COP9 complex that is involved in protein deneddylation. Plants with mutations in CSN5A and CSN5B have a de-etiolated phenotype.	COP9 SIGNALOSOME 5A (CSN5A); FUNCTIONS IN: molecular_function unknown; INVOLVED IN: in 8 processes; LOCATED IN: signalosome; EXPRESSED IN: 24 plant structures; EXPRESSED DURING: 13 growth stages; CONTAINS InterPro DOMAIN/s: Mov34/MPN/PAD-1 (InterPro:IPR000555); BEST Arabidopsis thaliana protein match is: CSN5B (COP9-SIGNALOSOME 5B); protein binding (TAIR:AT1G71230.1); Has 947 Blast hits to 947 pr…
AT4G02500	Chr4:1101506-1103610	70.3433	48.0872	46.739	-0.548762	-0.588191	0.00131069	0.000490176	protein_coding	XT2 (UDP-XYLOSYLTRANSFERASE 2); UDP-xylosyltransferase/ transferase/ transferase, transferring glycosyl groups / xyloglucan 6-xylosyltransferase	Encodes a protein with xylosyltransferase activity, which is specific for UDP-xylose as donor substrate and for oligosaccharides with a degree of polymerization >4. Although the enzyme utilizes either cellopentaose or cellohexaose, its activity is four-fold higher with cellohexaose as an acceptor compared to cellopentaose. The enzyme is able to add several xylosyl residues to the acceptor forming…	UDP-XYLOSYLTRANSFERASE 2 (XT2); FUNCTIONS IN: xyloglucan 6-xylosyltransferase activity, UDP-xylosyltransferase activity, transferase activity, transferring glycosyl groups, transferase activity; INVOLVED IN: polysaccharide biosynthetic process, xyloglucan biosynthetic process, root hair elongation; LOCATED IN: mitochondrion, integral to membrane; EXPRESSED IN: 22 plant structures; EXPRESSED DURIN…
AT2G42880	Chr2:17840387-17844380	48.0909	32.8734	31.4742	-0.548841	-0.609997	0.00134612	0.000294665	protein_coding	ATMPK20; MAP kinase	member of MAP Kinase	ATMPK20; FUNCTIONS IN: MAP kinase activity; INVOLVED IN: signal transduction; EXPRESSED IN: 24 plant structures; EXPRESSED DURING: 15 growth stages; CONTAINS InterPro DOMAIN/s: Protein kinase, ATP binding site (InterPro:IPR017441), MAP kinase, conserved site (InterPro:IPR003527), Protein kinase, core (InterPro:IPR000719), Serine/threonine protein kinase (InterPro:IPR002290), Serine/threonine prot…
AT4G14220	Chr4:8195880-8198562	24.8794	16.9993	15.2369	-0.549477	-0.705787	0.00533782	0.000472288	protein_coding	RHF1A (RING-H2 GROUP F1A); protein binding / ubiquitin-protein ligase/ zinc ion binding	encodes a RING-type E3 ubiquitin ligase implicated in gametogenesis. RHF1a can interact with the cell cycle inhibitor ICK4/KRP6 in vitro. It apppears to target ICK4KRP6 for degradation following meiosis in order to allow the mitoses associated with megagametogenesis and microgametogenesis to occur. RHF1a is expressed in the carpels throughout floral development. It is expressed in various tissues…	RING-H2 GROUP F1A (RHF1A); FUNCTIONS IN: ubiquitin-protein ligase activity, protein binding, zinc ion binding; INVOLVED IN: regulation of cell cycle, proteasomal protein catabolic process, megagametogenesis, microgametogenesis; LOCATED IN: membrane; EXPRESSED IN: 27 plant structures; EXPRESSED DURING: 12 growth stages; CONTAINS InterPro DOMAIN/s: Zinc finger, RING-type (InterPro:IPR001841), Zinc …
AT5G25100	Chr5:8648102-8651137	76.5433	52.292	47.6538	-0.549686	-0.682088	0.00122408	4.15e-05	protein_coding	endomembrane protein 70, putative		endomembrane protein 70, putative; LOCATED IN: integral to membrane, Golgi apparatus, plasma membrane; EXPRESSED IN: 22 plant structures; EXPRESSED DURING: 13 growth stages; CONTAINS InterPro DOMAIN/s: Nonaspanin (TM9SF) (InterPro:IPR004240); BEST Arabidopsis thaliana protein match is: endomembrane protein 70, putative (TAIR:AT5G10840.1); Has 1029 Blast hits to 1012 proteins in 169 species: Archa…
AT3G06650	Chr3:2079032-2083291	73.839	50.4393	49.9993	-0.549834	-0.560879	0.00127588	0.000899269	protein_coding	ACLB-1; ATP citrate synthase	One of the two genes encoding subunit B of the trimeric enzyme ATP Citrate lyase	ACLB-1; FUNCTIONS IN: ATP citrate synthase activity; INVOLVED IN: acetyl-CoA biosynthetic process; LOCATED IN: citrate lyase complex, membrane; EXPRESSED IN: 23 plant structures; EXPRESSED DURING: 13 growth stages; CONTAINS InterPro DOMAIN/s: Succinyl-CoA synthetase, beta subunit, conserved site (InterPro:IPR017866), Citrate synthase-like, small alpha subdomain (InterPro:IPR016143), Succinyl-CoA …
AT4G29160	Chr4:14380752-14382666	99.8395	68.1924	62.5437	-0.55	-0.67315	0.00809022	6.08e-05	protein_coding	SNF7.1		SNF7.1; INVOLVED IN: vesicle-mediated transport; LOCATED IN: ESCRT III complex; EXPRESSED IN: 23 plant structures; EXPRESSED DURING: 13 growth stages; CONTAINS InterPro DOMAIN/s: Snf7 (InterPro:IPR005024); BEST Arabidopsis thaliana protein match is: SNF7.2 (TAIR:AT2G19830.1); Has 1405 Blast hits to 1405 proteins in 174 species: Archae - 0; Bacteria - 25; Metazoa - 599; Fungi - 312; Plants - 280; …
AT2G06530	Chr2:2588544-2590453	75.1317	51.2973	54.6887	-0.55054	-0.456584	0.00196812	0.0109948	protein_coding	VPS2.1		VPS2.1; INVOLVED IN: vesicle-mediated transport; LOCATED IN: ESCRT III complex; EXPRESSED IN: 24 plant structures; EXPRESSED DURING: 15 growth stages; CONTAINS InterPro DOMAIN/s: Snf7 (InterPro:IPR005024); BEST Arabidopsis thaliana protein match is: VPS2.3 (VACUOLAR PROTEIN SORTING-ASSOCIATED PROTEIN 2.3) (TAIR:AT1G03950.1); Has 1847 Blast hits to 1844 proteins in 191 species: Archae - 6; Bacteri…
AT2G21600	Chr2:9242800-9244833	51.047	34.8393	36.4625	-0.55111	-0.483814	0.00382397	0.0129293	protein_coding	ATRER1B	Key player of retrieval of ER membrane proteins	ATRER1B; FUNCTIONS IN: molecular_function unknown; INVOLVED IN: retrograde vesicle-mediated transport, Golgi to ER; LOCATED IN: endoplasmic reticulum, Golgi apparatus, cis-Golgi network; EXPRESSED IN: 25 plant structures; EXPRESSED DURING: 15 growth stages; CONTAINS InterPro DOMAIN/s: Retrieval of early ER protein Rer1 (InterPro:IPR004932); BEST Arabidopsis thaliana protein match is: ATRER1A (TAI…
AT2G01720	Chr2:317029-320264	52.2329	35.6456	36.5866	-0.551232	-0.512045	0.00154886	0.00329911	protein_coding	ribophorin I family protein		ribophorin I family protein; FUNCTIONS IN: oligosaccharyl transferase activity, dolichyl-diphosphooligosaccharide-protein glycotransferase activity; INVOLVED IN: protein amino acid glycosylation; LOCATED IN: endoplasmic reticulum, plasma membrane, plant-type cell wall; EXPRESSED IN: 25 plant structures; EXPRESSED DURING: 13 growth stages; CONTAINS InterPro DOMAIN/s: Ribophorin I (InterPro:IPR0076…
AT5G12430	Chr5:4027978-4034086	15.9497	10.8843	12.2535	-0.551276	-0.378735	0.00203831	0.0387535	protein_coding	DNAJ heat shock N-terminal domain-containing protein		DNAJ heat shock N-terminal domain-containing protein; FUNCTIONS IN: heat shock protein binding, binding; INVOLVED IN: protein folding; LOCATED IN: chloroplast; EXPRESSED IN: 24 plant structures; EXPRESSED DURING: 15 growth stages; CONTAINS InterPro DOMAIN/s: Tetratricopeptide TPR-1 (InterPro:IPR001440), Tetratricopeptide-like helical (InterPro:IPR011990), Heat shock protein DnaJ, N-terminal (Inte…
AT1G16880	Chr1:5773591-5778484	393.145	268.215	247.337	-0.551674	-0.666986	0.00735292	0.00276498	protein_coding	uridylyltransferase-related		uridylyltransferase-related; INVOLVED IN: response to cold; LOCATED IN: chloroplast thylakoid membrane, stromule, chloroplast stroma, chloroplast, chloroplast envelope; EXPRESSED IN: 22 plant structures; EXPRESSED DURING: 13 growth stages; BEST Arabidopsis thaliana protein match is: ACT domain-containing protein (TAIR:AT5G04740.1); Has 304 Blast hits to 276 proteins in 50 species: Archae - 0; Bac…
AT1G69730	Chr1:26228631-26231339	15.1465	10.3328	9.35322	-0.551753	-0.693856	0.00566329	0.000609246	protein_coding	protein kinase family protein		protein kinase family protein; FUNCTIONS IN: kinase activity; INVOLVED IN: protein amino acid phosphorylation; LOCATED IN: endomembrane system, integral to membrane; EXPRESSED IN: 18 plant structures; EXPRESSED DURING: 12 growth stages; CONTAINS InterPro DOMAIN/s: Wall-associated kinase (InterPro:IPR013695), Protein kinase, ATP binding site (InterPro:IPR017441), EGF-like calcium-binding, conserve…
AT3G10210	Chr3:3160236-3161614	23.3458	15.9174	16.1858	-0.552558	-0.526834	0.0219462	0.0399148	protein_coding			FUNCTIONS IN: molecular_function unknown; INVOLVED IN: biological_process unknown; LOCATED IN: cellular_component unknown; EXPRESSED IN: 23 plant structures; EXPRESSED DURING: 13 growth stages; CONTAINS InterPro DOMAIN/s: Cellular retinaldehyde-binding/triple function, C-terminal (InterPro:IPR001251); BEST Arabidopsis thaliana protein match is: Rho-GTPase-activating protein-related (TAIR:AT4G3575…
AT3G49670	Chr3:18417564-18421106	33.086	22.5522	21.3913	-0.552953	-0.627599	0.0015841	0.000257239	protein_coding	BAM2 (BARELY ANY MERISTEM 2); ATP binding / protein binding / protein kinase/ protein serine/threonine kinase	Encodes a CLAVATA1-related receptor kinase-like protein required for both shoot and flower meristem function. Very similar to BAM1,with more than 85% a.a. identity. It has a broad expression pattern and is involved in vascular strand development in the leaf, control of leaf shape, size and symmetry, male gametophyte development and ovule specification and function. Anthers of double mutants (bam1…	BARELY ANY MERISTEM 2 (BAM2); FUNCTIONS IN: protein binding, protein serine/threonine kinase activity, protein kinase activity, ATP binding; INVOLVED IN: in 9 processes; LOCATED IN: plasma membrane; EXPRESSED IN: 29 plant structures; EXPRESSED DURING: 15 growth stages; CONTAINS InterPro DOMAIN/s: Protein kinase, core (InterPro:IPR000719), Leucine-rich repeat, N-terminal (InterPro:IPR013210), Leuc…
AT5G02890	Chr5:670064-671471	30.832	21.0113	18.0033	-0.553266	-0.774569	0.00596781	0.000187796	protein_coding	transferase family protein		transferase family protein; FUNCTIONS IN: transferase activity, transferring acyl groups other than amino-acyl groups, transferase activity; INVOLVED IN: biological_process unknown; LOCATED IN: cellular_component unknown; EXPRESSED IN: 21 plant structures; EXPRESSED DURING: 12 growth stages; CONTAINS InterPro DOMAIN/s: Transferase (InterPro:IPR003480); BEST Arabidopsis thaliana protein match is: …
AT1G15730	Chr1:5406024-5409987	45.7983	31.2101	29.1864	-0.553282	-0.648401	0.00276044	0.000390054	protein_coding	PRLI-interacting factor L, putative		PRLI-interacting factor L, putative; EXPRESSED IN: 23 plant structures; EXPRESSED DURING: 13 growth stages; CONTAINS InterPro DOMAIN/s: Cobalamin (vitamin B12) biosynthesis CobW-like (InterPro:IPR003495), Cobalamin (vitamin B12) biosynthesis CobW-like, C-terminal (InterPro:IPR011629); BEST Arabidopsis thaliana protein match is: PTAC17 (PLASTID TRANSCRIPTIONALLY ACTIVE17) (TAIR:AT1G80480.1); Has 1…
AT1G47200	Chr1:17298030-17298817	46.4674	31.6643	28.731	-0.553362	-0.692012	0.00781123	0.00135957	protein_coding	WPP2	WPP family members contains an NE targeting domain. This domain, called the WPP domain after a highly conserved Trp-Pro-Pro motif, is necessary for NE targeting of WPP1. RNAi suppression of WPP2 resulted in reduced mitotic activity.	WPP2; FUNCTIONS IN: molecular_function unknown; INVOLVED IN: mitosis, lateral root development; LOCATED IN: plasma membrane, nuclear outer membrane; EXPRESSED IN: 24 plant structures; EXPRESSED DURING: 15 growth stages; BEST Arabidopsis thaliana protein match is: WPP1 (WPP domain protein 1) (TAIR:AT5G43070.1); Has 100 Blast hits to 100 proteins in 24 species: Archae - 0; Bacteria - 0; Metazoa - 8…
AT3G56910	Chr3:21066123-21070356	705.676	480.859	407.777	-0.553394	-0.789629	0.0021299	7.54e-06	protein_coding	PSRP5 (PLASTID-SPECIFIC 50S RIBOSOMAL PROTEIN 5)		PLASTID-SPECIFIC 50S RIBOSOMAL PROTEIN 5 (PSRP5); FUNCTIONS IN: molecular_function unknown; INVOLVED IN: biological_process unknown; LOCATED IN: thylakoid, chloroplast thylakoid membrane, chloroplast, chloroplast envelope; EXPRESSED IN: 22 plant structures; EXPRESSED DURING: 13 growth stages; Has 25 Blast hits to 25 proteins in 10 species: Archae - 0; Bacteria - 0; Metazoa - 2; Fungi - 0; Plants …
AT3G08710	Chr3:2645166-2646497	35.5159	24.198	24.4579	-0.553575	-0.536564	0.0127853	0.0182461	protein_coding	ATH9 (thioredoxin H-type 9)		thioredoxin H-type 9 (ATH9); INVOLVED IN: N-terminal protein myristoylation, cell redox homeostasis; LOCATED IN: cytosol, nucleus, plasma membrane; EXPRESSED IN: 24 plant structures; EXPRESSED DURING: 15 growth stages; CONTAINS InterPro DOMAIN/s: Thioredoxin fold (InterPro:IPR012335), Thioredoxin, core (InterPro:IPR015467), Thioredoxin domain (InterPro:IPR013766), Thioredoxin, conserved site (Int…
AT5G19990	Chr5:6752005-6755080	44.7978	30.5211	30.3099	-0.553621	-0.562041	0.00192795	0.00161959	protein_coding	RPT6A (REGULATORY PARTICLE TRIPLE-A ATPASE 6A); ATPase	26S proteasome AAA-ATPase subunit	REGULATORY PARTICLE TRIPLE-A ATPASE 6A (RPT6A); FUNCTIONS IN: ATPase activity; INVOLVED IN: ubiquitin-dependent protein catabolic process; LOCATED IN: proteasome regulatory particle, base subcomplex, nucleus, plasma membrane; EXPRESSED IN: guard cell; CONTAINS InterPro DOMAIN/s: ATPase, AAA+ type, core (InterPro:IPR003593), ATPase, AAA-type, core (InterPro:IPR003959), ATPase, AAA-type, conserved …
AT1G71970	Chr1:27093027-27094027	16.0232	10.9149	9.50846	-0.553856	-0.751277	0.0405186	0.0104301	protein_coding	unknown protein		unknown protein; FUNCTIONS IN: molecular_function unknown; INVOLVED IN: biological_process unknown; LOCATED IN: chloroplast; EXPRESSED IN: 22 plant structures; EXPRESSED DURING: 13 growth stages; BEST Arabidopsis thaliana protein match is: unknown protein (TAIR:AT1G22680.1); Has 38 Blast hits to 38 proteins in 9 species: Archae - 0; Bacteria - 0; Metazoa - 3; Fungi - 0; Plants - 30; Viruses - 0; …
AT1G07990	Chr1:2477156-2483138	21.1312	14.3915	16.0684	-0.55416	-0.393558	0.00208764	0.0326247	protein_coding	SIT4 phosphatase-associated family protein		SIT4 phosphatase-associated family protein; INVOLVED IN: biological_process unknown; LOCATED IN: endomembrane system; EXPRESSED IN: 23 plant structures; EXPRESSED DURING: 13 growth stages; CONTAINS InterPro DOMAIN/s: SIT4 phosphatase-associated protein (InterPro:IPR007587); BEST Arabidopsis thaliana protein match is: unknown protein (TAIR:AT2G28360.1); Has 810 Blast hits to 697 proteins in 146 sp…
AT1G14720	Chr1:5066635-5068645	46.3332	31.554	29.305	-0.554222	-0.659299	0.00234087	0.000281663	protein_coding	XTR2 (XYLOGLUCAN ENDOTRANSGLYCOSYLASE RELATED 2); hydrolase, acting on glycosyl bonds / xyloglucan:xyloglucosyl transferase	member of Glycoside Hydrolase Family 16	XYLOGLUCAN ENDOTRANSGLYCOSYLASE RELATED 2 (XTR2); FUNCTIONS IN: hydrolase activity, acting on glycosyl bonds, xyloglucan:xyloglucosyl transferase activity; INVOLVED IN: fruit development, stamen filament development; LOCATED IN: endomembrane system, cell wall, apoplast; EXPRESSED IN: 22 plant structures; EXPRESSED DURING: 13 growth stages; CONTAINS InterPro DOMAIN/s: Xyloglucan endotransglucosyla…
AT3G54690	Chr3:20246538-20248140	24.2264	16.4964	13.6925	-0.554429	-0.821601	0.00637472	9.83e-05	protein_coding	sugar isomerase (SIS) domain-containing protein / CBS domain-containing protein		sugar isomerase (SIS) domain-containing protein / CBS domain-containing protein; FUNCTIONS IN: isomerase activity, sugar binding; INVOLVED IN: carbohydrate metabolic process; EXPRESSED IN: 23 plant structures; EXPRESSED DURING: 15 growth stages; CONTAINS InterPro DOMAIN/s: KpsF/GutQ (InterPro:IPR004800), Sugar isomerase (SIS) (InterPro:IPR001347), Cystathionine beta-synthase, core (InterPro:IPR00…
AT1G21700	Chr1:7620000-7624136	14.2207	9.68015	10.5198	-0.554894	-0.433291	0.00450487	0.0312059	protein_coding	ATSWI3C (SWITCH/SUCROSE NONFERMENTING 3C); DNA binding	a member of the Arabidopsis SWI3 gene family. Protein physically interacts with ATSWI3B and ATSWI3A, the other two members of the SWI3 family. Homologous to yeast SWI3 & RSC8, components of the SWI/SNF and RSC chromatin remodeling complexes. Referred to as CHB3 in Zhou et al (2003).	SWITCH/SUCROSE NONFERMENTING 3C (ATSWI3C); FUNCTIONS IN: DNA binding; INVOLVED IN: chromatin remodeling; LOCATED IN: SWI/SNF complex, chromatin remodeling complex; EXPRESSED IN: 23 plant structures; EXPRESSED DURING: 15 growth stages; CONTAINS InterPro DOMAIN/s: SANT, DNA-binding (InterPro:IPR001005), Homeodomain-like (InterPro:IPR009057), Myb, DNA-binding (InterPro:IPR014778), SWIRM (InterPro:IP…
AT4G34720	Chr4:16567823-16569295	170.272	115.876	106.357	-0.555256	-0.677331	0.00113618	4.76e-05	protein_coding	AVA-P1; ATPase/ proton-transporting ATPase, rotational mechanism	vacuolar H+-pumping ATPase 16 kDa proteolipid (ava-p1)	AVA-P1; FUNCTIONS IN: ATPase activity, proton-transporting ATPase activity, rotational mechanism; INVOLVED IN: proton transport, ATP synthesis coupled proton transport; LOCATED IN: vacuole; EXPRESSED IN: 23 plant structures; EXPRESSED DURING: 15 growth stages; CONTAINS InterPro DOMAIN/s: ATPase, F0/V0 complex, subunit C (InterPro:IPR002379), ATPase, V0 complex, proteolipid subunit C, eukaryotic (…
AT1G01180	Chr1:75632-77446	9.70504	6.60455	5.85857	-0.555272	-0.726588	0.0458631	0.0159012	protein_coding	unknown protein		unknown protein; INVOLVED IN: biological_process unknown; EXPRESSED IN: sperm cell, hypocotyl; BEST Arabidopsis thaliana protein match is: unknown protein (TAIR:AT5G19270.1); Has 228 Blast hits to 228 proteins in 32 species: Archae - 0; Bacteria - 48; Metazoa - 2; Fungi - 0; Plants - 30; Viruses - 0; Other Eukaryotes - 148 (source: NCBI BLink).
AT1G69030	Chr1:25947264-25949262	23.3683	15.9019	15.3094	-0.555355	-0.60854	0.0127617	0.00934416	protein_coding			INVOLVED IN: biological_process unknown; EXPRESSED IN: 24 plant structures; EXPRESSED DURING: 15 growth stages; CONTAINS InterPro DOMAIN/s: BSD (InterPro:IPR005607); BEST Arabidopsis thaliana protein match is: BSD domain-containing protein (TAIR:AT1G26300.1); Has 173 Blast hits to 173 proteins in 34 species: Archae - 4; Bacteria - 4; Metazoa - 52; Fungi - 10; Plants - 92; Viruses - 0; Other Eukar…
AT2G32990	Chr2:14003249-14006017	7.63958	5.19864	3.52237	-0.55536	-1.11535	0.0408523	0.000305175	protein_coding	AtGH9B8 (Arabidopsis thaliana glycosyl hydrolase 9B8); catalytic/ hydrolase, hydrolyzing O-glycosyl compounds		Arabidopsis thaliana glycosyl hydrolase 9B8 (AtGH9B8); FUNCTIONS IN: hydrolase activity, hydrolyzing O-glycosyl compounds, catalytic activity; INVOLVED IN: carbohydrate metabolic process; LOCATED IN: endomembrane system; EXPRESSED IN: 17 plant structures; EXPRESSED DURING: 11 growth stages; CONTAINS InterPro DOMAIN/s: Six-hairpin glycosidase (InterPro:IPR012341), Glycoside hydrolase, family 9, ac…
AT3G07270	Chr3:2313997-2317188	26.8651	18.28	15.0034	-0.555471	-0.838843	0.00417332	1.66e-05	protein_coding	GTP cyclohydrolase I		GTP cyclohydrolase I; FUNCTIONS IN: GTP cyclohydrolase I activity; INVOLVED IN: tetrahydrofolate biosynthetic process, biosynthetic process; LOCATED IN: cytoplasm; EXPRESSED IN: 24 plant structures; EXPRESSED DURING: 15 growth stages; CONTAINS InterPro DOMAIN/s: GTP cyclohydrolase I (InterPro:IPR001474); Has 9830 Blast hits to 5158 proteins in 1246 species: Archae - 70; Bacteria - 5063; Metazoa -…
AT1G64890	Chr1:24109541-24111400	12.9429	8.80449	8.54008	-0.555845	-0.598237	0.0141471	0.012119	protein_coding	integral membrane transporter family protein		integral membrane transporter family protein; FUNCTIONS IN: transporter activity; INVOLVED IN: transport; LOCATED IN: membrane; EXPRESSED IN: 22 plant structures; EXPRESSED DURING: 13 growth stages; CONTAINS InterPro DOMAIN/s: Major facilitator superfamily, general substrate transporter (InterPro:IPR016196), Biopterin transport-related protein BT1 (InterPro:IPR004324); BEST Arabidopsis thaliana p…
AT4G30600	Chr4:14937839-14941018	59.3409	40.3651	43.1399	-0.555918	-0.458406	0.00108418	0.00783478	protein_coding	signal recognition particle receptor alpha subunit family protein		signal recognition particle receptor alpha subunit family protein; FUNCTIONS IN: in 6 functions; INVOLVED IN: intracellular protein transport, protein targeting, SRP-dependent cotranslational protein targeting to membrane; LOCATED IN: endoplasmic reticulum, signal recognition particle, endoplasmic reticulum targeting; EXPRESSED IN: 25 plant structures; EXPRESSED DURING: 15 growth stages; CONTAINS…
AT2G43790	Chr2:18138306-18142369	37.0438	25.1745	24.8011	-0.557267	-0.577232	0.00212717	0.0015107	protein_coding	ATMPK6 (ARABIDOPSIS THALIANA MAP KINASE 6); MAP kinase/ kinase	Encodes a MAP kinase induced by pathogens, ethylene biosynthesis, oxidative stress and osmotic stress.Also involved in ovule development. Homozygous mutants in a MPK3 heterozygous background are female sterile due to defects in integument development.	ARABIDOPSIS THALIANA MAP KINASE 6 (ATMPK6); FUNCTIONS IN: MAP kinase activity, kinase activity; INVOLVED IN: in 18 processes; LOCATED IN: cellular_component unknown; EXPRESSED IN: 27 plant structures; EXPRESSED DURING: 15 growth stages; CONTAINS InterPro DOMAIN/s: Protein kinase, ATP binding site (InterPro:IPR017441), JNK MAP kinase (InterPro:IPR008351), Serine/threonine protein kinase (InterPro:…
AT5G16910	Chr5:5561678-5565580	10.3671	7.04462	6.4591	-0.557415	-0.681007	0.004053	0.000626685	protein_coding	CSLD2 (CELLULOSE-SYNTHASE LIKE D2); cellulose synthase/ transferase, transferring glycosyl groups	encodes a gene similar to cellulose synthase. Located in golgi membranes.	CELLULOSE-SYNTHASE LIKE D2 (CSLD2); FUNCTIONS IN: cellulose synthase activity, transferase activity, transferring glycosyl groups; INVOLVED IN: response to cold, plant-type cell wall biogenesis, polysaccharide biosynthetic process, root hair elongation; LOCATED IN: Golgi apparatus, plasma membrane, integral to Golgi membrane; EXPRESSED IN: 23 plant structures; EXPRESSED DURING: 13 growth stages; …
AT5G22770	Chr5:7579262-7588249	13.8662	9.42063	9.69792	-0.557681	-0.514232	0.0231083	0.0257955	protein_coding	alpha-ADR (alpha-adaptin); binding / protein binding / protein transporter		alpha-adaptin (alpha-ADR); FUNCTIONS IN: protein transporter activity, protein binding, binding; INVOLVED IN: intracellular protein transport, vesicle-mediated transport, protein transport; LOCATED IN: plasma membrane, membrane; EXPRESSED IN: male gametophyte, pollen tube, leaf; EXPRESSED DURING: M germinated pollen stage; CONTAINS InterPro DOMAIN/s: Clathrin adaptor, alpha/beta/gamma-adaptin, ap…
AT4G38660	Chr4:18066176-18068205	15.1819	10.3139	9.75785	-0.557769	-0.636121	0.0198174	0.0112734	protein_coding	thaumatin, putative		thaumatin, putative; FUNCTIONS IN: molecular_function unknown; INVOLVED IN: response to other organism; LOCATED IN: anchored to membrane; EXPRESSED IN: 19 plant structures; EXPRESSED DURING: 13 growth stages; CONTAINS InterPro DOMAIN/s: Thaumatin, pathogenesis-related (InterPro:IPR001938); BEST Arabidopsis thaliana protein match is: unknown protein (TAIR:AT4G24180.1); Has 1098 Blast hits to 1079 …
AT1G21750	Chr1:7645699-7648841	146.073	99.208	83.9614	-0.558161	-0.797294	0.0131551	8.75e-05	protein_coding	ATPDIL1-1 (PDI-LIKE 1-1); protein disulfide isomerase	Encodes a protein disulfide isomerase-like (PDIL) protein, a member of a multigene family within the thioredoxin (TRX) superfamily; isoform contains non-consensus GA donor splice site at intron 9. Transcript levels for this gene are up-regulated in response to three different chemical inducers of ER stress (dithiothreitol, beta-mercaptoethanol, and tunicamycin). Neither AtIRE1-2 nor AtbZIP60 appe…	PDI-LIKE 1-1 (ATPDIL1-1); FUNCTIONS IN: protein disulfide isomerase activity; INVOLVED IN: embryonic development, response to salt stress, regulation of programmed cell death, response to endoplasmic reticulum stress, seed development; LOCATED IN: in 8 components; EXPRESSED IN: 29 plant structures; EXPRESSED DURING: 15 growth stages; CONTAINS InterPro DOMAIN/s: Thioredoxin fold (InterPro:IPR01233…
AT4G29750	Chr4:14569727-14572804	32.0796	21.7837	23.6177	-0.558405	-0.44019	0.0015896	0.0136584	protein_coding	RNA binding		RNA binding; FUNCTIONS IN: RNA binding; LOCATED IN: chloroplast; EXPRESSED IN: 22 plant structures; EXPRESSED DURING: 13 growth stages; CONTAINS InterPro DOMAIN/s: RNA-binding, CRM domain (InterPro:IPR001890); BEST Arabidopsis thaliana protein match is: RNA binding (TAIR:AT3G23070.1); Has 286 Blast hits to 224 proteins in 36 species: Archae - 2; Bacteria - 0; Metazoa - 30; Fungi - 4; Plants - 237…
AT5G44520	Chr5:17934286-17936527	35.6869	24.231	23.8704	-0.55854	-0.578577	0.00359434	0.00300827	protein_coding	ribose 5-phosphate isomerase-related		ribose 5-phosphate isomerase-related; FUNCTIONS IN: ribose-5-phosphate isomerase activity; INVOLVED IN: glucose catabolic process to lactate and acetate, 5-phosphoribose 1-diphosphate biosynthetic process, reductive pentose-phosphate cycle, D-ribose catabolic process, pentose-phosphate shunt, non-oxidative branch; LOCATED IN: chloroplast; EXPRESSED IN: 24 plant structures; EXPRESSED DURING: 15 gr…
AT4G27470	Chr4:13734998-13736518	18.4479	12.5252	12.7446	-0.558618	-0.531968	0.0216414	0.0397738	protein_coding	zinc finger (C3HC4-type RING finger) family protein		zinc finger (C3HC4-type RING finger) family protein; FUNCTIONS IN: protein binding, zinc ion binding; EXPRESSED IN: 24 plant structures; EXPRESSED DURING: 15 growth stages; CONTAINS InterPro DOMAIN/s: Zinc finger, RING-type, conserved site (InterPro:IPR017907), Zinc finger, RING-type (InterPro:IPR001841), Zinc finger, RING/FYVE/PHD-type (InterPro:IPR013083); BEST Arabidopsis thaliana protein matc…
AT1G31230	Chr1:11156801-11163274	42.0983	28.5813	27.1359	-0.558689	-0.631963	0.00291205	0.000602431	protein_coding	AK-HSDH I (ASPARTATE KINASE-HOMOSERINE DEHYDROGENASE I); aspartate kinase/ homoserine dehydrogenase	Encodes a bifunctional aspartate kinase/homoserine dehydrogenase. These two activities catalyze the first and the third steps toward the synthesis of the essential amino acids threonine, isoleucine and methionine.	ASPARTATE KINASE-HOMOSERINE DEHYDROGENASE I (AK-HSDH I); FUNCTIONS IN: homoserine dehydrogenase activity, aspartate kinase activity; INVOLVED IN: aspartate family amino acid biosynthetic process; LOCATED IN: chloroplast stroma, chloroplast; EXPRESSED IN: 22 plant structures; EXPRESSED DURING: 13 growth stages; CONTAINS InterPro DOMAIN/s: Aspartate/glutamate/uridylate kinase (InterPro:IPR001048), …
AT3G13120	Chr3:4219774-4221630	492.593	334.409	303.875	-0.558782	-0.69532	0.00176067	9.42e-05	protein_coding	30S ribosomal protein S10, chloroplast, putative		30S ribosomal protein S10, chloroplast, putative; FUNCTIONS IN: structural constituent of ribosome, RNA binding; INVOLVED IN: translation; LOCATED IN: small ribosomal subunit, chloroplast; EXPRESSED IN: 22 plant structures; EXPRESSED DURING: 13 growth stages; CONTAINS InterPro DOMAIN/s: Ribosomal protein S10, bacterial (InterPro:IPR005731), Ribosomal protein S10, conserved site (InterPro:IPR01826…
AT1G13180	Chr1:4495027-4498469	8.01189	5.43885	4.86225	-0.558842	-0.71892	0.0332321	0.0109036	protein_coding	DIS1 (DISTORTED TRICHOMES 1); ATP binding / actin binding / protein binding / structural constituent of cytoskeleton	Mutant has defect in trichome cell expansion and actin organization resulting in a distorted trichome phenotype.	DISTORTED TRICHOMES 1 (DIS1); FUNCTIONS IN: protein binding, actin binding, structural constituent of cytoskeleton, ATP binding; INVOLVED IN: cell morphogenesis, multidimensional cell growth, actin filament organization, trichome morphogenesis; LOCATED IN: Arp2/3 protein complex; EXPRESSED IN: 23 plant structures; EXPRESSED DURING: 14 growth stages; CONTAINS InterPro DOMAIN/s: Actin/actin-like (I…
AT1G79930	Chr1:30063475-30067547	52.1817	35.4142	32.8529	-0.559216	-0.665929	0.00118897	7.79e-05	protein_coding	HSP91; ATP binding	encodes high molecular weight heat shock protein 70 not a HSP90 homolog, mRNA is constitutively expressed but transiently induced after heat shock	HSP91; FUNCTIONS IN: ATP binding; INVOLVED IN: protein folding, response to cadmium ion, response to heat; LOCATED IN: nucleus, plasma membrane; EXPRESSED IN: 6 plant structures; EXPRESSED DURING: seedling growth; CONTAINS InterPro DOMAIN/s: Heat shock protein Hsp70 (InterPro:IPR001023), Heat shock protein 70 (InterPro:IPR013126); BEST Arabidopsis thaliana protein match is: ATP binding (TAIR:AT1G…
AT4G12830	Chr4:7531140-7536263	32.7283	22.2105	22.6375	-0.559296	-0.530228	0.00436053	0.00763075	protein_coding	hydrolase, alpha/beta fold family protein		hydrolase, alpha/beta fold family protein; FUNCTIONS IN: hydrolase activity; LOCATED IN: chloroplast; EXPRESSED IN: 15 plant structures; EXPRESSED DURING: 9 growth stages; CONTAINS InterPro DOMAIN/s: Alpha/beta hydrolase fold-1 (InterPro:IPR000073); BEST Arabidopsis thaliana protein match is: hydrolase, alpha/beta fold family protein (TAIR:AT1G52510.2); Has 8452 Blast hits to 8450 proteins in 913…
AT5G14030	Chr5:4526783-4529614	123.829	84.0226	69.6347	-0.559502	-0.828877	0.0203902	6.69e-05	protein_coding	translocon-associated protein beta (TRAPB) family protein		translocon-associated protein beta (TRAPB) family protein; FUNCTIONS IN: molecular_function unknown; INVOLVED IN: biological_process unknown; LOCATED IN: plasma membrane; EXPRESSED IN: 25 plant structures; EXPRESSED DURING: 15 growth stages; CONTAINS InterPro DOMAIN/s: Translocon-associated beta (InterPro:IPR008856); Has 154 Blast hits to 154 proteins in 64 species: Archae - 0; Bacteria - 0; Meta…
AT4G23730	Chr4:12362483-12365098	29.503	20.018	19.5917	-0.559562	-0.589018	0.00274673	0.00184448	protein_coding	aldose 1-epimerase family protein		aldose 1-epimerase family protein; FUNCTIONS IN: isomerase activity, carbohydrate binding, aldose 1-epimerase activity, catalytic activity; INVOLVED IN: galactose metabolic process, carbohydrate metabolic process; LOCATED IN: cellular_component unknown; EXPRESSED IN: 25 plant structures; EXPRESSED DURING: 14 growth stages; CONTAINS InterPro DOMAIN/s: Glycoside hydrolase-type carbohydrate-binding …
AT3G26340	Chr3:9650416-9652897	20.0473	13.6022	13.274	-0.559571	-0.593203	0.0171542	0.0171073	protein_coding	20S proteasome beta subunit E, putative		20S proteasome beta subunit E, putative; FUNCTIONS IN: endopeptidase activity, threonine-type endopeptidase activity; INVOLVED IN: ubiquitin-dependent protein catabolic process; LOCATED IN: proteasome core complex; EXPRESSED IN: guard cell; CONTAINS InterPro DOMAIN/s: Proteasome, beta-type subunit, conserved site (InterPro:IPR016050), Peptidase T1A, proteasome beta-subunit (InterPro:IPR000243), 2…
AT4G24020	Chr4:12479751-12483993	20.0367	13.5949	14.9586	-0.559577	-0.420077	0.00176155	0.0209282	protein_coding	NLP7 (NIN LIKE PROTEIN 7); transcription factor	Encodes NIN Like Protein 7 (NLP7). Modulates nitrate sensing and metabolism. Mutants of NLP7 show features of nitrogen-starved plants and are tolerant to drought stress. Localized in the nucleus and functions as a putative transcription factor.	NIN LIKE PROTEIN 7 (NLP7); FUNCTIONS IN: transcription factor activity; INVOLVED IN: nitrate assimilation, response to water deprivation, response to nitrate, stomatal movement; LOCATED IN: nucleus; EXPRESSED IN: 27 plant structures; EXPRESSED DURING: 13 growth stages; CONTAINS InterPro DOMAIN/s: Octicosapeptide/Phox/Bem1p (InterPro:IPR000270), Plant regulator RWP-RK (InterPro:IPR003035); BEST Ar…
AT3G27850	Chr3:10324838-10325713	444.906	301.807	267.291	-0.559877	-0.733493	0.0012628	1.73e-05	protein_coding	RPL12-C (ribosomal protein l12-c); structural constituent of ribosome	50S ribosomal protein L12-C	ribosomal protein l12-c (RPL12-C); FUNCTIONS IN: structural constituent of ribosome; INVOLVED IN: defense response to bacterium, translation; LOCATED IN: in 6 components; EXPRESSED IN: juvenile leaf, leaf; CONTAINS InterPro DOMAIN/s: Ribosomal protein L7/L12 (InterPro:IPR000206), Ribosomal protein L12, chloroplast (InterPro:IPR015608), Ribosomal protein L7/L12, C-terminal/adaptor protein ClpS-lik…
AT1G56045	Chr1:20962623-20963464	670.45	454.731	403.709	-0.560116	-0.730216	0.00119033	1.66e-05	protein_coding	ribosomal protein L41 family protein		ribosomal protein L41 family protein; FUNCTIONS IN: structural constituent of ribosome; INVOLVED IN: translation; LOCATED IN: ribosome; CONTAINS InterPro DOMAIN/s: Ribosomal protein L41 (InterPro:IPR007836); Has 170 Blast hits to 170 proteins in 66 species: Archae - 0; Bacteria - 0; Metazoa - 77; Fungi - 35; Plants - 49; Viruses - 0; Other Eukaryotes - 9 (source: NCBI BLink).
AT1G71500	Chr1:26935981-26937607	244.522	165.806	157.606	-0.560464	-0.632041	0.00110223	0.000217701	protein_coding	Rieske (2Fe-2S) domain-containing protein		Rieske (2Fe-2S) domain-containing protein; FUNCTIONS IN: electron carrier activity, oxidoreductase activity, 2 iron, 2 sulfur cluster binding; INVOLVED IN: oxidation reduction; LOCATED IN: chloroplast thylakoid membrane, chloroplast, chloroplast envelope; EXPRESSED IN: 23 plant structures; EXPRESSED DURING: 14 growth stages; CONTAINS InterPro DOMAIN/s: Rieske [2Fe-2S] iron-sulphur domain (InterPr…
AT4G30060	Chr4:14689128-14692480	6.39098	4.33275	3.4707	-0.560755	-0.879213	0.0474613	0.00489356	protein_coding	unknown protein		unknown protein; FUNCTIONS IN: molecular_function unknown; INVOLVED IN: biological_process unknown; LOCATED IN: cellular_component unknown; EXPRESSED IN: 13 plant structures; EXPRESSED DURING: 8 growth stages; CONTAINS InterPro DOMAIN/s: Protein of unknown function DUF266, plant (InterPro:IPR004949); BEST Arabidopsis thaliana protein match is: unknown protein (TAIR:AT2G19160.1); Has 337 Blast hit…
AT1G21630	Chr1:7581151-7588151	24.9	16.8806	17.9788	-0.560779	-0.468247	0.00105438	0.00664286	protein_coding	calcium-binding EF hand family protein		calcium-binding EF hand family protein; FUNCTIONS IN: calcium ion binding; LOCATED IN: cytosol, plasma membrane; EXPRESSED IN: 25 plant structures; EXPRESSED DURING: 15 growth stages; CONTAINS InterPro DOMAIN/s: EF-HAND 2 (InterPro:IPR018249), EPS15 homology (EH) (InterPro:IPR000261), EF-Hand type (InterPro:IPR011992), Calcium-binding EF-hand (InterPro:IPR002048); BEST Arabidopsis thaliana protei…
AT5G36930	Chr5:14567621-14572630	17.4352	11.8194	12.6445	-0.560841	-0.461892	0.00792795	0.0377454	protein_coding	disease resistance protein (TIR-NBS-LRR class), putative		disease resistance protein (TIR-NBS-LRR class), putative; FUNCTIONS IN: transmembrane receptor activity, protein binding, ATP binding; INVOLVED IN: signal transduction, defense response, apoptosis, innate immune response; LOCATED IN: intrinsic to membrane; EXPRESSED IN: 19 plant structures; EXPRESSED DURING: 13 growth stages; CONTAINS InterPro DOMAIN/s: NB-ARC (InterPro:IPR002182), Leucine-rich r…
[truncated: 3,159 more rows]
