# Supplementary material for: ABA Is Required for Plant Acclimation to a Combination of Salt and Heat Stress
Source: PLoS One. 2016 Jan 29;11(1):e0147625. doi: 10.1371/journal.pone.0147625 (PMC4733103; doi:10.1371/journal.pone.0147625)
Supplement: S14 Table — (XLSX) [file pone.0147625.s024.xlsx]

## Sheet: S14 Table
S14 Table Transcripts significantly down-regulated in response to salt, heat and a combination of salt and heat stress
gene_id	locus	FPKM_Control	FPKM_Salt	FPKM_Heat	FPKM_Salt+Heat	log2(fold_change) for Control, Salt	log2(fold_change) for Control, Heat	log2(fold_change) for Control, Salt+Heat	q_value for Control, Salt	q_value for Control, Heat	q_value for Control, Salt+Heat		Type	Short_description	Curator summary	Description
AT2G26020	Chr2:11089249-11089597	43.7862	7.44855	4.34769	0	-2.5084	-3.33215	-.1797690+309	0.000886821	1.87e-05	3.48e-07		protein_coding	PDF1.2b (plant defensin 1.2b)	Predicted to encode a PR (pathogenesis-related) protein. Belongs to the plant defensin (PDF) family with the following members: At1g75830/PDF1.1, At5g44420/PDF1.2a, At2g26020/PDF1.2b, At5g44430/PDF1.2c, At2g26010/PDF1.3, At1g19610/PDF1.4, At1g55010/PDF1.5, At2g02120/PDF2.1, At2g02100/PDF2.2, At2g02130/PDF2.3, At1g61070/PDF2.4, At5g63660/PDF2.5, At2g02140/PDF2.6, At5g38330/PDF3.1 and At4g30070/PDF…	plant defensin 1.2b (PDF1.2b); FUNCTIONS IN: molecular_function unknown; INVOLVED IN: defense response; LOCATED IN: endomembrane system, cell wall; EXPRESSED IN: 8 plant structures; EXPRESSED DURING: 8 growth stages; CONTAINS InterPro DOMAIN/s: Gamma thionin (InterPro:IPR008176), Knottin (InterPro:IPR003614); BEST Arabidopsis thaliana protein match is: PDF1.2c (plant defensin 1.2c) (TAIR:AT5G4443…
AT3G25050	Chr3:9126850-9128416	3.35457	0.0575488	0.2661	0	-5.81815	-3.65608	-.1797690+309	0.0270751	0.000140512	5.33e-06		protein_coding	XTH3 (XYLOGLUCAN ENDOTRANSGLUCOSYLASE/HYDROLASE 3); hydrolase, acting on glycosyl bonds / xyloglucan:xyloglucosyl transferase	encodes a xyloglucan endotransglucosylase/hydrolase. Higher expression in flowers and in response to IAA treatment.	XYLOGLUCAN ENDOTRANSGLUCOSYLASE/HYDROLASE 3 (XTH3); FUNCTIONS IN: hydrolase activity, acting on glycosyl bonds, xyloglucan:xyloglucosyl transferase activity; INVOLVED IN: photoperiodism, flowering, plant-type cell wall biogenesis; LOCATED IN: endomembrane system, cell wall, apoplast; EXPRESSED IN: leaf whorl, petal, sepal, flower; EXPRESSED DURING: 4 anthesis, petal differentiation and expansion …
AT5G22520	Chr5:7478929-7479527	8.26556	2.86106	0.109403	0	-1.48352	-6.23938	-.1797690+309	0.0324911	0.00212851	6.18e-07		protein_coding	unknown protein		unknown protein; FUNCTIONS IN: molecular_function unknown; INVOLVED IN: biological_process unknown; LOCATED IN: cellular_component unknown; BEST Arabidopsis thaliana protein match is: unknown protein (TAIR:AT5G22530.1); Has 10 Blast hits to 10 proteins in 1 species: Archae - 0; Bacteria - 0; Metazoa - 0; Fungi - 0; Plants - 10; Viruses - 0; Other Eukaryotes - 0 (source: NCBI BLink).
AT4G08950	Chr4:5740296-5741524	33.878	19.9056	15.9455	25.0271	-0.720136	-1.0872	-0.43526	0.000109478	3.26e-08	0.0344625		protein_coding	EXO (EXORDIUM)		EXORDIUM (EXO); FUNCTIONS IN: molecular_function unknown; INVOLVED IN: response to brassinosteroid stimulus; LOCATED IN: cell wall, plant-type cell wall; EXPRESSED IN: 21 plant structures; EXPRESSED DURING: 13 growth stages; CONTAINS InterPro DOMAIN/s: Phosphate-induced protein 1 conserved region (InterPro:IPR006766); BEST Arabidopsis thaliana protein match is: PHI-1 (PHOSPHATE-INDUCED 1) (TAIR:A…
AT3G46600	Chr3:17157923-17159965	35.9697	24.575	19.7723	26.2683	-0.502546	-0.863301	-0.451862	0.00323072	6.26e-06	0.0108298		protein_coding	scarecrow transcription factor family protein		scarecrow transcription factor family protein; FUNCTIONS IN: transcription factor activity; INVOLVED IN: response to chitin, regulation of transcription; LOCATED IN: cellular_component unknown; EXPRESSED IN: 22 plant structures; EXPRESSED DURING: 13 growth stages; CONTAINS InterPro DOMAIN/s: GRAS transcription factor (InterPro:IPR005202); BEST Arabidopsis thaliana protein match is: scarecrow-like…
AT5G42050	Chr5:16815488-16817301	136.737	96.7717	88.4856	99.6079	-0.451705	-0.62789	-0.455475	0.00440212	0.000196923	0.0089533		protein_coding			FUNCTIONS IN: molecular_function unknown; EXPRESSED IN: 22 plant structures; EXPRESSED DURING: 13 growth stages; CONTAINS InterPro DOMAIN/s: Development and cell death domain (InterPro:IPR013989), Kelch related (InterPro:IPR013089); BEST Arabidopsis thaliana protein match is: unknown protein (TAIR:AT3G27090.1); Has 5084 Blast hits to 2870 proteins in 85 species: Archae - 0; Bacteria - 24; Metazoa…
AT4G17870	Chr4:9928677-9929518	53.4517	35.5647	39.254	38.8459	-0.540749	-0.445395	-0.458876	0.00802924	0.0253933	0.0242088		protein_coding			FUNCTIONS IN: molecular_function unknown; INVOLVED IN: biological_process unknown; LOCATED IN: cellular_component unknown; EXPRESSED IN: 25 plant structures; EXPRESSED DURING: 15 growth stages; CONTAINS InterPro DOMAIN/s: Streptomyces cyclase/dehydrase (InterPro:IPR005031); BEST Arabidopsis thaliana protein match is: unknown protein (TAIR:AT5G46790.1); Has 177 Blast hits to 177 proteins in 18 spe…
AT1G79600	Chr1:29949924-29952690	62.8627	46.8287	47.9279	45.4398	-0.37777	-0.391338	-0.466652	0.0324911	0.0256734	0.00673539		protein_coding	ABC1 family protein		ABC1 family protein; FUNCTIONS IN: protein kinase activity, ATP binding; INVOLVED IN: protein amino acid phosphorylation; LOCATED IN: chloroplast, plastoglobule; EXPRESSED IN: 21 plant structures; EXPRESSED DURING: 13 growth stages; CONTAINS InterPro DOMAIN/s: ABC-1 (InterPro:IPR004147), Protein kinase, core (InterPro:IPR000719), Protein kinase-like (InterPro:IPR011009); BEST Arabidopsis thaliana…
AT3G16720	Chr3:5692737-5694127	16.22	9.62898	10.3552	11.4515	-0.705276	-0.647423	-0.500633	0.00429682	0.00551466	0.0407119		protein_coding	ATL2; protein binding / zinc ion binding	RING-H2 protein induced after exposure to chitin or inactivated crude cellulase preparations.	ATL2; FUNCTIONS IN: protein binding, zinc ion binding; INVOLVED IN: response to chitin, defense response; EXPRESSED IN: 22 plant structures; EXPRESSED DURING: 13 growth stages; CONTAINS InterPro DOMAIN/s: Zinc finger, RING-type (InterPro:IPR001841), Zinc finger, RING/FYVE/PHD-type (InterPro:IPR013083); BEST Arabidopsis thaliana protein match is: protein binding / zinc ion binding (TAIR:AT4G15975.…
AT5G04720	Chr5:1360711-1363884	19.4326	13.4853	14.4622	13.5984	-0.480046	-0.426193	-0.513443	0.0115716	0.0235696	0.00608211		protein_coding	ADR1-L2 (ADR1-like 2); ATP binding / nucleoside-triphosphatase/ nucleotide binding / protein binding		ADR1-like 2 (ADR1-L2); FUNCTIONS IN: protein binding, nucleoside-triphosphatase activity, nucleotide binding, ATP binding; INVOLVED IN: defense response, apoptosis; EXPRESSED IN: 22 plant structures; EXPRESSED DURING: 13 growth stages; CONTAINS InterPro DOMAIN/s: ATPase, AAA+ type, core (InterPro:IPR003593), Disease resistance, plant (InterPro:IPR014011), NB-ARC (InterPro:IPR002182), Leucine-rich…
AT3G01060	Chr3:16642-18840	41.5719	29.4661	26.0793	28.9838	-0.449513	-0.672705	-0.518766	0.0438078	0.00023132	0.00628321		protein_coding	unknown protein		unknown protein; FUNCTIONS IN: molecular_function unknown; INVOLVED IN: biological_process unknown; EXPRESSED IN: 21 plant structures; EXPRESSED DURING: 13 growth stages; Has 469 Blast hits to 469 proteins in 133 species: Archae - 0; Bacteria - 209; Metazoa - 0; Fungi - 45; Plants - 30; Viruses - 0; Other Eukaryotes - 185 (source: NCBI BLink).
AT5G64370	Chr5:25739177-25741212	50.767	36.7961	38.365	34.7578	-0.417295	-0.404101	-0.544958	0.0261323	0.0259344	0.00208402		protein_coding	BETA-UP (beta-ureidopropionase); beta-ureidopropionase	PYD3 encodes a beta-ureidopropionase which, when expressed in E. coli, has been shown to convert beta-ureidopropionate into beta-alanine.	beta-ureidopropionase (BETA-UP); FUNCTIONS IN: beta-ureidopropionase activity; INVOLVED IN: nitrogen compound metabolic process; LOCATED IN: cellular_component unknown; EXPRESSED IN: 24 plant structures; EXPRESSED DURING: 13 growth stages; CONTAINS InterPro DOMAIN/s: Nitrilase/cyanide hydratase and apolipoprotein N-acyltransferase (InterPro:IPR003010); BEST Arabidopsis thaliana protein match is: …
AT4G33920	Chr4:16260662-16262981	30.9837	20.7358	23.0455	21.078	-0.532341	-0.427022	-0.554173	0.00427705	0.0252341	0.00361422		protein_coding	protein phosphatase 2C family protein / PP2C family protein		protein phosphatase 2C family protein / PP2C family protein; FUNCTIONS IN: protein serine/threonine phosphatase activity, catalytic activity; INVOLVED IN: protein amino acid dephosphorylation; LOCATED IN: mitochondrion, protein serine/threonine phosphatase complex; EXPRESSED IN: 23 plant structures; EXPRESSED DURING: 13 growth stages; CONTAINS InterPro DOMAIN/s: Protein phosphatase 2C, manganese/…
AT5G28770	Chr5:10796458-10798222	18.0327	10.5342	11.9088	12.266	-0.728496	-0.598583	-0.554351	0.00854328	0.0143681	0.021758		protein_coding	BZO2H3; DNA binding / protein heterodimerization/ transcription factor	bZIP protein BZO2H3 mRNA, partial cds	BZO2H3; FUNCTIONS IN: transcription factor activity, protein heterodimerization activity, DNA binding; INVOLVED IN: regulation of transcription, DNA-dependent; LOCATED IN: nucleus; EXPRESSED IN: 22 plant structures; EXPRESSED DURING: 13 growth stages; CONTAINS InterPro DOMAIN/s: Basic-leucine zipper (bZIP) transcription factor (InterPro:IPR004827), bZIP transcription factor, bZIP-1 (InterPro:IPR0…
AT3G05900	Chr3:1760904-1764212	36.4686	26.7417	18.2717	24.5326	-0.400523	-0.997045	-0.570355	0.0319818	1.49e-08	0.00121508		protein_coding	neurofilament protein-related		neurofilament protein-related; FUNCTIONS IN: molecular_function unknown; INVOLVED IN: biological_process unknown; LOCATED IN: cellular_component unknown; EXPRESSED IN: 22 plant structures; EXPRESSED DURING: 14 growth stages; BEST Arabidopsis thaliana protein match is: unknown protein (TAIR:AT2G22795.1); Has 88911 Blast hits to 46125 proteins in 1886 species: Archae - 581; Bacteria - 14673; Metazo…
AT4G15530	Chr4:8864827-8870967	22.2871	12.8544	11.9	14.7729	-0.74691	-0.905256	-0.591664	0.00582071	0.000299812	0.0237781		protein_coding	PPDK (pyruvate orthophosphate dikinase); kinase/ pyruvate, phosphate dikinase	The product of this long transcript was shown to be targeted to the chloroplast, whereas the shorter transcript (no targeting sequence) accumulates in the cytosol. They were also found in slightly different tissues.	pyruvate orthophosphate dikinase (PPDK); FUNCTIONS IN: pyruvate, phosphate dikinase activity, kinase activity; INVOLVED IN: response to absence of light, phosphorylation; LOCATED IN: cytosol, nucleus, chloroplast stroma, chloroplast; EXPRESSED IN: 22 plant structures; EXPRESSED DURING: 11 growth stages; CONTAINS InterPro DOMAIN/s: PEP-utilising enzyme, mobile region (InterPro:IPR008279), ATP-gras…
AT5G06320	Chr5:1928390-1931768	174.765	93.699	101.01	113.824	-0.852266	-0.790917	-0.617011	4.6e-10	3.09e-06	0.000320853		protein_coding	NHL3	encodes a protein whose sequence is similar to tobacco hairpin-induced gene (HIN1) and Arabidopsis non-race specific disease resistance gene (NDR1). Expression of this gene is induced by cucumber mosaic virus, spermine and Pseudomonas syringae pv. tomato DC3000. The gene product is localized to the plasma membrane.	NHL3; FUNCTIONS IN: molecular_function unknown; INVOLVED IN: defense response to virus, defense response to bacterium, response to bacterium; LOCATED IN: plasma membrane; EXPRESSED IN: 28 plant structures; EXPRESSED DURING: 13 growth stages; CONTAINS InterPro DOMAIN/s: Harpin-induced 1 (InterPro:IPR010847); BEST Arabidopsis thaliana protein match is: NHL2 (TAIR:AT3G11650.1); Has 675 Blast hits to…
AT1G73500	Chr1:27639090-27640529	15.106	8.74379	9.02542	9.7426	-0.741746	-0.743051	-0.631142	0.00269209	0.00149707	0.0104711		protein_coding	MKK9 (MAP KINASE KINASE 9); MAP kinase kinase/ kinase/ protein kinase activator	member of MAP Kinase Kinase family. Autophosphorylates and also phosphorylates MPK3 and MPK6. Independently involved in ethylene and calmalexin biosynthesis. Induces transcription of ACS2, ACS6, ERF1, ERF2, ERF5, ERF6, CYP79B2, CYP79B3, CYP71A13 and PAD3.	MAP KINASE KINASE 9 (MKK9); FUNCTIONS IN: protein kinase activator activity, MAP kinase kinase activity, kinase activity; INVOLVED IN: in 6 processes; LOCATED IN: mitochondrion; EXPRESSED IN: 21 plant structures; EXPRESSED DURING: 13 growth stages; CONTAINS InterPro DOMAIN/s: Protein kinase, ATP binding site (InterPro:IPR017441), Protein kinase, core (InterPro:IPR000719), Serine/threonine protein…
AT2G25200	Chr2:10736482-10737654	17.6563	8.9425	8.84852	11.2274	-0.934396	-0.996679	-0.651563	0.00017048	4.94e-05	0.0107787		protein_coding	unknown protein		unknown protein; FUNCTIONS IN: molecular_function unknown; INVOLVED IN: biological_process unknown; EXPRESSED IN: 18 plant structures; EXPRESSED DURING: 9 growth stages; CONTAINS InterPro DOMAIN/s: Protein of unknown function DUF868, plant (InterPro:IPR008586); BEST Arabidopsis thaliana protein match is: unknown protein (TAIR:AT5G11000.1); Has 140 Blast hits to 140 proteins in 9 species: Archae -…
AT4G17245	Chr4:9669364-9670005	29.4479	14.3558	10.9024	18.4658	-0.989492	-1.43352	-0.671717	0.000696272	1.07e-06	0.0208354		protein_coding	zinc finger (C3HC4-type RING finger) family protein		zinc finger (C3HC4-type RING finger) family protein; FUNCTIONS IN: protein binding, zinc ion binding; EXPRESSED IN: 19 plant structures; EXPRESSED DURING: 11 growth stages; CONTAINS InterPro DOMAIN/s: Zinc finger, RING-type (InterPro:IPR001841), Zinc finger, RING/FYVE/PHD-type (InterPro:IPR013083); BEST Arabidopsis thaliana protein match is: zinc finger (C3HC4-type RING finger) family protein (TA…
AT5G54160	Chr5:21981995-21984363	104.102	58.6392	78.7531	64.8368	-0.781023	-0.402592	-0.68152	1.51e-08	0.0215722	4.69e-05		protein_coding	ATOMT1 (O-METHYLTRANSFERASE 1); caffeate O-methyltransferase/ myricetin 3'-O-methyltransferase/ quercetin 3-O-methyltransferase	A caffeic acid/5-hydroxyferulic acid O-methyltransferase. Interacts with 14-4-3 proteins in yeast 2 hybrid assay. AtOMT1 (At5g54160) encodes a flavonol 3╞-O-methyltransferase that is highly active towards quercetin and myricetin. The substrate specificity identifies the enzyme as flavonol 3╞-methyltransferase which replaces the former annotation of the gene to encode a caffeic acid/5-hydroxyferul…	O-METHYLTRANSFERASE 1 (ATOMT1); FUNCTIONS IN: myricetin 3'-O-methyltransferase activity, quercetin 3-O-methyltransferase activity, caffeate O-methyltransferase activity; INVOLVED IN: flavonol biosynthetic process, lignin biosynthetic process; LOCATED IN: cytosol, nucleus, plasma membrane, cytoplasm; EXPRESSED IN: 23 plant structures; EXPRESSED DURING: 13 growth stages; CONTAINS InterPro DOMAIN/s:…
AT5G54960	Chr5:22310686-22312761	85.9517	57.7416	58.4495	53.1986	-0.526874	-0.556335	-0.690542	0.000428092	0.0010677	3.64e-05		protein_coding	PDC2 (pyruvate decarboxylase-2); carboxy-lyase/ catalytic/ magnesium ion binding / pyruvate decarboxylase/ thiamin pyrophosphate binding	pyruvate decarboxylase-2	pyruvate decarboxylase-2 (PDC2); FUNCTIONS IN: pyruvate decarboxylase activity, magnesium ion binding, carboxy-lyase activity, thiamin pyrophosphate binding, catalytic activity; INVOLVED IN: response to hypoxia; LOCATED IN: cellular_component unknown; EXPRESSED IN: 24 plant structures; EXPRESSED DURING: 13 growth stages; CONTAINS InterPro DOMAIN/s: Thiamine pyrophosphate enzyme, central region (I…
AT5G40720	Chr5:16297897-16300001	9.1326	5.80162	4.56068	5.54769	-0.607528	-1.00178	-0.717541	0.0350257	5.33e-05	0.00575264		protein_coding			FUNCTIONS IN: molecular_function unknown; INVOLVED IN: biological_process unknown; LOCATED IN: cellular_component unknown; CONTAINS InterPro DOMAIN/s: Protein of unknown function DUF23 (InterPro:IPR008166); BEST Arabidopsis thaliana protein match is: zinc finger (C3HC4-type RING finger) family protein (TAIR:AT3G27330.1); Has 216 Blast hits to 216 proteins in 64 species: Archae - 0; Bacteria - 120…
AT1G05010	Chr1:1431189-1432858	286.778	197.483	200.439	174.042	-0.491168	-0.516772	-0.718903	0.0016927	0.0035841	3.81e-05		protein_coding	EFE (ETHYLENE-FORMING ENZYME); 1-aminocyclopropane-1-carboxylate oxidase	Encodes 1-aminocyclopropane-1-carboxylate oxidase	ETHYLENE-FORMING ENZYME (EFE); FUNCTIONS IN: 1-aminocyclopropane-1-carboxylate oxidase activity; INVOLVED IN: response to fungus, ethylene biosynthetic process; EXPRESSED IN: 22 plant structures; EXPRESSED DURING: 13 growth stages; CONTAINS InterPro DOMAIN/s: 2OG-Fe(II) oxygenase (InterPro:IPR005123); BEST Arabidopsis thaliana protein match is: ACO2 (ACC OXIDASE 2); 1-aminocyclopropane-1-carboxyl…
AT5G61600	Chr5:24766385-24767430	25.4869	10.0442	6.33478	15.4668	-1.29635	-2.00839	-0.718989	4.57e-09	1.72e-14	0.00239338		protein_coding	ethylene-responsive element-binding family protein	encodes a member of the ERF (ethylene response factor) subfamily B-3 of ERF/AP2 transcription factor family. The protein contains one AP2 domain. There are 18 members in this subfamily including ATERF-1, ATERF-2, AND ATERF-5.	ethylene-responsive element-binding family protein; FUNCTIONS IN: transcription factor activity, DNA binding; INVOLVED IN: regulation of transcription, DNA-dependent; LOCATED IN: nucleus; EXPRESSED IN: 22 plant structures; EXPRESSED DURING: 13 growth stages; CONTAINS InterPro DOMAIN/s: DNA-binding, integrase-type (InterPro:IPR016177), Pathogenesis-related transcriptional factor and ERF, DNA-bindi…
AT2G36050	Chr2:15135571-15136749	12.6777	7.71169	3.98998	7.64242	-0.670135	-1.66784	-0.728597	0.0486413	9.03e-08	0.0142077		protein_coding	OFP15 (ARABIDOPSIS THALIANA OVATE FAMILY PROTEIN 15)		ARABIDOPSIS THALIANA OVATE FAMILY PROTEIN 15 (OFP15); LOCATED IN: chloroplast; EXPRESSED IN: sepal, carpel, stamen; EXPRESSED DURING: 4 anthesis, petal differentiation and expansion stage; CONTAINS InterPro DOMAIN/s: Protein of unknown function DUF623, plant (InterPro:IPR006458); BEST Arabidopsis thaliana protein match is: OFP18 (OVATE FAMILY PROTEIN 18) (TAIR:AT3G52540.1); Has 131 Blast hits to …
AT5G15350	Chr5:4984958-4986239	87.7467	64.3538	58.8013	52.842	-0.400277	-0.577497	-0.730064	0.0486413	0.00139675	5.08e-05		protein_coding	plastocyanin-like domain-containing protein		plastocyanin-like domain-containing protein; FUNCTIONS IN: electron carrier activity, copper ion binding; LOCATED IN: anchored to plasma membrane, plasma membrane, vacuole, anchored to membrane; EXPRESSED IN: 24 plant structures; EXPRESSED DURING: 13 growth stages; CONTAINS InterPro DOMAIN/s: Plastocyanin-like (InterPro:IPR003245), Cupredoxin (InterPro:IPR008972); BEST Arabidopsis thaliana protei…
AT1G27770	Chr1:9671637-9676157	25.4594	17.7986	16.496	15.2182	-0.469388	-0.626081	-0.7408	0.00507896	0.00028976	1.32e-05		protein_coding	ACA1 (AUTO-INHIBITED CA2+-ATPASE 1); calcium channel/ calcium-transporting ATPase/ calmodulin binding	Encodes a chloroplast envelope Ca2+-ATPase with an N-terminal autoinhibitor.	AUTO-INHIBITED CA2+-ATPASE 1 (ACA1); FUNCTIONS IN: calmodulin binding, calcium-transporting ATPase activity, calcium channel activity; INVOLVED IN: cation transport, calcium ion transport, metabolic process, ATP biosynthetic process; LOCATED IN: endoplasmic reticulum, plasma membrane, chloroplast inner membrane; EXPRESSED IN: 24 plant structures; EXPRESSED DURING: 13 growth stages; CONTAINS Inter…
AT4G14320	Chr4:8242504-8243899	326.001	243.296	204.008	194.258	-0.375122	-0.676247	-0.745305	0.0356906	5.64e-05	7.09e-06		protein_coding	60S ribosomal protein L36a/L44 (RPL36aB)		60S ribosomal protein L36a/L44 (RPL36aB); FUNCTIONS IN: structural constituent of ribosome; INVOLVED IN: translation; LOCATED IN: cytosolic large ribosomal subunit, ribosome; EXPRESSED IN: 22 plant structures; EXPRESSED DURING: 13 growth stages; CONTAINS InterPro DOMAIN/s: Ribosomal protein L44e (InterPro:IPR000552), Ribosomal protein, zinc-binding (InterPro:IPR011332); BEST Arabidopsis thaliana …
AT5G67480	Chr5:26930938-26933093	120.378	76.2565	61.009	71.6622	-0.611599	-0.980478	-0.746691	3.55e-05	2.7e-08	0.000162956		protein_coding	BT4 (BTB AND TAZ DOMAIN PROTEIN 4); protein binding / transcription regulator	BTB and TAZ domain protein. Located in cytoplasm and expressed in fruit, flower and leaves.	BTB AND TAZ DOMAIN PROTEIN 4 (BT4); FUNCTIONS IN: protein binding, transcription regulator activity; INVOLVED IN: response to auxin stimulus, response to gibberellin stimulus; LOCATED IN: plasma membrane, cytoplasm; EXPRESSED IN: 27 plant structures; EXPRESSED DURING: 15 growth stages; CONTAINS InterPro DOMAIN/s: BTB/POZ (InterPro:IPR013069), Zinc finger, TAZ-type (InterPro:IPR000197), BTB/POZ fo…
AT3G22910	Chr3:8116334-8119388	3.68435	1.79198	2.23649	2.17929	-0.992816	-0.720174	-0.755952	0.00278408	0.0152996	0.019942		protein_coding	calcium-transporting ATPase, plasma membrane-type, putative / Ca(2+)-ATPase, putative (ACA13)		calcium-transporting ATPase, plasma membrane-type, putative / Ca(2+)-ATPase, putative (ACA13); FUNCTIONS IN: calmodulin binding, calcium-transporting ATPase activity; INVOLVED IN: cation transport, calcium ion transport, metabolic process, ATP biosynthetic process; LOCATED IN: membrane; EXPRESSED IN: 12 plant structures; EXPRESSED DURING: 4 anthesis, LP.04 four leaves visible, C globular stage, p…
AT2G31865	Chr2:13546595-13549536	12.8233	8.1259	6.35609	7.56453	-0.611123	-1.01255	-0.759846	0.032366	5.2e-05	0.00506681		protein_coding	poly (ADP-ribose) glycohydrolase (PARG) family protein		poly (ADP-ribose) glycohydrolase (PARG) family protein; FUNCTIONS IN: poly(ADP-ribose) glycohydrolase activity; INVOLVED IN: carbohydrate metabolic process; LOCATED IN: cellular_component unknown; CONTAINS InterPro DOMAIN/s: Poly(ADP-ribose) glycohydrolase (InterPro:IPR007724); BEST Arabidopsis thaliana protein match is: TEJ (Sanskrit for 'bright'); poly(ADP-ribose) glycohydrolase (TAIR:AT2G31870…
AT1G19450	Chr1:6731433-6734882	19.9034	13.2949	13.5561	11.6987	-0.5351	-0.554074	-0.765066	0.00839789	0.00468457	0.00013759		protein_coding	integral membrane protein, putative / sugar transporter family protein		integral membrane protein, putative / sugar transporter family protein; FUNCTIONS IN: carbohydrate transmembrane transporter activity, sugar:hydrogen symporter activity; INVOLVED IN: transport, transmembrane transport; LOCATED IN: plasma membrane, vacuole, membrane; EXPRESSED IN: 25 plant structures; EXPRESSED DURING: 15 growth stages; CONTAINS InterPro DOMAIN/s: Sugar transporter, conserved site…
AT5G08790	Chr5:2856739-2860262	44.8745	25.3862	26.5001	26.0704	-0.774808	-0.759899	-0.781885	1.08e-05	0.000151036	0.000118046		protein_coding	ATAF2; transcription activator	induced by wounding, belongs to a large family of putative transcriptional activators with NAC domain.	ATAF2; FUNCTIONS IN: transcription activator activity; INVOLVED IN: in 8 processes; LOCATED IN: nucleus; EXPRESSED IN: primary root, lateral root, root cap of the lateral root, cotyledon, adult leaf; CONTAINS InterPro DOMAIN/s: No apical meristem (NAM) protein (InterPro:IPR003441); BEST Arabidopsis thaliana protein match is: ANAC102 (ARABIDOPSIS NAC DOMAIN CONTAINING PROTEIN 102); transcription f…
AT1G71040	Chr1:26796965-26800322	31.0169	20.9388	20.766	18.0097	-0.519834	-0.578833	-0.782678	0.0028958	0.00132463	1.2e-05		protein_coding	LPR2 (Low Phosphate Root2); copper ion binding / oxidoreductase		Low Phosphate Root2 (LPR2); FUNCTIONS IN: oxidoreductase activity, copper ion binding; INVOLVED IN: cellular response to phosphate starvation; LOCATED IN: cell wall, membrane; EXPRESSED IN: 22 plant structures; EXPRESSED DURING: 13 growth stages; CONTAINS InterPro DOMAIN/s: Cupredoxin (InterPro:IPR008972), Multicopper oxidase, type 2 (InterPro:IPR011706), Multicopper oxidase, type 1 (InterPro:IPR…
AT1G29920	Chr1:10474783-10475959	4228.2	2390.91	2115.33	2416.52	-0.775442	-0.999162	-0.805516	0.00476911	0.000249637	0.00966684		protein_coding	CAB2 (CHLOROPHYLL A/B-BINDING PROTEIN 2); chlorophyll binding	Encodes lhcb1.1 a component of the LHCIIb light harvesting complex associated with photosystem II.	CHLOROPHYLL A/B-BINDING PROTEIN 2 (CAB2); FUNCTIONS IN: chlorophyll binding; INVOLVED IN: response to blue light, response to red light, response to far red light, photosynthesis; LOCATED IN: light-harvesting complex, thylakoid, chloroplast thylakoid membrane, apoplast, chloroplast; EXPRESSED IN: 13 plant structures; CONTAINS InterPro DOMAIN/s: Chlorophyll A-B binding protein (InterPro:IPR001344)…
AT4G27280	Chr4:13663575-13664240	28.3611	11.3255	11.2036	16.1231	-1.27729	-1.33995	-0.813184	8e-06	3.1e-06	0.00538939		protein_coding	calcium-binding EF hand family protein		calcium-binding EF hand family protein; FUNCTIONS IN: calcium ion binding; INVOLVED IN: biological_process unknown; EXPRESSED IN: 23 plant structures; EXPRESSED DURING: 13 growth stages; CONTAINS InterPro DOMAIN/s: EF-HAND 1 (InterPro:IPR018247), EF-HAND 2 (InterPro:IPR018249), EF-Hand type (InterPro:IPR011992); BEST Arabidopsis thaliana protein match is: PBP1 (PINOID-BINDING PROTEIN 1); calcium …
AT3G57520	Chr3:21288764-21293158	48.1611	25.1962	31.0988	27.1968	-0.88762	-0.631013	-0.822833	6.6e-11	0.000205889	2.58e-06		protein_coding	AtSIP2 (Arabidopsis thaliana seed imbibition 2); hydrolase, hydrolyzing O-glycosyl compounds		Arabidopsis thaliana seed imbibition 2 (AtSIP2); FUNCTIONS IN: hydrolase activity, hydrolyzing O-glycosyl compounds; LOCATED IN: cellular_component unknown; EXPRESSED IN: 24 plant structures; EXPRESSED DURING: 15 growth stages; CONTAINS InterPro DOMAIN/s: Glycoside hydrolase, catalytic core (InterPro:IPR017853), Raffinose synthase (InterPro:IPR008811); BEST Arabidopsis thaliana protein match is: …
AT2G17040	Chr2:7407122-7408270	36.0233	21.7323	15.1785	20.3399	-0.682048	-1.2469	-0.82302	0.00099778	4.26e-09	0.000155218		protein_coding	anac036 (Arabidopsis NAC domain containing protein 36); transcription factor		Arabidopsis NAC domain containing protein 36 (anac036); FUNCTIONS IN: transcription factor activity; INVOLVED IN: multicellular organismal development, response to chitin; LOCATED IN: cellular_component unknown; EXPRESSED IN: 16 plant structures; EXPRESSED DURING: 9 growth stages; CONTAINS InterPro DOMAIN/s: No apical meristem (NAM) protein (InterPro:IPR003441); BEST Arabidopsis thaliana protein …
AT1G76990	Chr1:28932161-28935550	53.2408	33.8424	22.6409	29.9982	-0.606659	-1.2336	-0.826061	0.00494568	9.17e-11	3.94e-05		protein_coding	ACR3; amino acid binding		ACR3; FUNCTIONS IN: amino acid binding; INVOLVED IN: nitrogen compound metabolic process, metabolic process; LOCATED IN: cytosol; EXPRESSED IN: 22 plant structures; EXPRESSED DURING: 13 growth stages; CONTAINS InterPro DOMAIN/s: Protein-PII uridylyltransferase (InterPro:IPR010043), Amino acid-binding ACT (InterPro:IPR002912); BEST Arabidopsis thaliana protein match is: ACR4 (ACT REPEAT 4); amino …
AT4G04490	Chr4:2231956-2234638	6.1902	2.83442	3.67505	3.48043	-1.07989	-0.752221	-0.829121	0.000705942	0.00963819	0.00935543		protein_coding	protein kinase family protein		protein kinase family protein; FUNCTIONS IN: kinase activity; INVOLVED IN: protein amino acid phosphorylation; LOCATED IN: endomembrane system; EXPRESSED IN: 7 plant structures; EXPRESSED DURING: 7 growth stages; CONTAINS InterPro DOMAIN/s: Protein kinase, ATP binding site (InterPro:IPR017441), Protein kinase, core (InterPro:IPR000719), Protein of unknown function DUF26 (InterPro:IPR002902), Seri…
AT2G43910	Chr2:18184460-18187028	118.796	80.564	53.5189	66.6202	-0.513238	-1.15036	-0.832856	0.0410162	5.3e-07	7.54e-05		protein_coding	thiol methyltransferase, putative		thiol methyltransferase, putative; FUNCTIONS IN: methyltransferase activity, thiopurine S-methyltransferase activity; INVOLVED IN: metabolic process; LOCATED IN: plasma membrane; EXPRESSED IN: guard cell, cultured cell, leaf; CONTAINS InterPro DOMAIN/s: Thiopurine S-methyltransferase (InterPro:IPR008854); BEST Arabidopsis thaliana protein match is: thiol methyltransferase, putative (TAIR:AT2G4392…
AT3G53260	Chr3:19744050-19746780	29.6176	20.1226	18.4682	16.5892	-0.510595	-0.681413	-0.834611	0.00230132	9.03e-05	1.5e-06		protein_coding	PAL2; phenylalanine ammonia-lyase	Encodes phenylalanine lyase.	PAL2; FUNCTIONS IN: phenylalanine ammonia-lyase activity; INVOLVED IN: response to oxidative stress, phenylpropanoid biosynthetic process, response to wounding, defense response; LOCATED IN: cytoplasm; EXPRESSED IN: 22 plant structures; EXPRESSED DURING: 13 growth stages; CONTAINS InterPro DOMAIN/s: Phenylalanine/histidine ammonia-lyase (InterPro:IPR001106), L-Aspartase-like (InterPro:IPR008948),…
AT5G19550	Chr5:6598016-6601819	52.4961	38.4431	30.813	29.383	-0.402446	-0.768674	-0.835632	0.0296916	7.36e-06	1.07e-06		protein_coding	ASP2 (ASPARTATE AMINOTRANSFERASE 2); L-aspartate:2-oxoglutarate aminotransferase	Nitrogen metabolism. Major cytosolic isoenzyme controlling aspartate biosynthesis in the light.	ASPARTATE AMINOTRANSFERASE 2 (ASP2); FUNCTIONS IN: L-aspartate:2-oxoglutarate aminotransferase activity; INVOLVED IN: nitrogen compound metabolic process; LOCATED IN: cytosol, cell wall, plasma membrane; EXPRESSED IN: 26 plant structures; EXPRESSED DURING: 13 growth stages; CONTAINS InterPro DOMAIN/s: Pyridoxal phosphate-dependent transferase, major region (InterPro:IPR015424), Aminotransferase, …
AT4G08390	Chr4:5314904-5317456	70.9458	48.064	47.7887	39.5832	-0.51472	-0.570049	-0.840232	0.0126164	0.00940117	0.000103471		protein_coding	SAPX (STROMAL ASCORBATE PEROXIDASE); L-ascorbate peroxidase	Encodes a chloroplastic stromal ascorbate peroxidase sAPX. Ascorbate peroxidases are enzymes that scavenge hydrogen peroxide in plant cells. Eight types of APX have been described for Arabidopsis: three cytosolic (APX1, APX2, APX6), two chloroplastic types (stromal sAPX, thylakoid tAPX), and three microsomal (APX3, APX4, APX5) isoforms.	STROMAL ASCORBATE PEROXIDASE (SAPX); FUNCTIONS IN: L-ascorbate peroxidase activity; INVOLVED IN: response to oxidative stress; LOCATED IN: mitochondrion, chloroplast stroma, chloroplast, membrane; EXPRESSED IN: 22 plant structures; EXPRESSED DURING: 14 growth stages; CONTAINS InterPro DOMAIN/s: Haem peroxidase (InterPro:IPR010255), Plant ascorbate peroxidase (InterPro:IPR002207), Haem peroxidase,…
AT2G01850	Chr2:385198-387344	76.0665	48.869	46.2501	42.3286	-0.591302	-0.717805	-0.844033	0.000111372	2.57e-05	5.16e-07		protein_coding	EXGT-A3; hydrolase, acting on glycosyl bonds / xyloglucan:xyloglucosyl transferase	EXGT-A3 has homology to xyloglucan endotransglucosylases/hydrolases (XTHs). Mutants in this gene show a lesion mimic phenotype associated with leaf maturation and a reduction in the number of tertiary veins. Individual tracheary elements in the mutants are shorter, but phloem transport activity is not severely affected. EXGT-A3 plays a role in xyloglucan degradation in the differentiating trachea…	EXGT-A3; FUNCTIONS IN: hydrolase activity, acting on glycosyl bonds, xyloglucan:xyloglucosyl transferase activity; INVOLVED IN: phloem or xylem histogenesis; LOCATED IN: endomembrane system, cell wall, apoplast; EXPRESSED IN: 25 plant structures; EXPRESSED DURING: 13 growth stages; CONTAINS InterPro DOMAIN/s: Xyloglucan endotransglucosylase/hydrolase (InterPro:IPR016455), Xyloglucan endo-transgly…
AT5G01100	Chr5:34595-37948	3.86399	1.78466	2.06344	2.14008	-1.0674	-0.905041	-0.850832	0.00492051	0.00687301	0.0198135		protein_coding	unknown protein		unknown protein; FUNCTIONS IN: molecular_function unknown; INVOLVED IN: biological_process unknown; CONTAINS InterPro DOMAIN/s: Protein of unknown function DUF246, plant (InterPro:IPR004348); BEST Arabidopsis thaliana protein match is: unknown protein (TAIR:AT2G37980.1); Has 427 Blast hits to 424 proteins in 22 species: Archae - 0; Bacteria - 0; Metazoa - 1; Fungi - 0; Plants - 426; Viruses - 0; …
AT5G07830	Chr5:2503322-2508435	20.8719	14.3956	13.6291	11.5469	-0.488893	-0.61487	-0.852465	0.0486811	0.0058659	0.000122689		protein_coding	AtGUS2 (Arabidopsis thaliana glucuronidase 2); beta-glucuronidase	Belongs to the plant glycoside hydrolase family 79. Encodes a protein with several posttranslational modification sites including O-&#946;-GlcNAc attachment sites and serine-, threonine- and tyrosine-phosphorylation sites, suggesting that this protein is extensively modified posttranslationally. The protein is predicted (WoLF PSORT program) to be membrane-associated.	Arabidopsis thaliana glucuronidase 2 (AtGUS2); FUNCTIONS IN: beta-glucuronidase activity; LOCATED IN: cell wall, plant-type cell wall; EXPRESSED IN: 22 plant structures; EXPRESSED DURING: 13 growth stages; CONTAINS InterPro DOMAIN/s: Glycoside hydrolase family 79, N-terminal (InterPro:IPR005199); BEST Arabidopsis thaliana protein match is: AtGUS1 (Arabidopsis thaliana glucuronidase 1); beta-glucu…
AT3G25020	Chr3:9116867-9119540	13.8671	8.32644	7.61154	7.62367	-0.688856	-0.865409	-0.861514	0.00028051	1.13e-05	2.24e-05		protein_coding	AtRLP42 (Receptor Like Protein 42); protein binding		Receptor Like Protein 42 (AtRLP42); FUNCTIONS IN: protein binding; INVOLVED IN: signal transduction, defense response; LOCATED IN: endomembrane system; EXPRESSED IN: 13 plant structures; EXPRESSED DURING: 11 growth stages; CONTAINS InterPro DOMAIN/s: Leucine-rich repeat (InterPro:IPR001611); BEST Arabidopsis thaliana protein match is: protein binding (TAIR:AT3G24982.1); Has 64689 Blast hits to 19…
AT1G19380	Chr1:6698057-6698824	15.3557	6.08343	8.34936	8.40162	-1.28878	-0.87904	-0.868441	0.00140011	0.0136068	0.0261366		protein_coding	unknown protein		unknown protein; INVOLVED IN: biological_process unknown; EXPRESSED IN: 24 plant structures; EXPRESSED DURING: 13 growth stages; CONTAINS InterPro DOMAIN/s: Protein of unknown function DUF1195 (InterPro:IPR010608); BEST Arabidopsis thaliana protein match is: unknown protein (TAIR:AT5G65650.1); Has 43 Blast hits to 43 proteins in 11 species: Archae - 0; Bacteria - 0; Metazoa - 0; Fungi - 0; Plants…
AT1G76240	Chr1:28602810-28603929	11.9249	3.85056	7.70851	6.51798	-1.58379	-0.629449	-0.869879	9.14e-07	0.0298997	0.00660038		protein_coding	unknown protein		unknown protein; FUNCTIONS IN: molecular_function unknown; LOCATED IN: chloroplast; EXPRESSED IN: 19 plant structures; EXPRESSED DURING: 9 growth stages; CONTAINS InterPro DOMAIN/s: Protein of unknown function DUF241, plant (InterPro:IPR004320); BEST Arabidopsis thaliana protein match is: unknown protein (TAIR:AT2G17080.1); Has 211 Blast hits to 207 proteins in 9 species: Archae - 0; Bacteria - 0…
AT1G74360	Chr1:27954230-27959366	4.11784	2.3296	2.47087	2.24732	-0.774767	-0.73687	-0.872084	0.0316908	0.0288644	0.0123957		protein_coding	leucine-rich repeat transmembrane protein kinase, putative		leucine-rich repeat transmembrane protein kinase, putative; FUNCTIONS IN: protein binding, protein serine/threonine kinase activity, protein tyrosine kinase activity, protein kinase activity, ATP binding; INVOLVED IN: transmembrane receptor protein tyrosine kinase signaling pathway, protein amino acid phosphorylation; LOCATED IN: mitochondrion; EXPRESSED IN: 15 plant structures; EXPRESSED DURING:…
AT5G45110	Chr5:18228909-18231522	21.4026	14.434	11.8719	11.6787	-0.521278	-0.850232	-0.872315	0.00492051	3.41e-06	3.46e-06		protein_coding	NPR3 (NPR1-LIKE PROTEIN 3); protein binding	Encodes a paralog of NPR1. Involved in negative regulation of defense responses against bacterial and oomycete pathogens. npr3 mutants has elevated level of PR1 expression. Interacts with TGA2, TGA3, TGA5 and TGA6 in yeast two hybrid assays.	NPR1-LIKE PROTEIN 3 (NPR3); FUNCTIONS IN: protein binding; INVOLVED IN: defense response to fungus, incompatible interaction, defense response to bacterium, incompatible interaction; LOCATED IN: chloroplast; EXPRESSED IN: 23 plant structures; EXPRESSED DURING: 13 growth stages; CONTAINS InterPro DOMAIN/s: BTB/POZ (InterPro:IPR013069), BTB/POZ fold (InterPro:IPR011333), BTB/POZ-like (InterPro:IPR0…
AT1G78600	Chr1:29567186-29568859	71.8813	45.323	28.6198	39.1928	-0.618331	-1.3286	-0.873432	5.77e-05	6.03e-15	2.74e-07		protein_coding	LZF1 (LIGHT-REGULATED ZINC FINGER PROTEIN 1); transcription factor/ zinc ion binding		LIGHT-REGULATED ZINC FINGER PROTEIN 1 (LZF1); FUNCTIONS IN: transcription factor activity, zinc ion binding; INVOLVED IN: chlorophyll biosynthetic process, chloroplast organization, anthocyanin biosynthetic process, regulation of photomorphogenesis, regulation of transcription; LOCATED IN: nuclear speck; EXPRESSED IN: 22 plant structures; EXPRESSED DURING: 13 growth stages; CONTAINS InterPro DOMA…
AT2G22500	Chr2:9563223-9564751	40.3446	26.5226	24.763	21.732	-0.558115	-0.704191	-0.890956	0.00124283	0.000113235	1.14e-06		protein_coding	UCP5 (UNCOUPLING PROTEIN 5); binding		UNCOUPLING PROTEIN 5 (UCP5); FUNCTIONS IN: binding; INVOLVED IN: transport, mitochondrial transport; LOCATED IN: mitochondrion, mitochondrial inner membrane, membrane; EXPRESSED IN: 23 plant structures; EXPRESSED DURING: 15 growth stages; CONTAINS InterPro DOMAIN/s: Mitochondrial substrate carrier (InterPro:IPR001993), Mitochondrial brown fat uncoupling protein (InterPro:IPR002030), Mitochondrial…
AT4G20830	Chr4:11155452-11157806	61.7486	40.8094	38.7976	33.0702	-0.550465	-0.67044	-0.899279	0.000794124	6.87e-05	7.16e-08		protein_coding	FAD-binding domain-containing protein		FAD-binding domain-containing protein; FUNCTIONS IN: electron carrier activity, oxidoreductase activity, FAD binding, catalytic activity; INVOLVED IN: response to oxidative stress; LOCATED IN: mitochondrion, apoplast, plasma membrane, vacuole, plant-type cell wall; EXPRESSED IN: 26 plant structures; EXPRESSED DURING: 14 growth stages; CONTAINS InterPro DOMAIN/s: FAD-binding, type 2 (InterPro:IPR0…
AT3G47800	Chr3:17634809-17639691	147.036	98.4919	90.521	78.6708	-0.531052	-0.699845	-0.900673	0.00738698	0.000832482	1.78e-05		protein_coding	aldose 1-epimerase family protein		aldose 1-epimerase family protein; FUNCTIONS IN: aldose 1-epimerase activity; INVOLVED IN: galactose metabolic process, hexose metabolic process, carbohydrate metabolic process; LOCATED IN: endomembrane system; EXPRESSED IN: 23 plant structures; EXPRESSED DURING: 14 growth stages; CONTAINS InterPro DOMAIN/s: Glycoside hydrolase-type carbohydrate-binding (InterPro:IPR011013), Aldose 1-epimerase (I…
AT3G18080	Chr3:6191556-6194452	420.158	280.97	303.465	224.653	-0.533473	-0.469402	-0.901637	0.00174336	0.0175359	2.19e-06		protein_coding	BGLU44 (B-S GLUCOSIDASE 44); (R)-amygdalin beta-glucosidase/ 4-methylumbelliferyl-beta-D-glucopyranoside beta-glucosidase/ beta-gentiobiose beta-glucosidase/ cellobiose glucosidase/ esculin beta-glucosidase/ hydrolase, hydrolyzing O-glycosyl compounds		B-S GLUCOSIDASE 44 (BGLU44); FUNCTIONS IN: in 6 functions; INVOLVED IN: carbohydrate metabolic process; LOCATED IN: cytosolic ribosome, cell wall, plant-type cell wall; EXPRESSED IN: 22 plant structures; EXPRESSED DURING: 13 growth stages; CONTAINS InterPro DOMAIN/s: Glycoside hydrolase, family 1 (InterPro:IPR001360), Glycoside hydrolase, catalytic core (InterPro:IPR017853), Glycoside hydrolase, …
AT2G03850	Chr2:1175580-1176702	2.5104	0	0.722464	0.360193	-.1797690+309	-1.79692	-2.79947	0.00448977	0.0351074	0.00842626		protein_coding	late embryogenesis abundant domain-containing protein / LEA domain-containing protein		late embryogenesis abundant domain-containing protein / LEA domain-containing protein; FUNCTIONS IN: molecular_function unknown; INVOLVED IN: embryonic development ending in seed dormancy; EXPRESSED IN: 8 plant structures; EXPRESSED DURING: 4 anthesis, petal differentiation and expansion stage; BEST Arabidopsis thaliana protein match is: late embryogenesis abundant domain-containing protein / LEA…
AT5G57220	Chr5:23187839-23189857	5.35106	1.81312	0	0.0823432	-1.51431	-.1797690+309	-6.02043	6.23e-05	1.28e-13	1.11e-07		protein_coding	CYP81F2; electron carrier/ heme binding / iron ion binding / monooxygenase/ oxygen binding	member of CYP81F, involved in glucosinolate metabolism. Mutants had impaired resistance to fungi.	CYP81F2; FUNCTIONS IN: electron carrier activity, monooxygenase activity, iron ion binding, oxygen binding, heme binding; INVOLVED IN: in 7 processes; LOCATED IN: endomembrane system; EXPRESSED IN: 8 plant structures; EXPRESSED DURING: 6 growth stages; CONTAINS InterPro DOMAIN/s: Cytochrome P450 (InterPro:IPR001128), Cytochrome P450, C-terminal region (InterPro:IPR017973), Cytochrome P450, E-clas…
AT5G61160	Chr5:24608723-24610304	6.25871	0.702656	0	0.0614712	-3.10793	-.1797690+309	-6.66821	4.92e-10	2.9e-14	1.18e-06		protein_coding	AACT1 (anthocyanin 5-aromatic acyltransferase 1); transferase/ transferase, transferring acyl groups other than amino-acyl groups		anthocyanin 5-aromatic acyltransferase 1 (AACT1); FUNCTIONS IN: transferase activity, transferring acyl groups other than amino-acyl groups, transferase activity; INVOLVED IN: biological_process unknown; LOCATED IN: cellular_component unknown; EXPRESSED IN: stem, leaf; EXPRESSED DURING: LP.04 four leaves visible; CONTAINS InterPro DOMAIN/s: Transferase (InterPro:IPR003480); BEST Arabidopsis thali…
AT5G05730	Chr5:1719556-1722903	35.8671	24.5291	27.7149	16.7068	-0.501123	-0.371999	-1.10063	0.0033161	0.0417504	3.96e-10		protein_coding	ASA1 (ANTHRANILATE SYNTHASE ALPHA SUBUNIT 1); anthranilate synthase	ASA1 encodes the alpha subunit of anthranilate synthase, which catalyzes the rate-limiting step of tryptophan synthesis. ASA1 is induced by ethylene, and forms a link between ethylene signalling and auxin synthesis in roots.	ANTHRANILATE SYNTHASE ALPHA SUBUNIT 1 (ASA1); FUNCTIONS IN: anthranilate synthase activity; INVOLVED IN: in 6 processes; LOCATED IN: chloroplast, anthranilate synthase complex; EXPRESSED IN: 27 plant structures; EXPRESSED DURING: 13 growth stages; CONTAINS InterPro DOMAIN/s: Anthranilate synthase component I, N-terminal (InterPro:IPR006805), Chorismate binding, C-terminal (InterPro:IPR015890), An…
AT5G47240	Chr5:19183600-19185644	68.0871	41.7473	51.9821	35.9636	-0.658656	-0.389368	-0.919247	9.13e-06	0.0302456	5.72e-08		protein_coding	atnudt8 (Arabidopsis thaliana Nudix hydrolase homolog 8); hydrolase		Arabidopsis thaliana Nudix hydrolase homolog 8 (atnudt8); FUNCTIONS IN: hydrolase activity; INVOLVED IN: response to wounding; LOCATED IN: cytosol; EXPRESSED IN: 22 plant structures; EXPRESSED DURING: 13 growth stages; CONTAINS InterPro DOMAIN/s: NUDIX (InterPro:IPR015797), Anti-sense to fibroblast growth factor protein GFG (InterPro:IPR003293), NUDIX hydrolase, core (InterPro:IPR000086); BEST Ar…
AT1G25220	Chr1:8837069-8839501	33.9591	19.1543	25.7204	17.0997	-0.779089	-0.400881	-0.988231	2.25e-05	0.0456286	1.31e-06		protein_coding	ASB1 (ANTHRANILATE SYNTHASE BETA SUBUNIT 1); anthranilate synthase	Catalyzes the first step of tryptophan biosynthesis: Chorismate L-Glutamine = Anthranilate Pyruvate L-Glutamate. Functions as a heterocomplex with anthranilate synthase alpha subunit (ASA1 or ASA2).	ANTHRANILATE SYNTHASE BETA SUBUNIT 1 (ASB1); FUNCTIONS IN: anthranilate synthase activity; INVOLVED IN: in 6 processes; LOCATED IN: chloroplast; EXPRESSED IN: pericycle, cotyledon vascular system, primary root tip, root, lateral root primordium; CONTAINS InterPro DOMAIN/s: Glutamine amidotransferase class-I, C-terminal (InterPro:IPR000991), Glutamine amidotransferase superfamily (InterPro:IPR0117…
AT4G31500	Chr4:15273470-15275310	229.143	130.014	172.317	89.6268	-0.770537	-0.411186	-1.35265	2.44e-08	0.0242559	0		protein_coding	CYP83B1 (CYTOCHROME P450 MONOOXYGENASE 83B1); oxidoreductase, acting on paired donors, with incorporation or reduction of molecular oxygen, NADH or NADPH as one donor, and incorporation of one atom of oxygen / oxygen binding	Encodes an oxime-metabolizing enzyme in the biosynthetic pathway of glucosinolates. Is required for phytochrome signal transduction in red light. Mutation confers auxin overproduction.	CYTOCHROME P450 MONOOXYGENASE 83B1 (CYP83B1); FUNCTIONS IN: oxidoreductase activity, acting on paired donors, with incorporation or reduction of molecular oxygen, NADH or NADPH as one donor, and incorporation of one atom of oxygen, oxygen binding; INVOLVED IN: in 8 processes; LOCATED IN: mitochondrion, endoplasmic reticulum, plasma membrane, membrane; EXPRESSED IN: 24 plant structures; EXPRESSED …
AT3G16670	Chr3:5681418-5682331	67.9045	14.3666	47.9126	17.7153	-2.19375	-0.503101	-1.93692	0	0.0120042	0		protein_coding	unknown protein		unknown protein; FUNCTIONS IN: molecular_function unknown; INVOLVED IN: response to oxidative stress; LOCATED IN: endomembrane system; EXPRESSED IN: 9 plant structures; EXPRESSED DURING: 7 growth stages; BEST Arabidopsis thaliana protein match is: unknown protein (TAIR:AT3G16660.1); Has 46 Blast hits to 46 proteins in 5 species: Archae - 0; Bacteria - 0; Metazoa - 0; Fungi - 0; Plants - 46; Virus…
AT5G56870	Chr5:23004195-23008649	13.6174	6.7716	9.5296	6.42107	-0.960843	-0.514966	-1.08297	2.59e-07	0.0113555	8.31e-07		protein_coding	BGAL4 (beta-galactosidase 4); beta-galactosidase		beta-galactosidase 4 (BGAL4); FUNCTIONS IN: beta-galactosidase activity; INVOLVED IN: lactose catabolic process, using glucoside 3-dehydrogenase, carbohydrate metabolic process, lactose catabolic process via UDP-galactose, lactose catabolic process; LOCATED IN: endomembrane system, beta-galactosidase complex; EXPRESSED IN: 23 plant structures; EXPRESSED DURING: 12 growth stages; CONTAINS InterPro…
AT1G12990	Chr1:4433639-4436075	25.2965	18.0978	17.487	13.0938	-0.436079	-0.532652	-0.948457	0.0316908	0.00418786	4.21e-07		protein_coding	glycosyl transferase family 17 protein		glycosyl transferase family 17 protein; FUNCTIONS IN: transferase activity, transferring glycosyl groups, acetylglucosaminyltransferase activity; INVOLVED IN: protein amino acid N-linked glycosylation; LOCATED IN: membrane; EXPRESSED IN: 23 plant structures; EXPRESSED DURING: 13 growth stages; CONTAINS InterPro DOMAIN/s: Glycosyl transferase, family 17 (InterPro:IPR006813); BEST Arabidopsis thali…
AT2G39210	Chr2:16366156-16368275	15.7084	7.70019	10.8162	5.09232	-0.981526	-0.538341	-1.62354	4.94e-07	0.0101173	1.16e-11		protein_coding	nodulin family protein		nodulin family protein; FUNCTIONS IN: molecular_function unknown; INVOLVED IN: biological_process unknown; LOCATED IN: cellular_component unknown; EXPRESSED IN: 22 plant structures; EXPRESSED DURING: 13 growth stages; CONTAINS InterPro DOMAIN/s: Nodulin-like (InterPro:IPR010658), Major facilitator superfamily, general substrate transporter (InterPro:IPR016196); BEST Arabidopsis thaliana protein m…
AT1G33610	Chr1:12188909-12192849	5.24467	3.10434	3.54312	2.48181	-0.709525	-0.565835	-1.07786	0.0177739	0.0295248	0.000215395		protein_coding	protein binding		protein binding; FUNCTIONS IN: protein binding; INVOLVED IN: signal transduction; LOCATED IN: endomembrane system; EXPRESSED IN: shoot apex, root, petiole, leaf; EXPRESSED DURING: LP.06 six leaves visible, LP.04 four leaves visible, LP.02 two leaves visible, LP.12 twelve leaves visible; CONTAINS InterPro DOMAIN/s: Leucine-rich repeat, typical subtype (InterPro:IPR003591), Leucine-rich repeat (Int…
AT1G72280	Chr1:27211844-27214665	7.06774	4.01148	4.7387	3.48839	-0.770072	-0.576757	-1.01709	0.0265215	0.0457638	0.00178006		protein_coding	AERO1 (Arabidopsis endoplasmic reticulum oxidoreductins 1); FAD binding / electron carrier/ oxidoreductase, acting on sulfur group of donors, disulfide as acceptor / protein binding	endoplasmic reticulum oxidoreductin	Arabidopsis endoplasmic reticulum oxidoreductins 1 (AERO1); FUNCTIONS IN: protein binding, electron carrier activity, FAD binding, oxidoreductase activity, acting on sulfur group of donors, disulfide as acceptor; INVOLVED IN: protein thiol-disulfide exchange; LOCATED IN: endoplasmic reticulum; EXPRESSED IN: 23 plant structures; EXPRESSED DURING: 14 growth stages; CONTAINS InterPro DOMAIN/s: Endop…
AT2G45220	Chr2:18644083-18646447	7.07434	1.70771	4.69612	3.7348	-2.00349	-0.591126	-0.919966	3.9e-09	0.0434302	0.00509159		protein_coding	pectinesterase family protein		pectinesterase family protein; FUNCTIONS IN: enzyme inhibitor activity, pectinesterase activity; INVOLVED IN: cell wall modification; LOCATED IN: membrane, plant-type cell wall; EXPRESSED IN: 9 plant structures; EXPRESSED DURING: 4 anthesis, C globular stage, petal differentiation and expansion stage; CONTAINS InterPro DOMAIN/s: Carbohydrate-binding and sugar hydrolysis (InterPro:IPR006633), Pect…
AT2G25450	Chr2:10829915-10831655	277.692	178.555	183.71	143.065	-0.590073	-0.596057	-0.95522	9.54e-05	0.000878392	9.08e-08		protein_coding	2-oxoglutarate-dependent dioxygenase, putative	encodes a protein whose sequence is similar to ACC oxidase	2-oxoglutarate-dependent dioxygenase, putative; FUNCTIONS IN: 1-aminocyclopropane-1-carboxylate oxidase activity; INVOLVED IN: regulation of glucosinolate biosynthetic process, glucosinolate biosynthetic process; LOCATED IN: cellular_component unknown; EXPRESSED IN: 22 plant structures; EXPRESSED DURING: 10 growth stages; CONTAINS InterPro DOMAIN/s: 2OG-Fe(II) oxygenase (InterPro:IPR005123); BEST…
AT1G76930	Chr1:28895300-28896883	24.6378	9.49363	16.2733	12.3194	-1.3288	-0.598366	-0.998347	1.51e-09	0.00762209	3.28e-05		protein_coding	ATEXT4 (EXTENSIN 4); structural constituent of cell wall	Encodes an Arabidopsis extensin gene that belongs to cell-wall hydroxyproline-rich glycoproteins. The cross-link of extensins enforces cell wall strength. Transgenic plants overexpressing this gene show an increase in stem thickness.	EXTENSIN 4 (ATEXT4); FUNCTIONS IN: structural constituent of cell wall; INVOLVED IN: response to jasmonic acid stimulus, response to abscisic acid stimulus, response to wounding, response to salicylic acid stimulus; LOCATED IN: endomembrane system; EXPRESSED IN: 10 plant structures; EXPRESSED DURING: 6 growth stages; CONTAINS InterPro DOMAIN/s: Extensin-like region (InterPro:IPR006706); Has 64295…
AT5G54810	Chr5:22264593-22266785	173.527	119.174	114.009	91.2329	-0.495043	-0.606011	-0.925936	0.0011838	0.000385936	2.08e-08		protein_coding	TSB1 (TRYPTOPHAN SYNTHASE BETA-SUBUNIT 1); tryptophan synthase	A.thaliana tryptophan synthase beta subunit (trpB)	TRYPTOPHAN SYNTHASE BETA-SUBUNIT 1 (TSB1); FUNCTIONS IN: tryptophan synthase activity; INVOLVED IN: tryptophan biosynthetic process, response to oxidative stress, response to salt stress, indoleacetic acid biosynthetic process; LOCATED IN: chloroplast stroma, chloroplast; EXPRESSED IN: guard cell, root; CONTAINS InterPro DOMAIN/s: Tryptophan synthase, beta chain (InterPro:IPR006654), Tryptophan s…
AT3G49120	Chr3:18207650-18210132	287.586	132.268	188.355	93.677	-1.07349	-0.610536	-1.61663	0	0.000694828	0		protein_coding	PRXCB (PEROXIDASE CB); peroxidase	Class III peroxidase Perx34. Expressed in roots, leaves and stems. Located in the cell wall. Involved in cell elongation. Expression activated by light. May play a role in generating H2O2 during defense response.	PEROXIDASE CB (PRXCB); FUNCTIONS IN: peroxidase activity; INVOLVED IN: oxygen and reactive oxygen species metabolic process, defense response to fungus, defense response to bacterium, response to light stimulus, unidimensional cell growth; LOCATED IN: apoplast, cell wall, plasma membrane, vacuole, plant-type cell wall; EXPRESSED IN: stem, guard cell, root, cultured cell, leaf; EXPRESSED DURING: s…
AT3G05730	Chr3:1695975-1696708	172.865	81.2116	113.112	35.4374	-1.04285	-0.611887	-2.2847	6.03e-12	0.000828767	0		protein_coding		Encodes a defensin-like (DEFL) family protein.	LOCATED IN: endomembrane system; EXPRESSED IN: 15 plant structures; EXPRESSED DURING: 9 growth stages; BEST Arabidopsis thaliana protein match is: unknown protein (TAIR:AT3G05727.1); Has 12 Blast hits to 12 proteins in 2 species: Archae - 0; Bacteria - 0; Metazoa - 0; Fungi - 0; Plants - 12; Viruses - 0; Other Eukaryotes - 0 (source: NCBI BLink).
AT1G21310	Chr1:7453235-7455009	72.4494	44.5139	46.1615	20.8414	-0.655676	-0.650283	-1.79592	8.21e-06	0.000259098	0		protein_coding	ATEXT3 (EXTENSIN 3); structural constituent of cell wall	Encodes extensin 3.	EXTENSIN 3 (ATEXT3); FUNCTIONS IN: structural constituent of cell wall; INVOLVED IN: plant-type cell wall organization; LOCATED IN: endomembrane system; EXPRESSED IN: 7 plant structures; EXPRESSED DURING: 4 anthesis, F mature embryo stage, petal differentiation and expansion stage, D bilateral stage, E expanded cotyledon stage; CONTAINS InterPro DOMAIN/s: Extensin-like region (InterPro:IPR006706)…
AT5G14120	Chr5:4555948-4560067	81.2908	52.2208	51.3706	41.3285	-0.591426	-0.662147	-0.974356	4.02e-05	8.46e-05	3.11e-09		protein_coding	nodulin family protein		nodulin family protein; LOCATED IN: plasma membrane, vacuole; EXPRESSED IN: 26 plant structures; EXPRESSED DURING: 15 growth stages; CONTAINS InterPro DOMAIN/s: Nodulin-like (InterPro:IPR010658), Major facilitator superfamily, general substrate transporter (InterPro:IPR016196); BEST Arabidopsis thaliana protein match is: nodulin family protein (TAIR:AT3G01930.2); Has 1558 Blast hits to 1511 prote…
AT2G30600	Chr2:13036875-13041684	43.685	22.8313	27.2472	21.7258	-0.889084	-0.681028	-1.00613	1.94e-10	8.46e-05	3.02e-10		protein_coding	BTB/POZ domain-containing protein		BTB/POZ domain-containing protein; FUNCTIONS IN: protein binding; INVOLVED IN: cell adhesion; LOCATED IN: cellular_component unknown; EXPRESSED IN: 23 plant structures; EXPRESSED DURING: 13 growth stages; CONTAINS InterPro DOMAIN/s: BTB/POZ fold (InterPro:IPR011333), Coagulation factor 5/8 type, C-terminal (InterPro:IPR000421), BTB/POZ (InterPro:IPR013069), BTB/Kelch-associated (InterPro:IPR01170…
AT2G06950	Chr2:2859225-2863434	11.9509	7.58686	7.35805	6.03027	-0.608498	-0.699719	-0.985223	0.000470593	0.000128835	1.39e-07		transposable_element_gene	transposable element gene		copia-like retrotransposon family, has a 2.7e-243 P-value blast match to dbj|BAA78426.1| polyprotein (AtRE2-1) (Arabidopsis thaliana) (Ty1_Copia-element)
AT3G18830	Chr3:6488861-6491273	41.3764	29.6629	25.2928	16.9933	-0.433104	-0.710079	-1.28224	0.0169263	4.91e-05	3.69e-13		protein_coding	ATPLT5 (POLYOL TRANSPORTER 5); D-ribose transmembrane transporter/ D-xylose transmembrane transporter/ carbohydrate transmembrane transporter/ galactose transmembrane transporter/ glucose transmembrane transporter/ glycerol transmembrane transporter/ mann	This gene encodes a plasma membrane-localized polyol/cyclitol/monosaccharide-H+-symporter. The AtPLT5 symporter is able to catalyze the energy-dependent membrane passage of a wide range of linear polyols (three to six carbon backbone), of cyclic polyols (<i>myo</i>-inositol), and of numerous monosaccharides, including pyranose ring-forming and furanose ring-forming hexoses and pentoses. This gene…	POLYOL TRANSPORTER 5 (ATPLT5); FUNCTIONS IN: in 11 functions; INVOLVED IN: transport, transmembrane transport; LOCATED IN: plasma membrane, membrane; EXPRESSED IN: 31 plant structures; EXPRESSED DURING: 13 growth stages; CONTAINS InterPro DOMAIN/s: Sugar transporter, conserved site (InterPro:IPR005829), General substrate transporter (InterPro:IPR005828), Sugar/inositol transporter (InterPro:IPR00…
AT5G57630	Chr5:23340846-23343258	108.301	75.4863	65.9649	52.5933	-0.473723	-0.715281	-1.0405	0.00236708	1.74e-05	1.57e-10		protein_coding	CIPK21 (CBL-interacting protein kinase 21); ATP binding / kinase/ protein kinase/ protein serine/threonine kinase	CBL-interacting protein kinase	CBL-interacting protein kinase 21 (CIPK21); FUNCTIONS IN: protein serine/threonine kinase activity, protein kinase activity, kinase activity, ATP binding; INVOLVED IN: signal transduction, protein amino acid phosphorylation, N-terminal protein myristoylation; LOCATED IN: cellular_component unknown; EXPRESSED IN: 21 plant structures; EXPRESSED DURING: 13 growth stages; CONTAINS InterPro DOMAIN/s: …
AT4G33220	Chr4:16022438-16026360	65.1465	48.4192	39.3171	31.1091	-0.381066	-0.728529	-1.06476	0.034157	1.44e-05	1.01e-10		protein_coding	enzyme inhibitor/ pectinesterase		enzyme inhibitor/ pectinesterase; FUNCTIONS IN: enzyme inhibitor activity, pectinesterase activity; INVOLVED IN: cell wall modification; LOCATED IN: endomembrane system, cell wall, plant-type cell wall; EXPRESSED IN: 22 plant structures; EXPRESSED DURING: 13 growth stages; CONTAINS InterPro DOMAIN/s: Pectinesterase, active site (InterPro:IPR018040), Pectin lyase fold/virulence factor (InterPro:IP…
AT1G24575	Chr1:8711035-8711528	32.8881	17.7275	19.7198	14.0068	-0.844538	-0.737923	-1.22984	0.0230723	0.017341	0.000662129		protein_coding	unknown protein		unknown protein; FUNCTIONS IN: molecular_function unknown; INVOLVED IN: biological_process unknown; EXPRESSED IN: 22 plant structures; EXPRESSED DURING: 13 growth stages; Has 5 Blast hits to 5 proteins in 1 species: Archae - 0; Bacteria - 0; Metazoa - 0; Fungi - 0; Plants - 5; Viruses - 0; Other Eukaryotes - 0 (source: NCBI BLink).
AT1G65690	Chr1:24431429-24432953	7.62268	3.2299	4.54685	2.83063	-1.19177	-0.745429	-1.42758	0.00772304	0.0490027	0.00155144		protein_coding	harpin-induced protein-related / HIN1-related / harpin-responsive protein-related		harpin-induced protein-related / HIN1-related / harpin-responsive protein-related; FUNCTIONS IN: molecular_function unknown; INVOLVED IN: biological_process unknown; EXPRESSED IN: 15 plant structures; EXPRESSED DURING: 7 growth stages; CONTAINS InterPro DOMAIN/s: Harpin-induced 1 (InterPro:IPR010847); BEST Arabidopsis thaliana protein match is: NHL25 (NDR1/HIN1-LIKE 25) (TAIR:AT5G36970.1); Has 65…
AT2G04430	Chr2:1538900-1541094	10.2526	4.94779	6.08991	5.37294	-1.00409	-0.751492	-0.930605	0.00889476	0.0227172	0.0113562		protein_coding	atnudt5 (Arabidopsis thaliana Nudix hydrolase homolog 5); hydrolase		Arabidopsis thaliana Nudix hydrolase homolog 5 (atnudt5); FUNCTIONS IN: hydrolase activity; LOCATED IN: cytosol; EXPRESSED IN: 12 plant structures; EXPRESSED DURING: 11 growth stages; CONTAINS InterPro DOMAIN/s: NUDIX (InterPro:IPR015797), NUDIX hydrolase, core (InterPro:IPR000086), Anti-sense to fibroblast growth factor protein GFG (InterPro:IPR003293); BEST Arabidopsis thaliana protein match is…
AT4G20110	Chr4:10875288-10878797	14.4075	8.63851	8.51671	7.645	-0.690925	-0.758452	-0.912636	0.000501792	0.000186875	1.65e-05		protein_coding	vacuolar sorting receptor, putative		vacuolar sorting receptor, putative; FUNCTIONS IN: calcium ion binding; INVOLVED IN: intracellular protein transport, N-terminal protein myristoylation, protein targeting to vacuole; LOCATED IN: trans-Golgi network, integral to plasma membrane, Golgi transport complex, membrane; EXPRESSED IN: 18 plant structures; EXPRESSED DURING: 8 growth stages; CONTAINS InterPro DOMAIN/s: Protease-associated P…
AT4G25030	Chr4:12864613-12866827	70.6621	50.8637	41.0223	26.91	-0.427259	-0.784528	-1.3912	0.0127361	3.09e-06	0		protein_coding	unknown protein		unknown protein; FUNCTIONS IN: molecular_function unknown; INVOLVED IN: biological_process unknown; LOCATED IN: cellular_component unknown; EXPRESSED IN: 22 plant structures; EXPRESSED DURING: 14 growth stages; BEST Arabidopsis thaliana protein match is: unknown protein (TAIR:AT5G45410.3); Has 71 Blast hits to 71 proteins in 18 species: Archae - 0; Bacteria - 20; Metazoa - 0; Fungi - 4; Plants - …
AT1G13340	Chr1:4567934-4571118	10.9216	4.05024	6.28112	4.08301	-1.38406	-0.798087	-1.41788	2.44e-06	0.00354281	1.19e-05		protein_coding	unknown protein		unknown protein; INVOLVED IN: response to oxidative stress; EXPRESSED IN: 11 plant structures; EXPRESSED DURING: 9 growth stages; CONTAINS InterPro DOMAIN/s: Protein of unknown function DUF292, eukaryotic (InterPro:IPR005061); BEST Arabidopsis thaliana protein match is: unknown protein (TAIR:AT1G34220.2); Has 416 Blast hits to 416 proteins in 110 species: Archae - 0; Bacteria - 0; Metazoa - 148; …
AT2G38860	Chr2:16233314-16235235	35.6787	21.5623	20.3639	10.8741	-0.67951	-0.809045	-1.71257	6.31e-05	9.28e-06	0		protein_coding	YLS5	Encodes protease I (pfpI)-like protein YLS5.	YLS5; INVOLVED IN: response to ethylene stimulus, leaf senescence, response to salt stress, response to abscisic acid stimulus; LOCATED IN: endomembrane system; EXPRESSED IN: 23 plant structures; EXPRESSED DURING: 13 growth stages; CONTAINS InterPro DOMAIN/s: ThiJ/PfpI (InterPro:IPR002818); BEST Arabidopsis thaliana protein match is: DJ-1 family protein (TAIR:AT3G54600.1); Has 3593 Blast hits to …
AT4G34740	Chr4:16574576-16576671	27.2313	18.2289	15.4983	11.0485	-0.531997	-0.813157	-1.29981	0.00271142	6.08e-06	4.72e-12		protein_coding	ATASE2 (GLN PHOSPHORIBOSYL PYROPHOSPHATE AMIDOTRANSFERASE 2); amidophosphoribosyltransferase	Encodes glutamine 5-phosphoribosylpyrophosphate amidotransferase. Mutants are deficient in leaf, but not cotyledon, plastid and palisade cell development. Mutants exhibit defective chloroplast development under non-low light, suggesting that the defect in chloroplast development is caused by photo-oxidative damage.	GLN PHOSPHORIBOSYL PYROPHOSPHATE AMIDOTRANSFERASE 2 (ATASE2); FUNCTIONS IN: amidophosphoribosyltransferase activity; INVOLVED IN: purine nucleotide biosynthetic process, purine base biosynthetic process, leaf morphogenesis; LOCATED IN: plastid stroma, chloroplast; EXPRESSED IN: 22 plant structures; EXPRESSED DURING: 13 growth stages; CONTAINS InterPro DOMAIN/s: Glutamine amidotransferase, class-I…
AT4G04840	Chr4:2449559-2451589	109.865	66.8124	62.49	51.398	-0.670509	-0.814042	-1.09436	1.28e-05	2.62e-06	2.73e-10		protein_coding	methionine sulfoxide reductase domain-containing protein / SeIR domain-containing protein		methionine sulfoxide reductase domain-containing protein / SeIR domain-containing protein; FUNCTIONS IN: peptide-methionine-(S)-S-oxide reductase activity; INVOLVED IN: biological_process unknown; LOCATED IN: cellular_component unknown; EXPRESSED IN: 10 plant structures; EXPRESSED DURING: 7 growth stages; CONTAINS InterPro DOMAIN/s: Methionine sulphoxide reductase B (InterPro:IPR002579), Mss4-lik…
AT5G22390	Chr5:7418115-7419249	13.5667	8.03494	7.68449	5.13894	-0.708666	-0.820046	-1.39893	0.0292688	0.00293439	1.73e-05		protein_coding	unknown protein		unknown protein; EXPRESSED IN: 15 plant structures; EXPRESSED DURING: 9 growth stages; Has 146 Blast hits to 145 proteins in 29 species: Archae - 0; Bacteria - 0; Metazoa - 32; Fungi - 5; Plants - 82; Viruses - 0; Other Eukaryotes - 27 (source: NCBI BLink).
AT1G12110	Chr1:4105232-4109545	32.4515	15.9526	18.2043	10.2816	-0.977448	-0.834004	-1.65663	6.33e-11	1.91e-06	0		protein_coding	NRT1.1; nitrate transmembrane transporter/ transporter	Encodes NRT1.1 (CHL1), a dual-affinity nitrate transporter. The protein is expressed in guard cells and function in stomatal opening. Mutants have less transpiration and are more tolerant to drought. Expressed in lateral roots. Involved in nitrate signaling which enables the plant root system to detect and exploit nitrate-rich soil patches. Comparing to the wild type, the mutant displays a strong…	NRT1.1; FUNCTIONS IN: transporter activity, nitrate transmembrane transporter activity; INVOLVED IN: nitrate transport, response to water deprivation, response to nitrate; LOCATED IN: plasma membrane; EXPRESSED IN: 25 plant structures; EXPRESSED DURING: 12 growth stages; CONTAINS InterPro DOMAIN/s: TGF-beta receptor, type I/II extracellular region, conserved site (InterPro:IPR018456), TGF-beta re…
AT1G58370	Chr1:21684583-21688321	4.13408	1.8317	2.31372	1.65074	-1.12734	-0.837351	-1.32286	0.000332627	0.00389937	0.000101282		protein_coding	RXF12; endo-1,4-beta-xylanase/ hydrolase, hydrolyzing O-glycosyl compounds	Encodes a protein with xylanase activity.	RXF12; FUNCTIONS IN: endo-1,4-beta-xylanase activity, hydrolase activity, hydrolyzing O-glycosyl compounds; INVOLVED IN: carbohydrate metabolic process; LOCATED IN: cell wall; EXPRESSED IN: 24 plant structures; EXPRESSED DURING: 10 growth stages; CONTAINS InterPro DOMAIN/s: Glycoside hydrolase, family 10 (InterPro:IPR001000), Carbohydrate-binding, CenC-like (InterPro:IPR003305), Glycoside hydrola…
AT5G24530	Chr5:8378832-8383401	123.395	67.5381	68.8152	61.9536	-0.82247	-0.842485	-0.992428	3.66e-09	5.73e-07	1.94e-09		protein_coding	DMR6 (DOWNY MILDEW RESISTANT 6); oxidoreductase/ oxidoreductase, acting on paired donors, with incorporation or reduction of molecular oxygen, 2-oxoglutarate as one donor, and incorporation of one atom each of oxygen into both donors	Encodes a putative 2OG-Fe(II) oxygenase that is defense-associated but required for susceptibility to downy mildew.	DOWNY MILDEW RESISTANT 6 (DMR6); FUNCTIONS IN: oxidoreductase activity, acting on paired donors, with incorporation or reduction of molecular oxygen, 2-oxoglutarate as one donor, and incorporation of one atom each of oxygen into both donors, oxidoreductase activity; INVOLVED IN: response to fungus, response to bacterium, flavonoid biosynthetic process; LOCATED IN: cellular_component unknown; EXPR…
AT1G75900	Chr1:28499059-28501138	38.7495	26.295	21.4437	19.6217	-0.512349	-0.853624	-0.980131	0.00575982	2.96e-06	1.82e-07		protein_coding	family II extracellular lipase 3 (EXL3)		family II extracellular lipase 3 (EXL3); FUNCTIONS IN: lipase activity, carboxylesterase activity, acyltransferase activity; INVOLVED IN: sexual reproduction; LOCATED IN: extracellular region; EXPRESSED IN: 23 plant structures; EXPRESSED DURING: 13 growth stages; CONTAINS InterPro DOMAIN/s: Lipase, GDSL, active site (InterPro:IPR008265), Lipase, GDSL (InterPro:IPR001087); BEST Arabidopsis thalian…
AT5G38480	Chr5:15409696-15411516	229.078	172.763	126.654	101.466	-0.360005	-0.854945	-1.17325	0.0461113	2.15e-07	2.15e-13		protein_coding	GRF3 (GENERAL REGULATORY FACTOR 3); ATP binding / protein binding / protein phosphorylated amino acid binding	general regulatory factor, a 14-3-3 gene	GENERAL REGULATORY FACTOR 3 (GRF3); FUNCTIONS IN: protein phosphorylated amino acid binding, protein binding, ATP binding; LOCATED IN: mitochondrion, cell wall, chloroplast, plasma membrane, vacuole; EXPRESSED IN: 25 plant structures; EXPRESSED DURING: 16 growth stages; CONTAINS InterPro DOMAIN/s: 14-3-3 protein (InterPro:IPR000308); BEST Arabidopsis thaliana protein match is: GRF5 (GENERAL REGUL…
AT1G76160	Chr1:28577941-28581133	92.9794	69.6172	51.4035	42.2761	-0.370425	-0.855045	-1.13547	0.0384363	2.22e-07	2.27e-12		protein_coding	sks5 (SKU5 Similar 5); copper ion binding / oxidoreductase		SKU5 Similar 5 (sks5); FUNCTIONS IN: oxidoreductase activity, copper ion binding; LOCATED IN: apoplast, cell wall, plant-type cell wall; EXPRESSED IN: 23 plant structures; EXPRESSED DURING: 13 growth stages; CONTAINS InterPro DOMAIN/s: Multicopper oxidase, type 3 (InterPro:IPR011707), Cupredoxin (InterPro:IPR008972), Multicopper oxidase, type 2 (InterPro:IPR011706), Multicopper oxidase, type 1 (I…
AT4G33300	Chr4:16049572-16056526	43.6051	29.6682	23.97	21.1568	-0.508541	-0.863269	-1.04178	0.00123641	2.06e-07	1.42e-09		protein_coding	ADR1-L1 (ADR1-like 1); ATP binding / protein binding		ADR1-like 1 (ADR1-L1); FUNCTIONS IN: protein binding, ATP binding; INVOLVED IN: defense response, apoptosis; LOCATED IN: apoplast; EXPRESSED IN: 22 plant structures; EXPRESSED DURING: 13 growth stages; CONTAINS InterPro DOMAIN/s: NB-ARC (InterPro:IPR002182), Disease resistance, plant (InterPro:IPR014011), Leucine-rich repeat (InterPro:IPR001611); BEST Arabidopsis thaliana protein match is: ADR1-L…
AT1G09560	Chr1:3093838-3094864	62.8443	38.6515	34.4096	27.1995	-0.654217	-0.86897	-1.20661	0.000142074	1.92e-06	2.61e-10		protein_coding	GLP5 (GERMIN-LIKE PROTEIN 5); manganese ion binding / nutrient reservoir	germin-like protein (GLP5)	GERMIN-LIKE PROTEIN 5 (GLP5); FUNCTIONS IN: manganese ion binding, nutrient reservoir activity; INVOLVED IN: response to cold; LOCATED IN: cell wall, nucleus; EXPRESSED IN: 22 plant structures; EXPRESSED DURING: 14 growth stages; CONTAINS InterPro DOMAIN/s: Cupin, RmlC-type (InterPro:IPR011051), Cupin 1 (InterPro:IPR006045), RmlC-like jelly roll fold (InterPro:IPR014710), Germin (InterPro:IPR0019…
AT1G25400	Chr1:8911129-8912398	6.43946	2.03256	3.50326	2.94823	-1.6166	-0.87824	-1.12549	0.000139	0.0164911	0.00666453		protein_coding	unknown protein		unknown protein; FUNCTIONS IN: molecular_function unknown; INVOLVED IN: biological_process unknown; LOCATED IN: cellular_component unknown; EXPRESSED IN: 20 plant structures; EXPRESSED DURING: 10 growth stages; BEST Arabidopsis thaliana protein match is: unknown protein (TAIR:AT1G68440.1); Has 14 Blast hits to 14 proteins in 3 species: Archae - 0; Bacteria - 0; Metazoa - 0; Fungi - 0; Plants - 14…
AT5G48540	Chr5:19668963-19669920	12.3475	3.45505	6.7003	4.55384	-1.7904	-0.881921	-1.43747	6.36e-07	0.00548426	0.000147902		protein_coding	33 kDa secretory protein-related		33 kDa secretory protein-related; FUNCTIONS IN: molecular_function unknown; INVOLVED IN: biological_process unknown; LOCATED IN: endomembrane system; EXPRESSED IN: 21 plant structures; EXPRESSED DURING: 13 growth stages; CONTAINS InterPro DOMAIN/s: Protein of unknown function DUF26 (InterPro:IPR002902); BEST Arabidopsis thaliana protein match is: receptor protein kinase-related (TAIR:AT3G22060.1)…
AT4G38420	Chr4:17982773-17985372	10.4742	5.84643	5.68324	3.67045	-0.794165	-0.882048	-1.51121	0.00140011	0.000224359	9.08e-08		protein_coding	sks9 (SKU5 Similar 9); copper ion binding / oxidoreductase		SKU5 Similar 9 (sks9); FUNCTIONS IN: oxidoreductase activity, copper ion binding; LOCATED IN: plant-type cell wall; EXPRESSED IN: 12 plant structures; EXPRESSED DURING: 9 growth stages; CONTAINS InterPro DOMAIN/s: Multicopper oxidase, type 3 (InterPro:IPR011707), Cupredoxin (InterPro:IPR008972), Multicopper oxidase, type 2 (InterPro:IPR011706), Multicopper oxidase, type 1 (InterPro:IPR001117); BE…
AT3G22060	Chr3:7771015-7772340	15.3402	7.11559	8.30611	7.5171	-1.06122	-0.885075	-1.02747	0.000350952	0.00145261	0.000849158		protein_coding	receptor protein kinase-related	contains Pfam profile: PF01657 Domain of unknown function that is usually associated with protein kinase domain Pfam:PF00069, however this protein does not have the protein kinase domain	receptor protein kinase-related; FUNCTIONS IN: molecular_function unknown; INVOLVED IN: response to abscisic acid stimulus; LOCATED IN: cell wall, vacuole; EXPRESSED IN: 17 plant structures; EXPRESSED DURING: 9 growth stages; CONTAINS InterPro DOMAIN/s: Protein of unknown function DUF26 (InterPro:IPR002902); BEST Arabidopsis thaliana protein match is: receptor-like protein kinase-related (TAIR:AT…
AT3G13080	Chr3:4195785-4201265	12.329	8.05581	6.63877	5.72423	-0.56691	-0.893065	-1.1053	0.00109952	9.28e-07	4.85e-10		protein_coding	ATMRP3; ATPase, coupled to transmembrane movement of substances / chlorophyll catabolite transporter/ glutathione S-conjugate-exporting ATPase	encodes an ATP-dependent MRP-like ABC transporter able to transport glutathione-conjugates as well as chlorophyll catabolites. The expression of this gene is upregulated by herbicide safeners such as benoxacor and fenclorim.	ATMRP3; FUNCTIONS IN: chlorophyll catabolite transporter activity, ATPase activity, coupled to transmembrane movement of substances, glutathione S-conjugate-exporting ATPase activity; INVOLVED IN: transport; LOCATED IN: apoplast, vacuolar membrane, plasma membrane, plant-type vacuole; EXPRESSED IN: 6 plant structures; EXPRESSED DURING: seedling growth; CONTAINS InterPro DOMAIN/s: ATPase, AAA+ typ…
AT5G10770	Chr5:3403109-3405448	9.40193	5.70871	5.0282	4.72148	-0.672751	-0.902916	-0.992121	0.0244632	0.000477206	0.000461504		protein_coding	chloroplast nucleoid DNA-binding protein, putative		chloroplast nucleoid DNA-binding protein, putative; FUNCTIONS IN: DNA binding, aspartic-type endopeptidase activity; INVOLVED IN: proteolysis; EXPRESSED IN: 12 plant structures; EXPRESSED DURING: 4 anthesis, C globular stage, petal differentiation and expansion stage, E expanded cotyledon stage; CONTAINS InterPro DOMAIN/s: Peptidase aspartic, catalytic (InterPro:IPR009007), Peptidase A1 (InterPro…
AT4G23010	Chr4:12060130-12062816	39.7446	25.0677	21.2114	19.9502	-0.617884	-0.905919	-0.992754	0.000280329	4.61e-07	5.94e-08		protein_coding	UDP-galactose transporter-related		UDP-GALACTOSE TRANSPORTER 2 (UTR2); FUNCTIONS IN: molecular_function unknown; INVOLVED IN: biological_process unknown; LOCATED IN: cellular_component unknown; EXPRESSED IN: 24 plant structures; EXPRESSED DURING: 14 growth stages; CONTAINS InterPro DOMAIN/s: UAA transporter (InterPro:IPR013657); BEST Arabidopsis thaliana protein match is: unknown protein (TAIR:AT1G12600.1); Has 886 Blast hits to 8…
AT3G03780	Chr3:957084-960980	118.083	79.6257	62.6624	32.8331	-0.52145	-0.914125	-1.84498	0.000568627	3.67e-08	0		protein_coding	AtMS2; 5-methyltetrahydropteroyltriglutamate-homocysteine S-methyltransferase/ methionine synthase	Encodes a cytosolic methionine synthase, involved in methionine regeneration via the activated methyl cycle (or SAM cycle)	AtMS2; FUNCTIONS IN: 5-methyltetrahydropteroyltriglutamate-homocysteine S-methyltransferase activity, methionine synthase activity; INVOLVED IN: response to cadmium ion, response to salt stress, methionine biosynthetic process; LOCATED IN: cytosol, apoplast, plasma membrane, chloroplast, chloroplast envelope; EXPRESSED IN: 8 plant structures; EXPRESSED DURING: L mature pollen stage, M germinated …
AT4G31800	Chr4:15383200-15385029	53.6815	14.7128	28.1658	18.2156	-1.82031	-0.93048	-1.55765	0	1.5e-07	0		protein_coding	WRKY18; transcription factor	Pathogen-induced transcription factor. Binds W-box sequences in vitro. Forms protein complexes with itself and with WRKY40 and WRKY60. Constitutive expression of WRKY18 enhanced resistance to P. syringae, but its coexpression with WRKY40 or WRKY60 made plants more susceptible to both P. syringae and B. cinerea. WRKY18, WRKY40, and WRKY60 have partially redundant roles in response to the hemibiotr…	WRKY18; FUNCTIONS IN: transcription factor activity; INVOLVED IN: in 7 processes; LOCATED IN: nucleus; EXPRESSED IN: 24 plant structures; EXPRESSED DURING: 13 growth stages; CONTAINS InterPro DOMAIN/s: DNA-binding WRKY (InterPro:IPR003657); BEST Arabidopsis thaliana protein match is: WRKY60; transcription factor (TAIR:AT2G25000.1); Has 1943 Blast hits to 1667 proteins in 113 species: Archae - 0; …
AT2G24850	Chr2:10582829-10585216	80.3055	28.8345	41.7343	13.1107	-1.43066	-0.944265	-2.61315	0	4.66e-07	0		protein_coding	TAT3 (TYROSINE AMINOTRANSFERASE 3); L-tyrosine:2-oxoglutarate aminotransferase/ transaminase	Encodes a tyrosine aminotransferase that is responsive to treatment with jasmonic acid.	TYROSINE AMINOTRANSFERASE 3 (TAT3); FUNCTIONS IN: transaminase activity, L-tyrosine:2-oxoglutarate aminotransferase activity; INVOLVED IN: response to jasmonic acid stimulus, biosynthetic process, response to wounding; LOCATED IN: cellular_component unknown; EXPRESSED IN: 20 plant structures; EXPRESSED DURING: 13 growth stages; CONTAINS InterPro DOMAIN/s: 1-aminocyclopropane-1-carboxylate synthas…
AT2G38290	Chr2:16039474-16042383	21.4069	13.5865	11.1058	9.61997	-0.60886	-0.946757	-1.15237	0.00242026	1.85e-06	4.63e-08		protein_coding	ATAMT2 (AMMONIUM TRANSPORTER 2); ammonium transmembrane transporter/ high affinity secondary active ammonium transmembrane transporter	encodes a high-affinity ammonium transporter, which is expressed in shoot and root. Expression in root and shoot is under nitrogen and carbon dioxide regulation, respectively.	AMMONIUM TRANSPORTER 2 (ATAMT2); FUNCTIONS IN: high affinity secondary active ammonium transmembrane transporter activity, ammonium transmembrane transporter activity; INVOLVED IN: ammonium transport, response to nematode, cellular response to nitrogen starvation; LOCATED IN: plasma membrane; EXPRESSED IN: 24 plant structures; EXPRESSED DURING: 13 growth stages; CONTAINS InterPro DOMAIN/s: Ammoni…
AT3G48990	Chr3:18158746-18161379	110.507	83.2993	57.1195	48.0255	-0.360723	-0.952084	-1.20067	0.0455447	5.41e-09	3.6e-13		protein_coding	AMP-dependent synthetase and ligase family protein		AMP-dependent synthetase and ligase family protein; FUNCTIONS IN: catalytic activity, AMP binding; INVOLVED IN: response to cadmium ion; LOCATED IN: apoplast, chloroplast; EXPRESSED IN: 26 plant structures; EXPRESSED DURING: 15 growth stages; CONTAINS InterPro DOMAIN/s: AMP-dependent synthetase and ligase (InterPro:IPR000873); BEST Arabidopsis thaliana protein match is: 4-coumarate--CoA ligase, p…
AT1G28480	Chr1:10013473-10014073	12.8703	3.07587	6.59491	2.73586	-2.01794	-0.964618	-2.23238	0.000151882	0.0226461	0.000102705		protein_coding	GRX480; electron carrier/ protein disulfide oxidoreductase	Encodes GRX480, a member of the glutaredoxin family that regulates protein redox state. GRX480 interacts with TGA factors and suppresses JA-responsive PDF1.2 transcription. GRX480 transcription is SA-inducible and requires NPR1. Maybe involved in SA/JA cross-talk.	GRX480; FUNCTIONS IN: electron carrier activity, protein disulfide oxidoreductase activity; INVOLVED IN: salicylic acid mediated signaling pathway, jasmonic acid mediated signaling pathway, response to salicylic acid stimulus; LOCATED IN: cellular_component unknown; EXPRESSED IN: 21 plant structures; EXPRESSED DURING: 13 growth stages; CONTAINS InterPro DOMAIN/s: Glutaredoxin-like, plant II (Inte…
AT4G16563	Chr4:9329656-9331523	6.98813	3.06281	3.5577	2.0716	-1.14301	-0.973963	-1.75257	0.000195442	0.000746418	1.47e-06		protein_coding	aspartyl protease family protein		aspartyl protease family protein; FUNCTIONS IN: aspartic-type endopeptidase activity; INVOLVED IN: proteolysis; LOCATED IN: plant-type cell wall; EXPRESSED IN: 19 plant structures; EXPRESSED DURING: 11 growth stages; CONTAINS InterPro DOMAIN/s: Peptidase aspartic, catalytic (InterPro:IPR009007), Peptidase A1 (InterPro:IPR001461), Peptidase aspartic, active site (InterPro:IPR001969); BEST Arabidop…
AT3G50930	Chr3:18929525-18931839	13.3363	7.39336	6.74376	4.71606	-0.804011	-0.983729	-1.4981	5.73e-05	2.09e-06	1.39e-10		protein_coding	BCS1 (CYTOCHROME BC1 SYNTHESIS); ATP binding / ATPase/ nucleoside-triphosphatase/ nucleotide binding		CYTOCHROME BC1 SYNTHESIS (BCS1); FUNCTIONS IN: nucleoside-triphosphatase activity, ATPase activity, nucleotide binding, ATP binding; LOCATED IN: mitochondrion, plastid; EXPRESSED IN: 24 plant structures; EXPRESSED DURING: 13 growth stages; CONTAINS InterPro DOMAIN/s: ATPase, AAA-type, core (InterPro:IPR003959), ATPase, AAA+ type, core (InterPro:IPR003593), ATPase, AAA-type, conserved site (InterP…
AT2G17720	Chr2:7697335-7699568	29.8236	21.0948	14.9822	12.8938	-0.452525	-0.993209	-1.20818	0.0455447	4.32e-07	8.58e-09		protein_coding	oxidoreductase, 2OG-Fe(II) oxygenase family protein		oxidoreductase, 2OG-Fe(II) oxygenase family protein; FUNCTIONS IN: oxidoreductase activity, acting on paired donors, with incorporation or reduction of molecular oxygen, 2-oxoglutarate as one donor, and incorporation of one atom each of oxygen into both donors, oxidoreductase activity, iron ion binding; INVOLVED IN: protein metabolic process, peptidyl-proline hydroxylation to 4-hydroxy-L-proline;…
AT3G57330	Chr3:21211455-21216375	32.8775	19.8702	16.3318	11.911	-0.679449	-1.00941	-1.46321	2.82e-06	1.18e-09	0		protein_coding	ACA11 (autoinhibited Ca2+-ATPase 11); calcium-transporting ATPase/ calmodulin binding		autoinhibited Ca2+-ATPase 11 (ACA11); FUNCTIONS IN: calmodulin binding, calcium-transporting ATPase activity; INVOLVED IN: cation transport, calcium ion transport, metabolic process, ATP biosynthetic process; LOCATED IN: chloroplast, plasma membrane, vacuole; EXPRESSED IN: 26 plant structures; EXPRESSED DURING: 15 growth stages; CONTAINS InterPro DOMAIN/s: ATPase, P-type, ATPase-associated region…
AT5G24030	Chr5:8118316-8122784	7.54577	4.68459	3.74391	3.93773	-0.640705	-1.01112	-0.936706	0.0243234	5.51e-05	0.00060771		protein_coding	SLAH3 (SLAC1 HOMOLOGUE 3); transporter	Encodes a protein with ten predicted transmembrane helices. The SLAH3 protein has similarity to the SLAC1 protein involved in ion homeostasis in guard cells. Although it is not expressed in guard cells, it can complement an slac1-2 mutant suggesting that it performs a similar function. SLAH3:GFP localizes to the plasma membrane.	SLAC1 HOMOLOGUE 3 (SLAH3); FUNCTIONS IN: transporter activity; INVOLVED IN: cellular ion homeostasis; LOCATED IN: integral to membrane, plasma membrane; EXPRESSED IN: 21 plant structures; EXPRESSED DURING: 10 growth stages; CONTAINS InterPro DOMAIN/s: C4-dicarboxylate transporter/malic acid transport protein (InterPro:IPR004695); BEST Arabidopsis thaliana protein match is: SLAH2 (SLAC1 HOMOLOGUE …
AT1G23490	Chr1:8336682-8338672	326.658	245.497	161.918	147.985	-0.365032	-1.01252	-1.14074	0.0424318	5.94e-10	2.2e-12		protein_coding	ATARF1 (ADP-RIBOSYLATION FACTOR 1); GTP binding / phospholipase activator/ protein binding	Gene encoding ADP-ribosylation factor and similar to other ARFs and ARF-like proteins. A member of ARF GTPase family. Arabidopsis has 21 known members, known to be essential for vesicle coating and uncoating and functions in GTP-binding. The gene is shown to play a role in cell division, cell expansion and cellulose production using antisense construct.	ADP-RIBOSYLATION FACTOR 1 (ATARF1); FUNCTIONS IN: protein binding, phospholipase activator activity, GTP binding; INVOLVED IN: response to cadmium ion, N-terminal protein myristoylation; LOCATED IN: intracellular; EXPRESSED IN: 24 plant structures; EXPRESSED DURING: 15 growth stages; CONTAINS InterPro DOMAIN/s: ADP-ribosylation factor (InterPro:IPR006688), Small GTP-binding protein (InterPro:IPR0…
AT5G05440	Chr5:1609249-1610446	6.71105	2.31453	3.32225	1.5788	-1.48878	-1.01438	-2.08611	0.000437147	0.00697956	2.53e-05		protein_coding	unknown protein		unknown protein; FUNCTIONS IN: molecular_function unknown; LOCATED IN: cellular_component unknown; EXPRESSED IN: 22 plant structures; EXPRESSED DURING: 13 growth stages; BEST Arabidopsis thaliana protein match is: unknown protein (TAIR:AT2G38310.1); Has 240 Blast hits to 240 proteins in 41 species: Archae - 0; Bacteria - 35; Metazoa - 0; Fungi - 0; Plants - 204; Viruses - 0; Other Eukaryotes - 1 …
AT4G15760	Chr4:8972648-8974651	17.9425	8.74754	8.82903	8.72528	-0.98939	-1.02305	-1.03851	2.6e-06	3.11e-06	9.49e-06		protein_coding	MO1 (MONOOXYGENASE 1); electron carrier/ oxidoreductase	Encodes a protein with similarity to monooxygenases that are known to degrade salicylic acid (SA).	MONOOXYGENASE 1 (MO1); FUNCTIONS IN: electron carrier activity, oxidoreductase activity; INVOLVED IN: response to bacterium; LOCATED IN: endoplasmic reticulum; EXPRESSED IN: callus; CONTAINS InterPro DOMAIN/s: Aromatic-ring hydroxylase-like (InterPro:IPR003042), Fumarate reductase/succinate dehydrogenase flavoprotein, N-terminal (InterPro:IPR003953); BEST Arabidopsis thaliana protein match is: el…
AT1G76090	Chr1:28550408-28551781	34.9509	22.114	17.189	13.8967	-0.613327	-1.02385	-1.32899	0.000791618	6.64e-08	3.75e-11		protein_coding	SMT3 (STEROL METHYLTRANSFERASE 3); S-adenosylmethionine-dependent methyltransferase/ sterol 24-C-methyltransferase	Encodes S-adenosyl-methionine-sterol-C-methyltransferase, an enzyme in the sterol biosynthetic pathway.	STEROL METHYLTRANSFERASE 3 (SMT3); FUNCTIONS IN: S-adenosylmethionine-dependent methyltransferase activity, sterol 24-C-methyltransferase activity; INVOLVED IN: sterol biosynthetic process; LOCATED IN: endoplasmic reticulum; EXPRESSED IN: 27 plant structures; EXPRESSED DURING: 14 growth stages; CONTAINS InterPro DOMAIN/s: Sterol methyltransferase C-terminal (InterPro:IPR013705), Methyltransferase…
AT2G25000	Chr2:10629736-10631413	11.6993	6.09177	5.67726	3.33267	-0.894454	-1.04316	-1.81008	0.00447214	0.000321508	7.7e-07		protein_coding	WRKY60; transcription factor	Pathogen-induced transcription factor. Forms protein complexes with itself and with WRKY40. Coexpression with WRKY18 or WRKY40 made plants more susceptible to both P. syringae and B. cinerea. WRKY18, WRKY40, and WRKY60 have partially redundant roles in response to the hemibiotrophic bacterial pathogen Pseudomonas syringae and the necrotrophic fungal pathogen Botrytis cinerea, with WRKY18 playing …	WRKY60; FUNCTIONS IN: transcription factor activity; INVOLVED IN: defense response to fungus, defense response to bacterium, regulation of transcription, DNA-dependent, regulation of defense response, response to salicylic acid stimulus; LOCATED IN: nucleus; EXPRESSED IN: 18 plant structures; EXPRESSED DURING: 11 growth stages; CONTAINS InterPro DOMAIN/s: DNA-binding WRKY (InterPro:IPR003657); BE…
AT1G60730	Chr1:22358034-22360158	13.2569	6.83854	6.38396	4.14358	-0.907946	-1.05422	-1.6762	0.000488896	3.22e-05	6.1e-08		protein_coding	aldo/keto reductase family protein		aldo/keto reductase family protein; FUNCTIONS IN: oxidoreductase activity, aldo-keto reductase activity; INVOLVED IN: oxidation reduction; EXPRESSED IN: 7 plant structures; EXPRESSED DURING: LP.06 six leaves visible, 4 anthesis, LP.04 four leaves visible, petal differentiation and expansion stage; CONTAINS InterPro DOMAIN/s: Aldo/keto reductase (InterPro:IPR001395); BEST Arabidopsis thaliana prot…
AT5G55930	Chr5:22652714-22658048	5.54524	2.31436	2.65248	1.82619	-1.2136	-1.06391	-1.60082	0.00117224	0.00707946	0.000322853		protein_coding	OPT1 (OLIGOPEPTIDE TRANSPORTER 1); oligopeptide transporter	oligopeptide transporter	OLIGOPEPTIDE TRANSPORTER 1 (OPT1); FUNCTIONS IN: oligopeptide transporter activity; INVOLVED IN: oligopeptide transport; LOCATED IN: membrane; EXPRESSED IN: 20 plant structures; EXPRESSED DURING: 12 growth stages; CONTAINS InterPro DOMAIN/s: Tetrapeptide transporter, OPT1/isp4 (InterPro:IPR004648), Oligopeptide transporter OPT superfamily (InterPro:IPR004813); BEST Arabidopsis thaliana protein ma…
AT2G27660	Chr2:11798536-11800850	2.28402	0.969111	1.09049	0.604467	-1.1898	-1.0666	-1.91624	0.0270751	0.0150595	0.000345106		protein_coding	DC1 domain-containing protein		DC1 domain-containing protein; FUNCTIONS IN: zinc ion binding; LOCATED IN: chloroplast; EXPRESSED IN: 12 plant structures; EXPRESSED DURING: 9 growth stages; CONTAINS InterPro DOMAIN/s: DC1 (InterPro:IPR004146), Zinc finger, ZZ-type (InterPro:IPR000433), C1-like (InterPro:IPR011424); BEST Arabidopsis thaliana protein match is: DC1 domain-containing protein (TAIR:AT2G44400.1); Has 11098 Blast hits…
AT1G28660	Chr1:10071711-10073411	8.06131	4.17417	3.83641	2.91665	-0.902484	-1.07126	-1.46511	0.0161641	0.000984488	0.00124456		protein_coding	lipase, putative		lipase, putative; FUNCTIONS IN: hydrolase activity, acting on ester bonds, carboxylesterase activity; INVOLVED IN: lipid metabolic process; LOCATED IN: endomembrane system; CONTAINS InterPro DOMAIN/s: Lipase, GDSL (InterPro:IPR001087); BEST Arabidopsis thaliana protein match is: ARAB-1; carboxylesterase/ hydrolase, acting on ester bonds (TAIR:AT1G28670.1); Has 1745 Blast hits to 1718 proteins in …
AT5G12170	Chr5:3931561-3935129	14.1166	9.37719	6.71414	4.59055	-0.543126	-1.07212	-1.61906	0.045511	3.91e-06	4.09e-09		protein_coding	unknown protein		unknown protein; LOCATED IN: chloroplast; EXPRESSED IN: 22 plant structures; EXPRESSED DURING: 13 growth stages; BEST Arabidopsis thaliana protein match is: unknown protein (TAIR:AT5G19380.1); Has 139 Blast hits to 139 proteins in 40 species: Archae - 0; Bacteria - 11; Metazoa - 7; Fungi - 0; Plants - 46; Viruses - 0; Other Eukaryotes - 75 (source: NCBI BLink).
AT1G43910	Chr1:16654029-16657658	7.5343	2.94838	3.58155	3.08631	-1.30651	-1.07289	-1.286	0.00296363	0.0277803	0.0116389		protein_coding	AAA-type ATPase family protein		AAA-type ATPase family protein; FUNCTIONS IN: nucleoside-triphosphatase activity, ATPase activity, nucleotide binding, ATP binding; LOCATED IN: endomembrane system; EXPRESSED IN: 23 plant structures; EXPRESSED DURING: 13 growth stages; CONTAINS InterPro DOMAIN/s: ATPase, AAA-type, core (InterPro:IPR003959), ATPase, AAA+ type, core (InterPro:IPR003593); BEST Arabidopsis thaliana protein match is: …
AT1G77210	Chr1:29008938-29011090	16.0475	10.3297	7.61048	7.00381	-0.58852	-1.07629	-1.19454	0.0107683	6.86e-07	3.44e-07		protein_coding	sugar transporter, putative		sugar transporter, putative; FUNCTIONS IN: carbohydrate transmembrane transporter activity, sugar:hydrogen symporter activity; INVOLVED IN: transport, transmembrane transport; LOCATED IN: plasma membrane, membrane; EXPRESSED IN: 18 plant structures; EXPRESSED DURING: 10 growth stages; CONTAINS InterPro DOMAIN/s: Sugar transporter, conserved site (InterPro:IPR005829), General substrate transporter…
AT4G00300	Chr4:126508-130331	23.7081	17.1872	11.2368	9.55232	-0.417006	-1.07715	-1.30986	0.0331237	1.12e-09	9.77e-13		protein_coding	fringe-related protein		fringe-related protein; FUNCTIONS IN: transferase activity, transferring glycosyl groups; INVOLVED IN: biological_process unknown; EXPRESSED IN: 24 plant structures; EXPRESSED DURING: 15 growth stages; CONTAINS InterPro DOMAIN/s: Protein of unknown function DUF604 (InterPro:IPR006740); BEST Arabidopsis thaliana protein match is: fringe-related protein (TAIR:AT1G01570.1); Has 542 Blast hits to 538…
AT5G48380	Chr5:19604088-19607059	62.6168	46.4242	29.6082	28.0962	-0.384631	-1.08056	-1.15458	0.0285255	3.81e-11	1.01e-12		protein_coding	leucine-rich repeat family protein / protein kinase family protein		leucine-rich repeat family protein / protein kinase family protein; FUNCTIONS IN: protein binding, protein kinase activity, ATP binding; INVOLVED IN: protein amino acid phosphorylation; LOCATED IN: plasma membrane; EXPRESSED IN: 23 plant structures; EXPRESSED DURING: 13 growth stages; CONTAINS InterPro DOMAIN/s: Protein kinase, core (InterPro:IPR000719), Leucine-rich repeat, N-terminal (InterPro:…
AT4G34390	Chr4:16441178-16445005	16.5433	11.5963	7.78575	7.79191	-0.465538	-1.08734	-1.0846	0.0152529	2.13e-09	6.3e-09		protein_coding	XLG2 (extra-large GTP-binding protein 2); guanyl nucleotide binding / signal transducer		extra-large GTP-binding protein 2 (XLG2); FUNCTIONS IN: guanyl nucleotide binding, signal transducer activity; INVOLVED IN: in 7 processes; LOCATED IN: nucleus; EXPRESSED IN: 28 plant structures; EXPRESSED DURING: 13 growth stages; CONTAINS InterPro DOMAIN/s: Guanine nucleotide binding protein (G-protein), alpha subunit (InterPro:IPR001019), G protein alpha subunit, helical insertion (InterPro:IP…
AT3G23730	Chr3:8550109-8551335	55.6867	35.1248	25.9675	23.5093	-0.617798	-1.10062	-1.24251	0.00033294	1.67e-09	5.6e-11		protein_coding	xyloglucan:xyloglucosyl transferase, putative / xyloglucan endotransglycosylase, putative / endo-xyloglucan transferase, putative		xyloglucan:xyloglucosyl transferase, putative / xyloglucan endotransglycosylase, putative / endo-xyloglucan transferase, putative; FUNCTIONS IN: hydrolase activity, acting on glycosyl bonds, hydrolase activity, hydrolyzing O-glycosyl compounds, xyloglucan:xyloglucosyl transferase activity; INVOLVED IN: carbohydrate metabolic process, cellular glucan metabolic process; LOCATED IN: endomembrane sys…
AT1G66100	Chr1:24605670-24606537	381.533	139.526	177.631	70.5047	-1.40423	-1.10293	-2.43442	0	2.09e-11	0		protein_coding	thionin, putative	Predicted to encode a PR (pathogenesis-related) protein. Belongs to the plant thionin (PR-13) family with the following members: At1g66100, At5g36910, At1g72260, At2g15010, At1g12663, At1g12660.	thionin, putative; FUNCTIONS IN: toxin receptor binding; INVOLVED IN: defense response; LOCATED IN: endomembrane system; EXPRESSED IN: 10 plant structures; EXPRESSED DURING: 7 growth stages; CONTAINS InterPro DOMAIN/s: Thionin (InterPro:IPR001010); BEST Arabidopsis thaliana protein match is: THI2.2 (THIONIN 2.2); toxin receptor binding (TAIR:AT5G36910.1); Has 143 Blast hits to 143 proteins in 20 …
AT1G04530	Chr1:1234175-1236034	55.9496	37.3252	25.8877	25.5664	-0.536938	-1.11186	-1.12828	0.00134991	1.52e-10	1.74e-10		protein_coding	binding		binding; FUNCTIONS IN: binding; EXPRESSED IN: 22 plant structures; EXPRESSED DURING: 13 growth stages; CONTAINS InterPro DOMAIN/s: Tetratricopeptide-like helical (InterPro:IPR011990), Tetratricopeptide region (InterPro:IPR013026); BEST Arabidopsis thaliana protein match is: binding (TAIR:AT4G17940.1); Has 445 Blast hits to 236 proteins in 47 species: Archae - 10; Bacteria - 76; Metazoa - 30; Fung…
AT2G47000	Chr2:19309867-19314750	3.43821	1.80522	1.58351	1.1285	-0.882443	-1.11853	-1.60566	0.00278408	5.92e-05	1.53e-06		protein_coding	ABCB4 (ATP BINDING CASSETTE SUBFAMILY B4); ATPase, coupled to transmembrane movement of substances / xenobiotic-transporting ATPase	Multidrug resistance P-glycoprotein (MDR/PGP) subfamily of ABC transporters. Functions in the basipetal redirection of auxin from the root tip. Exhibits apolar plasma membrane localization in the root cap and polar localization in tissues above.	ATP BINDING CASSETTE SUBFAMILY B4 (ABCB4); FUNCTIONS IN: ATPase activity, coupled to transmembrane movement of substances, xenobiotic-transporting ATPase activity; INVOLVED IN: in 8 processes; LOCATED IN: plasma membrane, membrane; EXPRESSED IN: 14 plant structures; EXPRESSED DURING: 4 anthesis, petal differentiation and expansion stage; CONTAINS InterPro DOMAIN/s: ATPase, AAA+ type, core (InterP…
AT5G45820	Chr5:18586979-18588543	15.7904	5.34827	7.24632	6.79401	-1.51486	-1.12373	-1.21512	2.38e-11	8.12e-07	9.67e-07		protein_coding	CIPK20 (CBL-INTERACTING PROTEIN KINASE 20); kinase/ protein serine/threonine kinase	Encodes a CBL-interacting serine/threonine protein kinase comprised of an N-terminal kinase catalytic domain similar to SNF1/AMPK and a unique C-terminal regulatory domain.	CBL-INTERACTING PROTEIN KINASE 20 (CIPK20); FUNCTIONS IN: protein serine/threonine kinase activity, kinase activity; INVOLVED IN: response to abscisic acid stimulus; LOCATED IN: cytosol; EXPRESSED IN: 17 plant structures; EXPRESSED DURING: 11 growth stages; CONTAINS InterPro DOMAIN/s: Protein kinase, ATP binding site (InterPro:IPR017441), Serine/threonine protein kinase (InterPro:IPR002290), NAF/…
AT3G54640	Chr3:20223147-20225523	86.0314	51.3536	39.3754	24.8682	-0.697355	-1.12757	-1.78896	1.63e-06	1.16e-11	0		protein_coding	TSA1 (TRYPTOPHAN SYNTHASE ALPHA CHAIN); tryptophan synthase	Catalyzes the conversion of indole-3-glycerolphosphate to indole, the penultimate reaction in the biosynthesis of tryptophan. Functions as a heterocomplex with tryptophan synthase beta subunit (TSA2).	TRYPTOPHAN SYNTHASE ALPHA CHAIN (TSA1); FUNCTIONS IN: tryptophan synthase activity; INVOLVED IN: tryptophan biosynthetic process, defense response to bacterium, callose deposition in cell wall during defense response; LOCATED IN: chloroplast, chloroplast stroma; EXPRESSED IN: 23 plant structures; EXPRESSED DURING: 13 growth stages; CONTAINS InterPro DOMAIN/s: Tryptophan synthase, alpha chain, act…
AT5G08760	Chr5:2854939-2855617	129.418	72.2348	59.1183	54.6071	-0.79423	-1.13036	-1.24328	0.000213447	2.99e-07	1.84e-07		protein_coding	unknown protein		unknown protein; FUNCTIONS IN: molecular_function unknown; INVOLVED IN: biological_process unknown; LOCATED IN: endomembrane system; Has 1 Blast hits to 1 proteins in 1 species: Archae - 0; Bacteria - 0; Metazoa - 0; Fungi - 0; Plants - 1; Viruses - 0; Other Eukaryotes - 0 (source: NCBI BLink).
AT1G61120	Chr1:22523636-22528811	4.77463	1.26099	2.17096	0.429817	-1.87379	-1.13706	-3.472	2.49e-09	8.11e-05	1.31e-11		protein_coding	TPS04 (TERPENE SYNTHASE 04); (E,E)-geranyllinalool synthase	Encodes a geranyllinalool synthase that produces a precursor to TMTT, a volatile plant defense C16-homoterpene. GES transcript levels rise in response to alamethicin, a fungal peptide mixture that damages membranes. This transcriptional response is blocked in JA biosynthetic and JA signaling mutants, but GES transcript levels still rise in response to alamethicin in mutants with salicylic acid an…	TERPENE SYNTHASE 04 (TPS04); FUNCTIONS IN: (E,E)-geranyllinalool synthase activity; INVOLVED IN: response to jasmonic acid stimulus, diterpenoid biosynthetic process, response to singlet oxygen, response to wounding; LOCATED IN: plastid; EXPRESSED IN: 11 plant structures; EXPRESSED DURING: LP.06 six leaves visible, 4 anthesis, LP.04 four leaves visible, petal differentiation and expansion stage; …
AT3G13790	Chr3:4532910-4535867	20.5548	7.14086	9.3397	5.24797	-1.47826	-1.13803	-1.96805	0	7.27e-09	0		protein_coding	ATBFRUCT1; beta-fructofuranosidase/ hydrolase, hydrolyzing O-glycosyl compounds	Encodes a protein with invertase activity.	ATBFRUCT1; FUNCTIONS IN: hydrolase activity, hydrolyzing O-glycosyl compounds, beta-fructofuranosidase activity; INVOLVED IN: response to wounding; LOCATED IN: cell wall; EXPRESSED IN: 21 plant structures; EXPRESSED DURING: 13 growth stages; CONTAINS InterPro DOMAIN/s: Glycoside hydrolase, family 32 (InterPro:IPR001362), Glycoside hydrolase, family 32, active site (InterPro:IPR018053), Glycosyl h…
AT1G23030	Chr1:8156645-8159077	23.2789	13.1525	10.5491	11.3182	-0.776642	-1.14191	-1.03878	3.14e-06	5.34e-10	3.89e-08		protein_coding	armadillo/beta-catenin repeat family protein / U-box domain-containing protein		armadillo/beta-catenin repeat family protein / U-box domain-containing protein; FUNCTIONS IN: ubiquitin-protein ligase activity, binding; INVOLVED IN: response to chitin; LOCATED IN: ubiquitin ligase complex; EXPRESSED IN: 23 plant structures; EXPRESSED DURING: 15 growth stages; CONTAINS InterPro DOMAIN/s: U box (InterPro:IPR003613), Zinc finger, RING/FYVE/PHD-type (InterPro:IPR013083), Armadillo…
AT2G38310	Chr2:16050062-16051168	35.9782	14.0587	16.3014	12.3798	-1.30862	-1.14213	-1.53754	1.24e-12	1.29e-08	7.9e-12		protein_coding	unknown protein		unknown protein; FUNCTIONS IN: molecular_function unknown; EXPRESSED IN: 22 plant structures; EXPRESSED DURING: 13 growth stages; BEST Arabidopsis thaliana protein match is: unknown protein (TAIR:AT5G05440.1); Has 225 Blast hits to 221 proteins in 31 species: Archae - 0; Bacteria - 2; Metazoa - 0; Fungi - 0; Plants - 222; Viruses - 0; Other Eukaryotes - 1 (source: NCBI BLink).
AT3G11700	Chr3:3698838-3701493	74.1491	55.2636	33.5839	29.6921	-0.377058	-1.14266	-1.31875	0.0343622	2.32e-12	0		protein_coding	FLA18 (FASCICLIN-LIKE ARABINOGALACTAN PROTEIN 18 PRECURSOR)		FASCICLIN-LIKE ARABINOGALACTAN PROTEIN 18 PRECURSOR (FLA18); FUNCTIONS IN: molecular_function unknown; INVOLVED IN: response to cyclopentenone, cell adhesion; LOCATED IN: vacuole; EXPRESSED IN: 23 plant structures; EXPRESSED DURING: 15 growth stages; CONTAINS InterPro DOMAIN/s: FAS1 domain (InterPro:IPR000782); BEST Arabidopsis thaliana protein match is: FLA17 (FASCICLIN-LIKE ARABINOGALACTAN PROT…
AT4G34150	Chr4:16354945-16357293	49.3143	29.7495	22.2502	21.7713	-0.682098	-1.14819	-1.17798	5.76e-05	3.29e-10	5.04e-10		protein_coding	C2 domain-containing protein		C2 domain-containing protein; INVOLVED IN: response to cold; EXPRESSED IN: 24 plant structures; EXPRESSED DURING: 15 growth stages; CONTAINS InterPro DOMAIN/s: C2 membrane targeting protein (InterPro:IPR018029), C2 calcium/lipid-binding region, CaLB (InterPro:IPR008973), C2 calcium-dependent membrane targeting (InterPro:IPR000008); BEST Arabidopsis thaliana protein match is: C2 domain-containing …
AT3G57260	Chr3:21188516-21189859	428.028	254.624	191.558	117.46	-0.702297	-1.15993	-1.86394	8.14e-06	7.78e-11	0		protein_coding	BGL2 (BETA-1,3-GLUCANASE 2); cellulase/ glucan 1,3-beta-glucosidase/ hydrolase, hydrolyzing O-glycosyl compounds	beta 1,3-glucanase	BETA-1,3-GLUCANASE 2 (BGL2); FUNCTIONS IN: glucan 1,3-beta-glucosidase activity, cellulase activity, hydrolase activity, hydrolyzing O-glycosyl compounds; INVOLVED IN: systemic acquired resistance, response to cold; LOCATED IN: apoplast, cell wall, vacuole; EXPRESSED IN: 17 plant structures; EXPRESSED DURING: 9 growth stages; CONTAINS InterPro DOMAIN/s: Glycoside hydrolase, catalytic core (InterP…
AT5G38900	Chr5:15571502-15575618	9.2981	3.1348	4.15291	1.57778	-1.52152	-1.16281	-2.55744	0.000600759	0.00606289	0.00010307		protein_coding	DSBA oxidoreductase family protein		DSBA oxidoreductase family protein; FUNCTIONS IN: protein disulfide oxidoreductase activity; INVOLVED IN: biological_process unknown; LOCATED IN: cellular_component unknown; EXPRESSED IN: 16 plant structures; EXPRESSED DURING: 10 growth stages; CONTAINS InterPro DOMAIN/s: DSBA oxidoreductase (InterPro:IPR001853), Thioredoxin-like fold (InterPro:IPR012336); Has 1327 Blast hits to 1327 proteins in …
AT3G61440	Chr3:22735746-22737980	316.803	234.872	140.363	115.88	-0.384668	-1.17442	-1.44936	0.0397091	2.25e-12	0		protein_coding	CYSC1 (CYSTEINE SYNTHASE C1); L-3-cyanoalanine synthase/ cysteine synthase	Encodes a cysteine synthase isomer CysC1. The isomer is however less effective in cysteine biosynthesis. It is involved in beta-cyanoalanine biosynthesis, an intermediate of cyanide detoxification pathway.	CYSTEINE SYNTHASE C1 (CYSC1); FUNCTIONS IN: cysteine synthase activity, L-3-cyanoalanine synthase activity; INVOLVED IN: cysteine biosynthetic process, detoxification of nitrogen compound, cyanide metabolic process; LOCATED IN: mitochondrion, chloroplast; EXPRESSED IN: 26 plant structures; EXPRESSED DURING: 14 growth stages; CONTAINS InterPro DOMAIN/s: Cysteine synthase/cystathionine beta-synthas…
AT4G32800	Chr4:15819523-15820871	18.5588	10.535	8.21023	6.99349	-0.769879	-1.17661	-1.40642	0.000744235	3.47e-07	4.39e-08		protein_coding	AP2 domain-containing transcription factor TINY, putative	encodes a member of the DREB subfamily A-4 of ERF/AP2 transcription factor family. The protein contains one AP2 domain. There are 17 members in this subfamily including TINY.	AP2 domain-containing transcription factor TINY, putative; FUNCTIONS IN: transcription factor activity, DNA binding; INVOLVED IN: regulation of transcription, DNA-dependent; LOCATED IN: nucleus; EXPRESSED IN: 10 plant structures; EXPRESSED DURING: 7 growth stages; CONTAINS InterPro DOMAIN/s: DNA-binding, integrase-type (InterPro:IPR016177), Pathogenesis-related transcriptional factor and ERF, DNA…
AT4G21390	Chr4:11394354-11397583	2.07572	0.857122	0.915848	0.686478	-1.229	-1.18043	-1.59473	0.0136829	0.00547058	0.00125551		protein_coding	B120; ATP binding / protein kinase/ protein serine/threonine kinase/ sugar binding		B120; FUNCTIONS IN: protein serine/threonine kinase activity, sugar binding, protein kinase activity, ATP binding; INVOLVED IN: protein amino acid phosphorylation, recognition of pollen; LOCATED IN: plasma membrane; EXPRESSED IN: 13 plant structures; EXPRESSED DURING: 8 growth stages; CONTAINS InterPro DOMAIN/s: Curculin-like (mannose-binding) lectin (InterPro:IPR001480), PAN-like, type 2 (InterP…
AT4G09760	Chr4:6146689-6151399	79.0663	53.0653	34.8766	34.1482	-0.528252	-1.18081	-1.20966	0.0136435	3.04e-08	3.58e-12		protein_coding	choline kinase, putative	encodes a choline synthase whose gene expression is induced by high salt and mannitol.	choline kinase, putative; FUNCTIONS IN: choline kinase activity; INVOLVED IN: response to salt stress, response to osmotic stress; EXPRESSED IN: 21 plant structures; EXPRESSED DURING: 12 growth stages; CONTAINS InterPro DOMAIN/s: Choline kinase, N-terminal (InterPro:IPR007521), Choline/ethanolamine kinase (InterPro:IPR002573), Protein kinase-like (InterPro:IPR011009); BEST Arabidopsis thaliana pr…
AT2G47440	Chr2:19469718-19471886	41.1363	28.7593	18.1093	21.1729	-0.469343	-1.18368	-0.956598	0.00636364	4.1e-12	2.59e-08		protein_coding	DNAJ heat shock N-terminal domain-containing protein		DNAJ heat shock N-terminal domain-containing protein; FUNCTIONS IN: binding, heat shock protein binding; INVOLVED IN: protein folding; LOCATED IN: cellular_component unknown; EXPRESSED IN: 22 plant structures; EXPRESSED DURING: 13 growth stages; CONTAINS InterPro DOMAIN/s: Tetratricopeptide TPR-1 (InterPro:IPR001440), Tetratricopeptide-like helical (InterPro:IPR011990), Heat shock protein DnaJ, N…
AT3G15720	Chr3:5325289-5327639	6.42531	2.84114	2.80754	2.037	-1.13026	-1.19446	-1.65573	0.00294644	0.000784299	0.00633253		protein_coding	glycoside hydrolase family 28 protein / polygalacturonase (pectinase) family protein		glycoside hydrolase family 28 protein / polygalacturonase (pectinase) family protein; FUNCTIONS IN: polygalacturonase activity; INVOLVED IN: response to cyclopentenone, carbohydrate metabolic process; LOCATED IN: anchored to plasma membrane, anchored to membrane, plant-type cell wall; EXPRESSED IN: 21 plant structures; EXPRESSED DURING: 13 growth stages; CONTAINS InterPro DOMAIN/s: Pectin lyase f…
AT1G03870	Chr1:982505-983540	46.392	31.2495	20.1367	13.3208	-0.523003	-1.20405	-1.7986	0.00823303	4.24e-10	0		protein_coding	FLA9 (FASCICLIN-LIKE ARABINOOGALACTAN 9)	fasciclin-like arabinogalactan-protein 9 (Fla9)	FASCICLIN-LIKE ARABINOOGALACTAN 9 (FLA9); LOCATED IN: anchored to plasma membrane, plasma membrane, anchored to membrane; EXPRESSED IN: 23 plant structures; EXPRESSED DURING: 14 growth stages; CONTAINS InterPro DOMAIN/s: FAS1 domain (InterPro:IPR000782); BEST Arabidopsis thaliana protein match is: FLA13 (FASCICLIN-LIKE ARABINOGALACTAN PROTEIN 13 PRECURSOR) (TAIR:AT5G44130.1); Has 676 Blast hits t…
AT4G29900	Chr4:14608832-14618775	31.3272	22.2798	13.4925	15.0854	-0.444639	-1.21525	-1.05267	0.0145147	4.39e-11	1.07e-08		protein_coding	ACA10 (AUTOINHIBITED CA(2+)-ATPASE 10); calcium-transporting ATPase/ calmodulin binding	one of the type IIB calcium pump isoforms. encodes an autoinhibited Ca(2+)-ATPase that contains an N-terminal calmodulin binding autoinhibitory domain.	AUTOINHIBITED CA(2+)-ATPASE 10 (ACA10); FUNCTIONS IN: calmodulin binding, calcium-transporting ATPase activity; INVOLVED IN: shoot development, inflorescence morphogenesis; LOCATED IN: plasma membrane; EXPRESSED IN: 25 plant structures; EXPRESSED DURING: 13 growth stages; CONTAINS InterPro DOMAIN/s: ATPase, P-type, ATPase-associated region (InterPro:IPR008250), ATPase, P-type, calcium-transportin…
AT5G04340	Chr5:1216130-1217106	14.0202	5.04872	6.00634	5.33093	-1.42648	-1.22295	-1.39346	8.32e-06	7.36e-05	6.81e-05		protein_coding	ZAT6 (ZINC FINGER OF ARABIDOPSIS THALIANA 6); nucleic acid binding / transcription factor/ zinc ion binding	putative c2h2 zinc finger transcription factor mRNA,	ZINC FINGER OF ARABIDOPSIS THALIANA 6 (ZAT6); FUNCTIONS IN: transcription factor activity, zinc ion binding, nucleic acid binding; LOCATED IN: intracellular; EXPRESSED IN: 15 plant structures; EXPRESSED DURING: 8 growth stages; CONTAINS InterPro DOMAIN/s: Zinc finger, C2H2-like (InterPro:IPR015880), Zinc finger, C2H2-type (InterPro:IPR007087); BEST Arabidopsis thaliana protein match is: STZ (salt…
AT3G51920	Chr3:19268042-19269479	92.9004	67.0887	39.3083	39.2005	-0.422574	-1.24085	-1.24321	0.0343816	6.43e-12	2.76e-11		protein_coding	CAM9 (CALMODULIN 9); calcium ion binding	encodes a divergent member of calmodulin, which is an EF-hand family of Ca2+-binding proteins. This gene is expressed in leaves, flowers and siliques. The gene functionally complements yeast calmodulin 1 (CAM1) but only when selected against the plasmid harboring wild-type yeast sequences. Also the protein does not form formed a complex with a basic amphiphilic helical peptide in the presence of …	CALMODULIN 9 (CAM9); FUNCTIONS IN: calcium ion binding; INVOLVED IN: response to water deprivation, response to salt stress, detection of calcium ion, calcium-mediated signaling, response to abscisic acid stimulus; LOCATED IN: cellular_component unknown; EXPRESSED IN: 24 plant structures; EXPRESSED DURING: 13 growth stages; CONTAINS InterPro DOMAIN/s: EF-HAND 1 (InterPro:IPR018247), EF-HAND 2 (In…
AT2G17840	Chr2:7755604-7757852	159.296	117.41	67.3946	79.7745	-0.393114	-1.24101	-0.996117	0.0214698	1.72e-14	1.67e-09		protein_coding	ERD7 (EARLY-RESPONSIVE TO DEHYDRATION 7)	Identified as drought-inducible gene by differential hybridization. Upregulated by high light, drought, cold and salt stress determined by microarray analysis.	EARLY-RESPONSIVE TO DEHYDRATION 7 (ERD7); FUNCTIONS IN: molecular_function unknown; INVOLVED IN: response to salt stress, response to high light intensity, response to water deprivation, response to cold; LOCATED IN: plasma membrane; EXPRESSED IN: 24 plant structures; EXPRESSED DURING: 14 growth stages; CONTAINS InterPro DOMAIN/s: Senescence-associated (InterPro:IPR009686); BEST Arabidopsis thali…
AT3G17690	Chr3:6045001-6048488	1.12631	0.354076	0.469439	0.289288	-1.62244	-1.2626	-1.95944	0.0347729	0.0242228	0.00286454		protein_coding	ATCNGC19; calmodulin binding / cyclic nucleotide binding / ion channel	member of Cyclic nucleotide gated channel family	ATCNGC19; FUNCTIONS IN: ion channel activity, cyclic nucleotide binding, calmodulin binding; INVOLVED IN: ion transport; LOCATED IN: membrane; EXPRESSED IN: hypocotyl, root; CONTAINS InterPro DOMAIN/s: Cyclic nucleotide-binding (InterPro:IPR000595), Cyclic nucleotide-binding, conserved site (InterPro:IPR018488), Ion transport (InterPro:IPR005821), Cyclic nucleotide-binding-like (InterPro:IPR01849…
AT2G13810	Chr2:5768445-5772259	5.36008	1.21136	2.23335	0.849013	-2.09858	-1.26304	-2.6568	1.86e-06	0.000856374	5.15e-07		protein_coding	ALD1 (AGD2-LIKE DEFENSE RESPONSE PROTEIN1); catalytic/ pyridoxal phosphate binding / transaminase/ transferase, transferring nitrogenous groups		AGD2-LIKE DEFENSE RESPONSE PROTEIN1 (ALD1); FUNCTIONS IN: transferase activity, transferring nitrogenous groups, pyridoxal phosphate binding, transaminase activity, catalytic activity; INVOLVED IN: asparagine catabolic process, biosynthetic process, glutamate catabolic process to oxaloacetate, aspartate transamidation; LOCATED IN: chloroplast; EXPRESSED IN: sepal, root, stamen; EXPRESSED DURING: …
AT5G55460	Chr5:22468686-22472706	70.9605	31.4415	29.5236	22.4136	-1.12731	-1.26515	-1.66105	4.89e-07	5.36e-07	8.61e-09		protein_coding	protease inhibitor/seed storage/lipid transfer protein (LTP) family protein		protease inhibitor/seed storage/lipid transfer protein (LTP) family protein; FUNCTIONS IN: lipid binding; INVOLVED IN: lipid transport; LOCATED IN: endomembrane system; CONTAINS InterPro DOMAIN/s: Bifunctional inhibitor/plant lipid transfer protein/seed storage (InterPro:IPR016140), Plant lipid transfer protein/seed storage/trypsin-alpha amylase inhibitor (InterPro:IPR003612); BEST Arabidopsis th…
AT2G31880	Chr2:13554893-13559767	148.975	82.1842	61.9143	46.7565	-0.811096	-1.26672	-1.67023	2.09e-07	5.4e-09	1.36e-13		protein_coding	leucine-rich repeat transmembrane protein kinase, putative	Encodes a putative leucine rich repeat transmembrane protein that is expressed in response to Pseudomonas syringae. Expression of SRRLK may be required for silencing via lsiRNAs.	leucine-rich repeat transmembrane protein kinase, putative; FUNCTIONS IN: protein serine/threonine kinase activity, kinase activity, ATP binding; INVOLVED IN: transmembrane receptor protein tyrosine kinase signaling pathway, protein amino acid phosphorylation; LOCATED IN: plasma membrane; EXPRESSED IN: 23 plant structures; EXPRESSED DURING: 13 growth stages; CONTAINS InterPro DOMAIN/s: Protein ki…
AT3G04720	Chr3:1285523-1286562	138.94	51.0691	57.5372	18.498	-1.3969	-1.27189	-2.90742	0	5.35e-14	0		protein_coding	PR4 (PATHOGENESIS-RELATED 4); chitin binding	Encodes a protein similar to the antifungal chitin-binding protein hevein from rubber tree latex. mRNA levels increase in response to ethylene and turnip crinkle virus infection.	PATHOGENESIS-RELATED 4 (PR4); FUNCTIONS IN: chitin binding; INVOLVED IN: response to ethylene stimulus, systemic acquired resistance, response to salt stress, response to virus, response to herbivore; LOCATED IN: endomembrane system; EXPRESSED IN: 20 plant structures; EXPRESSED DURING: 10 growth stages; CONTAINS InterPro DOMAIN/s: Barwin (InterPro:IPR001153), Glycoside hydrolase, family 19, catal…
AT3G28340	Chr3:10588946-10590552	5.68231	2.54736	2.34088	2.22643	-1.11043	-1.27942	-1.35015	0.00424496	0.000348348	0.000746324		protein_coding	GATL10 (Galacturonosyltransferase-like 10); polygalacturonate 4-alpha-galacturonosyltransferase/ transferase, transferring hexosyl groups	Encodes a protein with putative galacturonosyltransferase activity.	Galacturonosyltransferase-like 10 (GATL10); FUNCTIONS IN: transferase activity, transferring hexosyl groups, polygalacturonate 4-alpha-galacturonosyltransferase activity; INVOLVED IN: carbohydrate biosynthetic process; LOCATED IN: endomembrane system; EXPRESSED IN: 20 plant structures; EXPRESSED DURING: 11 growth stages; CONTAINS InterPro DOMAIN/s: Glycosyl transferase, family 8 (InterPro:IPR0024…
AT1G22690	Chr1:8027297-8028125	129.575	57.4729	53.3619	19.7111	-1.1258	-1.27991	-2.71512	4.29e-12	7.74e-12	0		protein_coding	gibberellin-responsive protein, putative		gibberellin-responsive protein, putative; FUNCTIONS IN: molecular_function unknown; INVOLVED IN: response to gibberellin stimulus; LOCATED IN: endomembrane system; EXPRESSED IN: 18 plant structures; EXPRESSED DURING: 10 growth stages; CONTAINS InterPro DOMAIN/s: Gibberellin regulated protein (InterPro:IPR003854); BEST Arabidopsis thaliana protein match is: GASA2 (GAST1 PROTEIN HOMOLOG 2) (TAIR:AT…
AT4G28900	Chr4:14259140-14263704	1.5272	0.679622	0.627793	0.360232	-1.12104	-1.28252	-2.08229	0.0100159	0.000956804	1.79e-05		transposable_element_gene	transposable element gene		copia-like retrotransposon family, has a 7.7e-236 P-value blast match to GB:AAA57005 Hopscotch polyprotein (Ty1_Copia-element) (Zea mays)
AT5G49760	Chr5:20216371-20221299	70.5972	51.4238	28.7299	26.9502	-0.410135	-1.29706	-1.38772	0.0137437	0	0		protein_coding	leucine-rich repeat family protein / protein kinase family protein		leucine-rich repeat family protein / protein kinase family protein; FUNCTIONS IN: kinase activity; INVOLVED IN: protein amino acid phosphorylation; LOCATED IN: plasma membrane, vacuole; EXPRESSED IN: 24 plant structures; EXPRESSED DURING: 13 growth stages; CONTAINS InterPro DOMAIN/s: Protein kinase, ATP binding site (InterPro:IPR017441), Protein kinase, core (InterPro:IPR000719), Leucine-rich rep…
AT1G22410	Chr1:7912045-7915003	100.419	75.3153	40.6805	34.3121	-0.367979	-1.30363	-1.54765	0.0388594	0	0		protein_coding	2-dehydro-3-deoxyphosphoheptonate aldolase, putative / 3-deoxy-D-arabino-heptulosonate 7-phosphate synthase, putative / DAHP synthetase, putative		2-dehydro-3-deoxyphosphoheptonate aldolase, putative / 3-deoxy-D-arabino-heptulosonate 7-phosphate synthase, putative / DAHP synthetase, putative; FUNCTIONS IN: 3-deoxy-7-phosphoheptulonate synthase activity; INVOLVED IN: aromatic amino acid family biosynthetic process; LOCATED IN: membrane; EXPRESSED IN: 23 plant structures; EXPRESSED DURING: 14 growth stages; CONTAINS InterPro DOMAIN/s: DAHP sy…
AT2G14610	Chr2:6241703-6242463	701.082	238.295	283.517	111.628	-1.50979	-1.30615	-2.64929	0	1.56e-12	0		protein_coding	PR1 (PATHOGENESIS-RELATED GENE 1)	PR1 gene expression is induced in response to a variety of pathogens. It is a useful molecular marker for the SAR response. Though the Genbank record for the cDNA associated to this gene is called 'PR-1-like', the sequence actually corresponds to PR1. Expression of this gene is salicylic-acid responsive.	PATHOGENESIS-RELATED GENE 1 (PR1); FUNCTIONS IN: molecular_function unknown; INVOLVED IN: response to jasmonic acid stimulus, response to vitamin B1, systemic acquired resistance, defense response; LOCATED IN: extracellular region, cell wall; EXPRESSED IN: 17 plant structures; EXPRESSED DURING: 9 growth stages; CONTAINS InterPro DOMAIN/s: Allergen V5/Tpx-1 related, conserved site (InterPro:IPR018…
AT1G24530	Chr1:8693226-8694705	5.3669	1.87972	2.16356	1.40117	-1.46653	-1.31068	-1.93586	0.00043337	0.000668855	3.73e-05		protein_coding	transducin family protein / WD-40 repeat family protein		transducin family protein / WD-40 repeat family protein; FUNCTIONS IN: nucleotide binding; INVOLVED IN: biological_process unknown; LOCATED IN: plasma membrane, heterotrimeric G-protein complex; EXPRESSED IN: 24 plant structures; EXPRESSED DURING: 14 growth stages; CONTAINS InterPro DOMAIN/s: WD40 repeat-like (InterPro:IPR011046), WD40 repeat, region (InterPro:IPR017986), WD40/YVTN repeat-like (I…
AT4G36670	Chr4:17287498-17289590	17.8541	9.91262	7.19318	3.98853	-0.801874	-1.31155	-2.16073	5.37e-05	1.05e-09	0		protein_coding	mannitol transporter, putative		mannitol transporter, putative; FUNCTIONS IN: carbohydrate transmembrane transporter activity, sugar:hydrogen symporter activity; INVOLVED IN: transport, transmembrane transport; LOCATED IN: integral to membrane, membrane; EXPRESSED IN: 19 plant structures; EXPRESSED DURING: 10 growth stages; CONTAINS InterPro DOMAIN/s: Sugar transporter, conserved site (InterPro:IPR005829), Sugar/inositol transp…
AT2G46600	Chr2:19136018-19138762	134.848	88.5982	54.1756	59.887	-0.55894	-1.31561	-1.16942	0.00299123	3.47e-09	9.55e-08		protein_coding	calcium-binding protein, putative		calcium-binding protein, putative; FUNCTIONS IN: calcium ion binding; LOCATED IN: cellular_component unknown; EXPRESSED IN: 24 plant structures; EXPRESSED DURING: 14 growth stages; CONTAINS InterPro DOMAIN/s: EF-HAND 1 (InterPro:IPR018247), EF-HAND 2 (InterPro:IPR018249), EF-Hand type (InterPro:IPR011992), EF hand (InterPro:IPR018248); BEST Arabidopsis thaliana protein match is: PBP1 (PINOID-BIND…
AT3G48360	Chr3:17908191-17910525	51.5108	29.2287	20.6929	22.9039	-0.770447	-1.31574	-1.16768	7.89e-07	1.54e-13	1.06e-10		protein_coding	BT2 (BTB AND TAZ DOMAIN PROTEIN 2); protein binding / transcription factor/ transcription regulator	encodes a protein (BT2) that is an essential component of the TAC1-mediated telomerase activation pathway. Acts redundantly with BT3 and BT1 during female gametophyte development and with BT3 during male gametophyte development.	BTB AND TAZ DOMAIN PROTEIN 2 (BT2); FUNCTIONS IN: protein binding, transcription factor activity, transcription regulator activity; INVOLVED IN: response to auxin stimulus, embryo sac development, positive regulation of telomerase activity, pollen development; LOCATED IN: nucleus, cytoplasm; EXPRESSED IN: 17 plant structures; EXPRESSED DURING: 11 growth stages; CONTAINS InterPro DOMAIN/s: BTB/POZ…
AT3G47780	Chr3:17624478-17629013	2.45277	1.21795	0.984122	0.859565	-0.962911	-1.3175	-1.51114	0.0384363	0.000822434	0.000788383		protein_coding	ATATH6; ATPase, coupled to transmembrane movement of substances / transporter	member of ATH subfamily	ATATH6; FUNCTIONS IN: ATPase activity, coupled to transmembrane movement of substances, transporter activity; INVOLVED IN: response to cyclopentenone; LOCATED IN: plasma membrane; EXPRESSED IN: 12 plant structures; EXPRESSED DURING: 8 growth stages; CONTAINS InterPro DOMAIN/s: ATPase, AAA+ type, core (InterPro:IPR003593), ABC transporter-like (InterPro:IPR003439), ABC transporter, conserved site …
AT1G08050	Chr1:2498835-2501427	6.07766	2.7835	2.43743	1.64006	-1.07957	-1.31815	-1.88817	0.000218759	5.73e-06	1.49e-07		protein_coding	zinc finger (C3HC4-type RING finger) family protein		zinc finger (C3HC4-type RING finger) family protein; FUNCTIONS IN: ubiquitin-protein ligase activity, protein binding, zinc ion binding; LOCATED IN: plasma membrane; EXPRESSED IN: 12 plant structures; EXPRESSED DURING: 4 anthesis, LP.10 ten leaves visible, petal differentiation and expansion stage, LP.08 eight leaves visible; CONTAINS InterPro DOMAIN/s: Zinc finger, RING-type (InterPro:IPR001841)…
AT1G77760	Chr1:29235802-29239445	14.7833	6.6422	5.92233	2.08678	-1.10719	-1.31973	-2.82302	3.08e-11	3.13e-12	0		protein_coding	NIA1 (NITRATE REDUCTASE 1); nitrate reductase	Encodes the cytosolic minor isoform of nitrate reductase (NR). Involved in the first step of nitrate assimilation, it contributes about 15% of the nitrate reductase activity in shoots. Similar to molybdopterin oxidoreductases at the N-terminus, and to FAD/NAD-binding cytochrome reductases at the C-terminus. Cofactors: FAD, heme iron (cytochrome B-557), and molybdenum-pterin.	NITRATE REDUCTASE 1 (NIA1); FUNCTIONS IN: nitrate reductase activity; INVOLVED IN: nitrate assimilation, nitric oxide biosynthetic process, response to light stimulus; LOCATED IN: cytosol; EXPRESSED IN: 24 plant structures; EXPRESSED DURING: 13 growth stages; CONTAINS InterPro DOMAIN/s: Cytochrome b5, heme-binding site (InterPro:IPR018506), Nitrate reductase NADH dependant (InterPro:IPR012137), F…
AT3G05500	Chr3:1593433-1595015	27.7377	18.3782	11.0893	9.42083	-0.54681	-1.32268	-1.55633	0.0243818	3.39e-09	6.68e-10		protein_coding	rubber elongation factor (REF) family protein		rubber elongation factor (REF) family protein; INVOLVED IN: biological_process unknown; LOCATED IN: vacuole; EXPRESSED IN: 24 plant structures; EXPRESSED DURING: 15 growth stages; CONTAINS InterPro DOMAIN/s: Rubber elongation factor (InterPro:IPR008802); BEST Arabidopsis thaliana protein match is: rubber elongation factor (REF) protein-related (TAIR:AT2G47780.1); Has 77 Blast hits to 77 proteins …
AT4G12490	Chr4:7409620-7410406	43.2912	6.6299	17.2663	7.47181	-2.65997	-1.32612	-2.53295	0	1.01e-08	0		protein_coding	protease inhibitor/seed storage/lipid transfer protein (LTP) family protein		protease inhibitor/seed storage/lipid transfer protein (LTP) family protein; FUNCTIONS IN: lipid binding; INVOLVED IN: defense response to fungus, lipid transport; EXPRESSED IN: 8 plant structures; EXPRESSED DURING: 8 growth stages; CONTAINS InterPro DOMAIN/s: Bifunctional inhibitor/plant lipid transfer protein/seed storage (InterPro:IPR016140), Plant lipid transfer protein/seed storage/trypsin-a…
AT5G48400	Chr5:19616243-19619246	0.951234	0.246264	0.379286	0.322033	-1.90255	-1.32652	-1.56099	0.0434004	0.0332807	0.0382272		protein_coding	ATGLR1.2; intracellular ligand-gated ion channel	member of Putative ligand-gated ion channel subunit family	ATGLR1.2; FUNCTIONS IN: intracellular ligand-gated ion channel activity; INVOLVED IN: cellular calcium ion homeostasis, response to light stimulus; LOCATED IN: endomembrane system, membrane; EXPRESSED IN: 15 plant structures; EXPRESSED DURING: 7 growth stages; CONTAINS InterPro DOMAIN/s: Extracellular solute-binding protein, family 3 (InterPro:IPR001638), Ionotropic glutamate receptor (InterPro:I…
AT3G44450	Chr3:16074095-16074678	79.6905	45.9565	31.7057	21.2788	-0.747097	-1.32967	-1.90339	0.000129706	1.46e-10	5.59e-15		protein_coding	unknown protein		unknown protein; FUNCTIONS IN: molecular_function unknown; INVOLVED IN: biological_process unknown; LOCATED IN: cellular_component unknown; EXPRESSED IN: 21 plant structures; EXPRESSED DURING: 13 growth stages; BEST Arabidopsis thaliana protein match is: unknown protein (TAIR:AT3G52740.1); Has 31 Blast hits to 31 proteins in 8 species: Archae - 0; Bacteria - 0; Metazoa - 0; Fungi - 0; Plants - 31…
AT5G33290	Chr5:12558255-12562020	20.9527	12.9402	8.25888	5.49753	-0.648229	-1.34312	-1.92868	0.000677207	1.43e-11	0		protein_coding	XGD1 (XYLOGALACTURONAN DEFICIENT 1); UDP-xylosyltransferase/ catalytic	Acts as a xylogalacturonan xylosyltransferase within the XGA biosynthesis pathway. Involved in pectin biosynthesis.	XYLOGALACTURONAN DEFICIENT 1 (XGD1); FUNCTIONS IN: UDP-xylosyltransferase activity, catalytic activity; INVOLVED IN: xylogalacturonan metabolic process, pectin biosynthetic process; LOCATED IN: Golgi apparatus, membrane; EXPRESSED IN: 21 plant structures; EXPRESSED DURING: 9 growth stages; CONTAINS InterPro DOMAIN/s: Exostosin-like (InterPro:IPR004263); BEST Arabidopsis thaliana protein match is:…
AT2G45180	Chr2:18626319-18626997	1876.59	908.79	736.416	490.651	-0.999054	-1.34952	-1.93375	4.67e-11	2.57e-13	0		protein_coding	protease inhibitor/seed storage/lipid transfer protein (LTP) family protein		protease inhibitor/seed storage/lipid transfer protein (LTP) family protein; FUNCTIONS IN: lipid binding; INVOLVED IN: lipid transport; LOCATED IN: chloroplast thylakoid membrane; EXPRESSED IN: 22 plant structures; EXPRESSED DURING: 13 growth stages; CONTAINS InterPro DOMAIN/s: Bifunctional inhibitor/plant lipid transfer protein/seed storage (InterPro:IPR016140), Plant lipid transfer protein/seed…
AT5G10380	Chr5:3267634-3268813	78.5932	45.0993	30.2917	22.9603	-0.754257	-1.37548	-1.77367	7.88e-07	6.03e-15	0		protein_coding	RING1; protein binding / ubiquitin-protein ligase/ zinc ion binding	Encodes a RING finger domain protein with E3 ligase activity that is localized to the lipid rafts of the plasma membrane. Expression is increased in response to fungal pathogen. May be involved in regulation of programmed cell death by facilitating degredation of regulation of PDC activators.	RING1; FUNCTIONS IN: ubiquitin-protein ligase activity, protein binding, zinc ion binding; INVOLVED IN: positive regulation of programmed cell death, response to chitin; LOCATED IN: plasma membrane; EXPRESSED IN: 23 plant structures; EXPRESSED DURING: 13 growth stages; CONTAINS InterPro DOMAIN/s: Zinc finger, RING-type, conserved site (InterPro:IPR017907), Zinc finger, RING-type (InterPro:IPR0018…
AT2G17290	Chr2:7516414-7519633	13.9585	8.65658	5.35451	4.93681	-0.642235	-1.38232	-1.4979	0.0016235	3.81e-11	5.06e-11		protein_coding	CPK6 (CALCIUM-DEPENDENT PROTEIN KINASE 6); ATP binding / calcium ion binding / calmodulin-dependent protein kinase/ kinase/ protein kinase/ protein serine/threonine kinase	Encodes calcium dependent protein kinase 6 (CPK6), a member of the Arabidopsis CDPK gene family. CDPKs contain an intrinsic Ca2+-activation domain with four EF hand Ca2+-binding sites. CDPKs protein kinases have been proposed to function in multiple plant signal transduction pathways downstream of [Ca2+]cyt elevations, thus transducing various physiological responses. CPK6 is expressed in both gu…	CALCIUM-DEPENDENT PROTEIN KINASE 6 (CPK6); FUNCTIONS IN: in 6 functions; INVOLVED IN: regulation of anion channel activity, abscisic acid mediated signaling, protein amino acid phosphorylation, N-terminal protein myristoylation, regulation of stomatal movement; LOCATED IN: cytosol, plasma membrane, membrane; EXPRESSED IN: 26 plant structures; EXPRESSED DURING: 15 growth stages; CONTAINS InterPro …
AT4G21850	Chr4:11591115-11592238	22.4466	7.42068	8.5742	2.78867	-1.54984	-1.38843	-3.00725	1.07e-07	5.83e-06	7.9e-11		protein_coding	methionine sulfoxide reductase domain-containing protein / SeIR domain-containing protein		methionine sulfoxide reductase domain-containing protein / SeIR domain-containing protein; FUNCTIONS IN: peptide-methionine-(S)-S-oxide reductase activity; INVOLVED IN: biological_process unknown; LOCATED IN: cellular_component unknown; EXPRESSED IN: 18 plant structures; EXPRESSED DURING: 12 growth stages; CONTAINS InterPro DOMAIN/s: Methionine sulphoxide reductase B (InterPro:IPR002579), Mss4-li…
AT5G23510	Chr5:7927221-7929338	31.4904	20.85	12.0109	8.19835	-0.547822	-1.39056	-1.93991	0.02996	9.75e-09	2.12e-11		protein_coding	unknown protein		unknown protein; LOCATED IN: cellular_component unknown; BEST Arabidopsis thaliana protein match is: unknown protein (TAIR:AT5G23490.1); Has 48 Blast hits to 48 proteins in 7 species: Archae - 0; Bacteria - 0; Metazoa - 0; Fungi - 0; Plants - 46; Viruses - 0; Other Eukaryotes - 2 (source: NCBI BLink).
AT3G54810	Chr3:20296231-20298691	50.6898	32.5674	19.2919	18.699	-0.591228	-1.3937	-1.43714	0.000186902	0	0		protein_coding	zinc finger (GATA type) family protein	Encodes a protein containing a GATA type zinc finger domain that is expressed in the embryo axis and involved in germination. Mutants have a reduced rate of germination even when stratified.	BLUE MICROPYLAR END 3 (BME3); FUNCTIONS IN: transcription factor activity; INVOLVED IN: seed germination; LOCATED IN: nucleus; EXPRESSED IN: 22 plant structures; EXPRESSED DURING: 13 growth stages; CONTAINS InterPro DOMAIN/s: Zinc finger, NHR/GATA-type (InterPro:IPR013088), Transcription factor, GATA, plant (InterPro:IPR016679), Zinc finger, GATA-type (InterPro:IPR000679); BEST Arabidopsis thalia…
AT5G65730	Chr5:26299031-26300478	95.1345	62.5674	36.072	38.0063	-0.557515	-1.39909	-1.32213	0.000336376	0	5.59e-15		protein_coding	xyloglucan:xyloglucosyl transferase, putative / xyloglucan endotransglycosylase, putative / endo-xyloglucan transferase, putative		xyloglucan:xyloglucosyl transferase, putative / xyloglucan endotransglycosylase, putative / endo-xyloglucan transferase, putative; FUNCTIONS IN: hydrolase activity, acting on glycosyl bonds, hydrolase activity, hydrolyzing O-glycosyl compounds, xyloglucan:xyloglucosyl transferase activity; INVOLVED IN: response to water deprivation; LOCATED IN: endomembrane system, cell wall, apoplast; EXPRESSED …
AT5G25440	Chr5:8854774-8856758	23.2218	12.8324	8.78607	7.63608	-0.808645	-1.40219	-1.60298	0.000223048	1.26e-09	6.91e-10		protein_coding	protein kinase family protein		protein kinase family protein; FUNCTIONS IN: protein tyrosine kinase activity, protein kinase activity, kinase activity, ATP binding; INVOLVED IN: protein amino acid phosphorylation, N-terminal protein myristoylation; LOCATED IN: nucleus, cytoplasm; EXPRESSED IN: 15 plant structures; EXPRESSED DURING: 9 growth stages; CONTAINS InterPro DOMAIN/s: Protein kinase, core (InterPro:IPR000719), Tyrosine…
AT4G00330	Chr4:142600-144523	56.1699	41.8091	21.2453	16.0551	-0.378939	-1.40265	-1.80517	0.049715	0	0		protein_coding	CRCK2; ATP binding / kinase/ protein kinase/ protein serine/threonine kinase	high overall homology to CRCK1	CRCK2; FUNCTIONS IN: protein serine/threonine kinase activity, protein kinase activity, kinase activity, ATP binding; INVOLVED IN: pollen development; EXPRESSED IN: 22 plant structures; EXPRESSED DURING: 13 growth stages; CONTAINS InterPro DOMAIN/s: Protein kinase, ATP binding site (InterPro:IPR017441), Protein kinase, core (InterPro:IPR000719), Serine/threonine protein kinase-related (InterPro:I…
AT2G28630	Chr2:12275318-12277245	24.8242	13.9433	9.37936	10.6415	-0.785131	-1.40419	-1.22045	4.15e-06	2.01e-13	5.14e-10		protein_coding	KCS12 (3-KETOACYL-COA SYNTHASE 12); acyltransferase/ catalytic/ transferase, transferring acyl groups other than amino-acyl groups	Encodes KCS12, a member of the 3-ketoacyl-CoA synthase family involved in the biosynthesis of VLCFA (very long chain fatty acids).	3-KETOACYL-COA SYNTHASE 12 (KCS12); FUNCTIONS IN: transferase activity, transferring acyl groups other than amino-acyl groups, catalytic activity, acyltransferase activity; INVOLVED IN: response to osmotic stress; LOCATED IN: endoplasmic reticulum; EXPRESSED IN: 24 plant structures; EXPRESSED DURING: 13 growth stages; CONTAINS InterPro DOMAIN/s: Thiolase-like (InterPro:IPR016039), Very-long-chain…
AT5G61010	Chr5:24553840-24556749	17.788	11.0374	6.71925	5.00213	-0.641465	-1.40453	-1.82869	0.0186292	1.6e-09	1.08e-14		protein_coding	ATEXO70E2 (EXOCYST SUBUNIT EXO70 FAMILY PROTEIN E2); protein binding	A member of EXO70 gene family, putative exocyst subunits, conserved in land plants. Arabidopsis thaliana contains 23 putative EXO70 genes, which can be classified into eight clusters on the phylogenetic tree.	EXOCYST SUBUNIT EXO70 FAMILY PROTEIN E2 (ATEXO70E2); FUNCTIONS IN: protein binding; INVOLVED IN: exocytosis, vesicle docking during exocytosis; LOCATED IN: exocyst; EXPRESSED IN: 20 plant structures; EXPRESSED DURING: 12 growth stages; CONTAINS InterPro DOMAIN/s: Exo70 exocyst complex subunit (InterPro:IPR004140); BEST Arabidopsis thaliana protein match is: ATEXO70E1 (exocyst subunit EXO70 family…
AT2G13790	Chr2:5741819-5746793	26.2959	16.6518	9.89414	9.41205	-0.612121	-1.41019	-1.48066	0.000290278	6.03e-15	5.59e-15		protein_coding	SERK4 (SOMATIC EMBRYOGENESIS RECEPTOR-LIKE KINASE 4); protein binding / protein kinase/ transmembrane receptor protein serine/threonine kinase		SOMATIC EMBRYOGENESIS RECEPTOR-LIKE KINASE 4 (SERK4); FUNCTIONS IN: protein binding, transmembrane receptor protein serine/threonine kinase activity, protein kinase activity; INVOLVED IN: response to salt stress, cell death, protein amino acid phosphorylation, response to chitin; LOCATED IN: endomembrane system; CONTAINS InterPro DOMAIN/s: Protein kinase, ATP binding site (InterPro:IPR017441), Pr…
AT2G22170	Chr2:9426848-9427817	62.2219	42.1977	23.3873	17.7168	-0.513216	-1.4117	-1.81071	0.0117592	9.26e-13	0		protein_coding	lipid-associated family protein		lipid-associated family protein; FUNCTIONS IN: molecular_function unknown; INVOLVED IN: biological_process unknown; LOCATED IN: thylakoid, chloroplast, membrane; EXPRESSED IN: 19 plant structures; EXPRESSED DURING: 13 growth stages; CONTAINS InterPro DOMAIN/s: Lipoxygenase, LH2 (InterPro:IPR001024), Lipase/lipooxygenase, PLAT/LH2 (InterPro:IPR008976); BEST Arabidopsis thaliana protein match is: l…
AT1G50040	Chr1:18542129-18543948	5.40551	2.07031	2.0299	1.10851	-1.33754	-1.41302	-2.28422	0.000648058	0.000149067	1.93e-06		protein_coding	unknown protein		unknown protein; FUNCTIONS IN: molecular_function unknown; INVOLVED IN: biological_process unknown; LOCATED IN: chloroplast; EXPRESSED IN: leaf whorl, leaf apex, root, petiole, leaf; EXPRESSED DURING: LP.06 six leaves visible, LP.04 four leaves visible, LP.10 ten leaves visible, LP.12 twelve leaves visible, LP.08 eight leaves visible; CONTAINS InterPro DOMAIN/s: Protein of unknown function DUF100…
AT4G12480	Chr4:7406104-7406937	48.7119	7.03185	18.285	6.05145	-2.74526	-1.41361	-3.00733	0	2.07e-10	0		protein_coding	pEARLI 1; lipid binding	a putative lipid transfer protein, vernalization-responsive and cold-induced	pEARLI 1; FUNCTIONS IN: lipid binding; INVOLVED IN: defense response to fungus, lipid transport; LOCATED IN: endomembrane system; EXPRESSED IN: 6 plant structures; EXPRESSED DURING: LP.06 six leaves visible, 4 anthesis, LP.04 four leaves visible, LP.02 two leaves visible, LP.08 eight leaves visible; CONTAINS InterPro DOMAIN/s: Bifunctional inhibitor/plant lipid transfer protein/seed storage (Inte…
AT4G13410	Chr4:7792218-7795824	6.58934	2.16594	2.45005	0.942044	-1.5581	-1.42732	-2.80467	1.02e-05	3.03e-05	2.45e-08		protein_coding	ATCSLA15; cellulose synthase/ transferase, transferring glycosyl groups	encodes a gene similar to cellulose synthase	ATCSLA15; FUNCTIONS IN: cellulose synthase activity, transferase activity, transferring glycosyl groups; INVOLVED IN: biological_process unknown; LOCATED IN: endomembrane system; EXPRESSED IN: 14 plant structures; EXPRESSED DURING: 9 growth stages; CONTAINS InterPro DOMAIN/s: Glycosyl transferase, family 2 (InterPro:IPR001173); BEST Arabidopsis thaliana protein match is: ATCSLA10; cellulose synth…
AT1G33600	Chr1:12180775-12182363	71.1333	47.6727	26.4225	24.2672	-0.530322	-1.42876	-1.54992	0.000620378	0	0		protein_coding	leucine-rich repeat family protein		leucine-rich repeat family protein; FUNCTIONS IN: protein binding; INVOLVED IN: signal transduction; LOCATED IN: cell wall, membrane, plant-type cell wall; EXPRESSED IN: 21 plant structures; EXPRESSED DURING: 13 growth stages; CONTAINS InterPro DOMAIN/s: Leucine-rich repeat, N-terminal (InterPro:IPR013210), Leucine-rich repeat (InterPro:IPR001611); BEST Arabidopsis thaliana protein match is: dise…
AT2G37460	Chr2:15726447-15729098	10.7023	5.23812	3.97422	2.53616	-0.983752	-1.42917	-2.0756	0.000574298	7.78e-07	1.45e-08		protein_coding	nodulin MtN21 family protein		nodulin MtN21 family protein; LOCATED IN: membrane; EXPRESSED IN: 23 plant structures; EXPRESSED DURING: 13 growth stages; CONTAINS InterPro DOMAIN/s: Protein of unknown function DUF6, transmembrane (InterPro:IPR000620); BEST Arabidopsis thaliana protein match is: nodulin MtN21 family protein (TAIR:AT2G37450.2); Has 1760 Blast hits to 1747 proteins in 387 species: Archae - 25; Bacteria - 750; Met…
AT1G14870	Chr1:5128374-5129523	8.524	2.05122	3.15463	1.87103	-2.00801	-1.43406	-2.1861	0.000389238	0.00207385	0.000203534		protein_coding			FUNCTIONS IN: molecular_function unknown; INVOLVED IN: response to oxidative stress; LOCATED IN: plasma membrane; EXPRESSED IN: callus; CONTAINS InterPro DOMAIN/s: EGF-type aspartate/asparagine hydroxylation conserved site (InterPro:IPR000152), Protein of unknown function Cys-rich (InterPro:IPR006461); BEST Arabidopsis thaliana protein match is: unknown protein (TAIR:AT5G35525.1); Has 492 Blast h…
AT5G47220	Chr5:19171861-19172823	25.891	15.4926	9.57301	8.70391	-0.693832	-1.43541	-1.57112	0.00460218	4.78e-09	1.06e-08		protein_coding	ERF2 (ETHYLENE RESPONSIVE ELEMENT BINDING FACTOR 2); DNA binding / transcription activator/ transcription factor	Encodes a member of the ERF (ethylene response factor) subfamily B-3 of ERF/AP2 transcription factor family (ATERF-2). The protein contains one AP2 domain. Functions as activator of GCC box√dependent transcription. Positive regulator of JA-responsive defense genes and resistance to F. oxysporum and enhances JA inhibition of root elongation.	ETHYLENE RESPONSIVE ELEMENT BINDING FACTOR 2 (ERF2); FUNCTIONS IN: transcription factor activity, transcription activator activity, DNA binding; INVOLVED IN: ethylene mediated signaling pathway, positive regulation of transcription, induced systemic resistance, jasmonic acid mediated signaling pathway, response to chitin, regulation of transcription, DNA-dependent; LOCATED IN: nucleus; EXPRESSED …
AT2G38470	Chr2:16108360-16111797	35.8215	21.2137	13.2433	12.0506	-0.708786	-1.43556	-1.57012	1.21e-05	1.72e-14	0		protein_coding	WRKY33; transcription factor	Member of the plant WRKY transcription factor family. Regulates the antagonistic relationship between defense pathways mediating responses to P. syringae and necrotrophic fungal pathogens. Located in nucleus. Involved in response to various abiotic stresses - especially salt stress.	WRKY33; FUNCTIONS IN: transcription factor activity; INVOLVED IN: in 10 processes; LOCATED IN: nucleus; EXPRESSED IN: 22 plant structures; EXPRESSED DURING: 13 growth stages; CONTAINS InterPro DOMAIN/s: DNA-binding WRKY (InterPro:IPR003657); BEST Arabidopsis thaliana protein match is: WRKY4; DNA binding / transcription factor (TAIR:AT1G13960.2); Has 5341 Blast hits to 3123 proteins in 217 species…
AT5G44130	Chr5:17761089-17762003	77.2158	38.5183	28.3679	23.782	-0.956312	-1.44464	-1.69743	7.19e-10	0	0		protein_coding	FLA13 (FASCICLIN-LIKE ARABINOGALACTAN PROTEIN 13 PRECURSOR)		FASCICLIN-LIKE ARABINOGALACTAN PROTEIN 13 PRECURSOR (FLA13); FUNCTIONS IN: molecular_function unknown; LOCATED IN: anchored to plasma membrane, plasma membrane, anchored to membrane, plant-type cell wall; EXPRESSED IN: 23 plant structures; EXPRESSED DURING: 14 growth stages; CONTAINS InterPro DOMAIN/s: FAS1 domain (InterPro:IPR000782); BEST Arabidopsis thaliana protein match is: FLA9 (FASCICLIN-L…
AT5G37940	Chr5:15107295-15108966	4.43705	1.87938	1.62758	0.527795	-1.1923	-1.44687	-3.06995	0.0359256	0.00336924	1.87e-05		protein_coding	NADP-dependent oxidoreductase, putative		NADP-dependent oxidoreductase, putative; FUNCTIONS IN: oxidoreductase activity, binding, catalytic activity, zinc ion binding; INVOLVED IN: response to oxidative stress; CONTAINS InterPro DOMAIN/s: GroES-like (InterPro:IPR011032), NAD(P)-binding (InterPro:IPR016040), Alcohol dehydrogenase, zinc-binding (InterPro:IPR013149), Alcohol dehydrogenase superfamily, zinc-containing (InterPro:IPR002085); …
AT3G16420	Chr3:5579385-5580953	48.9048	32.9309	17.8952	12.5952	-0.523493	-1.4504	-1.9555	0.00688765	1.58e-13	0		protein_coding	PBP1 (PYK10-BINDING PROTEIN 1); copper ion binding	The PBP1(PYK10-binding protein 1) assists the PYK10 (beta-glucosidase complex) in its activity and may act like a molecular chaperone that facilitates the correct polymerization of PYK10, when tissues are damaged and subcellular structures are destroyed by pests.	PYK10-BINDING PROTEIN 1 (PBP1); FUNCTIONS IN: copper ion binding; INVOLVED IN: protein folding; LOCATED IN: cytosol, nucleus; EXPRESSED IN: root, seed, leaf; EXPRESSED DURING: seedling growth; CONTAINS InterPro DOMAIN/s: Mannose-binding lectin (InterPro:IPR001229); BEST Arabidopsis thaliana protein match is: JAL31 (JACALIN-RELATED LECTIN 31); copper ion binding (TAIR:AT3G16430.2); Has 1087 Blast …
AT4G23270	Chr4:12171102-12173925	37.4791	25.6197	13.6872	11.8481	-0.50179	-1.45326	-1.65984	0.00271142	0	0		protein_coding	protein kinase family protein		protein kinase family protein; FUNCTIONS IN: protein serine/threonine kinase activity, protein tyrosine kinase activity, protein kinase activity, ATP binding; INVOLVED IN: protein amino acid phosphorylation; LOCATED IN: plasma membrane; EXPRESSED IN: 17 plant structures; EXPRESSED DURING: 9 growth stages; CONTAINS InterPro DOMAIN/s: Protein kinase, ATP binding site (InterPro:IPR017441), Protein k…
AT5G39020	Chr5:15616916-15619358	9.57521	6.28113	3.45674	2.39136	-0.561237	-1.46989	-1.99987	0.0273334	6.8e-10	5.56e-12		protein_coding	protein kinase family protein		protein kinase family protein; FUNCTIONS IN: protein serine/threonine kinase activity, protein kinase activity, kinase activity, ATP binding; INVOLVED IN: protein amino acid phosphorylation; LOCATED IN: endomembrane system; EXPRESSED IN: 14 plant structures; EXPRESSED DURING: 9 growth stages; CONTAINS InterPro DOMAIN/s: Protein kinase, ATP binding site (InterPro:IPR017441), Protein kinase, core (…
AT1G24150	Chr1:8549517-8551993	10.1414	5.70877	3.6589	2.41367	-0.781965	-1.47078	-2.06936	0.000677207	9.94e-10	4.4e-12		protein_coding	FH4 (FORMIN HOMOLOGUE 4); actin binding / protein binding	Encodes a group I formin. Localized to cell junctions. Polymerizes actin. Binds profilin.	FORMIN HOMOLOGUE 4 (FH4); FUNCTIONS IN: protein binding, actin binding; INVOLVED IN: actin filament polymerization; LOCATED IN: cell-cell junction, plasma membrane; EXPRESSED IN: 19 plant structures; EXPRESSED DURING: 13 growth stages; CONTAINS InterPro DOMAIN/s: Actin-binding FH2 and DRF autoregulatory (InterPro:IPR003104), Actin-binding FH2 (InterPro:IPR015425); BEST Arabidopsis thaliana protei…
AT2G40095	Chr2:16743022-16745144	6.83	3.18009	2.45266	1.89349	-1.05578	-1.47754	-1.84924	0.0144467	0.000165035	6.15e-05		protein_coding	unknown protein		unknown protein; FUNCTIONS IN: molecular_function unknown; INVOLVED IN: biological_process unknown; LOCATED IN: cellular_component unknown; BEST Arabidopsis thaliana protein match is: unknown protein (TAIR:AT3G55880.2); Has 53 Blast hits to 53 proteins in 6 species: Archae - 0; Bacteria - 0; Metazoa - 0; Fungi - 0; Plants - 53; Viruses - 0; Other Eukaryotes - 0 (source: NCBI BLink).
AT2G16430	Chr2:7120418-7122832	41.7736	30.4782	14.959	12.5731	-0.407775	-1.48158	-1.73066	0.0460247	0	0		protein_coding	PAP10 (PURPLE ACID PHOSPHATASE 10); acid phosphatase/ protein serine/threonine phosphatase		PURPLE ACID PHOSPHATASE 10 (PAP10); FUNCTIONS IN: protein serine/threonine phosphatase activity, acid phosphatase activity; INVOLVED IN: biological_process unknown; LOCATED IN: cell wall, plant-type cell wall; EXPRESSED IN: 25 plant structures; EXPRESSED DURING: 15 growth stages; CONTAINS InterPro DOMAIN/s: Purple acid phosphatase, N-terminal (InterPro:IPR015914), Metallophosphoesterase (InterPro…
AT1G78460	Chr1:29518315-29519323	42.9764	17.4404	15.3095	11.9032	-1.25407	-1.48912	-1.8506	2.41e-11	1.49e-12	1.6e-14		protein_coding	SOUL heme-binding family protein		SOUL heme-binding family protein; FUNCTIONS IN: binding; INVOLVED IN: biological_process unknown; LOCATED IN: endomembrane system; EXPRESSED IN: 21 plant structures; EXPRESSED DURING: 13 growth stages; CONTAINS InterPro DOMAIN/s: SOUL haem-binding protein (InterPro:IPR006917); BEST Arabidopsis thaliana protein match is: SOUL heme-binding family protein (TAIR:AT1G17100.1); Has 924 Blast hits to 89…
AT1G72430	Chr1:27264910-27265630	81.8706	35.0922	29.0153	37.5744	-1.17515	-1.49653	-1.122	1.7e-12	6.03e-15	9.4e-09		protein_coding	auxin-responsive protein-related		auxin-responsive protein-related; FUNCTIONS IN: molecular_function unknown; INVOLVED IN: response to auxin stimulus; EXPRESSED IN: 22 plant structures; EXPRESSED DURING: 13 growth stages; CONTAINS InterPro DOMAIN/s: Auxin responsive SAUR protein (InterPro:IPR003676); BEST Arabidopsis thaliana protein match is: auxin-responsive protein-related (TAIR:AT1G17345.1); Has 67 Blast hits to 67 proteins i…
AT3G28540	Chr3:10694443-10696123	50.4681	21.2668	17.8327	13.3018	-1.19973	-1.50085	-1.92216	0	1.17e-14	0		protein_coding	AAA-type ATPase family protein		AAA-type ATPase family protein; FUNCTIONS IN: nucleoside-triphosphatase activity, ATPase activity, nucleotide binding, ATP binding; EXPRESSED IN: 11 plant structures; EXPRESSED DURING: 9 growth stages; CONTAINS InterPro DOMAIN/s: ATPase, AAA-type, core (InterPro:IPR003959), ATPase, AAA+ type, core (InterPro:IPR003593); BEST Arabidopsis thaliana protein match is: AAA-type ATPase family protein (TA…
AT5G61210	Chr5:24623298-24626923	73.7911	49.0129	26.068	24.9656	-0.543245	-1.50117	-1.56191	0.00122345	0	0		protein_coding	SNAP33 (SOLUBLE N-ETHYLMALEIMIDE-SENSITIVE FACTOR ADAPTOR PROTEIN 33); SNAP receptor/ protein binding	membrane localized t-SNARE SNAP25 homologue, probably involved in cytokinesis and cell plate formation	SOLUBLE N-ETHYLMALEIMIDE-SENSITIVE FACTOR ADAPTOR PROTEIN 33 (SNAP33); FUNCTIONS IN: protein binding, SNAP receptor activity; INVOLVED IN: membrane fusion, response to other organism, vesicle-mediated transport, response to mechanical stimulus, cytokinesis by cell plate formation; LOCATED IN: integral to membrane of membrane fraction, plasma membrane, chloroplast, cell plate; EXPRESSED IN: 25 pla…
AT2G32680	Chr2:13857876-13862614	32.5424	15.4698	11.4896	9.41961	-1.02582	-1.50199	-1.78698	1.87e-12	0	0		protein_coding	AtRLP23 (Receptor Like Protein 23); kinase/ protein binding		Receptor Like Protein 23 (AtRLP23); FUNCTIONS IN: protein binding, kinase activity; INVOLVED IN: signal transduction, defense response; LOCATED IN: endomembrane system; EXPRESSED IN: 17 plant structures; EXPRESSED DURING: 9 growth stages; CONTAINS InterPro DOMAIN/s: Leucine-rich repeat (InterPro:IPR001611); BEST Arabidopsis thaliana protein match is: AtRLP24 (Receptor Like Protein 24); kinase/ pr…
AT3G45860	Chr3:16863400-16866041	78.4648	48.6011	27.7002	28.5079	-0.644017	-1.50215	-1.45909	7.46e-06	0	0		protein_coding	receptor-like protein kinase, putative		receptor-like protein kinase, putative; FUNCTIONS IN: kinase activity; INVOLVED IN: defense response; LOCATED IN: endomembrane system; EXPRESSED IN: 11 plant structures; EXPRESSED DURING: 9 growth stages; CONTAINS InterPro DOMAIN/s: Protein kinase, ATP binding site (InterPro:IPR017441), Protein kinase, core (InterPro:IPR000719), Protein of unknown function DUF26 (InterPro:IPR002902), Serine/threo…
AT1G65790	Chr1:24468931-24472329	15.9286	10.695	5.61042	5.72968	-0.52764	-1.50544	-1.4735	0.00886777	5.85e-14	3.02e-12		protein_coding	ARK1 (A. THALIANA RECEPTOR KINASE 1); kinase/ protein kinase/ protein serine/threonine kinase/ transmembrane receptor protein kinase	An alternatively spliced gene that encodes a functional transmembrane receptor serine/threonine kinase, alternate form may not have transmembrane domain.	A. THALIANA RECEPTOR KINASE 1 (ARK1); FUNCTIONS IN: protein serine/threonine kinase activity, transmembrane receptor protein kinase activity, protein kinase activity, kinase activity; INVOLVED IN: pollen-pistil interaction, protein amino acid phosphorylation, protein amino acid autophosphorylation; LOCATED IN: nucleus, membrane; EXPRESSED IN: root, leaf; CONTAINS InterPro DOMAIN/s: Curculin-like …
AT2G46450	Chr2:19065715-19069569	15.0365	9.63779	5.28174	3.83092	-0.594652	-1.50938	-1.97111	0.000855839	0	0		protein_coding	ATCNGC12; cation channel/ cyclic nucleotide binding / ion channel	Member of Cyclic nucleotide gated channel family.Positive regulator of resistance against avirulent fungal pathogen.Suppresses the phenotype conferred by cpr22 in a dosage-dependent manner.	ATCNGC12; FUNCTIONS IN: ion channel activity, cyclic nucleotide binding, cation channel activity; INVOLVED IN: response to fungus; LOCATED IN: plasma membrane; EXPRESSED IN: 22 plant structures; EXPRESSED DURING: 13 growth stages; CONTAINS InterPro DOMAIN/s: Cyclic nucleotide-binding (InterPro:IPR000595), Cyclic nucleotide-binding-like (InterPro:IPR018490), Ion transport (InterPro:IPR005821), Rml…
AT5G27380	Chr5:9667970-9670962	98.3637	70.2056	34.3355	27.6675	-0.439498	-1.51843	-1.82833	0.00607676	0	0		protein_coding	GSH2 (GLUTATHIONE SYNTHETASE 2); glutathione synthase	Encodes a protein with similarity to glutathione synthetases, which catalyzes one of the early steps in glutathione biosynthesis. Two transcripts have been detected; the longer transcript is less abundant and the protein is localized to the chloroplast. The smaller transcript, in which the transit peptide is truncated, is localized to the cytosol.	GLUTATHIONE SYNTHETASE 2 (GSH2); FUNCTIONS IN: glutathione synthase activity; INVOLVED IN: response to jasmonic acid stimulus, N-terminal protein myristoylation, glutathione biosynthetic process; LOCATED IN: cytosol, chloroplast; EXPRESSED IN: 25 plant structures; EXPRESSED DURING: 13 growth stages; CONTAINS InterPro DOMAIN/s: PreATP-grasp-like fold (InterPro:IPR016185), ATP-grasp fold, subdomain…
AT5G44020	Chr5:17712408-17714336	419.919	315.176	146.474	116.615	-0.366911	-1.51946	-1.84676	0.0497991	0	0		protein_coding	acid phosphatase class B family protein		acid phosphatase class B family protein; FUNCTIONS IN: acid phosphatase activity; INVOLVED IN: biological_process unknown; LOCATED IN: chloroplast, vacuole, membrane; EXPRESSED IN: 23 plant structures; EXPRESSED DURING: 13 growth stages; CONTAINS InterPro DOMAIN/s: Acid phosphatase (Class B) (InterPro:IPR005519), Vegetative storage protein/acid phosphatase (InterPro:IPR014403), Acid phosphatase, …
AT4G37610	Chr4:17668950-17672353	8.53757	2.09394	2.94871	3.47099	-1.98056	-1.53374	-1.29688	5.4e-08	1.47e-05	0.000395252		protein_coding	BT5 (BTB AND TAZ DOMAIN PROTEIN 5); protein binding / transcription regulator	BTB and TAZ domain protein. Located in cytoplasm and expressed in fruit, flower and leaves.	BTB AND TAZ DOMAIN PROTEIN 5 (BT5); FUNCTIONS IN: protein binding, transcription regulator activity; INVOLVED IN: response to auxin stimulus, response to chitin; LOCATED IN: cytoplasm; EXPRESSED IN: 24 plant structures; EXPRESSED DURING: 15 growth stages; CONTAINS InterPro DOMAIN/s: BTB/POZ (InterPro:IPR013069), Zinc finger, TAZ-type (InterPro:IPR000197), BTB/POZ fold (InterPro:IPR011333), Kelch …
AT5G41740	Chr5:16688625-16693119	9.20961	5.12769	3.17112	2.09838	-0.797791	-1.53815	-2.13227	2.39e-05	2.43e-13	4.66e-12		protein_coding	disease resistance protein (TIR-NBS-LRR class), putative		disease resistance protein (TIR-NBS-LRR class), putative; FUNCTIONS IN: transmembrane receptor activity, protein binding, nucleoside-triphosphatase activity, nucleotide binding, ATP binding; INVOLVED IN: signal transduction, defense response, apoptosis, innate immune response; LOCATED IN: intrinsic to membrane, chloroplast; CONTAINS InterPro DOMAIN/s: ATPase, AAA+ type, core (InterPro:IPR003593),…
AT4G16880	Chr4:9496186-9498926	33.2075	21.3276	11.4131	11.7456	-0.591746	-1.54082	-1.49779	0.00568169	1.23e-12	1.15e-10		protein_coding	disease resistance protein-related		disease resistance protein-related; FUNCTIONS IN: molecular_function unknown; INVOLVED IN: biological_process unknown; LOCATED IN: cellular_component unknown; EXPRESSED IN: 6 plant structures; EXPRESSED DURING: 6 growth stages; CONTAINS InterPro DOMAIN/s: Leucine-rich repeat 3 (InterPro:IPR011713); BEST Arabidopsis thaliana protein match is: ATP binding / nucleoside-triphosphatase/ nucleotide bin…
AT1G18810	Chr1:6485595-6487030	15.1179	9.85648	5.18878	6.2228	-0.570072	-1.54279	-1.27903	0.0390464	1.44e-09	1.56e-06		protein_coding	phytochrome kinase substrate-related		phytochrome kinase substrate-related; FUNCTIONS IN: molecular_function unknown; INVOLVED IN: biological_process unknown; LOCATED IN: cellular_component unknown; EXPRESSED IN: 14 plant structures; EXPRESSED DURING: 7 growth stages; BEST Arabidopsis thaliana protein match is: PKS1 (PHYTOCHROME KINASE SUBSTRATE 1); protein binding (TAIR:AT2G02950.1); Has 438 Blast hits to 361 proteins in 37 species:…
AT3G21500	Chr3:7573064-7576623	3.25648	0.0509755	1.11494	0.708521	-5.95032	-1.54635	-2.19883	0.0335244	0.000249379	8.31e-05		protein_coding	1-deoxy-D-xylulose-5-phosphate synthase	Encodes a protein postulated to have 1-deoxy-D-xylulose 5-phosphate synthase activity.	DXPS1; FUNCTIONS IN: 1-deoxy-D-xylulose-5-phosphate synthase activity; INVOLVED IN: metabolic process, terpenoid biosynthetic process; EXPRESSED IN: stem, embryo, sepal, stamen; EXPRESSED DURING: 4 anthesis, C globular stage; CONTAINS InterPro DOMAIN/s: Transketolase, N-terminal (InterPro:IPR005474), Transketolase, C-terminal (InterPro:IPR005476), Transketolase, C-terminal/Pyruvate-ferredoxin oxi…
AT5G67340	Chr5:26864555-26867602	6.07331	3.28385	2.06319	1.79411	-0.840055	-1.55761	-1.75762	0.00430839	1.33e-07	2.59e-07		protein_coding	armadillo/beta-catenin repeat family protein / U-box domain-containing protein		armadillo/beta-catenin repeat family protein / U-box domain-containing protein; FUNCTIONS IN: ubiquitin-protein ligase activity, binding; INVOLVED IN: protein ubiquitination; LOCATED IN: endomembrane system, ubiquitin ligase complex; EXPRESSED IN: 11 plant structures; EXPRESSED DURING: 7 growth stages; CONTAINS InterPro DOMAIN/s: U box (InterPro:IPR003613), Zinc finger, RING/FYVE/PHD-type (InterP…
AT2G23600	Chr2:10042198-10043673	168.351	109.711	57.0518	44.5387	-0.570722	-1.56113	-1.91675	0.000111005	0	0		protein_coding	ACL (ACETONE-CYANOHYDRIN LYASE); hydrolase/ hydrolase, acting on ester bonds / methyl indole-3-acetate esterase/ methyl jasmonate esterase/ methyl salicylate esterase	Encodes a protein shown to have carboxylesterase activity, methyl salicylate esterase activity, methyl jasmonate esterase activity, and methyl IAA esterase activity in vitro. MES2 appears to be involved in MeSA hydrolysis in planta. This protein does not act on MeGA4, or MEGA9 in vitro.	ACETONE-CYANOHYDRIN LYASE (ACL); FUNCTIONS IN: hydrolase activity, hydrolase activity, acting on ester bonds, methyl salicylate esterase activity, methyl jasmonate esterase activity, methyl indole-3-acetate esterase activity; INVOLVED IN: salicylic acid metabolic process; LOCATED IN: cellular_component unknown; EXPRESSED IN: guard cell, leaf; EXPRESSED DURING: seedling growth; CONTAINS InterPro D…
AT5G35735	Chr5:13900751-13902997	121.636	81.3721	41.1708	36.2934	-0.532917	-1.56287	-1.74319	0.000355103	0	0		protein_coding	auxin-responsive family protein		auxin-responsive family protein; LOCATED IN: plasma membrane, membrane; EXPRESSED IN: 21 plant structures; EXPRESSED DURING: 12 growth stages; CONTAINS InterPro DOMAIN/s: Uncharacterised conserved protein UCP037471 (InterPro:IPR017214), Protein of unknown function DUF568, DOMON-like (InterPro:IPR007613), DOMON related (InterPro:IPR005018), Cytochrome b561/ferric reductase transmembrane (InterPro:…
AT1G07000	Chr1:2150193-2152325	21.9761	13.7356	7.42082	5.99932	-0.630976	-1.56628	-1.87147	0.000587223	0	0		protein_coding	ATEXO70B2 (exocyst subunit EXO70 family protein B2); protein binding	A member of EXO70 gene family, putative exocyst subunits, conserved in land plants. Arabidopsis thaliana contains 23 putative EXO70 genes, which can be classified into eight clusters on the phylogenetic tree.	exocyst subunit EXO70 family protein B2 (ATEXO70B2); FUNCTIONS IN: protein binding; INVOLVED IN: exocytosis, vesicle docking during exocytosis; LOCATED IN: plasma membrane, exocyst; EXPRESSED IN: 19 plant structures; EXPRESSED DURING: 12 growth stages; CONTAINS InterPro DOMAIN/s: Exo70 exocyst complex subunit (InterPro:IPR004140); BEST Arabidopsis thaliana protein match is: ATEXO70B1 (exocyst sub…
AT4G02380	Chr4:1046203-1046997	111.714	39.1054	37.5565	38.3302	-1.46733	-1.57267	-1.54165	1.42e-08	8.35e-09	9.76e-08		protein_coding	SAG21 (SENESCENCE-ASSOCIATED GENE 21)	Encodes AtLEA5 (late embryogenesis abundant like protein). Also known as SENESCENCE-ASSOCIATED GENE 21 (SAG21). Has a role on oxidative stress tolerance. mRNA levels are elevated in response to various stresses.	SENESCENCE-ASSOCIATED GENE 21 (SAG21); FUNCTIONS IN: molecular_function unknown; INVOLVED IN: embryonic development, response to reactive oxygen species, response to oxidative stress, response to cold, cellular response to water deprivation; EXPRESSED IN: 24 plant structures; EXPRESSED DURING: 12 growth stages; CONTAINS InterPro DOMAIN/s: Late embryogenesis abundant protein 3 (InterPro:IPR004926)…
AT3G11840	Chr3:3736399-3738257	10.8552	6.46839	3.64117	1.7679	-0.69986	-1.57591	-2.61668	0.014905	1.86e-08	1.97e-11		protein_coding	PUB24 (PLANT U-BOX 24); binding / ubiquitin-protein ligase	Encodes a U-box-domain-containing E3 ubiquitin ligase that acts as a negative regulator of PAMP-triggered immunity.	PLANT U-BOX 24 (PUB24); FUNCTIONS IN: ubiquitin-protein ligase activity, binding; INVOLVED IN: respiratory burst during defense response, protein autoubiquitination, response to chitin, defense response; LOCATED IN: ubiquitin ligase complex; EXPRESSED IN: 21 plant structures; EXPRESSED DURING: 10 growth stages; CONTAINS InterPro DOMAIN/s: U box (InterPro:IPR003613), Zinc finger, RING/FYVE/PHD-typ…
AT1G72920	Chr1:27437927-27439091	7.49851	3.53402	2.51416	3.23306	-1.03825	-1.57653	-1.21211	0.0222045	0.000116706	0.00490928		protein_coding	disease resistance protein (TIR-NBS class), putative		disease resistance protein (TIR-NBS class), putative; FUNCTIONS IN: transmembrane receptor activity; INVOLVED IN: response to wounding, defense response; LOCATED IN: intrinsic to membrane; EXPRESSED IN: 19 plant structures; EXPRESSED DURING: 10 growth stages; CONTAINS InterPro DOMAIN/s: Toll-Interleukin receptor (InterPro:IPR000157); BEST Arabidopsis thaliana protein match is: disease resistance …
AT4G02330	Chr4:1032412-1035037	10.4436	6.18864	3.50071	3.03295	-0.707891	-1.57691	-1.78224	0.00669429	2.07e-09	3.68e-09		protein_coding	ATPMEPCRB; pectinesterase		ATPMEPCRB; FUNCTIONS IN: pectinesterase activity; INVOLVED IN: response to salt stress; LOCATED IN: endomembrane system, cell wall; EXPRESSED IN: 20 plant structures; EXPRESSED DURING: 13 growth stages; CONTAINS InterPro DOMAIN/s: Pectinesterase, active site (InterPro:IPR018040), Pectin lyase fold/virulence factor (InterPro:IPR011050), Pectinesterase inhibitor (InterPro:IPR006501), Pectinesterase…
AT4G15680	Chr4:8931651-8932295	11.3242	3.81366	3.78629	3.30313	-1.52312	-1.58055	-1.77591	0.00309969	0.000569741	0.000813888		protein_coding	glutaredoxin family protein		glutaredoxin family protein; FUNCTIONS IN: electron carrier activity, arsenate reductase (glutaredoxin) activity, protein disulfide oxidoreductase activity; INVOLVED IN: cell redox homeostasis; LOCATED IN: endomembrane system; EXPRESSED IN: 14 plant structures; EXPRESSED DURING: 8 growth stages; CONTAINS InterPro DOMAIN/s: Glutaredoxin-like, plant II (InterPro:IPR011905), Thioredoxin fold (InterP…
AT3G07470	Chr3:2386896-2388471	120.135	89.1495	39.5296	30.2361	-0.38331	-1.60365	-1.98871	0.0343622	0	0		protein_coding	unknown protein		unknown protein; INVOLVED IN: biological_process unknown; LOCATED IN: vacuole; EXPRESSED IN: 24 plant structures; EXPRESSED DURING: 15 growth stages; CONTAINS InterPro DOMAIN/s: Protein of unknown function DUF538 (InterPro:IPR007493); BEST Arabidopsis thaliana protein match is: unknown protein (TAIR:AT3G07460.1); Has 339 Blast hits to 339 proteins in 15 species: Archae - 0; Bacteria - 0; Metazoa …
AT4G08300	Chr4:5244890-5248342	3.87662	1.2537	1.27326	1.20021	-1.58156	-1.60627	-1.68992	0.00245493	0.000602712	0.00113957		protein_coding	nodulin MtN21 family protein		nodulin MtN21 family protein; LOCATED IN: membrane; EXPRESSED IN: 13 plant structures; EXPRESSED DURING: 7 growth stages; CONTAINS InterPro DOMAIN/s: Protein of unknown function DUF6, transmembrane (InterPro:IPR000620); BEST Arabidopsis thaliana protein match is: nodulin MtN21 family protein (TAIR:AT1G44800.1); Has 2087 Blast hits to 2074 proteins in 338 species: Archae - 27; Bacteria - 934; Meta…
AT1G70090	Chr1:26400789-26402727	38.5384	27.2617	12.4721	18.3088	-0.452381	-1.62759	-1.07216	0.0386213	0	2.43e-08		protein_coding	LGT8 (GLUCOSYL TRANSFERASE FAMILY 8); polygalacturonate 4-alpha-galacturonosyltransferase/ transferase, transferring glycosyl groups / transferase, transferring hexosyl groups	Encodes a protein with putative galacturonosyltransferase activity.	GLUCOSYL TRANSFERASE FAMILY 8 (LGT8); FUNCTIONS IN: transferase activity, transferring hexosyl groups, polygalacturonate 4-alpha-galacturonosyltransferase activity, transferase activity, transferring glycosyl groups; INVOLVED IN: carbohydrate biosynthetic process; LOCATED IN: endomembrane system; EXPRESSED IN: 22 plant structures; EXPRESSED DURING: 13 growth stages; CONTAINS InterPro DOMAIN/s: Gl…
AT3G26200	Chr3:9589281-9591179	10.9414	4.21763	3.5239	1.40371	-1.32826	-1.63456	-2.96089	8.27e-08	1.1e-09	1.22e-13		protein_coding	CYP71B22; electron carrier/ heme binding / iron ion binding / monooxygenase/ oxygen binding	putative cytochrome P450	CYP71B22; FUNCTIONS IN: electron carrier activity, monooxygenase activity, iron ion binding, oxygen binding, heme binding; EXPRESSED IN: 15 plant structures; EXPRESSED DURING: 13 growth stages; CONTAINS InterPro DOMAIN/s: Cytochrome P450 (InterPro:IPR001128), Cytochrome P450, C-terminal region (InterPro:IPR017973), Cytochrome P450, E-class, group I (InterPro:IPR002401), Cytochrome P450, conserved…
AT3G19930	Chr3:6934772-6937120	34.7061	24.6432	11.1563	8.05087	-0.446959	-1.63734	-2.10638	0.0127087	0	0		protein_coding	STP4 (SUGAR TRANSPORTER 4); carbohydrate transmembrane transporter/ monosaccharide transmembrane transporter/ sucrose:hydrogen symporter/ sugar:hydrogen symporter	Encodes a sucrose hydrogen symporter that is induced by wounding.	SUGAR TRANSPORTER 4 (STP4); FUNCTIONS IN: carbohydrate transmembrane transporter activity, sugar:hydrogen symporter activity, sucrose:hydrogen symporter activity, monosaccharide transmembrane transporter activity; INVOLVED IN: defense response to fungus, response to wounding, sucrose transport; LOCATED IN: plasma membrane, integral to plasma membrane, membrane; EXPRESSED IN: 28 plant structures; …
AT3G50060	Chr3:18557969-18559106	16.4186	7.16353	5.26583	7.76033	-1.14954	-1.6406	-1.07954	1.08e-05	5.68e-09	0.00012086		protein_coding	MYB77; DNA binding / transcription factor	Encodes a member of the R2R3 transcription factor gene family. Expressed in response to potassium deprivation and auxin. Involved in lateral root development. Interacts with ARF7 and regulates the expression of some auxin responsive genes.	MYB77; FUNCTIONS IN: transcription factor activity, DNA binding; INVOLVED IN: in 10 processes; EXPRESSED IN: 27 plant structures; EXPRESSED DURING: 13 growth stages; CONTAINS InterPro DOMAIN/s: SANT, DNA-binding (InterPro:IPR001005), Homeodomain-like (InterPro:IPR009057), Myb, DNA-binding (InterPro:IPR014778), Myb-type HTH DNA-binding domain (InterPro:IPR017930), Homeodomain-related (InterPro:IPR…
AT3G45640	Chr3:16756769-16758698	111.065	82.1566	35.4832	25.8134	-0.387908	-1.64619	-2.10361	0.0257932	0	0		protein_coding	ATMPK3 (ARABIDOPSIS THALIANA MITOGEN-ACTIVATED PROTEIN KINASE 3); MAP kinase/ kinase/ protein binding / protein kinase	Encodes a mitogen-activated kinase whose mRNA levels increase in response to touch, cold, salinity stress and chitin oligomers.Also functions in ovule development. Heterozygous MPK3 mutants in a homozygous MPK6 background are female sterile due to defects in integument development. MPK3 can be dephosphorylated by MKP2 in vitro.	ARABIDOPSIS THALIANA MITOGEN-ACTIVATED PROTEIN KINASE 3 (ATMPK3); FUNCTIONS IN: protein binding, MAP kinase activity, protein kinase activity, kinase activity; INVOLVED IN: in 15 processes; EXPRESSED IN: 25 plant structures; EXPRESSED DURING: 13 growth stages; CONTAINS InterPro DOMAIN/s: Protein kinase, ATP binding site (InterPro:IPR017441), Serine/threonine protein kinase (InterPro:IPR002290), T…
AT5G61440	Chr5:24707499-24708893	29.0035	15.2323	9.2495	10.958	-0.882047	-1.64878	-1.40265	1.29e-05	4.12e-13	2.66e-09		protein_coding	ACHT5 (ATYPICAL CYS HIS RICH THIOREDOXIN 5)	Encodes a member of the thioredoxin family protein. Located in the chloroplast.	ATYPICAL CYS HIS RICH THIOREDOXIN 5 (ACHT5); INVOLVED IN: cell redox homeostasis; LOCATED IN: chloroplast; EXPRESSED IN: 22 plant structures; EXPRESSED DURING: 13 growth stages; CONTAINS InterPro DOMAIN/s: Thioredoxin fold (InterPro:IPR012335), Thioredoxin-like subdomain (InterPro:IPR006662), Thioredoxin, core (InterPro:IPR015467), Thioredoxin-like (InterPro:IPR017936), Thioredoxin domain (InterP…
AT3G25610	Chr3:9308941-9313353	10.0849	5.96009	3.21522	2.37933	-0.711748	-1.64921	-2.08197	0.00014291	0	0		protein_coding	haloacid dehalogenase-like hydrolase family protein		haloacid dehalogenase-like hydrolase family protein; FUNCTIONS IN: ATPase activity, coupled to transmembrane movement of ions, phosphorylative mechanism; INVOLVED IN: metabolic process, phospholipid transport, ATP biosynthetic process; LOCATED IN: plasma membrane; EXPRESSED IN: 12 plant structures; EXPRESSED DURING: 6 growth stages; CONTAINS InterPro DOMAIN/s: Haloacid dehalogenase-like hydrolase…
AT1G25550	Chr1:8976433-8978093	60.8223	36.578	19.3769	20.8887	-0.686583	-1.65026	-1.54028	6.28e-06	0	0		protein_coding	myb family transcription factor		myb family transcription factor; FUNCTIONS IN: transcription factor activity, DNA binding; INVOLVED IN: regulation of transcription; EXPRESSED IN: 23 plant structures; EXPRESSED DURING: 13 growth stages; CONTAINS InterPro DOMAIN/s: Homeodomain-like (InterPro:IPR009057), Myb, DNA-binding (InterPro:IPR014778), Myb-type HTH DNA-binding domain (InterPro:IPR017930), Myb-like DNA-binding region, SHAQKY…
AT5G50200	Chr5:20436179-20437726	26.3151	16.457	8.36826	7.26879	-0.630143	-1.65289	-1.8545	0.0152951	1.24e-10	3.51e-10		protein_coding	WR3 (WOUND-RESPONSIVE 3); nitrate transmembrane transporter	Wound-responsive gene 3 (WR3). Encodes a high-affinity nitrate transporter. Up-regulated by nitrate. Involved in jasmonic acid-independent wound signal transduction.	WOUND-RESPONSIVE 3 (WR3); FUNCTIONS IN: nitrate transmembrane transporter activity; INVOLVED IN: nitrate transport, response to nitrate, response to wounding; LOCATED IN: plasma membrane; EXPRESSED IN: 20 plant structures; EXPRESSED DURING: 10 growth stages; CONTAINS InterPro DOMAIN/s: Transporter, high affinity nitrate, Nar2 (InterPro:IPR016605); BEST Arabidopsis thaliana protein match is: calci…
AT1G72900	Chr1:27432194-27433782	22.5137	12.0193	7.13683	6.99212	-0.858412	-1.65745	-1.6854	2.33e-05	2.97e-13	1.74e-11		protein_coding	disease resistance protein (TIR-NBS class), putative		disease resistance protein (TIR-NBS class), putative; FUNCTIONS IN: transmembrane receptor activity; INVOLVED IN: signal transduction, defense response, innate immune response; LOCATED IN: intrinsic to membrane; EXPRESSED IN: 20 plant structures; EXPRESSED DURING: 10 growth stages; CONTAINS InterPro DOMAIN/s: Toll-Interleukin receptor (InterPro:IPR000157); BEST Arabidopsis thaliana protein match …
AT4G00700	Chr4:286050-289514	5.20601	2.55614	1.6476	1.28236	-0.979172	-1.65981	-2.01978	0.000118054	1.75e-09	8.35e-10		protein_coding	C2 domain-containing protein		C2 domain-containing protein; FUNCTIONS IN: molecular_function unknown; INVOLVED IN: biological_process unknown; LOCATED IN: cellular_component unknown; EXPRESSED IN: 14 plant structures; EXPRESSED DURING: 8 growth stages; CONTAINS InterPro DOMAIN/s: C2 membrane targeting protein (InterPro:IPR018029), C2 calcium/lipid-binding region, CaLB (InterPro:IPR008973), Phosphoribosyltransferase C-terminal…
AT3G09010	Chr3:2749952-2752276	9.40385	5.50956	2.9542	2.15342	-0.724273	-1.67048	-2.12502	0.0147924	1.34e-08	3.93e-09		protein_coding	protein kinase family protein		protein kinase family protein; FUNCTIONS IN: protein serine/threonine kinase activity, protein kinase activity, kinase activity, ATP binding; INVOLVED IN: protein amino acid phosphorylation; LOCATED IN: cellular_component unknown; EXPRESSED IN: 20 plant structures; EXPRESSED DURING: 12 growth stages; CONTAINS InterPro DOMAIN/s: Protein kinase, ATP binding site (InterPro:IPR017441), Protein kinase…
AT2G17230	Chr2:7494535-7496016	67.3674	41.0517	21.0034	17.4006	-0.667567	-1.68143	-1.95131	8.72e-06	0	0		protein_coding	EXL5 (EXORDIUM LIKE 5)		EXORDIUM LIKE 5 (EXL5); FUNCTIONS IN: molecular_function unknown; INVOLVED IN: biological_process unknown; LOCATED IN: endomembrane system; EXPRESSED IN: 22 plant structures; EXPRESSED DURING: 13 growth stages; CONTAINS InterPro DOMAIN/s: Phosphate-induced protein 1 conserved region (InterPro:IPR006766); BEST Arabidopsis thaliana protein match is: EXL1 (EXORDIUM LIKE 1) (TAIR:AT2G35150.1); Has 23…
AT5G07100	Chr5:2204247-2205811	12.0961	6.59792	3.74707	2.15035	-0.827419	-1.69071	-2.4903	0.0389099	7.75e-05	2.74e-05		protein_coding	WRKY26; transcription factor	Encodes WRKY DNA-binding protein 26 (WRKY26).	WRKY26; FUNCTIONS IN: transcription factor activity; INVOLVED IN: regulation of transcription, DNA-dependent, regulation of transcription; LOCATED IN: nucleus; EXPRESSED IN: 10 plant structures; EXPRESSED DURING: LP.06 six leaves visible, 4 anthesis, LP.04 four leaves visible; CONTAINS InterPro DOMAIN/s: DNA-binding WRKY (InterPro:IPR003657); BEST Arabidopsis thaliana protein match is: WRKY33; tr…
AT5G64000	Chr5:25616637-25620179	16.9592	6.96051	5.23417	5.33941	-1.23776	-1.69603	-1.66572	1.81e-06	4.96e-09	8.72e-08		protein_coding	SAL2; 3'(2'),5'-bisphosphate nucleotidase/ inositol or phosphatidylinositol phosphatase	3'(2'),5'-bisphosphate nucleotidase	SAL2; FUNCTIONS IN: 3'(2'),5'-bisphosphate nucleotidase activity, inositol or phosphatidylinositol phosphatase activity; INVOLVED IN: sulfur metabolic process; LOCATED IN: cellular_component unknown; EXPRESSED IN: 15 plant structures; EXPRESSED DURING: 9 growth stages; CONTAINS InterPro DOMAIN/s: Inositol monophosphatase (InterPro:IPR000760), 3(2),5 -bisphosphate nucleotidase HAL2 (InterPro:IPR00…
AT2G41110	Chr2:17140310-17142457	88.462	47.7775	27.1899	22.2037	-0.841684	-1.70199	-1.99266	9.84e-07	6.03e-15	0		protein_coding	CAM2 (CALMODULIN 2); calcium ion binding / protein binding	Encodes a touch-inducible calmodulin that has higher affinity to kinesin-like calmodulin binding motor protein than CAM4 or CAM6.	CALMODULIN 2 (CAM2); FUNCTIONS IN: protein binding, calcium ion binding; INVOLVED IN: protein catabolic process; EXPRESSED IN: 24 plant structures; EXPRESSED DURING: 15 growth stages; CONTAINS InterPro DOMAIN/s: EF-HAND 1 (InterPro:IPR018247), EF-HAND 2 (InterPro:IPR018249), EF-Hand type (InterPro:IPR011992), Calcium-binding EF-hand (InterPro:IPR002048), EF hand (InterPro:IPR018248); BEST Arabido…
AT1G10682	Chr1:3544990-3545471	90.8439	58.6423	27.8523	29.3768	-0.584407	-1.7056	-1.62712	0.0105371	1.86e-13	6.89e-11		other_rna	other RNA
AT1G05135	Chr1:1477499-1478821	23.1157	12.4531	7.07998	4.37867	-0.845329	-1.70706	-2.39871	3.43e-05	1.25e-13	0		pseudogene		pseudogene of unknown protein	expressed protein, isoform contains a non-consensus TG acceptor site at intron.
AT4G04570	Chr4:2289958-2292755	62.1275	36.2647	19.0101	14.5564	-0.729625	-1.70846	-2.09198	5.16e-05	0	0		protein_coding	protein kinase family protein		protein kinase family protein; FUNCTIONS IN: kinase activity; INVOLVED IN: protein amino acid phosphorylation; LOCATED IN: endomembrane system; CONTAINS InterPro DOMAIN/s: Protein kinase, ATP binding site (InterPro:IPR017441), Serine/threonine protein kinase (InterPro:IPR002290), Protein of unknown function DUF26 (InterPro:IPR002902), Tyrosine protein kinase (InterPro:IPR001245), Serine/threonine…
AT4G29740	Chr4:14566264-14569332	10.8946	5.31675	3.33287	2.31407	-0.987957	-1.70878	-2.23351	4.14e-05	2.07e-09	1.78e-11		protein_coding	CKX4 (CYTOKININ OXIDASE 4); amine oxidase/ cytokinin dehydrogenase	It encodes a protein whose sequence is similar to cytokinin oxidase/dehydrogenase, which catalyzes the degradation of cytokinins.	CYTOKININ OXIDASE 4 (CKX4); FUNCTIONS IN: cytokinin dehydrogenase activity, amine oxidase activity; INVOLVED IN: cytokinin catabolic process; LOCATED IN: endomembrane system; EXPRESSED IN: 15 plant structures; EXPRESSED DURING: 9 growth stages; CONTAINS InterPro DOMAIN/s: Cytokinin dehydrogenase 1, FAD and cytokinin binding (InterPro:IPR015345), FAD-binding, type 2 (InterPro:IPR016166), FAD-linke…
AT3G27690	Chr3:10255946-10257011	457.109	280.952	139.73	151.98	-0.655172	-1.70989	-1.58705	4.39e-06	0	0		protein_coding	LHCB2.3; chlorophyll binding	Encodes Lhcb2.4. Belongs to the Lhc super-gene family encodes the light-harvesting chlorophyll a/b-binding (LHC) proteins that constitute the antenna system of the photosynthetic apparatus.	LHCB2.3; FUNCTIONS IN: chlorophyll binding; INVOLVED IN: response to blue light, response to red light, response to far red light, photosynthesis; LOCATED IN: light-harvesting complex, thylakoid, chloroplast thylakoid membrane, chloroplast envelope; EXPRESSED IN: 27 plant structures; EXPRESSED DURING: 13 growth stages; CONTAINS InterPro DOMAIN/s: Chlorophyll A-B binding protein (InterPro:IPR00134…
AT5G07580	Chr5:2399503-2400601	104.378	62.8066	31.8238	25.8905	-0.685783	-1.71364	-2.00972	2.53e-06	0	0		protein_coding	DNA binding / transcription factor	encodes a member of the ERF (ethylene response factor) subfamily B-3 of ERF/AP2 transcription factor family. The protein contains one AP2 domain. There are 18 members in this subfamily including ATERF-1, ATERF-2, AND ATERF-5.	DNA binding / transcription factor; FUNCTIONS IN: transcription factor activity, DNA binding; INVOLVED IN: ethylene mediated signaling pathway, regulation of transcription, DNA-dependent; LOCATED IN: nucleus; EXPRESSED IN: 22 plant structures; EXPRESSED DURING: 13 growth stages; CONTAINS InterPro DOMAIN/s: DNA-binding, integrase-type (InterPro:IPR016177), Pathogenesis-related transcriptional fact…
AT1G03740	Chr1:933511-937043	30.7851	21.2035	9.26319	8.09149	-0.49089	-1.73265	-1.92616	0.00423194	0	0		protein_coding	ATP binding / kinase/ protein kinase/ protein serine/threonine kinase		ATP binding / kinase/ protein kinase/ protein serine/threonine kinase; FUNCTIONS IN: protein serine/threonine kinase activity, protein kinase activity, kinase activity, ATP binding; INVOLVED IN: protein amino acid phosphorylation, N-terminal protein myristoylation; EXPRESSED IN: 24 plant structures; EXPRESSED DURING: 13 growth stages; CONTAINS InterPro DOMAIN/s: Protein kinase, ATP binding site (…
AT5G02490	Chr5:550034-552647	24.5291	14.007	7.31477	9.57577	-0.761301	-1.74561	-1.35544	2.63e-06	0	2.02e-12		protein_coding	heat shock cognate 70 kDa protein 2 (HSC70-2) (HSP70-2)		heat shock cognate 70 kDa protein 2 (HSC70-2) (HSP70-2); FUNCTIONS IN: ATP binding; INVOLVED IN: protein folding, response to cadmium ion, response to heat, response to bacterium; LOCATED IN: cytosol, cell wall, plasma membrane; EXPRESSED IN: 19 plant structures; EXPRESSED DURING: 9 growth stages; CONTAINS InterPro DOMAIN/s: Heat shock protein 70, conserved site (InterPro:IPR018181), Heat shock p…
AT4G22470	Chr4:11840133-11841450	5.92588	0.709488	1.76138	1.40346	-3.01514	-1.75033	-2.07644	1.33e-07	3.21e-05	6.08e-05		protein_coding	protease inhibitor/seed storage/lipid transfer protein (LTP) family protein		protease inhibitor/seed storage/lipid transfer protein (LTP) family protein; FUNCTIONS IN: lipid binding; INVOLVED IN: lipid transport; LOCATED IN: endomembrane system; EXPRESSED IN: embryo, sepal, hypocotyl, stamen; EXPRESSED DURING: 4 anthesis, C globular stage, petal differentiation and expansion stage; CONTAINS InterPro DOMAIN/s: Bifunctional inhibitor/plant lipid transfer protein/seed storag…
AT5G54500	Chr5:22124510-22126504	158.609	103.97	47.1039	44.2982	-0.562267	-1.75156	-1.83856	0.000144482	0	0		protein_coding	FQR1 (FLAVODOXIN-LIKE QUINONE REDUCTASE 1); FMN binding / oxidoreductase, acting on NADH or NADPH, quinone or similar compound as acceptor	Encodes a flavin mononucleotide-binding flavodoxin-like quinone reductase that is a primary auxin-response gene.	FLAVODOXIN-LIKE QUINONE REDUCTASE 1 (FQR1); FUNCTIONS IN: FMN binding, oxidoreductase activity, acting on NADH or NADPH, quinone or similar compound as acceptor; INVOLVED IN: oxidation reduction, response to auxin stimulus; LOCATED IN: plasma membrane, vacuole, membrane; EXPRESSED IN: 25 plant structures; EXPRESSED DURING: 14 growth stages; CONTAINS InterPro DOMAIN/s: Flavoprotein WrbA (InterPro:…
AT4G16260	Chr4:9200009-9201552	11.5245	2.51273	3.41747	1.12702	-2.15033	-1.7537	-3.35253	4.74e-11	1.85e-08	1.48e-11		protein_coding	catalytic/ cation binding / hydrolase, hydrolyzing O-glycosyl compounds		catalytic/ cation binding / hydrolase, hydrolyzing O-glycosyl compounds; FUNCTIONS IN: cation binding, hydrolase activity, hydrolyzing O-glycosyl compounds, catalytic activity; INVOLVED IN: response to salt stress; LOCATED IN: cell wall, plasma membrane; EXPRESSED IN: 11 plant structures; EXPRESSED DURING: LP.06 six leaves visible, 4 anthesis, LP.04 four leaves visible, petal differentiation and …
AT1G79680	Chr1:29979972-29982773	1.61326	0.52361	0.477133	0.126842	-1.57638	-1.75752	-3.66728	0.0104466	0.000859107	6.88e-06		protein_coding	wall-associated kinase, putative		wall-associated kinase, putative; FUNCTIONS IN: kinase activity; INVOLVED IN: protein amino acid phosphorylation; LOCATED IN: endomembrane system, integral to membrane; EXPRESSED IN: 10 plant structures; EXPRESSED DURING: 8 growth stages; CONTAINS InterPro DOMAIN/s: Wall-associated kinase (InterPro:IPR013695), Protein kinase, ATP binding site (InterPro:IPR017441), EGF-like calcium-binding, conser…
AT1G71030	Chr1:26795122-26796364	47.6722	22.0634	14.0923	17.1328	-1.06445	-1.75824	-1.47479	8.69e-10	0	2.43e-12		protein_coding	MYBL2 (ARABIDOPSIS MYB-LIKE 2); DNA binding / transcription factor	Encodes a putative myb family transcription factor. In contrast to most other myb-like proteins its myb domain consists of a single repeat. A proline-rich region potentially involved in transactivation is found in the C-terminal part of the protein. Its transcript accumulates mainly in leaves.	ARABIDOPSIS MYB-LIKE 2 (MYBL2); FUNCTIONS IN: transcription factor activity, DNA binding; INVOLVED IN: in 11 processes; EXPRESSED IN: 20 plant structures; EXPRESSED DURING: 13 growth stages; CONTAINS InterPro DOMAIN/s: SANT, DNA-binding (InterPro:IPR001005), Homeodomain-like (InterPro:IPR009057), Myb, DNA-binding (InterPro:IPR014778), Myb-type HTH DNA-binding domain (InterPro:IPR017930), Homeodom…
AT5G45510	Chr5:18444656-18449446	93.1026	68.5031	27.5078	25.9293	-0.395611	-1.75898	-1.84264	0.035398	0	0		protein_coding	leucine-rich repeat family protein		leucine-rich repeat family protein; FUNCTIONS IN: protein binding; LOCATED IN: cytosol; EXPRESSED IN: 22 plant structures; EXPRESSED DURING: 13 growth stages; CONTAINS InterPro DOMAIN/s: Leucine-rich repeat (InterPro:IPR001611); BEST Arabidopsis thaliana protein match is: ATP binding / protein binding (TAIR:AT4G19050.1); Has 17868 Blast hits to 11705 proteins in 726 species: Archae - 36; Bacteria…
AT5G12470	Chr5:4044621-4047436	65.3506	40.8994	19.2848	16.9582	-0.629081	-1.76073	-1.94462	2.22e-05	0	0		protein_coding	unknown protein		unknown protein; FUNCTIONS IN: molecular_function unknown; INVOLVED IN: biological_process unknown; LOCATED IN: mitochondrion, chloroplast, plastid, chloroplast inner membrane, chloroplast envelope; EXPRESSED IN: 24 plant structures; EXPRESSED DURING: 14 growth stages; BEST Arabidopsis thaliana protein match is: unknown protein (TAIR:AT2G40400.2); Has 570 Blast hits to 490 proteins in 89 species:…
AT2G04450	Chr2:1543319-1545462	26.8748	8.40126	7.86027	3.92247	-1.63053	-1.7736	-2.77482	0	6.03e-15	0		protein_coding	ATNUDT6 (Arabidopsis thaliana Nudix hydrolase homolog 6); ADP-ribose diphosphatase/ NAD or NADH binding / hydrolase		Arabidopsis thaliana Nudix hydrolase homolog 6 (ATNUDT6); FUNCTIONS IN: ADP-ribose diphosphatase activity, hydrolase activity, NAD or NADH binding; INVOLVED IN: response to other organism; LOCATED IN: cytosol; EXPRESSED IN: 17 plant structures; EXPRESSED DURING: 12 growth stages; CONTAINS InterPro DOMAIN/s: NUDIX (InterPro:IPR015797), Anti-sense to fibroblast growth factor protein GFG (InterPro:I…
AT4G23810	Chr4:12390166-12393982	16.2977	6.72535	4.75014	2.87114	-1.22995	-1.77863	-2.50338	0.00217871	1.41e-05	2.78e-07		protein_coding	WRKY53; DNA binding / protein binding / transcription activator/ transcription factor	member of WRKY Transcription Factor; Group III	WRKY53; FUNCTIONS IN: protein binding, transcription factor activity, transcription activator activity, DNA binding; INVOLVED IN: positive regulation of transcription, defense response to bacterium, incompatible interaction, response to chitin, regulation of transcription, DNA-dependent, regulation of defense response; LOCATED IN: nucleus, chloroplast; EXPRESSED IN: 20 plant structures; EXPRESSED…
AT5G20400	Chr5:6894843-6896349	8.84133	4.8177	2.5683	1.72183	-0.828877	-1.78345	-2.35873	0.0317308	1.04e-06	1.78e-07		protein_coding	oxidoreductase, 2OG-Fe(II) oxygenase family protein	encodes a protein whose sequence is similar to flavanone 3 hydroxylase from Malus.	oxidoreductase, 2OG-Fe(II) oxygenase family protein; FUNCTIONS IN: oxidoreductase activity, acting on paired donors, with incorporation or reduction of molecular oxygen, 2-oxoglutarate as one donor, and incorporation of one atom each of oxygen into both donors; INVOLVED IN: biological_process unknown; LOCATED IN: cellular_component unknown; EXPRESSED IN: 7 plant structures; EXPRESSED DURING: LP.0…
AT1G65845	Chr1:24493173-24493798	34.6799	12.4173	10.0452	3.27139	-1.43471	-1.78759	-3.40452	2.1e-05	3.93e-07	1.52e-10		protein_coding	unknown protein		unknown protein; FUNCTIONS IN: molecular_function unknown; INVOLVED IN: biological_process unknown; LOCATED IN: endomembrane system; Has 5 Blast hits to 5 proteins in 1 species: Archae - 0; Bacteria - 0; Metazoa - 0; Fungi - 0; Plants - 5; Viruses - 0; Other Eukaryotes - 0 (source: NCBI BLink).
AT4G35770	Chr4:16944940-16946192	20.4156	11.5551	5.90025	3.52784	-0.774104	-1.79082	-2.53122	0.0239125	0.000921868	6.21e-07		protein_coding	SEN1 (SENESCENCE 1)	Senescence-associated gene that is strongly induced by phosphate starvation. Transcripts are differentially regulated at the level of mRNA stability at different times of day. mRNAs are targets of the mRNA degradation pathway mediated by the downstream (DST) instability determinant.	SENESCENCE 1 (SEN1); FUNCTIONS IN: molecular_function unknown; INVOLVED IN: in 6 processes; LOCATED IN: chloroplast; EXPRESSED IN: 21 plant structures; EXPRESSED DURING: 13 growth stages; CONTAINS InterPro DOMAIN/s: Rhodanese-like (InterPro:IPR001763); BEST Arabidopsis thaliana protein match is: STR16 (SULFURTRANSFERASE PROTEIN 16) (TAIR:AT5G66040.1); Has 1069 Blast hits to 1069 proteins in 323 s…
AT3G19010	Chr3:6556196-6557938	101.723	55.3498	29.0804	21.4497	-0.830958	-1.80653	-2.24402	6.79e-09	0	0		protein_coding	oxidoreductase, 2OG-Fe(II) oxygenase family protein		oxidoreductase, 2OG-Fe(II) oxygenase family protein; FUNCTIONS IN: flavonol synthase activity, oxidoreductase activity, iron ion binding; INVOLVED IN: flavonoid biosynthetic process; LOCATED IN: cellular_component unknown; EXPRESSED IN: 24 plant structures; EXPRESSED DURING: 15 growth stages; CONTAINS InterPro DOMAIN/s: Isopenicillin N synthase (InterPro:IPR002283), 2OG-Fe(II) oxygenase (InterPro…
AT1G08450	Chr1:2667824-2671832	187.933	114.672	53.524	46.9941	-0.66566	-1.81196	-1.99807	3.97e-06	0	0		protein_coding	CRT3 (CALRETICULIN 3); calcium ion binding / unfolded protein binding	Encodes calreticulin CRT3.	CALRETICULIN 3 (CRT3); FUNCTIONS IN: unfolded protein binding, calcium ion binding; INVOLVED IN: protein folding; LOCATED IN: endomembrane system, endoplasmic reticulum; EXPRESSED IN: 23 plant structures; EXPRESSED DURING: 13 growth stages; CONTAINS InterPro DOMAIN/s: Calreticulin/calnexin, P (InterPro:IPR009033), Calreticulin/calnexin (InterPro:IPR001580), Calreticulin/calnexin, conserved site (…
AT3G13100	Chr3:4208734-4214173	2.82481	1.49859	0.803781	0.922556	-0.867504	-1.81328	-1.61285	0.00468519	1.5e-08	2.55e-06		protein_coding	ATMRP7; ATPase, coupled to transmembrane movement of substances	member of MRP subfamily	ATMRP7; FUNCTIONS IN: ATPase activity, coupled to transmembrane movement of substances; INVOLVED IN: response to other organism; LOCATED IN: plasma membrane; EXPRESSED IN: 10 plant structures; EXPRESSED DURING: 7 growth stages; CONTAINS InterPro DOMAIN/s: ATPase, AAA+ type, core (InterPro:IPR003593), ABC transporter-like (InterPro:IPR003439), ABC transporter, transmembrane region, type 1 (InterPr…
AT1G26380	Chr1:9126736-9128528	3.56255	1.20719	1.00854	0.38198	-1.51421	-1.82064	-3.21974	0.00126299	5.21e-05	4.52e-07		protein_coding	FAD-binding domain-containing protein		FAD-binding domain-containing protein; FUNCTIONS IN: electron carrier activity, oxidoreductase activity, FAD binding, catalytic activity; LOCATED IN: endomembrane system; EXPRESSED IN: 9 plant structures; EXPRESSED DURING: LP.06 six leaves visible, 4 anthesis, LP.04 four leaves visible, LP.08 eight leaves visible; CONTAINS InterPro DOMAIN/s: FAD-binding, type 2 (InterPro:IPR016166), Berberine/ber…
AT4G36500	Chr4:17225911-17226610	186.638	131.244	52.6488	30.4923	-0.46095	-1.82577	-2.61213	0.00523178	0	0		protein_coding	unknown protein		unknown protein; FUNCTIONS IN: molecular_function unknown; INVOLVED IN: biological_process unknown; LOCATED IN: mitochondrion; EXPRESSED IN: 22 plant structures; EXPRESSED DURING: 13 growth stages; BEST Arabidopsis thaliana protein match is: unknown protein (TAIR:AT2G18210.1); Has 24 Blast hits to 24 proteins in 2 species: Archae - 0; Bacteria - 0; Metazoa - 0; Fungi - 0; Plants - 24; Viruses - 0…
AT4G04500	Chr4:2238410-2240865	4.02891	1.92984	1.12859	1.18359	-1.01487	-1.83587	-1.76562	0.0153836	6.05e-06	7.52e-05		protein_coding	protein kinase family protein		protein kinase family protein; FUNCTIONS IN: kinase activity; INVOLVED IN: protein amino acid phosphorylation; LOCATED IN: endomembrane system; EXPRESSED IN: 20 plant structures; EXPRESSED DURING: 12 growth stages; CONTAINS InterPro DOMAIN/s: Protein kinase, ATP binding site (InterPro:IPR017441), Protein kinase, core (InterPro:IPR000719), Protein of unknown function DUF26 (InterPro:IPR002902), Se…
AT4G16860	Chr4:9488465-9495816	42.065	30.8322	11.6587	12.3946	-0.401142	-1.85121	-1.76131	0.0183274	0	0		protein_coding	RPP4 (recognition of peronospora parasitica 4); LRR domain binding	Confers resistance to Peronospora parasitica. RPP4 is coordinately regulated by transcriptional activation and RNA silencing.	recognition of peronospora parasitica 4 (RPP4); FUNCTIONS IN: LRR domain binding; INVOLVED IN: defense response to fungus, incompatible interaction, defense response; LOCATED IN: intrinsic to membrane; EXPRESSED IN: 22 plant structures; EXPRESSED DURING: 15 growth stages; CONTAINS InterPro DOMAIN/s: NB-ARC (InterPro:IPR002182), Leucine-rich repeat (InterPro:IPR001611), Leucine-rich repeat 3 (Inte…
AT4G23200	Chr4:12145379-12147934	2.53573	0.922895	0.702614	0.351512	-1.41112	-1.8516	-2.84916	0.0106752	0.00022605	9.85e-06		protein_coding	protein kinase family protein		protein kinase family protein; FUNCTIONS IN: protein serine/threonine kinase activity, protein tyrosine kinase activity, protein kinase activity, ATP binding; INVOLVED IN: protein amino acid phosphorylation; LOCATED IN: vacuole; EXPRESSED IN: 7 plant structures; EXPRESSED DURING: 8 growth stages; CONTAINS InterPro DOMAIN/s: Protein kinase, ATP binding site (InterPro:IPR017441), Serine/threonine p…
AT3G15450	Chr3:5212983-5216261	209.891	110.594	58.1537	79.8504	-0.877327	-1.8517	-1.39267	2.25e-09	0	2.11e-14		protein_coding	unknown protein		unknown protein; FUNCTIONS IN: molecular_function unknown; EXPRESSED IN: 24 plant structures; EXPRESSED DURING: 13 growth stages; BEST Arabidopsis thaliana protein match is: unknown protein (TAIR:AT4G27450.1); Has 270 Blast hits to 270 proteins in 60 species: Archae - 0; Bacteria - 23; Metazoa - 2; Fungi - 2; Plants - 227; Viruses - 0; Other Eukaryotes - 16 (source: NCBI BLink).
AT1G35350	Chr1:12981250-12984583	12.1338	7.58479	3.32304	2.84129	-0.630809	-1.86846	-2.09282	0.00454214	6.03e-15	4.59e-14		protein_coding			LOCATED IN: integral to membrane; EXPRESSED IN: 18 plant structures; EXPRESSED DURING: 9 growth stages; CONTAINS InterPro DOMAIN/s: EXS, C-terminal (InterPro:IPR004342), SPX, N-terminal (InterPro:IPR004331); BEST Arabidopsis thaliana protein match is: EXS family protein / ERD1/XPR1/SYG1 family protein (TAIR:AT1G26730.1); Has 734 Blast hits to 697 proteins in 158 species: Archae - 0; Bacteria - 21…
AT2G29720	Chr2:12700400-12702341	17.5637	10.3463	4.77468	3.55269	-0.716443	-1.87912	-2.30402	0.00123358	2.79e-14	2.11e-14		protein_coding	CTF2B; monooxygenase/ oxidoreductase	Encodes CTF2B.	CTF2B; FUNCTIONS IN: oxidoreductase activity, monooxygenase activity; INVOLVED IN: metabolic process; LOCATED IN: mitochondrion; EXPRESSED IN: pollen tube; CONTAINS InterPro DOMAIN/s: Aromatic-ring hydroxylase-like (InterPro:IPR003042), Monooxygenase, FAD-binding (InterPro:IPR002938); BEST Arabidopsis thaliana protein match is: CTF2A; monooxygenase/ oxidoreductase (TAIR:AT2G35660.1); Has 6500 Bla…
AT1G24145	Chr1:8541026-8541739	29.1711	11.3639	7.84301	8.13062	-1.31303	-1.89506	-1.8415	0.000165058	2.81e-07	6.54e-06		protein_coding	unknown protein		unknown protein; FUNCTIONS IN: molecular_function unknown; INVOLVED IN: biological_process unknown; LOCATED IN: endomembrane system; Has 3 Blast hits to 3 proteins in 1 species: Archae - 0; Bacteria - 0; Metazoa - 0; Fungi - 0; Plants - 3; Viruses - 0; Other Eukaryotes - 0 (source: NCBI BLink).
AT4G23215	Chr4:12152899-12153459	8.53149	2.36191	2.2763	0.740687	-1.80581	-1.90611	-3.52426	0.0337242	0.00412219	0.000257071		pseudogene		pseudogene of cysteine-rich receptor-like protein kinase family protein
AT4G11850	Chr4:7129122-7133200	32.6359	21.7593	8.68179	7.06455	-0.537781	-1.91039	-2.20619	0.000590057	0	0		protein_coding	PLDGAMMA1; phospholipase D	phospholipase D (gamma)	PLDGAMMA1; FUNCTIONS IN: phospholipase D activity; INVOLVED IN: embryonic development ending in seed dormancy, defense response to bacterium, incompatible interaction; LOCATED IN: plasma membrane; EXPRESSED IN: 20 plant structures; EXPRESSED DURING: 12 growth stages; CONTAINS InterPro DOMAIN/s: C2 membrane targeting protein (InterPro:IPR018029), C2 calcium/lipid-binding region, CaLB (InterPro:IPR…
AT5G45380	Chr5:18391123-18395894	9.52025	5.60917	2.53059	2.47999	-0.716172	-1.91153	-1.93907	0.00200831	1.07e-13	9.92e-12		protein_coding	sodium:solute symporter family protein		sodium:solute symporter family protein; FUNCTIONS IN: urea transmembrane transporter activity, solute:sodium symporter activity; INVOLVED IN: cellular response to nitrogen starvation; LOCATED IN: plasma membrane; EXPRESSED IN: 26 plant structures; EXPRESSED DURING: 13 growth stages; CONTAINS InterPro DOMAIN/s: Na+/solute symporter (InterPro:IPR001734); Has 6016 Blast hits to 6007 proteins in 931 …
AT3G50480	Chr3:18733067-18734388	198.031	71.9126	52.5846	25.1949	-1.41437	-1.91301	-2.97292	0	0	0		protein_coding	HR4 (HOMOLOG OF RPW8 4)	Homolog of RPW8	HOMOLOG OF RPW8 4 (HR4); FUNCTIONS IN: molecular_function unknown; INVOLVED IN: response to other organism; LOCATED IN: endomembrane system; EXPRESSED IN: 20 plant structures; EXPRESSED DURING: 11 growth stages; CONTAINS InterPro DOMAIN/s: Disease resistance, plant (InterPro:IPR014011), Mildew-resistance, broad-spectrum (InterPro:IPR008808); BEST Arabidopsis thaliana protein match is: HR3 (HOMOLO…
AT3G13950	Chr3:4604148-4605425	5.27208	2.00885	1.39455	0.90993	-1.34496	-1.91857	-2.53295	0.0464235	0.000726063	0.000180011		protein_coding	unknown protein		unknown protein; FUNCTIONS IN: molecular_function unknown; EXPRESSED IN: 9 plant structures; EXPRESSED DURING: LP.06 six leaves visible, 4 anthesis, LP.04 four leaves visible, petal differentiation and expansion stage; BEST Arabidopsis thaliana protein match is: unknown protein (TAIR:AT4G13266.1); Has 197 Blast hits to 141 proteins in 7 species: Archae - 0; Bacteria - 0; Metazoa - 0; Fungi - 0; P…
AT5G24210	Chr5:8217334-8219619	81.3849	39.0372	21.4061	23.2433	-1.01287	-1.92674	-1.80635	6.96e-13	0	0		protein_coding	lipase class 3 family protein		lipase class 3 family protein; FUNCTIONS IN: triacylglycerol lipase activity; INVOLVED IN: lipid metabolic process; LOCATED IN: cellular_component unknown; EXPRESSED IN: 15 plant structures; EXPRESSED DURING: 9 growth stages; CONTAINS InterPro DOMAIN/s: Lipase, class 3 (InterPro:IPR002921); BEST Arabidopsis thaliana protein match is: triacylglycerol lipase (TAIR:AT5G24200.1); Has 116 Blast hits t…
AT1G21525	Chr1:7537086-7537649	9.91151	2.63289	2.59937	1.14828	-1.86542	-1.93094	-3.10803	0.00439858	0.000561029	5.17e-05		pseudogene		pseudogene of unknown protein	expressed protein
AT3G47480	Chr3:17496353-17496947	51.4769	22.1769	13.4173	11.1705	-1.16783	-1.93983	-2.20264	3.09e-07	3.37e-13	2.55e-12		protein_coding	calcium-binding EF hand family protein		calcium-binding EF hand family protein; FUNCTIONS IN: calcium ion binding; INVOLVED IN: biological_process unknown; LOCATED IN: endomembrane system; EXPRESSED IN: 10 plant structures; EXPRESSED DURING: 9 growth stages; CONTAINS InterPro DOMAIN/s: EF-HAND 1 (InterPro:IPR018247), EF-HAND 2 (InterPro:IPR018249), EF-Hand type (InterPro:IPR011992), Calcium-binding EF-hand (InterPro:IPR002048), EF hand…
AT2G44490	Chr2:18364755-18367725	210.755	154.847	54.922	47.8385	-0.397681	-1.94011	-2.13772	0.0239125	0	0		protein_coding	PEN2 (PENETRATION 2); hydrolase, hydrolyzing O-glycosyl compounds / thioglucosidase	Encodes a glycosyl hydrolase that localizes to peroxisomes and acts as a component of an inducible preinvasion resistance mechanism. Required for mlo resistance.	PENETRATION 2 (PEN2); FUNCTIONS IN: thioglucosidase activity, hydrolase activity, hydrolyzing O-glycosyl compounds; INVOLVED IN: glucosinolate metabolic process, defense response to fungus, incompatible interaction, defense response to bacterium, callose deposition in cell wall during defense response, indole glucosinolate catabolic process; LOCATED IN: peroxisome, membrane, chloroplast envelope;…
AT1G65610	Chr1:24391678-24395360	1.08237	0.147576	0.281532	0.250679	-2.82762	-1.94282	-2.10868	0.0146194	0.00576312	0.0115787		protein_coding	KOR2; catalytic/ hydrolase, hydrolyzing O-glycosyl compounds		KOR2; FUNCTIONS IN: hydrolase activity, hydrolyzing O-glycosyl compounds, catalytic activity; INVOLVED IN: carbohydrate metabolic process; LOCATED IN: cellular_component unknown; EXPRESSED IN: stem, sepal, root, stamen, leaf; EXPRESSED DURING: LP.06 six leaves visible, 4 anthesis, petal differentiation and expansion stage, LP.08 eight leaves visible; CONTAINS InterPro DOMAIN/s: Six-hairpin glycos…
AT1G75940	Chr1:28511167-28514284	3.94351	0.578367	1.01184	0.63919	-2.72238	-1.9625	-2.62357	3e-07	3.5e-05	2.42e-05		protein_coding	ATA27; catalytic/ cation binding / hydrolase, hydrolyzing O-glycosyl compounds	encodes a protein similar to the BGL4 beta-glucosidase from Brassica napus. The ATA27 protein is predicted to have an ER retention signal and an acidic isoelectric point, suggesting that it may be localized to the ER lumen.	ATA27; FUNCTIONS IN: cation binding, hydrolase activity, hydrolyzing O-glycosyl compounds, catalytic activity; INVOLVED IN: carbohydrate metabolic process; LOCATED IN: endoplasmic reticulum lumen, membrane; EXPRESSED IN: 7 plant structures; EXPRESSED DURING: 4 anthesis, petal differentiation and expansion stage; CONTAINS InterPro DOMAIN/s: Glycoside hydrolase, family 1 (InterPro:IPR001360), Glyco…
AT1G68840	Chr1:25880326-25881736	11.3131	4.26996	2.84741	4.76894	-1.35865	-1.99027	-1.24465	1.3e-06	3.71e-10	4.46e-05		protein_coding	RAV2 (REGULATOR OF THE ATPASE OF THE VACUOLAR MEMBRANE); DNA binding / transcription factor/ transcription repressor	Rav2 is part of a complex that has been named `regulator of the (H+)-ATPase of the vacuolar and endosomal membranes' (RAVE)	REGULATOR OF THE ATPASE OF THE VACUOLAR MEMBRANE (RAV2); FUNCTIONS IN: transcription repressor activity, transcription factor activity, DNA binding; INVOLVED IN: regulation of transcription, DNA-dependent; LOCATED IN: chloroplast; EXPRESSED IN: 12 plant structures; EXPRESSED DURING: 8 growth stages; CONTAINS InterPro DOMAIN/s: DNA-binding, integrase-type (InterPro:IPR016177), Transcriptional fact…
AT5G03360	Chr5:817953-825149	1.98946	0.785284	0.493353	0.285806	-1.29405	-2.01169	-2.79768	0.000260459	2.02e-07	4.81e-08		protein_coding	DC1 domain-containing protein		DC1 domain-containing protein; LOCATED IN: cellular_component unknown; EXPRESSED IN: inflorescence meristem, hypocotyl, root, seed; EXPRESSED DURING: E expanded cotyledon stage; CONTAINS InterPro DOMAIN/s: DC1 (InterPro:IPR004146), C1-like (InterPro:IPR011424); BEST Arabidopsis thaliana protein match is: DC1 domain-containing protein (TAIR:AT4G26380.1); Has 2474 Blast hits to 510 proteins in 22 s…
AT5G60950	Chr5:24526846-24528084	14.194	6.88618	3.49225	2.15696	-0.996466	-2.02305	-2.71661	0.00156242	5.31e-09	9.13e-10		protein_coding	COBL5 (COBRA-LIKE PROTEIN 5 PRECURSOR)		COBRA-LIKE PROTEIN 5 PRECURSOR (COBL5); INVOLVED IN: biological_process unknown; LOCATED IN: endomembrane system; EXPRESSED IN: 15 plant structures; EXPRESSED DURING: 12 growth stages; CONTAINS InterPro DOMAIN/s: Glycosyl-phosphatidyl inositol-anchored, plant (InterPro:IPR006918); BEST Arabidopsis thaliana protein match is: COB (COBRA) (TAIR:AT5G60920.1); Has 234 Blast hits to 234 proteins in 23 …
AT3G58120	Chr3:21520973-21523327	48.0181	34.7078	11.7868	12.5672	-0.421277	-2.0264	-1.93232	0.0248337	0	0		protein_coding	BZIP61; DNA binding / transcription activator/ transcription factor	Encodes a member of the BZIP family of transcription factors. Forms heterodimers with the related protein AtbZIP34. Binds to G-boxes in vitro and is localized to the nucleus in onion epidermal cells.	BZIP61; FUNCTIONS IN: transcription factor activity, transcription activator activity, DNA binding; INVOLVED IN: regulation of transcription, DNA-dependent; LOCATED IN: nucleus; EXPRESSED IN: 20 plant structures; EXPRESSED DURING: 12 growth stages; CONTAINS InterPro DOMAIN/s: Basic-leucine zipper (bZIP) transcription factor (InterPro:IPR004827), Basic leucine zipper (InterPro:IPR011700); BEST Ara…
AT1G32960	Chr1:11945306-11948650	1.2187	0.404823	0.298531	0.18603	-1.54294	-2.02939	-2.71014	0.039768	0.000983855	0.000611575		protein_coding	SBT3.3; identical protein binding / serine-type endopeptidase		SBT3.3; FUNCTIONS IN: identical protein binding, serine-type endopeptidase activity; INVOLVED IN: proteolysis, negative regulation of catalytic activity; LOCATED IN: apoplast, plant-type cell wall; EXPRESSED IN: 7 plant structures; EXPRESSED DURING: 4 anthesis; CONTAINS InterPro DOMAIN/s: Protease-associated PA (InterPro:IPR003137), Proteinase inhibitor, propeptide (InterPro:IPR009020), Peptidase…
AT1G04040	Chr1:1040517-1043864	141.733	80.7357	34.563	16.4705	-0.764858	-2.03588	-3.10363	1.1e-07	0	0		protein_coding	acid phosphatase class B family protein		acid phosphatase class B family protein; FUNCTIONS IN: acid phosphatase activity; INVOLVED IN: biological_process unknown; LOCATED IN: cell wall, plasma membrane, vacuole, plant-type cell wall; EXPRESSED IN: 19 plant structures; EXPRESSED DURING: 9 growth stages; CONTAINS InterPro DOMAIN/s: Acid phosphatase (Class B) (InterPro:IPR005519), Vegetative storage protein/acid phosphatase (InterPro:IPR0…
AT4G27300	Chr4:13669307-13672348	17.1472	10.2133	4.17128	3.61783	-0.700478	-2.03941	-2.24318	0.000102601	0	0		protein_coding	S-locus protein kinase, putative		S-locus protein kinase, putative; FUNCTIONS IN: in 6 functions; INVOLVED IN: protein amino acid phosphorylation, recognition of pollen; LOCATED IN: endomembrane system; EXPRESSED IN: 21 plant structures; EXPRESSED DURING: 11 growth stages; CONTAINS InterPro DOMAIN/s: Curculin-like (mannose-binding) lectin (InterPro:IPR001480), PAN-like, type 2 (InterPro:IPR013227), Apple-like (InterPro:IPR003609)…
AT1G22530	Chr1:7955492-7958442	82.5185	59.1748	20.0483	16.8059	-0.432692	-2.04124	-2.29415	0.00831709	0	0		protein_coding	PATL2 (PATELLIN 2); transporter		PATELLIN 2 (PATL2); FUNCTIONS IN: transporter activity; INVOLVED IN: transport; LOCATED IN: plasma membrane, chloroplast; EXPRESSED IN: 25 plant structures; EXPRESSED DURING: 14 growth stages; CONTAINS InterPro DOMAIN/s: Cellular retinaldehyde-binding/triple function, C-terminal (InterPro:IPR001251), Cellular retinaldehyde-binding/triple function, N-terminal (InterPro:IPR008273), Cellular retinal…
AT1G07135	Chr1:2189927-2190659	47.9927	17.3193	11.6293	25.4782	-1.42339	-2.04505	-0.911954	6.03e-12	0	4.98e-05		protein_coding	glycine-rich protein		glycine-rich protein; FUNCTIONS IN: molecular_function unknown; INVOLVED IN: biological_process unknown; LOCATED IN: anchored to membrane; Has 21223 Blast hits to 7917 proteins in 705 species: Archae - 21; Bacteria - 6537; Metazoa - 6020; Fungi - 1304; Plants - 4042; Viruses - 441; Other Eukaryotes - 2858 (source: NCBI BLink).
AT5G11920	Chr5:3839390-3842371	5.03742	1.24326	1.21219	0.743938	-1.97151	-2.05507	-2.75783	0.000454067	5.58e-07	6.55e-08		protein_coding	AtcwINV6 (6-&1-fructan exohydrolase); hydrolase, hydrolyzing O-glycosyl compounds / inulinase/ levanase	Encodes a protein with fructan exohydrolase (FEH) activity acting on both inulin and levan-type fructans (1- and 6-FEH). The enzyme does not have invertase activity.	6-&1-fructan exohydrolase (AtcwINV6); FUNCTIONS IN: inulinase activity, hydrolase activity, hydrolyzing O-glycosyl compounds, levanase activity; INVOLVED IN: carbohydrate metabolic process; EXPRESSED IN: 11 plant structures; EXPRESSED DURING: 8 growth stages; CONTAINS InterPro DOMAIN/s: Glycoside hydrolase, family 32 (InterPro:IPR001362), Glycosyl hydrolases family 32, N-terminal (InterPro:IPR013…
AT5G04930	Chr5:1444869-1449817	42.3315	28.3964	10.1271	10.244	-0.52898	-2.06351	-2.04536	0.000423684	0	0		protein_coding	ALA1 (aminophospholipid ATPase1); ATPase, coupled to transmembrane movement of ions, phosphorylative mechanism	Encodes a putative aminophospholipid translocase (p-type ATPase) involved in chilling response.	aminophospholipid ATPase1 (ALA1); FUNCTIONS IN: ATPase activity, coupled to transmembrane movement of ions, phosphorylative mechanism; INVOLVED IN: phospholipid transport, ATP biosynthetic process; LOCATED IN: plasma membrane; EXPRESSED IN: 25 plant structures; EXPRESSED DURING: 15 growth stages; CONTAINS InterPro DOMAIN/s: ATPase, P-type, phospholipid-translocating, flippase (InterPro:IPR006539)…
AT2G30750	Chr2:13099335-13101413	9.36066	2.42001	2.231	1.02459	-1.90455	-2.06892	-3.18997	2.96e-10	1.8e-10	8.9e-12		protein_coding	CYP71A12 (cytochrome P450, family 71, subfamily A, polypeptide 12); electron carrier/ heme binding / iron ion binding / monooxygenase/ oxygen binding	putative cytochrome P450	cytochrome P450, family 71, subfamily A, polypeptide 12 (CYP71A12); FUNCTIONS IN: electron carrier activity, monooxygenase activity, iron ion binding, oxygen binding, heme binding; INVOLVED IN: response to bacterium; LOCATED IN: endomembrane system; EXPRESSED IN: stem, stamen; EXPRESSED DURING: 4 anthesis; CONTAINS InterPro DOMAIN/s: Cytochrome P450 (InterPro:IPR001128), Cytochrome P450, conserve…
AT3G13310	Chr3:4310607-4311441	32.8101	19.253	7.75117	12.9459	-0.722013	-2.08165	-1.34005	0.0021308	1.17e-14	1.72e-07		protein_coding	DNAJ heat shock N-terminal domain-containing protein		DNAJ heat shock N-terminal domain-containing protein; FUNCTIONS IN: unfolded protein binding, heat shock protein binding; INVOLVED IN: protein folding; EXPRESSED IN: 23 plant structures; EXPRESSED DURING: 13 growth stages; CONTAINS InterPro DOMAIN/s: Molecular chaperone, heat shock protein, Hsp40, DnaJ (InterPro:IPR015609), Heat shock protein DnaJ, N-terminal (InterPro:IPR001623), Heat shock prot…
AT5G44430	Chr5:17908944-17909507	52.2456	8.30725	12.3419	0.925314	-2.60582	-2.08174	-5.81762	1.09e-12	8.32e-10	7.98e-12		protein_coding	PDF1.2c (plant defensin 1.2c)	Predicted to encode a PR (pathogenesis-related) protein. Belongs to the plant defensin (PDF) family with the following members: At1g75830/PDF1.1, At5g44420/PDF1.2a, At2g26020/PDF1.2b, At5g44430/PDF1.2c, At2g26010/PDF1.3, At1g19610/PDF1.4, At1g55010/PDF1.5, At2g02120/PDF2.1, At2g02100/PDF2.2, At2g02130/PDF2.3, At1g61070/PDF2.4, At5g63660/PDF2.5, At2g02140/PDF2.6, At5g38330/PDF3.1 and At4g30070/PDF…	plant defensin 1.2c (PDF1.2c); FUNCTIONS IN: molecular_function unknown; INVOLVED IN: defense response; LOCATED IN: endomembrane system, cell wall; CONTAINS InterPro DOMAIN/s: Gamma thionin (InterPro:IPR008176), Knottin (InterPro:IPR003614); BEST Arabidopsis thaliana protein match is: PDF1.2b (plant defensin 1.2b) (TAIR:AT2G26020.1); Has 131 Blast hits to 131 proteins in 40 species: Archae - 0; B…
AT3G52400	Chr3:19425633-19427141	43.4353	18.5172	10.2543	8.24656	-1.18296	-2.08264	-2.39541	7.31e-14	0	0		protein_coding	SYP122 (SYNTAXIN OF PLANTS 122); SNAP receptor	syntaxin protein, involved in the negative regulation of defense pathways such as programmed cell death, salicylic acid signalling pathway, jasmonic acid signalling pathway	SYNTAXIN OF PLANTS 122 (SYP122); FUNCTIONS IN: SNAP receptor activity; INVOLVED IN: in 9 processes; LOCATED IN: plasma membrane; EXPRESSED IN: 22 plant structures; EXPRESSED DURING: 10 growth stages; CONTAINS InterPro DOMAIN/s: Target SNARE coiled-coil region (InterPro:IPR000727), t-SNARE (InterPro:IPR010989), Syntaxin/epimorphin, conserved site (InterPro:IPR006012), Syntaxin, N-terminal (InterPr…
AT4G05070	Chr4:2593594-2594119	141.853	91.79	33.4824	68.8964	-0.580948	-2.08292	-1.0403	0.00114048	0	3.82e-08		protein_coding	unknown protein		unknown protein; FUNCTIONS IN: molecular_function unknown; INVOLVED IN: biological_process unknown; LOCATED IN: chloroplast; EXPRESSED IN: 22 plant structures; EXPRESSED DURING: 13 growth stages; Has 17 Blast hits to 17 proteins in 4 species: Archae - 0; Bacteria - 0; Metazoa - 0; Fungi - 0; Plants - 17; Viruses - 0; Other Eukaryotes - 0 (source: NCBI BLink).
AT1G19020	Chr1:6568072-6568597	26.6497	7.96187	6.28593	4.42224	-1.6959	-2.08392	-2.58967	5.41e-06	1.45e-07	1.09e-07		protein_coding	unknown protein		unknown protein; FUNCTIONS IN: molecular_function unknown; INVOLVED IN: response to oxidative stress; LOCATED IN: cellular_component unknown; EXPRESSED IN: 19 plant structures; EXPRESSED DURING: 9 growth stages; BEST Arabidopsis thaliana protein match is: unknown protein (TAIR:AT3G48180.1); Has 58 Blast hits to 58 proteins in 9 species: Archae - 0; Bacteria - 0; Metazoa - 0; Fungi - 0; Plants - 5…
AT5G42830	Chr5:17176383-17178018	7.70153	3.09306	1.81509	1.02466	-1.26907	-2.08511	-2.90841	0.000189958	2.91e-08	2.61e-09		protein_coding	transferase family protein		transferase family protein; FUNCTIONS IN: transferase activity, transferring acyl groups other than amino-acyl groups, transferase activity; INVOLVED IN: biological_process unknown; LOCATED IN: cellular_component unknown; EXPRESSED IN: 17 plant structures; EXPRESSED DURING: 12 growth stages; CONTAINS InterPro DOMAIN/s: Transferase (InterPro:IPR003480); BEST Arabidopsis thaliana protein match is: …
AT3G51330	Chr3:19053367-19056224	13.0391	6.40126	3.06646	1.92535	-0.979375	-2.0882	-2.75806	1.58e-05	2.26e-14	1.08e-14		protein_coding	aspartyl protease family protein		aspartyl protease family protein; FUNCTIONS IN: aspartic-type endopeptidase activity; INVOLVED IN: proteolysis; LOCATED IN: anchored to membrane; EXPRESSED IN: 7 plant structures; EXPRESSED DURING: LP.06 six leaves visible, LP.04 four leaves visible, LP.10 ten leaves visible, 4 leaf senescence stage, LP.08 eight leaves visible; CONTAINS InterPro DOMAIN/s: Peptidase aspartic, catalytic (InterPro:I…
AT1G13110	Chr1:4467219-4469033	130.144	95.5545	30.5817	27.0548	-0.398669	-2.08937	-2.26455	0.0180313	0	0		protein_coding	CYP71B7; electron carrier/ heme binding / iron ion binding / monooxygenase/ oxygen binding	member of CYP71B	CYP71B7; FUNCTIONS IN: electron carrier activity, monooxygenase activity, iron ion binding, oxygen binding, heme binding; EXPRESSED IN: 22 plant structures; EXPRESSED DURING: 13 growth stages; CONTAINS InterPro DOMAIN/s: Cytochrome P450 (InterPro:IPR001128), Cytochrome P450, C-terminal region (InterPro:IPR017973), Cytochrome P450, E-class, group I (InterPro:IPR002401), Cytochrome P450, conserved …
AT1G66850	Chr1:24936957-24937434	12.4743	1.12669	2.92389	2.01176	-3.42176	-2.093	-2.63083	0.000446404	0.00111214	0.000734512		protein_coding	protease inhibitor/seed storage/lipid transfer protein (LTP) family protein		protease inhibitor/seed storage/lipid transfer protein (LTP) family protein; FUNCTIONS IN: lipid binding; INVOLVED IN: lipid transport; LOCATED IN: endomembrane system; EXPRESSED IN: 8 plant structures; EXPRESSED DURING: 4 anthesis, petal differentiation and expansion stage, E expanded cotyledon stage; CONTAINS InterPro DOMAIN/s: Bifunctional inhibitor/plant lipid transfer protein/seed storage (I…
AT2G46400	Chr2:19043413-19044826	14.7265	6.18525	3.4419	3.01554	-1.20447	-2.09714	-2.28633	5.76e-06	1.83e-11	3.54e-10		protein_coding	WRKY46; transcription factor	member of WRKY Transcription Factor; Group III	WRKY46; FUNCTIONS IN: transcription factor activity; INVOLVED IN: response to chitin, regulation of transcription, DNA-dependent; LOCATED IN: nucleolus; EXPRESSED IN: 22 plant structures; EXPRESSED DURING: 13 growth stages; CONTAINS InterPro DOMAIN/s: DNA-binding WRKY (InterPro:IPR003657); BEST Arabidopsis thaliana protein match is: WRKY53; DNA binding / protein binding / transcription activator/…
AT3G26210	Chr3:9593131-9595243	24.8239	12.0899	5.77885	3.94562	-0.990891	-2.10288	-2.65181	1.55e-08	0	0		protein_coding	CYP71B23; electron carrier/ heme binding / iron ion binding / monooxygenase/ oxygen binding	putative cytochrome P450	CYP71B23; FUNCTIONS IN: electron carrier activity, monooxygenase activity, iron ion binding, oxygen binding, heme binding; LOCATED IN: endomembrane system; EXPRESSED IN: 20 plant structures; EXPRESSED DURING: 11 growth stages; CONTAINS InterPro DOMAIN/s: Cytochrome P450 (InterPro:IPR001128), Cytochrome P450, C-terminal region (InterPro:IPR017973), Cytochrome P450, E-class, group I (InterPro:IPR00…
AT2G30870	Chr2:13141356-13142613	537.045	342.913	124.964	79.6533	-0.600162	-2.10353	-2.75164	5.72e-05	0	0		protein_coding	GSTF10 (HALIANA GLUTATHIONE S-TRANSFERASE PHI 10); copper ion binding / glutathione binding / glutathione transferase	early dehydration-induced gene ERD13 homologous to tobacco and maize glutathione S-transferases. Encodes glutathione transferase belonging to the phi class of GSTs. Naming convention according to Wagner et al. (2002)	HALIANA GLUTATHIONE S-TRANSFERASE PHI 10 (GSTF10); FUNCTIONS IN: glutathione transferase activity, copper ion binding, glutathione binding; INVOLVED IN: response to cadmium ion, response to water deprivation, toxin catabolic process; LOCATED IN: in 6 components; EXPRESSED IN: 24 plant structures; EXPRESSED DURING: 14 growth stages; CONTAINS InterPro DOMAIN/s: Thioredoxin fold (InterPro:IPR012335)…
AT5G62360	Chr5:25040648-25041462	190.417	94.1067	44.2268	26.3196	-0.969753	-2.10617	-2.85336	7.48e-13	0	0		protein_coding	invertase/pectin methylesterase inhibitor family protein		invertase/pectin methylesterase inhibitor family protein; FUNCTIONS IN: enzyme inhibitor activity, pectinesterase inhibitor activity, pectinesterase activity; INVOLVED IN: biological_process unknown; LOCATED IN: cellular_component unknown; EXPRESSED IN: 22 plant structures; EXPRESSED DURING: 13 growth stages; CONTAINS InterPro DOMAIN/s: Pectinesterase inhibitor (InterPro:IPR006501); BEST Arabidop…
AT5G40010	Chr5:16020217-16021762	2.84142	0.455758	0.65969	0.297646	-2.59323	-2.10675	-3.25334	0.000296036	0.000214352	1.23e-05		protein_coding	AATP1 (AAA-ATPase 1); ATP binding / ATPase/ nucleoside-triphosphatase/ nucleotide binding		AAA-ATPase 1 (AATP1); FUNCTIONS IN: nucleoside-triphosphatase activity, ATPase activity, nucleotide binding, ATP binding; EXPRESSED IN: stem, inflorescence meristem, flower, root, stamen; EXPRESSED DURING: 4 anthesis, petal differentiation and expansion stage; CONTAINS InterPro DOMAIN/s: ATPase, AAA-type, core (InterPro:IPR003959), ATPase, AAA+ type, core (InterPro:IPR003593), ATPase, AAA-type, c…
AT1G59590	Chr1:21887751-21888792	11.5038	4.02498	2.67009	3.23795	-1.46802	-2.10716	-1.82737	1.83e-05	2.65e-08	5.31e-06		protein_coding	ZCF37	ZCF37 mRNA, complete cds	ZCF37; EXPRESSED IN: 7 plant structures; EXPRESSED DURING: LP.06 six leaves visible, 4 anthesis, LP.04 four leaves visible; BEST Arabidopsis thaliana protein match is: unknown protein (TAIR:AT1G10220.1); Has 16 Blast hits to 16 proteins in 4 species: Archae - 0; Bacteria - 0; Metazoa - 2; Fungi - 0; Plants - 14; Viruses - 0; Other Eukaryotes - 0 (source: NCBI BLink).
AT3G19680	Chr3:6840280-6842856	38.5205	17.4614	8.91754	9.23378	-1.09441	-2.11091	-2.05903	2.08e-13	0	0		protein_coding	unknown protein		unknown protein; LOCATED IN: plasma membrane; EXPRESSED IN: 22 plant structures; EXPRESSED DURING: 13 growth stages; CONTAINS InterPro DOMAIN/s: Protein of unknown function DUF1005 (InterPro:IPR010410); BEST Arabidopsis thaliana protein match is: unknown protein (TAIR:AT1G50040.1); Has 728 Blast hits to 127 proteins in 32 species: Archae - 0; Bacteria - 22; Metazoa - 26; Fungi - 20; Plants - 72; …
AT5G27420	Chr5:9684071-9685561	8.21028	3.68831	1.89555	1.10015	-1.10743	-2.11481	-2.89814	0.000675301	6.05e-09	9.18e-10		protein_coding	zinc finger (C3HC4-type RING finger) family protein		zinc finger (C3HC4-type RING finger) family protein; FUNCTIONS IN: protein binding, zinc ion binding; INVOLVED IN: response to chitin, response to abscisic acid stimulus; LOCATED IN: endomembrane system; EXPRESSED IN: 17 plant structures; EXPRESSED DURING: 9 growth stages; CONTAINS InterPro DOMAIN/s: Zinc finger, RING-type (InterPro:IPR001841), Zinc finger, RING/FYVE/PHD-type (InterPro:IPR013083)…
AT5G11670	Chr5:3754248-3758242	278.485	192.286	63.2533	54.23	-0.487301	-2.13839	-2.35884	0.00372198	0	0		protein_coding	ATNADP-ME2 (NADP-malic enzyme 2); malate dehydrogenase (oxaloacetate-decarboxylating) (NADP+)/ malic enzyme/ oxidoreductase, acting on NADH or NADPH, NAD or NADP as acceptor	The malic enzyme (EC 1.1.1.40) encoded by AtNADP-ME2 is presumably a cytosolic enzyme involved in malate metabolism and possibly assisting the oxidative pentose phosphate pathway. AtNADP-ME2 counts for the major part of NADP-ME activity in mature tissues of Arabidopsis.	NADP-malic enzyme 2 (ATNADP-ME2); FUNCTIONS IN: oxidoreductase activity, acting on NADH or NADPH, NAD or NADP as acceptor, malate dehydrogenase (oxaloacetate-decarboxylating) (NADP+) activity, malic enzyme activity; INVOLVED IN: response to cadmium ion, pentose-phosphate shunt, oxidative branch, malate metabolic process; LOCATED IN: apoplast, cell wall, plasma membrane, chloroplast, membrane; EXP…
AT3G54830	Chr3:20311900-20315030	10.8021	5.85121	2.41398	2.02146	-0.837457	-2.16182	-2.41624	0.00175549	3.48e-12	6.16e-11		protein_coding	amino acid transporter family protein		amino acid transporter family protein; FUNCTIONS IN: amino acid transmembrane transporter activity, amine transmembrane transporter activity; INVOLVED IN: amino acid transport; LOCATED IN: membrane; CONTAINS InterPro DOMAIN/s: Amino acid transporter, transmembrane (InterPro:IPR013057); BEST Arabidopsis thaliana protein match is: amino acid transporter family protein (TAIR:AT2G39130.1); Has 3280 B…
AT1G66880	Chr1:24946927-24955611	22.2253	12.6839	4.96041	4.55508	-0.762169	-2.16367	-2.28506	2.25e-07	0	0		protein_coding	serine/threonine protein kinase family protein		serine/threonine protein kinase family protein; FUNCTIONS IN: protein serine/threonine kinase activity, protein tyrosine kinase activity, protein kinase activity, ATP binding; INVOLVED IN: protein amino acid phosphorylation; LOCATED IN: plasma membrane; EXPRESSED IN: 21 plant structures; EXPRESSED DURING: 13 growth stages; CONTAINS InterPro DOMAIN/s: Protein kinase, ATP binding site (InterPro:IPR…
AT1G51805	Chr1:19220976-19225689	95.0804	67.1351	20.7528	19.8789	-0.45504	-2.19584	-2.25631	0.00412235	0	0		protein_coding	leucine-rich repeat protein kinase, putative		leucine-rich repeat protein kinase, putative; FUNCTIONS IN: in 6 functions; INVOLVED IN: protein amino acid phosphorylation; LOCATED IN: endomembrane system; EXPRESSED IN: 20 plant structures; EXPRESSED DURING: 13 growth stages; CONTAINS InterPro DOMAIN/s: Protein kinase, ATP binding site (InterPro:IPR017441), Protein kinase, core (InterPro:IPR000719), Serine/threonine protein kinase (InterPro:IP…
AT4G15700	Chr4:8937392-8937892	31.5692	14.016	6.82748	9.10083	-1.1244	-2.20909	-1.79285	0.00129399	1.67e-08	8.78e-06		protein_coding	glutaredoxin family protein		glutaredoxin family protein; FUNCTIONS IN: electron carrier activity, arsenate reductase (glutaredoxin) activity, protein disulfide oxidoreductase activity; INVOLVED IN: cell redox homeostasis; LOCATED IN: endomembrane system; EXPRESSED IN: 16 plant structures; EXPRESSED DURING: 9 growth stages; CONTAINS InterPro DOMAIN/s: Glutaredoxin-like, plant II (InterPro:IPR011905), Thioredoxin fold (InterP…
AT5G43910	Chr5:17667309-17670239	11.83	5.20566	2.52028	2.67419	-1.13725	-2.23079	-2.14368	0.0317308	1.55e-06	5.88e-08		protein_coding	pfkB-type carbohydrate kinase family protein		pfkB-type carbohydrate kinase family protein; FUNCTIONS IN: kinase activity, ribokinase activity; INVOLVED IN: D-ribose metabolic process; LOCATED IN: cellular_component unknown; EXPRESSED IN: 19 plant structures; EXPRESSED DURING: 12 growth stages; CONTAINS InterPro DOMAIN/s: Carbohydrate/purine kinase (InterPro:IPR011611), Ribokinase (InterPro:IPR002139); BEST Arabidopsis thaliana protein match…
AT5G10760	Chr5:3400341-3402207	285.812	157.981	60.8655	42.8023	-0.808274	-2.23137	-2.73771	3.39e-08	0	0		protein_coding	aspartyl protease family protein		aspartyl protease family protein; FUNCTIONS IN: aspartic-type endopeptidase activity; INVOLVED IN: proteolysis; LOCATED IN: apoplast; EXPRESSED IN: 18 plant structures; EXPRESSED DURING: 12 growth stages; CONTAINS InterPro DOMAIN/s: Peptidase aspartic, catalytic (InterPro:IPR009007), Peptidase A1 (InterPro:IPR001461); BEST Arabidopsis thaliana protein match is: chloroplast nucleoid DNA-binding pr…
AT3G06070	Chr3:1831056-1831923	87.1404	55.3733	18.5508	31.9642	-0.60711	-2.23186	-1.44529	0.000407058	0	5.08e-14		protein_coding	unknown protein		unknown protein; FUNCTIONS IN: molecular_function unknown; INVOLVED IN: biological_process unknown; LOCATED IN: cellular_component unknown; EXPRESSED IN: 20 plant structures; EXPRESSED DURING: 10 growth stages; BEST Arabidopsis thaliana protein match is: unknown protein (TAIR:AT5G19190.1); Has 18 Blast hits to 18 proteins in 7 species: Archae - 0; Bacteria - 0; Metazoa - 1; Fungi - 0; Plants - 17…
AT2G40330	Chr2:16844863-16845934	2.64226	0.293332	0.561851	0.244511	-3.12413	-2.23352	-3.4322	0.00722231	0.00188354	0.000428536		protein_coding	Bet v I allergen family protein		Bet v I allergen family protein; FUNCTIONS IN: molecular_function unknown; INVOLVED IN: biological_process unknown; EXPRESSED IN: 15 plant structures; EXPRESSED DURING: 6 growth stages; BEST Arabidopsis thaliana protein match is: unknown protein (TAIR:AT2G38310.1); Has 230 Blast hits to 230 proteins in 29 species: Archae - 0; Bacteria - 5; Metazoa - 0; Fungi - 0; Plants - 222; Viruses - 0; Other …
AT3G52430	Chr3:19431370-19434403	33.1277	16.1413	7.03388	5.8069	-0.990241	-2.23564	-2.5106	1.93e-10	0	0		protein_coding	PAD4 (PHYTOALEXIN DEFICIENT 4); lipase/ protein binding / triacylglycerol lipase	Encodes a lipase-like gene that is important for salicylic acid signaling and function in resistance (R) gene-mediated and basal plant disease resistance. PAD4 can interact directly with EDS1, another disease resistance signaling protein. Expressed at elevated level in response to green peach aphid (GPA) feeding, and modulates the GPA feeding-induced leaf senescence through a mechanism that doesn…	PHYTOALEXIN DEFICIENT 4 (PAD4); FUNCTIONS IN: protein binding, lipase activity, triacylglycerol lipase activity; INVOLVED IN: in 12 processes; LOCATED IN: cellular_component unknown; EXPRESSED IN: 18 plant structures; EXPRESSED DURING: 12 growth stages; CONTAINS InterPro DOMAIN/s: Lipase, class 3 (InterPro:IPR002921); BEST Arabidopsis thaliana protein match is: SAG101 (SENESCENCE-ASSOCIATED GENE …
AT4G22690	Chr4:11929358-11931693	53.5544	29.1863	11.3402	8.02807	-0.828671	-2.23956	-2.73628	1.87e-09	0	0		protein_coding	CYP706A1; electron carrier/ heme binding / iron ion binding / monooxygenase/ oxygen binding	member of CYP706A	CYP706A1; FUNCTIONS IN: electron carrier activity, monooxygenase activity, iron ion binding, oxygen binding, heme binding; LOCATED IN: mitochondrion, cell wall, plasma membrane; EXPRESSED IN: guard cell, flower, cultured cell, leaf; CONTAINS InterPro DOMAIN/s: Cytochrome P450 (InterPro:IPR001128), Cytochrome P450, E-class, group I (InterPro:IPR002401), Cytochrome P450, C-terminal region (InterPro…
AT1G78830	Chr1:29636954-29638552	143.722	91.5515	30.4097	31.486	-0.603586	-2.24068	-2.1889	2.42e-05	0	0		protein_coding	curculin-like (mannose-binding) lectin family protein		curculin-like (mannose-binding) lectin family protein; FUNCTIONS IN: sugar binding; LOCATED IN: apoplast, cell wall, plasma membrane, plant-type cell wall; EXPRESSED IN: leaf; CONTAINS InterPro DOMAIN/s: Curculin-like (mannose-binding) lectin (InterPro:IPR001480); BEST Arabidopsis thaliana protein match is: curculin-like (mannose-binding) lectin family protein / PAN domain-containing protein (TAI…
AT4G23470	Chr4:12249048-12251396	96.3363	68.4132	20.2514	17.9765	-0.446764	-2.25006	-2.42037	0.00954997	0	0		protein_coding	hydroxyproline-rich glycoprotein family protein		hydroxyproline-rich glycoprotein family protein; EXPRESSED IN: 22 plant structures; EXPRESSED DURING: 13 growth stages; CONTAINS InterPro DOMAIN/s: Protein of unknown function Cys-rich (InterPro:IPR006461); BEST Arabidopsis thaliana protein match is: proline-rich family protein (TAIR:AT1G63830.2); Has 7258 Blast hits to 4014 proteins in 370 species: Archae - 4; Bacteria - 574; Metazoa - 2624; Fun…
AT3G28930	Chr3:10959685-10960808	111.061	67.766	23.2676	14.9797	-0.665684	-2.25496	-2.88868	2.12e-05	0	0		protein_coding	AIG2 (AVRRPT2-INDUCED GENE 2)	avrRpt2-induced gene that exhibits RPS2- and avrRpt2-dependent induction early after infection with Pseudomonas syringae pv maculicola strain ES4326 carrying avrRpt2	AVRRPT2-INDUCED GENE 2 (AIG2); FUNCTIONS IN: molecular_function unknown; INVOLVED IN: response to bacterium; LOCATED IN: cellular_component unknown; EXPRESSED IN: 16 plant structures; EXPRESSED DURING: 10 growth stages; CONTAINS InterPro DOMAIN/s: Butirosin biosynthesis, BtrG-like (InterPro:IPR013024), AIG2-like (InterPro:IPR009288); BEST Arabidopsis thaliana protein match is: avirulence-responsi…
AT1G18570	Chr1:6389410-6391267	12.8563	7.27013	2.66427	3.37914	-0.77538	-2.27066	-1.92615	0.00158073	1.17e-14	2.42e-10		protein_coding	MYB51 (MYB DOMAIN PROTEIN 51); DNA binding / transcription factor	Encodes a member of the R2R3-MYB transcription family. Involved in indole glucosinolate biosynthesis.	MYB DOMAIN PROTEIN 51 (MYB51); FUNCTIONS IN: transcription factor activity, DNA binding; INVOLVED IN: in 11 processes; EXPRESSED IN: 16 plant structures; EXPRESSED DURING: 9 growth stages; CONTAINS InterPro DOMAIN/s: SANT, DNA-binding (InterPro:IPR001005), Homeodomain-like (InterPro:IPR009057), Myb, DNA-binding (InterPro:IPR014778), Myb-type HTH DNA-binding domain (InterPro:IPR017930), Homeodomai…
AT3G11010	Chr3:3447567-3453683	53.1439	27.8463	10.9438	11.3089	-0.885377	-2.27979	-2.23084	2.93e-10	0	0		protein_coding	AtRLP34 (Receptor Like Protein 34); kinase/ protein binding		Receptor Like Protein 34 (AtRLP34); FUNCTIONS IN: protein binding, kinase activity; INVOLVED IN: signal transduction, defense response; LOCATED IN: cellular_component unknown; CONTAINS InterPro DOMAIN/s: Leucine-rich repeat, typical subtype (InterPro:IPR003591), Leucine-rich repeat (InterPro:IPR001611), Leucine-rich repeat, N-terminal (InterPro:IPR013210); BEST Arabidopsis thaliana protein match …
AT1G66090	Chr1:24602145-24604763	7.62055	3.69769	1.55865	1.53143	-0.996229	-2.2896	-2.31342	0.00296363	1.91e-09	7.75e-08		protein_coding	disease resistance protein (TIR-NBS class), putative		disease resistance protein (TIR-NBS class), putative; FUNCTIONS IN: transmembrane receptor activity, nucleoside-triphosphatase activity, nucleotide binding, ATP binding; INVOLVED IN: signal transduction, defense response, apoptosis, innate immune response; LOCATED IN: intrinsic to membrane, chloroplast; EXPRESSED IN: 22 plant structures; EXPRESSED DURING: 10 growth stages; CONTAINS InterPro DOMAI…
AT5G36700	Chr5:14421634-14424490	9.8421	1.37062	2.00151	3.60381	-2.7971	-2.29788	-1.44785	7.66e-11	1.1e-08	5.72e-05		protein_coding	PGLP1 (2-PHOSPHOGLYCOLATE PHOSPHATASE 1); phosphoglycolate phosphatase		2-PHOSPHOGLYCOLATE PHOSPHATASE 1 (PGLP1); FUNCTIONS IN: phosphoglycolate phosphatase activity; INVOLVED IN: metabolic process; LOCATED IN: chloroplast stroma, chloroplast; EXPRESSED IN: 7 plant structures; CONTAINS InterPro DOMAIN/s: Haloacid dehalogenase-like hydrolase (InterPro:IPR005834), HAD-superfamily hydrolase, subfamily IIA (InterPro:IPR006357), 2-phosphoglycolate phosphatase, eukaryotic …
AT4G13340	Chr4:7758609-7761057	38.9019	24.1644	7.89762	7.53961	-0.639915	-2.30035	-2.36568	2.22e-05	0	0		protein_coding	leucine-rich repeat family protein / extensin family protein		leucine-rich repeat family protein / extensin family protein; FUNCTIONS IN: structural constituent of cell wall, protein binding; LOCATED IN: cell wall, plant-type cell wall; EXPRESSED IN: 23 plant structures; EXPRESSED DURING: 13 growth stages; CONTAINS InterPro DOMAIN/s: Leucine-rich repeat, N-terminal (InterPro:IPR013210), Leucine-rich repeat (InterPro:IPR001611); BEST Arabidopsis thaliana pro…
AT1G10340	Chr1:3390321-3392571	8.74326	2.84414	1.77411	1.18312	-1.57314	-2.30108	-2.88398	6.49e-09	7.82e-13	6.23e-12		protein_coding	ankyrin repeat family protein		ankyrin repeat family protein; FUNCTIONS IN: protein binding; INVOLVED IN: biological_process unknown; LOCATED IN: cellular_component unknown; EXPRESSED IN: 15 plant structures; EXPRESSED DURING: 9 growth stages; CONTAINS InterPro DOMAIN/s: Ankyrin (InterPro:IPR002110); BEST Arabidopsis thaliana protein match is: ankyrin repeat family protein (TAIR:AT2G24600.3); Has 18692 Blast hits to 10007 prot…
AT1G16390	Chr1:5602872-5604663	3.88542	1.68932	0.778907	0.348828	-1.15459	-2.31855	-3.47588	0.011262	9.5e-07	5.28e-08		protein_coding	ATOCT3 (ARABIDOPSIS THALIANA ORGANIC CATION/CARNITINE TRANSPORTER 3); carbohydrate transmembrane transporter/ sugar:hydrogen symporter		ARABIDOPSIS THALIANA ORGANIC CATION/CARNITINE TRANSPORTER 3 (ATOCT3); FUNCTIONS IN: carbohydrate transmembrane transporter activity, sugar:hydrogen symporter activity; LOCATED IN: membrane; EXPRESSED IN: 9 plant structures; EXPRESSED DURING: 6 growth stages; CONTAINS InterPro DOMAIN/s: Major facilitator superfamily MFS-1 (InterPro:IPR011701), Major facilitator superfamily, general substrate trans…
AT1G30900	Chr1:10997274-11000543	22.2511	10.6207	4.39486	3.84251	-1.01996	-2.33999	-2.53216	7.86e-09	0	0		protein_coding	vacuolar sorting receptor, putative		vacuolar sorting receptor, putative; FUNCTIONS IN: calcium ion binding; INVOLVED IN: protein targeting to vacuole; LOCATED IN: integral to plasma membrane, Golgi transport complex; EXPRESSED IN: 20 plant structures; EXPRESSED DURING: 10 growth stages; CONTAINS InterPro DOMAIN/s: Protease-associated PA (InterPro:IPR003137), EGF-like calcium-binding, conserved site (InterPro:IPR018097), EGF-like ca…
AT1G75040	Chr1:28177702-28178940	407.985	168.119	80.35	40.8703	-1.232	-2.34415	-3.3178	0	0	0		protein_coding	PR5 (PATHOGENESIS-RELATED GENE 5)	Thaumatin-like protein involved in response to pathogens. mRNA level of the PR-5 gene (At1g75040)is significantly changed after cutting the inflorescence stem indicating the existence of a network of signal transducing pathways as other stress-regulated genes (At5g01410, At3g17800, At1g29930)do not response to the treatment.	PATHOGENESIS-RELATED GENE 5 (PR5); FUNCTIONS IN: molecular_function unknown; INVOLVED IN: response to UV-B, systemic acquired resistance, response to other organism, regulation of anthocyanin biosynthetic process; LOCATED IN: apoplast, cell wall, vacuole; EXPRESSED IN: 22 plant structures; EXPRESSED DURING: 12 growth stages; CONTAINS InterPro DOMAIN/s: Thaumatin, conserved site (InterPro:IPR01794…
AT3G49620	Chr3:18393746-18396816	9.15999	1.56577	1.80294	0.567523	-2.50143	-2.34499	-4.011	6.15e-10	1.99e-09	3.57e-10		protein_coding	DIN11 (DARK INDUCIBLE 11); iron ion binding / oxidoreductase	encodes a protein similar to 2-oxoacid-dependent dioxygenase. Expression is induced after 24 hours of dark treatment, in senescing leaves and treatment with exogenous photosynthesis inhibitor. Induction of gene expression was suppressed in excised leaves supplied with sugar. The authors suggest that the gene's expression pattern is responding to the level of sugar in the cell.	DARK INDUCIBLE 11 (DIN11); FUNCTIONS IN: oxidoreductase activity, iron ion binding; INVOLVED IN: response to light stimulus, aging, response to sucrose stimulus, cellular response to starvation; EXPRESSED IN: 6 plant structures; EXPRESSED DURING: LP.06 six leaves visible, LP.04 four leaves visible, LP.10 ten leaves visible, LP.08 eight leaves visible; CONTAINS InterPro DOMAIN/s: Isopenicillin N s…
AT3G25882	Chr3:9470416-9470950	46.4742	22.5757	9.10754	5.0781	-0.99462	-2.3513	-3.19247	0.000169854	5.49e-13	2.77e-13		protein_coding	NIMIN-2 (NIM1-INTERACTING 2)	encodes a kinase that physically interacts with NPR1/NIM1	NIM1-INTERACTING 2 (NIMIN-2); FUNCTIONS IN: molecular_function unknown; INVOLVED IN: biological_process unknown; LOCATED IN: cellular_component unknown; Has 4 Blast hits to 4 proteins in 1 species: Archae - 0; Bacteria - 0; Metazoa - 0; Fungi - 0; Plants - 4; Viruses - 0; Other Eukaryotes - 0 (source: NCBI BLink).
AT4G21380	Chr4:11388924-11393226	29.9209	22.2762	5.82072	5.33836	-0.37861	-2.36188	-2.48509	0.0467807	0	0		protein_coding	ARK3 (A. THALIANA RECEPTOR KINASE 3); kinase/ transmembrane receptor protein serine/threonine kinase	encodes a putative receptor-like serine/threonine protein kinases that is similar to Brassica self-incompatibility (S) locus. Expressed in root. Shoot expression limited to limited to the root-hypocotyl transition zone and at the base of lateral roots as well as in axillary buds, and pedicels.	A. THALIANA RECEPTOR KINASE 3 (ARK3); FUNCTIONS IN: transmembrane receptor protein serine/threonine kinase activity, kinase activity; INVOLVED IN: protein amino acid phosphorylation, recognition of pollen; LOCATED IN: plasma membrane, vacuole; EXPRESSED IN: 15 plant structures; EXPRESSED DURING: 12 growth stages; CONTAINS InterPro DOMAIN/s: Curculin-like (mannose-binding) lectin (InterPro:IPR0014…
AT3G25180	Chr3:9167283-9169282	3.02759	0.737343	0.588263	0.413823	-1.99072	-2.36364	-2.86949	0.0295913	2.22e-05	0.0117084		protein_coding	CYP82G1; electron carrier/ heme binding / iron ion binding / monooxygenase/ oxygen binding	member of CYP82G	CYP82G1; FUNCTIONS IN: electron carrier activity, monooxygenase activity, iron ion binding, oxygen binding, heme binding; LOCATED IN: endomembrane system; EXPRESSED IN: 9 plant structures; EXPRESSED DURING: 8 growth stages; CONTAINS InterPro DOMAIN/s: Cytochrome P450 (InterPro:IPR001128), Cytochrome P450, C-terminal region (InterPro:IPR017973), Cytochrome P450, E-class, group I (InterPro:IPR00240…
AT5G41750	Chr5:16693908-16698943	8.42718	4.51781	1.632	1.20179	-0.852384	-2.3684	-2.80827	0.00128623	1.68e-12	2.35e-12		protein_coding	disease resistance protein (TIR-NBS-LRR class), putative		disease resistance protein (TIR-NBS-LRR class), putative; FUNCTIONS IN: transmembrane receptor activity, nucleoside-triphosphatase activity, nucleotide binding, ATP binding; INVOLVED IN: signal transduction, defense response, apoptosis, innate immune response; LOCATED IN: intrinsic to membrane; CONTAINS InterPro DOMAIN/s: ATPase, AAA+ type, core (InterPro:IPR003593), NB-ARC (InterPro:IPR002182), …
AT4G12730	Chr4:7491382-7492876	89.5815	57.3157	17.2942	9.39836	-0.597228	-2.37292	-3.25112	4.98e-05	0	0		protein_coding	FLA2 (FASCICLIN-LIKE ARABINOGALACTAN 2)	AF333971 Arabidopsis thaliana fasciclin-like arabinogalactan-protein 2 (Fla2) mRNA, complete cds	FASCICLIN-LIKE ARABINOGALACTAN 2 (FLA2); INVOLVED IN: response to cyclopentenone; LOCATED IN: anchored to plasma membrane, plasma membrane, anchored to membrane, membrane; EXPRESSED IN: 24 plant structures; EXPRESSED DURING: 13 growth stages; CONTAINS InterPro DOMAIN/s: FAS1 domain (InterPro:IPR000782); BEST Arabidopsis thaliana protein match is: FLA1 (FASCICLIN-LIKE ARAB INOGALACTAN 1) (TAIR:AT5…
AT1G17147	Chr1:5863430-5864009	14.4864	6.4561	2.77111	3.35358	-1.11892	-2.38617	-2.10933	0.0259511	2.26e-06	6.04e-05		protein_coding			FUNCTIONS IN: molecular_function unknown; INVOLVED IN: biological_process unknown; LOCATED IN: cellular_component unknown; CONTAINS InterPro DOMAIN/s: VQ (InterPro:IPR008889); BEST Arabidopsis thaliana protein match is: VQ motif-containing protein (TAIR:AT1G78410.1); Has 18 Blast hits to 18 proteins in 5 species: Archae - 0; Bacteria - 0; Metazoa - 0; Fungi - 0; Plants - 18; Viruses - 0; Other Eu…
AT3G25010	Chr3:9110102-9112748	25.4463	12.5289	4.86231	4.32939	-0.975156	-2.38774	-2.55362	3.32e-10	0	0		protein_coding	AtRLP41 (Receptor Like Protein 41); kinase/ protein binding		Receptor Like Protein 41 (AtRLP41); FUNCTIONS IN: protein binding, kinase activity; INVOLVED IN: signal transduction, defense response; LOCATED IN: endomembrane system; EXPRESSED IN: 19 plant structures; EXPRESSED DURING: 12 growth stages; CONTAINS InterPro DOMAIN/s: Leucine-rich repeat (InterPro:IPR001611); BEST Arabidopsis thaliana protein match is: AtRLP42 (Receptor Like Protein 42); protein b…
AT5G53550	Chr5:21756037-21758917	15.7307	9.58613	2.99065	1.99633	-0.667523	-2.39505	-2.97657	0.000689783	0	0		protein_coding	YSL3 (YELLOW STRIPE LIKE 3); oligopeptide transporter		YELLOW STRIPE LIKE 3 (YSL3); FUNCTIONS IN: oligopeptide transporter activity; INVOLVED IN: oligopeptide transport, response to nematode; EXPRESSED IN: 22 plant structures; EXPRESSED DURING: 13 growth stages; CONTAINS InterPro DOMAIN/s: Oligopeptide transporter OPT superfamily (InterPro:IPR004813); BEST Arabidopsis thaliana protein match is: YSL2 (YELLOW STRIPE LIKE 2); oligopeptide transporter (T…
AT3G30775	Chr3:12448635-12451248	15.7948	3.26855	2.92548	1.33534	-2.22569	-2.43271	-3.56257	0	0	0		protein_coding	ERD5 (EARLY RESPONSIVE TO DEHYDRATION 5); proline dehydrogenase	Encodes a proline oxidase that is predicted to localize to the inner mitochondrial membrane, its mRNA expression induced by high levels of Al and by osmotic stress. The promoter contains an L-proline-inducible element.	EARLY RESPONSIVE TO DEHYDRATION 5 (ERD5); FUNCTIONS IN: proline dehydrogenase activity; INVOLVED IN: in 8 processes; LOCATED IN: mitochondrion; EXPRESSED IN: 23 plant structures; EXPRESSED DURING: 15 growth stages; CONTAINS InterPro DOMAIN/s: Proline dehydrogenase (InterPro:IPR002872), Proline oxidase (InterPro:IPR015659); BEST Arabidopsis thaliana protein match is: proline oxidase, putative / os…
AT5G03350	Chr5:815673-816658	321.838	182.657	59.4786	47.7022	-0.770159	-2.43589	-2.75261	3.2e-08	0	0		protein_coding	legume lectin family protein		legume lectin family protein; FUNCTIONS IN: carbohydrate binding, sugar binding; INVOLVED IN: biological_process unknown; LOCATED IN: apoplast, cell wall, chloroplast; EXPRESSED IN: 19 plant structures; EXPRESSED DURING: 12 growth stages; CONTAINS InterPro DOMAIN/s: Legume lectin, beta domain (InterPro:IPR001220), Concanavalin A-like lectin/glucanase, subgroup (InterPro:IPR013320), Concanavalin A…
AT1G03850	Chr1:976096-977761	24.26	6.70402	4.45557	2.50294	-1.80844	-2.4449	-3.27528	8.64e-07	1.24e-08	4.16e-07		protein_coding	glutaredoxin family protein		glutaredoxin family protein; FUNCTIONS IN: electron carrier activity, protein disulfide oxidoreductase activity; INVOLVED IN: response to cytokinin stimulus; EXPRESSED IN: 14 plant structures; EXPRESSED DURING: 9 growth stages; CONTAINS InterPro DOMAIN/s: Glutaredoxin-like, plant II (InterPro:IPR011905), Thioredoxin fold (InterPro:IPR012335), Glutaredoxin (InterPro:IPR002109), Thioredoxin-like fo…
AT1G15520	Chr1:5331857-5338326	4.01011	1.39845	0.734068	0.559607	-1.47278	-2.44966	-2.83956	4.71e-09	1.17e-14	2.5e-13		protein_coding	PDR12 (PLEIOTROPIC DRUG RESISTANCE 12); ATPase, coupled to transmembrane movement of substances	ABC transporter family involved in resistant to lead. Localizes to plasma membrane. Upregulated by lead. Expressed in leaves, flowers. Not expressed in roots.	PLEIOTROPIC DRUG RESISTANCE 12 (PDR12); FUNCTIONS IN: ATPase activity, coupled to transmembrane movement of substances; INVOLVED IN: in 8 processes; LOCATED IN: plasma membrane; EXPRESSED IN: 13 plant structures; EXPRESSED DURING: 8 growth stages; CONTAINS InterPro DOMAIN/s: ATPase, AAA+ type, core (InterPro:IPR003593), ABC transporter-like (InterPro:IPR003439), ABC-2 (InterPro:IPR000412), Plant …
AT1G51890	Chr1:19274801-19278528	4.09102	1.54624	0.746167	0.304694	-1.35665	-2.45489	-3.74543	4.61e-05	6.23e-10	1.09e-10		protein_coding	leucine-rich repeat protein kinase, putative		leucine-rich repeat protein kinase, putative; FUNCTIONS IN: kinase activity; INVOLVED IN: protein amino acid phosphorylation; LOCATED IN: endomembrane system; EXPRESSED IN: 9 plant structures; EXPRESSED DURING: 8 growth stages; CONTAINS InterPro DOMAIN/s: Protein kinase, ATP binding site (InterPro:IPR017441), Protein kinase, core (InterPro:IPR000719), Serine/threonine protein kinase (InterPro:IPR…
AT4G15233	Chr4:8688291-8694432	3.46369	1.91892	0.629273	0.644006	-0.804975	-2.46055	-2.42557	0.00771559	5.08e-12	1.1e-09		protein_coding	ATP binding / ATPase/ nucleoside-triphosphatase/ nucleotide binding		ATP binding / ATPase/ nucleoside-triphosphatase/ nucleotide binding; FUNCTIONS IN: nucleoside-triphosphatase activity, ATPase activity, nucleotide binding, ATP binding; INVOLVED IN: biological_process unknown; LOCATED IN: membrane; CONTAINS InterPro DOMAIN/s: ATPase, AAA+ type, core (InterPro:IPR003593), ABC transporter-like (InterPro:IPR003439), Plant PDR ABC transporter associated (InterPro:IPR…
AT1G52290	Chr1:19470032-19472449	24.7612	15.6839	4.49835	4.08718	-0.611748	-2.46061	-2.5973	0.000855839	0	0		protein_coding	protein kinase family protein		protein kinase family protein; FUNCTIONS IN: protein tyrosine kinase activity, protein kinase activity, ATP binding; INVOLVED IN: protein amino acid phosphorylation; LOCATED IN: plasma membrane; EXPRESSED IN: 23 plant structures; EXPRESSED DURING: 14 growth stages; CONTAINS InterPro DOMAIN/s: Protein kinase, ATP binding site (InterPro:IPR017441), Protein kinase, core (InterPro:IPR000719), Tyrosin…
AT2G23290	Chr2:9904786-9905920	13.8037	6.17663	2.49422	3.585	-1.11312	-2.46839	-1.94341	0.000120181	5.97e-12	7.71e-08		protein_coding	AtMYB70 (myb domain protein 70); DNA binding / transcription factor	Member of the R2R3 factor gene family.	myb domain protein 70 (AtMYB70); FUNCTIONS IN: transcription factor activity, DNA binding; INVOLVED IN: response to cadmium ion, response to salt stress, regulation of transcription, DNA-dependent; EXPRESSED IN: 24 plant structures; EXPRESSED DURING: 13 growth stages; CONTAINS InterPro DOMAIN/s: SANT, DNA-binding (InterPro:IPR001005), Homeodomain-like (InterPro:IPR009057), Myb, DNA-binding (Inter…
AT4G23150	Chr4:12125730-12128332	14.5787	6.11013	2.61057	2.44875	-1.20754	-2.48142	-2.57215	1.9e-09	0	0		protein_coding	protein kinase family protein		protein kinase family protein; FUNCTIONS IN: kinase activity; INVOLVED IN: protein amino acid phosphorylation; LOCATED IN: endomembrane system; EXPRESSED IN: 11 plant structures; EXPRESSED DURING: 9 growth stages; CONTAINS InterPro DOMAIN/s: Protein kinase, ATP binding site (InterPro:IPR017441), Protein kinase, core (InterPro:IPR000719), Protein of unknown function DUF26 (InterPro:IPR002902), Ser…
AT3G22600	Chr3:8006507-8007471	21.2986	6.65508	3.81348	1.86663	-1.63119	-2.48158	-3.51066	6.32e-08	9.45e-12	3.09e-12		protein_coding	protease inhibitor/seed storage/lipid transfer protein (LTP) family protein		protease inhibitor/seed storage/lipid transfer protein (LTP) family protein; FUNCTIONS IN: lipid binding; INVOLVED IN: lipid transport; LOCATED IN: anchored to membrane; EXPRESSED IN: 14 plant structures; EXPRESSED DURING: 10 growth stages; CONTAINS InterPro DOMAIN/s: Bifunctional inhibitor/plant lipid transfer protein/seed storage (InterPro:IPR016140), Plant lipid transfer protein/seed storage/t…
AT1G72910	Chr1:27435613-27437144	45.0961	25.6623	7.99426	11.5066	-0.766315	-2.49597	-1.96895	1.41e-06	0	0		protein_coding	disease resistance protein (TIR-NBS class), putative		disease resistance protein (TIR-NBS class), putative; FUNCTIONS IN: transmembrane receptor activity; INVOLVED IN: signal transduction, defense response, innate immune response; LOCATED IN: intrinsic to membrane; CONTAINS InterPro DOMAIN/s: Toll-Interleukin receptor (InterPro:IPR000157); BEST Arabidopsis thaliana protein match is: disease resistance protein (TIR-NBS class), putative (TAIR:AT1G7290…
AT2G41990	Chr2:17527256-17528937	4.38267	1.68911	0.776373	0.455344	-1.3285	-2.49699	-3.26519	0.00612098	1.78e-06	5.03e-07		protein_coding	unknown protein		unknown protein; FUNCTIONS IN: molecular_function unknown; INVOLVED IN: biological_process unknown; LOCATED IN: cellular_component unknown; EXPRESSED IN: 20 plant structures; EXPRESSED DURING: 13 growth stages; BEST Arabidopsis thaliana protein match is: unknown protein (TAIR:AT4G35170.1); Has 89 Blast hits to 88 proteins in 9 species: Archae - 0; Bacteria - 0; Metazoa - 0; Fungi - 0; Plants - 89…
AT5G35970	Chr5:14118875-14123340	55.3719	34.0108	9.80603	7.96905	-0.65612	-2.49741	-2.79508	3.44e-06	0	0		protein_coding	DNA-binding protein, putative		DNA-binding protein, putative; FUNCTIONS IN: DNA binding; INVOLVED IN: biological_process unknown; LOCATED IN: chloroplast, chloroplast envelope; EXPRESSED IN: 22 plant structures; EXPRESSED DURING: 13 growth stages; CONTAINS InterPro DOMAIN/s: DEAD-like helicase, N-terminal (InterPro:IPR014001); BEST Arabidopsis thaliana protein match is: DNA-binding protein, putative (TAIR:AT2G03270.1); Has 419…
AT4G12720	Chr4:7487338-7490077	44.7331	27.5919	7.90401	8.39877	-0.650057	-2.50069	-2.4115	0.00885285	0	0		protein_coding	NUDT7; ADP-ribose diphosphatase/ NAD or NADH binding / hydrolase/ nucleoside-diphosphatase/ protein homodimerization	Encodes a protein with ADP-ribose hydrolase activity. Negatively regulates EDS1-conditioned plant defense and programmed cell death.	NUDT7; FUNCTIONS IN: ADP-ribose diphosphatase activity, hydrolase activity, NAD or NADH binding, protein homodimerization activity, nucleoside-diphosphatase activity; INVOLVED IN: in 6 processes; LOCATED IN: cytosol; EXPRESSED IN: 23 plant structures; EXPRESSED DURING: 14 growth stages; CONTAINS InterPro DOMAIN/s: NUDIX (InterPro:IPR015797), Anti-sense to fibroblast growth factor protein GFG (Int…
AT5G40450	Chr5:16184649-16193678	58.3219	39.1369	10.2637	12.0271	-0.528465	-2.50648	-2.27615	0.00129354	0	0		protein_coding	unknown protein		unknown protein; FUNCTIONS IN: molecular_function unknown; INVOLVED IN: biological_process unknown; LOCATED IN: chloroplast, plasma membrane; EXPRESSED IN: 24 plant structures; EXPRESSED DURING: 13 growth stages; BEST Arabidopsis thaliana protein match is: unknown protein (TAIR:AT3G28770.1); Has 222145 Blast hits to 74171 proteins in 2066 species: Archae - 1478; Bacteria - 23379; Metazoa - 97811;…
AT2G30010	Chr2:12805723-12809386	34.0697	24.5888	5.9676	4.84303	-0.423447	-2.51327	-2.81291	0.0466617	0	0		protein_coding			INVOLVED IN: biological_process unknown; EXPRESSED IN: 22 plant structures; EXPRESSED DURING: 13 growth stages; CONTAINS InterPro DOMAIN/s: Protein of unknown function DUF231, plant (InterPro:IPR004253); BEST Arabidopsis thaliana protein match is: PMR5 (POWDERY MILDEW RESISTANT 5) (TAIR:AT5G58600.1); Has 709 Blast hits to 698 proteins in 16 species: Archae - 0; Bacteria - 0; Metazoa - 0; Fungi - …
AT2G43000	Chr2:17880614-17882636	4.21386	1.39393	0.736183	0.744274	-1.54894	-2.517	-2.49964	0.0425012	0.000356016	0.000492031		protein_coding	anac042 (Arabidopsis NAC domain containing protein 42); transcription factor		Arabidopsis NAC domain containing protein 42 (anac042); FUNCTIONS IN: transcription factor activity; INVOLVED IN: multicellular organismal development, regulation of transcription; LOCATED IN: cellular_component unknown; EXPRESSED IN: 9 plant structures; EXPRESSED DURING: 6 growth stages; CONTAINS InterPro DOMAIN/s: No apical meristem (NAM) protein (InterPro:IPR003441); BEST Arabidopsis thaliana …
AT3G09940	Chr3:3056374-3059148	13.2752	3.42339	2.30965	0.431857	-1.90819	-2.52299	-4.94044	1.57e-12	2.79e-14	1.36e-12		protein_coding	MDHAR (MONODEHYDROASCORBATE REDUCTASE); monodehydroascorbate reductase (NADH)	Encodes a member of the monodehydroascorbate reductase gene family. Critical for a mutualistic symbiosis between the host Arabidopsis and the root colonizing fungus Piriformospora indica.	MONODEHYDROASCORBATE REDUCTASE (MDHAR); FUNCTIONS IN: monodehydroascorbate reductase (NADH) activity; INVOLVED IN: response to jasmonic acid stimulus, response to salt stress; LOCATED IN: cytosol; EXPRESSED IN: 13 plant structures; EXPRESSED DURING: 7 growth stages; CONTAINS InterPro DOMAIN/s: FAD/NAD-linked reductase, dimerisation (InterPro:IPR016156), FAD-dependent pyridine nucleotide-disulphid…
AT2G02930	Chr2:851163-852222	41.2312	21.1693	7.15049	4.32167	-0.914719	-2.52762	-3.25248	1.8e-06	0	0		protein_coding	ATGSTF3 (GLUTATHIONE S-TRANSFERASE F3); glutathione transferase	Encodes glutathione transferase belonging to the phi class of GSTs. Naming convention according to Wagner et al. (2002).	GLUTATHIONE S-TRANSFERASE F3 (ATGSTF3); FUNCTIONS IN: glutathione transferase activity; INVOLVED IN: toxin catabolic process; LOCATED IN: plasma membrane, cytoplasm; EXPRESSED IN: leaf; CONTAINS InterPro DOMAIN/s: Thioredoxin fold (InterPro:IPR012335), Glutathione S-transferase, C-terminal (InterPro:IPR004046), Glutathione S-transferase, C-terminal-like (InterPro:IPR010987), Glutathione S-transfe…
AT4G02520	Chr4:1110451-1111660	465.436	244.286	80.5528	55.9138	-0.882969	-2.53057	-3.05571	3.59e-10	0	0		protein_coding	ATGSTF2 (GLUTATHIONE S-TRANSFERASE PHI 2); glutathione binding / glutathione transferase	Encodes glutathione transferase belonging to the phi class of GSTs. Naming convention according to Wagner et al. (2002). The expression of this gene is upregulated by herbicide safeners such as benoxacor and fenclorim.	GLUTATHIONE S-TRANSFERASE PHI 2 (ATGSTF2); FUNCTIONS IN: glutathione transferase activity, glutathione binding; INVOLVED IN: response to cadmium ion, response to salt stress, response to cold, defense response to bacterium, toxin catabolic process; LOCATED IN: in 7 components; EXPRESSED IN: cotyledon, root, cultured cell, leaf; EXPRESSED DURING: seedling growth; CONTAINS InterPro DOMAIN/s: Thiore…
AT4G33050	Chr4:15944321-15947026	62.5641	36.6275	10.8208	7.09669	-0.725366	-2.53153	-3.13852	1.49e-06	0	0		protein_coding	EDA39 (embryo sac development arrest 39); calmodulin binding		embryo sac development arrest 39 (EDA39); FUNCTIONS IN: calmodulin binding; INVOLVED IN: polar nucleus fusion, response to chitin; LOCATED IN: cellular_component unknown; EXPRESSED IN: 22 plant structures; EXPRESSED DURING: 13 growth stages; CONTAINS InterPro DOMAIN/s: IQ calmodulin-binding region (InterPro:IPR000048); BEST Arabidopsis thaliana protein match is: calmodulin-binding family protein …
AT1G13210	Chr1:4508962-4513938	60.9625	40.9336	10.3264	9.38928	-0.527594	-2.56158	-2.69724	0.000407201	0	0		protein_coding	ACA.l (autoinhibited Ca2+/ATPase II); ATPase, coupled to transmembrane movement of ions, phosphorylative mechanism / calmodulin binding		autoinhibited Ca2+/ATPase II (ACA.l); FUNCTIONS IN: calmodulin binding, ATPase activity, coupled to transmembrane movement of ions, phosphorylative mechanism; INVOLVED IN: metabolic process, phospholipid transport, ATP biosynthetic process; LOCATED IN: plasma membrane; EXPRESSED IN: 23 plant structures; EXPRESSED DURING: 12 growth stages; CONTAINS InterPro DOMAIN/s: Haloacid dehalogenase-like hyd…
AT2G18660	Chr2:8090657-8091656	33.8825	14.4366	5.63528	3.66972	-1.18377	-2.58798	-3.2052	3.51e-07	0	0		protein_coding	EXLB3 (EXPANSIN-LIKE B3 PRECURSOR)	Encodes PNP-A (Plant Natriuretic Peptide A). PNPs are a class of systemically mobile molecules distantly related to expansins; their biological role has remained elusive. PNP-A contains a signal peptide domain and is secreted into the extracellular space. Co-expression analyses using microarray data suggest that PNP-A may function as a component of plant defence response and SAR in particular, an…	EXPANSIN-LIKE B3 PRECURSOR (EXLB3); LOCATED IN: extracellular region, cell wall; EXPRESSED IN: 19 plant structures; EXPRESSED DURING: 13 growth stages; CONTAINS InterPro DOMAIN/s: Barwin-related endoglucanase (InterPro:IPR009009), Pollen allergen, N-terminal (InterPro:IPR014734), Rare lipoprotein A (InterPro:IPR005132), Expansin 45, endoglucanase-like (InterPro:IPR007112); BEST Arabidopsis thalia…
AT1G72930	Chr1:27439451-27440464	203.015	152.147	33.6936	28.0122	-0.369077	-2.59104	-2.85586	0.0387041	0	0		protein_coding	TIR (TOLL/INTERLEUKIN-1 RECEPTOR-LIKE); transmembrane receptor	Toll/interleukin-1 receptor-like protein (TIR) mRNA,	TOLL/INTERLEUKIN-1 RECEPTOR-LIKE (TIR); FUNCTIONS IN: transmembrane receptor activity; INVOLVED IN: signal transduction, defense response, innate immune response; LOCATED IN: intrinsic to membrane; CONTAINS InterPro DOMAIN/s: Toll-Interleukin receptor (InterPro:IPR000157); BEST Arabidopsis thaliana protein match is: disease resistance protein (TIR-NBS class), putative (TAIR:AT1G72910.1); Has 919 …
AT3G50470	Chr3:18729053-18730269	16.5967	8.6113	2.74381	2.01756	-0.899556	-2.59665	-3.03862	0.00755668	1.07e-10	3.09e-10		protein_coding	HR3 (HOMOLOG OF RPW8 3)	Homolog of RPW8	HOMOLOG OF RPW8 3 (HR3); FUNCTIONS IN: molecular_function unknown; INVOLVED IN: response to other organism; CONTAINS InterPro DOMAIN/s: Disease resistance, plant (InterPro:IPR014011), Mildew-resistance, broad-spectrum (InterPro:IPR008808); BEST Arabidopsis thaliana protein match is: HR2 (HOMOLOG OF RPW8 2) (TAIR:AT3G50460.1); Has 68 Blast hits to 68 proteins in 12 species: Archae - 0; Bacteria - …
AT2G26190	Chr2:11147638-11150510	56.6761	40.8996	9.3092	9.59851	-0.423614	-2.60601	-2.56026	0.0126713	0	0		protein_coding	calmodulin-binding family protein		calmodulin-binding family protein; FUNCTIONS IN: calmodulin binding; INVOLVED IN: N-terminal protein myristoylation; EXPRESSED IN: 22 plant structures; EXPRESSED DURING: 13 growth stages; CONTAINS InterPro DOMAIN/s: IQ calmodulin-binding region (InterPro:IPR000048); BEST Arabidopsis thaliana protein match is: EDA39 (embryo sac development arrest 39); calmodulin binding (TAIR:AT4G33050.3); Has 213…
AT3G09270	Chr3:2848288-2849289	8.36713	1.59932	1.36661	0.549914	-2.34024	-2.61413	-3.92586	1.45e-05	7.28e-07	5.92e-07		protein_coding	ATGSTU8 (GLUTATHIONE S-TRANSFERASE TAU 8); glutathione transferase	Encodes glutathione transferase belonging to the tau class of GSTs. Naming convention according to Wagner et al. (2002).	GLUTATHIONE S-TRANSFERASE TAU 8 (ATGSTU8); FUNCTIONS IN: glutathione transferase activity; INVOLVED IN: response to cadmium ion, toxin catabolic process; LOCATED IN: cytoplasm; EXPRESSED IN: 7 plant structures; EXPRESSED DURING: LP.06 six leaves visible, 4 anthesis, LP.04 four leaves visible, petal differentiation and expansion stage; CONTAINS InterPro DOMAIN/s: Thioredoxin fold (InterPro:IPR0123…
AT5G40451	Chr5:16193759-16195621	39.444	27.6759	6.38737	8.91536	-0.464135	-2.62651	-2.14384	0.0380406	0	0		protein_coding	unknown protein		unknown protein; FUNCTIONS IN: molecular_function unknown; INVOLVED IN: biological_process unknown; LOCATED IN: cellular_component unknown; BEST Arabidopsis thaliana protein match is: unknown protein (TAIR:AT5G40450.2); Has 9518 Blast hits to 5919 proteins in 574 species: Archae - 29; Bacteria - 1055; Metazoa - 3134; Fungi - 763; Plants - 338; Viruses - 136; Other Eukaryotes - 4063 (source: NCBI …
AT1G56120	Chr1:20987287-20993072	13.7836	7.54688	2.21373	2.38728	-0.821962	-2.6384	-2.52792	2.4e-06	0	0		protein_coding	kinase		kinase; FUNCTIONS IN: kinase activity; INVOLVED IN: protein amino acid phosphorylation; CONTAINS InterPro DOMAIN/s: Protein kinase, ATP binding site (InterPro:IPR017441), Serine/threonine protein kinase (InterPro:IPR002290), Leucine-rich repeat (InterPro:IPR001611), Tyrosine protein kinase (InterPro:IPR001245), Serine/threonine protein kinase-related (InterPro:IPR017442), Serine/threonine protein…
AT4G38550	Chr4:18025634-18028800	139.98	103.375	22.4611	17.7858	-0.390285	-2.63972	-2.97482	0.0243229	0	0		protein_coding			LOCATED IN: chloroplast; EXPRESSED IN: 21 plant structures; EXPRESSED DURING: 13 growth stages; CONTAINS InterPro DOMAIN/s: Phospholipase-like, arabidopsis (InterPro:IPR007942); BEST Arabidopsis thaliana protein match is: unknown protein (TAIR:AT2G20950.1); Has 2527 Blast hits to 1973 proteins in 273 species: Archae - 3; Bacteria - 103; Metazoa - 1039; Fungi - 619; Plants - 503; Viruses - 44; Oth…
AT1G33720	Chr1:12220896-12224000	13.3544	7.76394	2.13164	2.32877	-0.735415	-2.64728	-2.51808	0.00290637	0	5e-13		protein_coding	CYP76C6; electron carrier/ heme binding / iron ion binding / monooxygenase/ oxygen binding	member of CYP76C	CYP76C6; FUNCTIONS IN: electron carrier activity, monooxygenase activity, iron ion binding, oxygen binding, heme binding; LOCATED IN: endomembrane system; CONTAINS InterPro DOMAIN/s: Cytochrome P450 (InterPro:IPR001128), Cytochrome P450, C-terminal region (InterPro:IPR017973), Cytochrome P450, E-class, group I (InterPro:IPR002401), Cytochrome P450, conserved site (InterPro:IPR017972); BEST Arabid…
AT4G17490	Chr4:9752823-9753867	7.6205	3.58051	1.21393	1.86816	-1.04268	-2.6502	-2.02667	0.0228021	9.56e-08	3.38e-05		protein_coding	ATERF6 (ETHYLENE RESPONSIVE ELEMENT BINDING FACTOR 6); DNA binding / transcription factor	Encodes a member of the ERF (ethylene response factor) subfamily B-3 of ERF/AP2 transcription factor family (ATERF-6). The protein contains one AP2 domain. There are 18 members in this subfamily including ATERF-1, ATERF-2, AND ATERF-5.	ETHYLENE RESPONSIVE ELEMENT BINDING FACTOR 6 (ATERF6); FUNCTIONS IN: transcription factor activity, DNA binding; INVOLVED IN: ethylene mediated signaling pathway, response to chitin, regulation of transcription, DNA-dependent; LOCATED IN: nucleus; EXPRESSED IN: 18 plant structures; EXPRESSED DURING: 10 growth stages; CONTAINS InterPro DOMAIN/s: DNA-binding, integrase-type (InterPro:IPR016177), Pa…
AT5G52810	Chr5:21395943-21400603	31.0856	20.666	4.9115	4.64946	-0.541946	-2.66201	-2.73951	0.0115716	0	0		protein_coding	ornithine cyclodeaminase/mu-crystallin family protein		ornithine cyclodeaminase/mu-crystallin family protein; FUNCTIONS IN: structural constituent of eye lens, binding, catalytic activity; INVOLVED IN: arginine catabolic process to glutamate, nopaline catabolic process, metabolic process, octopine catabolic process; LOCATED IN: chloroplast; EXPRESSED IN: 22 plant structures; EXPRESSED DURING: 13 growth stages; CONTAINS InterPro DOMAIN/s: NAD(P)-bindi…
AT5G44420	Chr5:17907068-17907598	126.198	23.9525	19.8266	1.17967	-2.3504	-2.67018	-6.73957	0	0	0		protein_coding	PDF1.2	Encodes an ethylene- and jasmonate-responsive plant defensin. mRNA levels are not responsive to salicylic acid treatment; although jasmonate and salicylic acid can act synergistically to enhance the expression of this gene. Belongs to the plant defensin (PDF) family with the following members: At1g75830/PDF1.1, At5g44420/PDF1.2a, At2g26020/PDF1.2b, At5g44430/PDF1.2c, At2g26010/PDF1.3, At1g19610/P…	PDF1.2; FUNCTIONS IN: molecular_function unknown; INVOLVED IN: in 6 processes; LOCATED IN: endomembrane system, cell wall; EXPRESSED IN: 13 plant structures; EXPRESSED DURING: 8 growth stages; CONTAINS InterPro DOMAIN/s: Gamma thionin (InterPro:IPR008176), Knottin (InterPro:IPR003614); BEST Arabidopsis thaliana protein match is: PDF1.2b (plant defensin 1.2b) (TAIR:AT2G26020.1); Has 124 Blast hits…
AT5G16570	Chr5:5421742-5424566	9.21052	4.81185	1.4327	0.985487	-0.88965	-2.68454	-3.22278	0.0126713	1.55e-10	3.58e-10		protein_coding	GLN1;4; glutamate-ammonia ligase	Encodes a cytosolic glutamine synthetase, the enzyme has high affinity with substrate ammonium	GLN1;4; FUNCTIONS IN: glutamate-ammonia ligase activity; INVOLVED IN: nitrate assimilation; LOCATED IN: cytosol; EXPRESSED IN: 15 plant structures; EXPRESSED DURING: 10 growth stages; CONTAINS InterPro DOMAIN/s: Glutamine synthetase, catalytic region (InterPro:IPR008146), Glutamine synthetase, beta-Grasp (InterPro:IPR008147), Glutamine synthetase/guanido kinase, catalytic region (InterPro:IPR0147…
AT5G19240	Chr5:6470128-6471062	117.21	56.0351	18.1778	23.3457	-1.01765	-2.68884	-2.32626	8.67e-12	0	0		protein_coding	unknown protein		unknown protein; FUNCTIONS IN: molecular_function unknown; INVOLVED IN: biological_process unknown; LOCATED IN: endomembrane system; EXPRESSED IN: 24 plant structures; EXPRESSED DURING: 14 growth stages; BEST Arabidopsis thaliana protein match is: unknown protein (TAIR:AT5G19230.1); Has 42 Blast hits to 41 proteins in 9 species: Archae - 0; Bacteria - 0; Metazoa - 0; Fungi - 0; Plants - 42; Virus…
AT5G07530	Chr5:2382467-2384521	4.78892	0.184268	0.73763	0.13663	-4.65278	-2.69873	-5.12976	6.19e-08	0.000879259	4.86e-06		protein_coding	GRP17 (GLYCINE RICH PROTEIN 17); lipid binding	encodes a glycine-rich protein that has oleosin domain and is expressed specifically during flower stages 10 to 12. Protein is found on mature pollen coat.	GLYCINE RICH PROTEIN 17 (GRP17); FUNCTIONS IN: lipid binding; INVOLVED IN: sexual reproduction, lipid storage, pollen hydration; LOCATED IN: extracellular matrix, extracellular region, membrane; EXPRESSED IN: 10 plant structures; EXPRESSED DURING: 4 anthesis, petal differentiation and expansion stage; CONTAINS InterPro DOMAIN/s: Oleosin (InterPro:IPR000136); BEST Arabidopsis thaliana protein matc…
AT1G13260	Chr1:4542167-4543742	54.6676	21.0638	8.37192	12.6889	-1.32888	-2.70706	-2.10552	0	0	0		protein_coding	RAV1; DNA binding / transcription factor/ transcription repressor	Encodes an AP2/B3 domain transcription factor which is upregulated in response to low temperature. It contains a B3 DNA binding domain. It has circadian regulation and may function as a negative growth regulator.	RAV1; FUNCTIONS IN: transcription repressor activity, transcription factor activity, DNA binding; INVOLVED IN: in 6 processes; LOCATED IN: nucleus; EXPRESSED IN: 21 plant structures; EXPRESSED DURING: 13 growth stages; CONTAINS InterPro DOMAIN/s: DNA-binding, integrase-type (InterPro:IPR016177), Transcriptional factor B3 (InterPro:IPR003340), Pathogenesis-related transcriptional factor and ERF, D…
AT4G37260	Chr4:17540489-17546484	72.5751	32.0962	11.0883	14.496	-1.13003	-2.71044	-2.32222	1.26e-07	2.33e-13	7.76e-12		protein_coding	MYB73 (MYB DOMAIN PROTEIN 73); DNA binding / transcription factor	Member of the R2R3 factor gene family.	MYB DOMAIN PROTEIN 73 (MYB73); FUNCTIONS IN: transcription factor activity, DNA binding; INVOLVED IN: in 10 processes; EXPRESSED IN: 24 plant structures; EXPRESSED DURING: 13 growth stages; CONTAINS InterPro DOMAIN/s: SANT, DNA-binding (InterPro:IPR001005), Homeodomain-like (InterPro:IPR009057), Myb, DNA-binding (InterPro:IPR014778), Myb-type HTH DNA-binding domain (InterPro:IPR017930), Homeodoma…
AT3G28580	Chr3:10715622-10717329	4.01955	1.7663	0.611255	0.243764	-1.13926	-2.71719	-4.04188	0.0140665	2.14e-07	2.89e-08		protein_coding	AAA-type ATPase family protein		AAA-type ATPase family protein; FUNCTIONS IN: nucleoside-triphosphatase activity, ATPase activity, nucleotide binding, ATP binding; INVOLVED IN: response to abscisic acid stimulus; LOCATED IN: endoplasmic reticulum; EXPRESSED IN: 10 plant structures; EXPRESSED DURING: 4 anthesis, LP.04 four leaves visible, petal differentiation and expansion stage; CONTAINS InterPro DOMAIN/s: ATPase, AAA-type, co…
AT1G25560	Chr1:8981676-8983041	34.7144	14.8002	5.21882	6.80675	-1.18287	-2.73374	-2.3489	2.34e-12	0	0		protein_coding	TEM1 (TEMPRANILLO 1); transcription factor	Encodes a member of the RAV transcription factor family that contains AP2 and B3 binding domains. Involved in the regulation of flowering under long days. Loss of function results in early flowering. Overexpression causes late flowering and repression of expression of FT.	TEMPRANILLO 1 (TEM1); FUNCTIONS IN: transcription factor activity; INVOLVED IN: photoperiodism, flowering; LOCATED IN: chloroplast; EXPRESSED IN: 22 plant structures; EXPRESSED DURING: 13 growth stages; CONTAINS InterPro DOMAIN/s: DNA-binding, integrase-type (InterPro:IPR016177), Transcriptional factor B3 (InterPro:IPR003340), Pathogenesis-related transcriptional factor and ERF, DNA-binding (Inte…
AT1G51800	Chr1:19214147-19217970	2.61483	0.554389	0.392449	0.195524	-2.19071	-2.73614	-3.7397	1.11e-06	2.44e-08	2.98e-08		protein_coding	leucine-rich repeat protein kinase, putative		leucine-rich repeat protein kinase, putative; FUNCTIONS IN: kinase activity; INVOLVED IN: protein amino acid phosphorylation; LOCATED IN: endomembrane system; EXPRESSED IN: 11 plant structures; EXPRESSED DURING: 6 growth stages; CONTAINS InterPro DOMAIN/s: Protein kinase, ATP binding site (InterPro:IPR017441), Protein kinase, core (InterPro:IPR000719), Leucine-rich repeat (InterPro:IPR001611), Se…
AT5G46050	Chr5:18675034-18679146	4.72261	2.51643	0.707993	0.401091	-0.861163	-2.73778	-3.55598	0.0446042	4.12e-09	5.09e-09		protein_coding	PTR3 (PEPTIDE TRANSPORTER 3); dipeptide transporter/ transporter/ tripeptide transporter	Encodes a di- and tri-peptide transporter involved in responses to wounding, virulent bacterial pathogens, and high NaCl concentrations. The protein is predicted to have 12 transmembrane helicies.	PEPTIDE TRANSPORTER 3 (PTR3); FUNCTIONS IN: dipeptide transporter activity, tripeptide transporter activity, transporter activity; INVOLVED IN: in 12 processes; LOCATED IN: membrane; EXPRESSED IN: 10 plant structures; EXPRESSED DURING: LP.06 six leaves visible, 4 anthesis, LP.04 four leaves visible, C globular stage, petal differentiation and expansion stage; CONTAINS InterPro DOMAIN/s: TGF-beta …
AT1G78850	Chr1:29641925-29643431	127.271	91.5365	18.8029	24.3875	-0.428446	-2.75888	-2.3821	0.00839789	0	0		protein_coding	curculin-like (mannose-binding) lectin family protein	curculin-like (mannose-binding) lectin family protein, low similarity to ser/thr protein kinase from Zea mays (GI:2598067); contains Pfam lectin (probable mannose binding) domain PF01453 but not the protein kinase domain of the Z. mays protein	curculin-like (mannose-binding) lectin family protein; FUNCTIONS IN: sugar binding; LOCATED IN: apoplast, cell wall, plasma membrane, plant-type cell wall; EXPRESSED IN: stem, guard cell, cultured cell, callus; CONTAINS InterPro DOMAIN/s: Curculin-like (mannose-binding) lectin (InterPro:IPR001480), Apple-like (InterPro:IPR003609); BEST Arabidopsis thaliana protein match is: curculin-like (mannose…
AT1G10020	Chr1:3269603-3271987	26.7428	15.8795	3.92793	5.4297	-0.704945	-2.76731	-2.29861	2.73e-05	0	0		protein_coding	unknown protein		unknown protein; FUNCTIONS IN: molecular_function unknown; INVOLVED IN: biological_process unknown; LOCATED IN: cellular_component unknown; EXPRESSED IN: 22 plant structures; EXPRESSED DURING: 13 growth stages; CONTAINS InterPro DOMAIN/s: Protein of unknown function DUF1005 (InterPro:IPR010410); BEST Arabidopsis thaliana protein match is: unknown protein (TAIR:AT4G29310.1); Has 93 Blast hits to 9…
AT1G78410	Chr1:29502581-29503241	11.1381	3.91632	1.6359	1.64276	-1.46088	-2.76734	-2.75971	0.00370306	9.82e-07	8.27e-06		protein_coding	VQ motif-containing protein		VQ motif-containing protein; FUNCTIONS IN: molecular_function unknown; INVOLVED IN: response to oxidative stress; LOCATED IN: cellular_component unknown; EXPRESSED IN: 12 plant structures; EXPRESSED DURING: 9 growth stages; CONTAINS InterPro DOMAIN/s: VQ (InterPro:IPR008889); BEST Arabidopsis thaliana protein match is: unknown protein (TAIR:AT1G17147.1); Has 36 Blast hits to 36 proteins in 6 spec…
AT4G03450	Chr4:1529445-1531780	10.4091	4.48202	1.51443	1.13796	-1.16858	-2.781	-3.19173	3.63e-07	0	0		protein_coding	ankyrin repeat family protein		ankyrin repeat family protein; FUNCTIONS IN: protein binding; EXPRESSED IN: 12 plant structures; EXPRESSED DURING: 9 growth stages; CONTAINS InterPro DOMAIN/s: Ankyrin (InterPro:IPR002110); BEST Arabidopsis thaliana protein match is: ankyrin repeat family protein (TAIR:AT4G03440.1); Has 18286 Blast hits to 9142 proteins in 348 species: Archae - 18; Bacteria - 1007; Metazoa - 10770; Fungi - 1193; …
AT2G26010	Chr2:11087347-11087944	23.7365	3.29424	3.4311	0.362551	-2.80205	-2.79037	-6.03118	1.54e-07	1.05e-07	1.05e-06		protein_coding	PDF1.3 (plant defensin 1.3)	Predicted to encode a PR (pathogenesis-related) protein. Belongs to the plant defensin (PDF) family with the following members: At1g75830/PDF1.1, At5g44420/PDF1.2a, At2g26020/PDF1.2b, At5g44430/PDF1.2c, At2g26010/PDF1.3, At1g19610/PDF1.4, At1g55010/PDF1.5, At2g02120/PDF2.1, At2g02100/PDF2.2, At2g02130/PDF2.3, At1g61070/PDF2.4, At5g63660/PDF2.5, At2g02140/PDF2.6, At5g38330/PDF3.1 and At4g30070/PDF…	plant defensin 1.3 (PDF1.3); FUNCTIONS IN: molecular_function unknown; INVOLVED IN: defense response; LOCATED IN: endomembrane system, cell wall; CONTAINS InterPro DOMAIN/s: Gamma thionin (InterPro:IPR008176), Knottin (InterPro:IPR003614); BEST Arabidopsis thaliana protein match is: PDF1.2c (plant defensin 1.2c) (TAIR:AT5G44430.1); Has 134 Blast hits to 134 proteins in 43 species: Archae - 0; Bac…
AT1G57990	Chr1:21441504-21442920	41.4694	19.9066	5.89525	6.56245	-1.01176	-2.81442	-2.65814	1.62e-10	0	0		protein_coding	ATPUP18; purine transmembrane transporter	Member of a family of proteins related to PUP1, a purine transporter. May be involved in the transport of purine and purine derivatives such as cytokinins, across the plasma membrane.	ATPUP18; FUNCTIONS IN: purine transmembrane transporter activity; INVOLVED IN: purine transport; LOCATED IN: plasma membrane, membrane; EXPRESSED IN: cultured cell; CONTAINS InterPro DOMAIN/s: Lipocalin (InterPro:IPR002345), Protein of unknown function DUF250 (InterPro:IPR004853); BEST Arabidopsis thaliana protein match is: purine permease-related (TAIR:AT1G57980.1); Has 194 Blast hits to 188 pro…
AT1G76680	Chr1:28776845-28778467	43.3115	20.1401	6.14903	5.65692	-1.05764	-2.81632	-2.93506	4.7e-12	0	0		protein_coding	OPR1; 12-oxophytodienoate reductase	Encodes a a member of an alpha/beta barrel fold family of FMN-containing oxidoreductases. One of two closely related 12-oxophytodienoic acid reductases. This enzyme is not expected to participate in jasmonic acid biosynthesis because during in vitro assays, it shows very little activity with the naturally occurring OPDA isomer. Up-regulated by senescence and jasmonic acid. Induced by salicylic ac…	OPR1; FUNCTIONS IN: 12-oxophytodienoate reductase activity; INVOLVED IN: in 8 processes; LOCATED IN: cellular_component unknown; EXPRESSED IN: 11 plant structures; EXPRESSED DURING: seedling growth, developing seed stage; CONTAINS InterPro DOMAIN/s: Aldolase-type TIM barrel (InterPro:IPR013785), NADH:flavin oxidoreductase/NADH oxidase, N-terminal (InterPro:IPR001155); BEST Arabidopsis thaliana pr…
AT1G35140	Chr1:12851996-12853128	3.84768	0.580054	0.545395	0.776699	-2.68269	-2.81862	-2.30696	0.000463951	1.82e-05	0.000626685		protein_coding	PHI-1 (PHOSPHATE-INDUCED 1)	At1g35140 (At1g35140/T32G9_32) mRNA, complete cds	PHOSPHATE-INDUCED 1 (PHI-1); FUNCTIONS IN: molecular_function unknown; INVOLVED IN: biological_process unknown; LOCATED IN: plant-type cell wall; EXPRESSED IN: 17 plant structures; EXPRESSED DURING: 9 growth stages; CONTAINS InterPro DOMAIN/s: Phosphate-induced protein 1 conserved region (InterPro:IPR006766); BEST Arabidopsis thaliana protein match is: EXO (EXORDIUM) (TAIR:AT4G08950.1); Has 234 B…
AT5G57560	Chr5:23307129-23308282	54.2378	11.3054	7.62568	14.8446	-2.21525	-2.83036	-1.86777	0	0	0		protein_coding	TCH4 (Touch 4); hydrolase, acting on glycosyl bonds / xyloglucan:xyloglucosyl transferase	Encodes a cell wall-modifying enzyme, rapidly upregulated in response to environmental stimuli	Touch 4 (TCH4); FUNCTIONS IN: hydrolase activity, acting on glycosyl bonds, xyloglucan:xyloglucosyl transferase activity; INVOLVED IN: in 7 processes; LOCATED IN: cell wall; EXPRESSED IN: 22 plant structures; EXPRESSED DURING: 13 growth stages; CONTAINS InterPro DOMAIN/s: Xyloglucan endotransglucosylase/hydrolase (InterPro:IPR016455), Xyloglucan endo-transglycosylase, C-terminal (InterPro:IPR0107…
AT1G52200	Chr1:19442067-19443529	34.2731	10.577	4.81767	3.08802	-1.6491	-2.83067	-3.47072	7.31e-14	0	0		protein_coding	unknown protein		unknown protein; FUNCTIONS IN: molecular_function unknown; INVOLVED IN: response to oxidative stress; LOCATED IN: plasma membrane; EXPRESSED IN: 10 plant structures; EXPRESSED DURING: 6 growth stages; CONTAINS InterPro DOMAIN/s: Protein of unknown function Cys-rich (InterPro:IPR006461); BEST Arabidopsis thaliana protein match is: unknown protein (TAIR:AT3G18470.1); Has 371 Blast hits to 370 prote…
AT3G26830	Chr3:9887947-9889705	18.3722	5.1111	2.57719	0.653086	-1.79878	-2.83365	-4.81251	0	0	0		protein_coding	PAD3 (PHYTOALEXIN DEFICIENT 3); dihydrocamalexic acid decarboxylase/ monooxygenase/ oxygen binding	Mutations in pad3 are defective in biosynthesis of the indole derived phytoalexin camalexin. Encodes a cytochrome P450 enzyme that catalyzes the conversion of dihydrocamalexic acid to camalexin.	PHYTOALEXIN DEFICIENT 3 (PAD3); FUNCTIONS IN: dihydrocamalexic acid decarboxylase activity, monooxygenase activity, oxygen binding; INVOLVED IN: indole phytoalexin biosynthetic process, response to abscisic acid stimulus, response to bacterium, camalexin biosynthetic process; LOCATED IN: endoplasmic reticulum, microsome; EXPRESSED IN: 15 plant structures; EXPRESSED DURING: 9 growth stages; CONTAI…
AT1G75910	Chr1:28501433-28503283	5.21201	0.259752	0.724906	0.212986	-4.27959	-2.84597	-4.61141	3.97e-06	3.06e-06	3.65e-06		protein_coding	EXL4; acyltransferase/ carboxylesterase/ lipase	member of Lipase proteins	EXL4; FUNCTIONS IN: lipase activity, carboxylesterase activity, acyltransferase activity; INVOLVED IN: sexual reproduction; LOCATED IN: extracellular region; EXPRESSED IN: leaf whorl, petal, sepal, flower; EXPRESSED DURING: 4 anthesis, petal differentiation and expansion stage; CONTAINS InterPro DOMAIN/s: Lipase, GDSL, active site (InterPro:IPR008265), Lipase, GDSL (InterPro:IPR001087), Esterase,…
AT1G74710	Chr1:28070294-28074148	25.4086	12.0764	3.53129	3.24682	-1.02608	-2.84705	-2.96662	1.8e-10	0	0		protein_coding	isochorismate synthase 1 (ICS1) / isochorismate mutase	Encodes a protein with isochorismate synthase activity. Mutants fail to accumulate salicylic acid. Its function may be redundant with that of ICS2 (AT1G18870).	ENHANCED DISEASE SUSCEPTIBILITY TO ERYSIPHE ORONTII 16 (EDS16); FUNCTIONS IN: isochorismate synthase activity; INVOLVED IN: in 8 processes; LOCATED IN: plastid; EXPRESSED IN: 22 plant structures; EXPRESSED DURING: 13 growth stages; CONTAINS InterPro DOMAIN/s: Chorismate binding, C-terminal (InterPro:IPR015890), Anthranilate synthase component I and chorismate binding protein (InterPro:IPR005801),…
AT4G37240	Chr4:17524460-17525159	23.8727	12.8826	3.24242	5.08124	-0.842899	-2.88022	-2.23051	0.00801211	1.05e-12	2.11e-08		protein_coding	unknown protein		unknown protein; FUNCTIONS IN: molecular_function unknown; INVOLVED IN: N-terminal protein myristoylation; LOCATED IN: cellular_component unknown; EXPRESSED IN: 22 plant structures; EXPRESSED DURING: 13 growth stages; BEST Arabidopsis thaliana protein match is: unknown protein (TAIR:AT2G23690.1); Has 130 Blast hits to 130 proteins in 9 species: Archae - 0; Bacteria - 0; Metazoa - 0; Fungi - 0; Pl…
AT4G23140	Chr4:12121382-12124205	35.471	16.1314	4.8118	4.14741	-1.08973	-2.88199	-3.09476	1.7e-12	0	0		protein_coding	CRK6 (CYSTEINE-RICH RLK 6); kinase	Arabidopsis thaliana receptor-like protein kinase. Naming convention from Chen et al 2003 (PMID 14756307)	CYSTEINE-RICH RLK 6 (CRK6); FUNCTIONS IN: kinase activity; INVOLVED IN: protein amino acid phosphorylation; LOCATED IN: plasma membrane; CONTAINS InterPro DOMAIN/s: Protein kinase, ATP binding site (InterPro:IPR017441), Serine/threonine protein kinase (InterPro:IPR002290), Protein of unknown function DUF26 (InterPro:IPR002902), Tyrosine protein kinase (InterPro:IPR001245), Serine/threonine protei…
AT1G23390	Chr1:8309111-8310649	138.636	68.6811	18.7973	22.8542	-0.966274	-2.8827	-2.59917	2.08e-13	0	0		protein_coding	kelch repeat-containing F-box family protein		kelch repeat-containing F-box family protein; FUNCTIONS IN: molecular_function unknown; INVOLVED IN: biological_process unknown; LOCATED IN: cellular_component unknown; EXPRESSED IN: 23 plant structures; EXPRESSED DURING: 13 growth stages; CONTAINS InterPro DOMAIN/s: Cyclin-like F-box (InterPro:IPR001810), Galactose oxidase/kelch, beta-propeller (InterPro:IPR011043), Kelch repeat type 1 (InterPro…
AT1G21250	Chr1:7439265-7442113	163.733	111.822	22.0346	17.1596	-0.503102	-2.8935	-3.25266	0.00204147	0	0		protein_coding	WAK1 (CELL WALL-ASSOCIATED KINASE); kinase	cell wall-associated kinase, may function as a signaling receptor of extracellular matrix component.	CELL WALL-ASSOCIATED KINASE (WAK1); FUNCTIONS IN: kinase activity; INVOLVED IN: cell surface receptor linked signal transduction, response to salicylic acid stimulus; LOCATED IN: plasma membrane, vacuole, plant-type cell wall; EXPRESSED IN: 21 plant structures; EXPRESSED DURING: 13 growth stages; CONTAINS InterPro DOMAIN/s: Protein kinase, ATP binding site (InterPro:IPR017441), EGF-like calcium-b…
AT1G67800	Chr1:25420779-25423731	19.5828	12.2433	2.62407	2.48003	-0.630553	-2.89971	-2.97956	0.0459639	6.36e-14	1.24e-11		protein_coding	copine-related		copine-related; FUNCTIONS IN: protein binding, zinc ion binding; INVOLVED IN: N-terminal protein myristoylation; EXPRESSED IN: 19 plant structures; EXPRESSED DURING: 10 growth stages; CONTAINS InterPro DOMAIN/s: Zinc finger, RING-type (InterPro:IPR001841), Copine (InterPro:IPR010734), von Willebrand factor, type A (InterPro:IPR002035); BEST Arabidopsis thaliana protein match is: RGLG2 (RING domai…
AT5G13320	Chr5:4267509-4271051	9.93284	4.42564	1.32567	0.634895	-1.11928	-2.90549	-3.96602	4.18e-06	0	0		protein_coding	PBS3 (AVRPPHB SUSCEPTIBLE 3)	Encodes PBS3 (avrPphB susceptible), also known as GDG1 (GH3-Like Defense Gene 1)&#65292; WIN3 (HopW1-1-Interacting 3). Involved in disease-resistance signaling pathway. Required for accumulation of salicylic acid, activation of defense responses and resistance to Pseudomonas syringae. Expression detected in cotyledons, true leaves, hypocotyls and occasionally in some parts of roots from 10-day-ol…	AVRPPHB SUSCEPTIBLE 3 (PBS3); FUNCTIONS IN: molecular_function unknown; INVOLVED IN: in 6 processes; LOCATED IN: cellular_component unknown; EXPRESSED IN: 10 plant structures; EXPRESSED DURING: LP.06 six leaves visible, 4 anthesis, C globular stage, petal differentiation and expansion stage; CONTAINS InterPro DOMAIN/s: GH3 auxin-responsive promoter (InterPro:IPR004993); BEST Arabidopsis thaliana …
AT3G62150	Chr3:23008754-23013579	8.00127	2.945	1.06269	0.567352	-1.39492	-2.9125	-3.81632	5.87e-13	0	0		protein_coding	PGP21 (P-GLYCOPROTEIN 21); ATPase, coupled to transmembrane movement of substances		P-GLYCOPROTEIN 21 (PGP21); FUNCTIONS IN: ATPase activity, coupled to transmembrane movement of substances; INVOLVED IN: transport; LOCATED IN: plasma membrane; EXPRESSED IN: 14 plant structures; EXPRESSED DURING: 8 growth stages; CONTAINS InterPro DOMAIN/s: ATPase, AAA+ type, core (InterPro:IPR003593), ABC transporter-like (InterPro:IPR003439), ABC transporter, transmembrane region, type 1 (Inter…
AT5G25930	Chr5:9050793-9055251	9.86147	5.62712	1.2776	0.85554	-0.762365	-2.94836	-3.5253	0.000769515	0	0		protein_coding	leucine-rich repeat family protein / protein kinase family protein		leucine-rich repeat family protein / protein kinase family protein; FUNCTIONS IN: kinase activity; INVOLVED IN: protein amino acid phosphorylation; LOCATED IN: plasma membrane, membrane; EXPRESSED IN: 23 plant structures; EXPRESSED DURING: 14 growth stages; CONTAINS InterPro DOMAIN/s: Protein kinase, ATP binding site (InterPro:IPR017441), Protein kinase, core (InterPro:IPR000719), Leucine-rich re…
AT4G18205	Chr4:10073757-10075271	46.1793	26.8546	5.93161	3.36991	-0.735034	-2.96075	-3.77487	3.54e-06	0	0		protein_coding			FUNCTIONS IN: molecular_function unknown; INVOLVED IN: biological_process unknown; LOCATED IN: cellular_component unknown; CONTAINS InterPro DOMAIN/s: Protein of unknown function DUF250 (InterPro:IPR004853); BEST Arabidopsis thaliana protein match is: PUP7 (PURINE PERMEASE 7); purine transmembrane transporter (TAIR:AT4G18197.1); Has 282 Blast hits to 276 proteins in 29 species: Archae - 0; Bacter…
AT2G30930	Chr2:13162368-13163398	125.172	78.4808	15.8552	12.3871	-0.626456	-2.98088	-3.3354	4.89e-05	0	0		protein_coding	unknown protein		unknown protein; FUNCTIONS IN: molecular_function unknown; INVOLVED IN: biological_process unknown; LOCATED IN: chloroplast, plasma membrane, membrane; EXPRESSED IN: 24 plant structures; EXPRESSED DURING: 14 growth stages; BEST Arabidopsis thaliana protein match is: unknown protein (TAIR:AT1G06540.1); Has 160 Blast hits to 144 proteins in 62 species: Archae - 0; Bacteria - 81; Metazoa - 13; Fungi…
AT2G48030	Chr2:19647522-19650148	14.6247	9.23297	1.84727	1.23632	-0.616494	-2.98494	-3.56268	0.0079574	0	0		protein_coding	endonuclease/exonuclease/phosphatase family protein		endonuclease/exonuclease/phosphatase family protein; FUNCTIONS IN: hydrolase activity; LOCATED IN: mitochondrion; EXPRESSED IN: 22 plant structures; EXPRESSED DURING: 13 growth stages; CONTAINS InterPro DOMAIN/s: Endonuclease/exonuclease/phosphatase (InterPro:IPR005135); BEST Arabidopsis thaliana protein match is: endonuclease/exonuclease/phosphatase family protein (TAIR:AT3G21530.1); Has 229 Bla…
AT2G31020	Chr2:13201667-13204821	3.36464	1.48638	0.424697	0.280325	-1.1316	-2.98594	-3.58368	0.00499628	2.41e-09	6.77e-09		protein_coding	ORP1A (OSBP(OXYSTEROL BINDING PROTEIN)-RELATED PROTEIN 1A); oxysterol binding		OSBP(OXYSTEROL BINDING PROTEIN)-RELATED PROTEIN 1A (ORP1A); FUNCTIONS IN: oxysterol binding; INVOLVED IN: steroid metabolic process; CONTAINS InterPro DOMAIN/s: Pleckstrin homology-type (InterPro:IPR011993), Oxysterol-binding protein (InterPro:IPR000648), Pleckstrin homology (InterPro:IPR001849); BEST Arabidopsis thaliana protein match is: ORP1C (OSBP(OXYSTEROL BINDING PROTEIN)-RELATED PROTEIN 1C…
AT3G09020	Chr3:2753306-2754621	14.4214	6.06039	1.81649	1.17873	-1.20368	-2.98899	-3.61131	2.51e-06	0	1.08e-14		protein_coding	alpha 1,4-glycosyltransferase family protein / glycosyltransferase sugar-binding DXD motif-containing protein		alpha 1,4-glycosyltransferase family protein / glycosyltransferase sugar-binding DXD motif-containing protein; FUNCTIONS IN: transferase activity, transferring glycosyl groups, transferase activity; INVOLVED IN: biological_process unknown; LOCATED IN: Golgi stack; EXPRESSED IN: 10 plant structures; EXPRESSED DURING: 6 growth stages; CONTAINS InterPro DOMAIN/s: Alpha 1,4-glycosyltransferase conser…
AT4G39030	Chr4:18185666-18190556	12.1924	4.8514	1.53192	0.876627	-1.28246	-2.99257	-3.79627	0.0115052	0.000282054	0.000395151		protein_coding	EDS5 (ENHANCED DISEASE SUSCEPTIBILITY 5); antiporter/ multidrug efflux pump/ transporter	Encodes an orphan multidrug and toxin extrusion transporter. Essential component of salicylic acid-dependent signaling for disease resistance. Member of the MATE-transporter family. Expression induced by salicylic acid. Mutants are salicylic acid-deficient.	ENHANCED DISEASE SUSCEPTIBILITY 5 (EDS5); FUNCTIONS IN: antiporter activity, transporter activity, multidrug efflux pump activity; INVOLVED IN: salicylic acid biosynthetic process, negative regulation of defense response, response to nematode, defense response; LOCATED IN: mitochondrion, plastid, membrane; EXPRESSED IN: 23 plant structures; EXPRESSED DURING: 10 growth stages; CONTAINS InterPro DO…
AT3G15536	Chr3:5260722-5261322	41.7885	18.6899	5.2448	3.31971	-1.1138	-2.99414	-3.65238	0.000205111	3.33e-13	6.04e-12		other_rna		Unknown gene
AT1G21100	Chr1:7386838-7388428	4.61683	1.69109	0.574687	0.436103	-1.40191	-3.00605	-3.40257	0.0036015	1.73e-07	3.01e-07		protein_coding	O-methyltransferase, putative		O-methyltransferase, putative; FUNCTIONS IN: methyltransferase activity, O-methyltransferase activity, protein dimerization activity; LOCATED IN: cytosol; EXPRESSED IN: stem, cotyledon, hypocotyl, root, leaf; EXPRESSED DURING: LP.04 four leaves visible; CONTAINS InterPro DOMAIN/s: Winged helix repressor DNA-binding (InterPro:IPR011991), Plant methyltransferase dimerisation (InterPro:IPR012967), O…
AT5G37600	Chr5:14933335-14935841	200.529	86.0929	24.8798	22.1759	-1.1728	-3.01076	-3.17515	0	0	0		protein_coding	ATGSR1; copper ion binding / glutamate-ammonia ligase	encodes a cytosolic glutamine synthetase, the enzyme has high affinity with substrate ammonium	ATGSR1; FUNCTIONS IN: glutamate-ammonia ligase activity, copper ion binding; INVOLVED IN: response to fructose stimulus, nitrate assimilation, response to light stimulus, response to sucrose stimulus, response to glucose stimulus; LOCATED IN: cytosol, cytosolic ribosome, cell wall, plasma membrane; EXPRESSED IN: 24 plant structures; EXPRESSED DURING: 14 growth stages; CONTAINS InterPro DOMAIN/s: …
AT1G64170	Chr1:23815238-23818293	7.66451	4.39822	0.950339	0.654662	-0.754234	-3.01168	-3.54778	0.0036015	0	1.08e-14		protein_coding	ATCHX16 (CATION/H+ EXCHANGER 16); monovalent cation:proton antiporter/ sodium:hydrogen antiporter	member of Putative Na+/H+ antiporter family	CATION/H+ EXCHANGER 16 (ATCHX16); FUNCTIONS IN: monovalent cation:proton antiporter activity, sodium:hydrogen antiporter activity; INVOLVED IN: cation transport; LOCATED IN: integral to membrane; EXPRESSED IN: stem, hypocotyl, male gametophyte, root, leaf; EXPRESSED DURING: LP.04 four leaves visible; CONTAINS InterPro DOMAIN/s: Cation/H+ exchanger (InterPro:IPR006153); BEST Arabidopsis thaliana p…
AT3G48650	Chr3:18024662-18026149	9.77989	3.9751	1.21223	1.17523	-1.25178	-3.01216	-3.05527	1.9e-05	1.25e-13	2.19e-11		pseudogene			pseudogene, At14a-related protein, similar to At14a (GI:11994571 and GI:11994573) (Arabidopsis thaliana)
AT5G59680	Chr5:24046791-24050801	2.14194	0.637531	0.257269	0.266646	-1.70131	-3.05757	-3.00432	0.000633202	3.94e-07	1.62e-06		protein_coding	leucine-rich repeat protein kinase, putative		leucine-rich repeat protein kinase, putative; FUNCTIONS IN: kinase activity; INVOLVED IN: protein amino acid phosphorylation; LOCATED IN: endomembrane system; EXPRESSED IN: 7 plant structures; EXPRESSED DURING: 6 growth stages; CONTAINS InterPro DOMAIN/s: Protein kinase, ATP binding site (InterPro:IPR017441), Protein kinase, core (InterPro:IPR000719), Serine/threonine protein kinase (InterPro:IPR…
AT5G18470	Chr5:6127796-6131015	24.5584	9.25369	2.94651	1.95419	-1.36108	-3.05914	-3.64998	3.76e-12	0	0		protein_coding	curculin-like (mannose-binding) lectin family protein		curculin-like (mannose-binding) lectin family protein; FUNCTIONS IN: sugar binding; INVOLVED IN: biological_process unknown; LOCATED IN: plant-type cell wall; EXPRESSED IN: 22 plant structures; EXPRESSED DURING: 12 growth stages; CONTAINS InterPro DOMAIN/s: Curculin-like (mannose-binding) lectin (InterPro:IPR001480); BEST Arabidopsis thaliana protein match is: lectin protein kinase family protein…
AT3G56400	Chr3:20908927-20910481	193.519	115.136	23.1108	27.3739	-0.702102	-3.06584	-2.82001	4.58e-07	0	0		protein_coding	WRKY70; transcription factor/ transcription repressor	member of WRKY Transcription Factor; Group III. Function as activator of SA-dependent defense genes and a repressor of JA-regulated genes. WRKY70-controlled suppression of JA-signaling is partly executed by NPR1.	WRKY70; FUNCTIONS IN: transcription repressor activity, transcription factor activity; INVOLVED IN: in 10 processes; LOCATED IN: nucleus; EXPRESSED IN: 22 plant structures; EXPRESSED DURING: 13 growth stages; CONTAINS InterPro DOMAIN/s: DNA-binding WRKY (InterPro:IPR003657); BEST Arabidopsis thaliana protein match is: WRKY54; transcription factor (TAIR:AT2G40750.1); Has 1891 Blast hits to 1623 pr…
AT1G51790	Chr1:19206710-19211417	4.89451	2.53346	0.581133	0.284061	-0.90301	-3.07422	-4.10529	0.0017606	1.17e-14	9.45e-14		protein_coding	kinase		kinase; FUNCTIONS IN: kinase activity; INVOLVED IN: protein amino acid phosphorylation; LOCATED IN: endomembrane system; EXPRESSED IN: 9 plant structures; EXPRESSED DURING: 6 growth stages; CONTAINS InterPro DOMAIN/s: Protein kinase, core (InterPro:IPR000719), Serine/threonine protein kinase (InterPro:IPR002290), Leucine-rich repeat (InterPro:IPR001611), Tyrosine protein kinase (InterPro:IPR00124…
AT2G25735	Chr2:10975059-10975759	22.0734	6.22715	2.59517	0.968954	-1.77863	-3.08841	-4.50814	6.32e-08	1.97e-12	1.03e-11		protein_coding	unknown protein		unknown protein; FUNCTIONS IN: molecular_function unknown; INVOLVED IN: biological_process unknown; EXPRESSED IN: 13 plant structures; EXPRESSED DURING: 8 growth stages; Has 10 Blast hits to 10 proteins in 4 species: Archae - 0; Bacteria - 0; Metazoa - 0; Fungi - 0; Plants - 10; Viruses - 0; Other Eukaryotes - 0 (source: NCBI BLink).
AT5G52750	Chr5:21384042-21384924	44.1801	19.5305	5.19377	3.49582	-1.13062	-3.08854	-3.6581	1.24e-06	0	0		protein_coding	heavy-metal-associated domain-containing protein		heavy-metal-associated domain-containing protein; FUNCTIONS IN: metal ion binding; INVOLVED IN: metal ion transport; LOCATED IN: cellular_component unknown; EXPRESSED IN: 20 plant structures; EXPRESSED DURING: 12 growth stages; CONTAINS InterPro DOMAIN/s: Heavy metal transport/detoxification protein (InterPro:IPR006121); BEST Arabidopsis thaliana protein match is: heavy-metal-associated domain-co…
AT1G55450	Chr1:20704917-20706890	114.003	81.153	13.3044	9.40728	-0.443313	-3.09909	-3.59755	0.00607676	0	0		protein_coding	embryo-abundant protein-related		embryo-abundant protein-related; FUNCTIONS IN: methyltransferase activity; INVOLVED IN: response to salt stress; EXPRESSED IN: 20 plant structures; EXPRESSED DURING: 13 growth stages; CONTAINS InterPro DOMAIN/s: Methyltransferase type 11 (InterPro:IPR013216); BEST Arabidopsis thaliana protein match is: embryo-abundant protein-related (TAIR:AT3G54150.1); Has 634 Blast hits to 630 proteins in 232 s…
AT1G21240	Chr1:7434302-7436830	5.13064	2.87671	0.59071	0.749176	-0.787675	-3.11862	-2.77416	0.0221994	2.63e-12	1.21e-09		protein_coding	WAK3 (wall associated kinase 3); kinase/ protein serine/threonine kinase	encodes a wall-associated kinase	wall associated kinase 3 (WAK3); FUNCTIONS IN: protein serine/threonine kinase activity, kinase activity; INVOLVED IN: protein amino acid phosphorylation; LOCATED IN: plasma membrane; EXPRESSED IN: 9 plant structures; EXPRESSED DURING: 9 growth stages; CONTAINS InterPro DOMAIN/s: Protein kinase, ATP binding site (InterPro:IPR017441), EGF-like calcium-binding (InterPro:IPR001881), EGF-like, type 3…
AT1G01560	Chr1:202135-204335	10.1719	5.47821	1.12026	0.647727	-0.845778	-3.18268	-3.97147	0.0111603	2.89e-13	2.43e-12		protein_coding	ATMPK11; MAP kinase/ kinase	member of MAP Kinase	ATMPK11; FUNCTIONS IN: MAP kinase activity, kinase activity; INVOLVED IN: signal transduction, response to abscisic acid stimulus; LOCATED IN: cellular_component unknown; EXPRESSED IN: 22 plant structures; EXPRESSED DURING: 13 growth stages; CONTAINS InterPro DOMAIN/s: MAP kinase, conserved site (InterPro:IPR003527), Protein kinase, ATP binding site (InterPro:IPR017441), Protein kinase, core (Int…
AT5G42250	Chr5:16894008-16897620	31.9311	19.6522	3.47428	3.32091	-0.653231	-3.20018	-3.26372	0.000338707	0	0		protein_coding	alcohol dehydrogenase, putative		alcohol dehydrogenase, putative; FUNCTIONS IN: oxidoreductase activity, binding, catalytic activity, zinc ion binding; INVOLVED IN: oxidation reduction, metabolic process; EXPRESSED IN: 11 plant structures; EXPRESSED DURING: 6 growth stages; CONTAINS InterPro DOMAIN/s: GroES-like (InterPro:IPR011032), NAD(P)-binding (InterPro:IPR016040), Alcohol dehydrogenase GroES-like (InterPro:IPR013154), Alco…
AT4G39830	Chr4:18478928-18481343	4.93431	1.94404	0.535575	0.587793	-1.29675	-3.20369	-3.06787	0.000205111	2.94e-11	2.18e-09		protein_coding	L-ascorbate oxidase, putative		L-ascorbate oxidase, putative; FUNCTIONS IN: oxidoreductase activity, L-ascorbate oxidase activity, copper ion binding; INVOLVED IN: oxidation reduction; LOCATED IN: endomembrane system, extracellular region; EXPRESSED IN: 19 plant structures; EXPRESSED DURING: 12 growth stages; CONTAINS InterPro DOMAIN/s: Multicopper oxidase, type 3 (InterPro:IPR011707), Multicopper oxidase, type 2 (InterPro:IPR…
AT3G15630	Chr3:5296846-5297599	76.3119	43.9963	8.18281	10.421	-0.747484	-3.22124	-2.87082	1.45e-05	0	0		protein_coding	unknown protein		unknown protein; FUNCTIONS IN: molecular_function unknown; INVOLVED IN: biological_process unknown; LOCATED IN: chloroplast; EXPRESSED IN: 23 plant structures; EXPRESSED DURING: 15 growth stages; BEST Arabidopsis thaliana protein match is: unknown protein (TAIR:AT1G52720.1); Has 35 Blast hits to 35 proteins in 7 species: Archae - 0; Bacteria - 0; Metazoa - 0; Fungi - 0; Plants - 35; Viruses - 0; …
AT2G18690	Chr2:8097419-8098827	21.0135	7.03349	2.2347	1.29282	-1.53196	-3.23316	-4.02112	6.42e-13	0	0		protein_coding	unknown protein		unknown protein; FUNCTIONS IN: molecular_function unknown; INVOLVED IN: biological_process unknown; LOCATED IN: membrane; EXPRESSED IN: 17 plant structures; EXPRESSED DURING: 9 growth stages; BEST Arabidopsis thaliana protein match is: unknown protein (TAIR:AT2G18680.1); Has 115 Blast hits to 113 proteins in 14 species: Archae - 0; Bacteria - 8; Metazoa - 0; Fungi - 0; Plants - 107; Viruses - 0; …
AT5G48657	Chr5:19733883-19735550	8.87108	3.59781	0.939911	0.559073	-1.25495	-3.23851	-3.98641	0.00532098	1.35e-08	4.46e-08		protein_coding	defense protein-related		defense protein-related; FUNCTIONS IN: molecular_function unknown; INVOLVED IN: biological_process unknown; LOCATED IN: chloroplast; BEST Arabidopsis thaliana protein match is: proline-rich family protein (TAIR:AT3G07195.1); Has 49 Blast hits to 47 proteins in 10 species: Archae - 0; Bacteria - 2; Metazoa - 6; Fungi - 0; Plants - 34; Viruses - 0; Other Eukaryotes - 7 (source: NCBI BLink).
AT1G14200	Chr1:4854383-4855200	28.7921	16.3816	3.04454	5.94854	-0.766552	-3.24138	-2.27347	0.00246252	0	1.67e-11		protein_coding	zinc finger (C3HC4-type RING finger) family protein		zinc finger (C3HC4-type RING finger) family protein; FUNCTIONS IN: protein binding, zinc ion binding; EXPRESSED IN: 20 plant structures; EXPRESSED DURING: 12 growth stages; CONTAINS InterPro DOMAIN/s: Zinc finger, RING-type (InterPro:IPR001841), Zinc finger, RING/FYVE/PHD-type (InterPro:IPR013083); BEST Arabidopsis thaliana protein match is: zinc finger (C3HC4-type RING finger) family protein (TA…
AT4G35180	Chr4:16736756-16740465	2.97757	0.786237	0.313477	0.14469	-1.87406	-3.2477	-4.3615	0.00123358	6.94e-06	7.12e-06		protein_coding	LHT7 (Lys/His transporter 7); amino acid transmembrane transporter		Lys/His transporter 7 (LHT7); FUNCTIONS IN: amino acid transmembrane transporter activity; INVOLVED IN: amino acid transport; LOCATED IN: membrane; EXPRESSED IN: 15 plant structures; EXPRESSED DURING: 10 growth stages; CONTAINS InterPro DOMAIN/s: Amino acid transporter, transmembrane (InterPro:IPR013057); BEST Arabidopsis thaliana protein match is: amino acid transporter family protein (TAIR:AT1G…
AT3G11340	Chr3:3556704-3558269	3.88513	0.971729	0.401672	0.474302	-1.9523	-3.27387	-3.03249	0.000263525	8.37e-07	3.11e-05		protein_coding	UDP-glucoronosyl/UDP-glucosyl transferase family protein		UDP-glucoronosyl/UDP-glucosyl transferase family protein; FUNCTIONS IN: transferase activity, transferring hexosyl groups, UDP-glycosyltransferase activity; INVOLVED IN: metabolic process; LOCATED IN: endomembrane system; EXPRESSED IN: 8 plant structures; EXPRESSED DURING: 4 anthesis, LP.02 two leaves visible, petal differentiation and expansion stage; CONTAINS InterPro DOMAIN/s: UDP-glucuronosyl…
AT1G08930	Chr1:2873464-2877270	106.792	70.9746	11.0077	8.21113	-0.542389	-3.27822	-3.69948	0.000296036	0	0		protein_coding	ERD6 (EARLY RESPONSE TO DEHYDRATION 6); carbohydrate transmembrane transporter/ sugar transmembrane transporter/ sugar:hydrogen symporter	encodes a putative sucrose transporter whose gene expression is induced by dehydration and cold.	EARLY RESPONSE TO DEHYDRATION 6 (ERD6); FUNCTIONS IN: carbohydrate transmembrane transporter activity, sugar transmembrane transporter activity, sugar:hydrogen symporter activity; INVOLVED IN: response to water deprivation, response to cold, response to chitin; LOCATED IN: integral to membrane, membrane; EXPRESSED IN: 29 plant structures; EXPRESSED DURING: 13 growth stages; CONTAINS InterPro DOMA…
AT4G25070	Chr4:12872445-12876734	2.94718	0.885607	0.300091	0.238053	-1.68755	-3.29587	-3.62839	7.79e-05	1.63e-08	1.89e-07		protein_coding	unknown protein		unknown protein; EXPRESSED IN: cultured cell; BEST Arabidopsis thaliana protein match is: unknown protein (TAIR:AT3G48860.2); Has 12533 Blast hits to 8928 proteins in 789 species: Archae - 105; Bacteria - 1114; Metazoa - 7023; Fungi - 832; Plants - 437; Viruses - 82; Other Eukaryotes - 2940 (source: NCBI BLink).
AT4G11890	Chr4:7147864-7149921	42.5271	18.2765	4.31886	1.88885	-1.17135	-3.29966	-4.4912	1.3e-07	0	0		protein_coding	protein kinase family protein		protein kinase family protein; FUNCTIONS IN: protein serine/threonine kinase activity, protein kinase activity, kinase activity, ATP binding; INVOLVED IN: protein amino acid phosphorylation; EXPRESSED IN: 22 plant structures; EXPRESSED DURING: 11 growth stages; CONTAINS InterPro DOMAIN/s: Protein kinase, ATP binding site (InterPro:IPR017441), Protein kinase, core (InterPro:IPR000719), Serine/thre…
AT5G22570	Chr5:7495538-7496784	13.2145	7.65918	1.28073	0.911207	-0.739814	-3.36708	-3.8566	0.0405716	6.98e-13	9.59e-12		protein_coding	WRKY38; transcription factor	member of WRKY Transcription Factor; Group III	WRKY38; FUNCTIONS IN: transcription factor activity; INVOLVED IN: defense response to bacterium, salicylic acid mediated signaling pathway, regulation of transcription, DNA-dependent; LOCATED IN: nucleus; EXPRESSED IN: 13 plant structures; EXPRESSED DURING: 10 growth stages; CONTAINS InterPro DOMAIN/s: DNA-binding WRKY (InterPro:IPR003657); BEST Arabidopsis thaliana protein match is: WRKY62; tran…
AT5G61590	Chr5:24764437-24765324	246.418	134.906	23.5423	56.7829	-0.822113	-3.38778	-2.11599	9.06e-10	0	0		protein_coding	AP2 domain-containing transcription factor family protein	encodes a member of the ERF (ethylene response factor) subfamily B-3 of ERF/AP2 transcription factor family. The protein contains one AP2 domain. There are 18 members in this subfamily including ATERF-1, ATERF-2, AND ATERF-5.	AP2 domain-containing transcription factor family protein; FUNCTIONS IN: transcription factor activity, DNA binding; INVOLVED IN: response to water deprivation, regulation of transcription, DNA-dependent; LOCATED IN: nucleus; EXPRESSED IN: 22 plant structures; EXPRESSED DURING: 13 growth stages; CONTAINS InterPro DOMAIN/s: DNA-binding, integrase-type (InterPro:IPR016177), Pathogenesis-related tra…
AT5G64810	Chr5:25908412-25909803	13.035	5.66489	1.2361	1.17006	-1.15523	-3.39853	-3.47615	0.00854328	7.8e-09	6.52e-08		protein_coding	WRKY51; transcription factor	member of WRKY Transcription Factor; Group II-c	WRKY51; FUNCTIONS IN: transcription factor activity; INVOLVED IN: regulation of transcription, DNA-dependent; LOCATED IN: nucleus; CONTAINS InterPro DOMAIN/s: DNA-binding WRKY (InterPro:IPR003657); BEST Arabidopsis thaliana protein match is: WRKY50; transcription factor (TAIR:AT5G26170.1); Has 1969 Blast hits to 1696 proteins in 108 species: Archae - 0; Bacteria - 0; Metazoa - 0; Fungi - 2; Plant…
AT4G00970	Chr4:418436-421694	17.8989	7.2308	1.6962	0.929108	-1.2606	-3.39949	-4.26628	7.98e-12	0	0		protein_coding	protein kinase family protein		protein kinase family protein; FUNCTIONS IN: protein serine/threonine kinase activity, protein kinase activity, ATP binding; INVOLVED IN: protein amino acid phosphorylation; LOCATED IN: endomembrane system; EXPRESSED IN: 12 plant structures; EXPRESSED DURING: 9 growth stages; CONTAINS InterPro DOMAIN/s: Protein kinase, ATP binding site (InterPro:IPR017441), Protein kinase, core (InterPro:IPR00071…
AT4G10500	Chr4:6491016-6492476	40.0261	20.7752	3.79217	3.13259	-0.899036	-3.39984	-3.67391	2.88e-07	0	0		protein_coding	oxidoreductase, 2OG-Fe(II) oxygenase family protein		oxidoreductase, 2OG-Fe(II) oxygenase family protein; FUNCTIONS IN: oxidoreductase activity, acting on paired donors, with incorporation or reduction of molecular oxygen, 2-oxoglutarate as one donor, and incorporation of one atom each of oxygen into both donors, oxidoreductase activity; INVOLVED IN: secondary metabolic process; EXPRESSED IN: 12 plant structures; EXPRESSED DURING: 9 growth stages; …
AT5G39670	Chr5:15883178-15886388	23.5618	10.4875	2.18044	1.8779	-1.12074	-3.43376	-3.64766	1.51e-05	4.31e-14	2.28e-11		protein_coding	calcium-binding EF hand family protein		calcium-binding EF hand family protein; FUNCTIONS IN: calcium ion binding; INVOLVED IN: biological_process unknown; LOCATED IN: cellular_component unknown; EXPRESSED IN: 21 plant structures; EXPRESSED DURING: 13 growth stages; CONTAINS InterPro DOMAIN/s: EF-HAND 1 (InterPro:IPR018247), EF-HAND 2 (InterPro:IPR018249), EF-Hand type (InterPro:IPR011992), Calcium-binding EF-hand (InterPro:IPR002048),…
AT1G35230	Chr1:12917148-12917763	24.3308	7.27627	2.24597	1.06905	-1.69447	-3.43737	-4.50678	8.33e-07	4.04e-12	5.05e-11		protein_coding	AGP5 (ARABINOGALACTAN-PROTEIN 5)	Encodes arabinogalactan-protein (AGP5).	ARABINOGALACTAN-PROTEIN 5 (AGP5); EXPRESSED IN: 10 plant structures; EXPRESSED DURING: 9 growth stages; Has 47438 Blast hits to 20485 proteins in 1141 species: Archae - 198; Bacteria - 11184; Metazoa - 10863; Fungi - 4319; Plants - 7240; Viruses - 1882; Other Eukaryotes - 11752 (source: NCBI BLink).
AT5G26690	Chr5:9310796-9311572	15.3023	5.47009	1.40722	0.817876	-1.43707	-3.44282	-4.22413	0.00110742	8.98e-09	2.87e-08		protein_coding	heavy-metal-associated domain-containing protein		heavy-metal-associated domain-containing protein; FUNCTIONS IN: metal ion binding; INVOLVED IN: metal ion transport; LOCATED IN: cellular_component unknown; CONTAINS InterPro DOMAIN/s: Heavy metal transport/detoxification protein (InterPro:IPR006121); BEST Arabidopsis thaliana protein match is: heavy-metal-associated domain-containing protein (TAIR:AT3G05920.1); Has 427 Blast hits to 409 proteins…
AT1G24147	Chr1:8542445-8543474	154.051	73.2041	14.0912	9.05051	-1.02637	-3.45055	-4.08767	8.77e-12	0	0		protein_coding	unknown protein		unknown protein; FUNCTIONS IN: molecular_function unknown; INVOLVED IN: biological_process unknown; LOCATED IN: endomembrane system; Has 2 Blast hits to 2 proteins in 1 species: Archae - 0; Bacteria - 0; Metazoa - 0; Fungi - 0; Plants - 2; Viruses - 0; Other Eukaryotes - 0 (source: NCBI BLink).
AT1G47480	Chr1:17417578-17419432	3.72511	1.13199	0.336495	0.278183	-1.67138	-3.46863	-3.74158	0.0115231	9.95e-06	1.7e-05		protein_coding	hydrolase		hydrolase; FUNCTIONS IN: hydrolase activity; INVOLVED IN: metabolic process; LOCATED IN: cellular_component unknown; EXPRESSED IN: stem, hypocotyl, flower, root; EXPRESSED DURING: petal differentiation and expansion stage; CONTAINS InterPro DOMAIN/s: Lipase, GDXG, active site (InterPro:IPR002168), Alpha/beta hydrolase fold-3 (InterPro:IPR013094); BEST Arabidopsis thaliana protein match is: ATCXE1…
AT5G07550	Chr5:2388309-2389249	12.835	0.475836	1.15613	0.416965	-4.70644	-3.47272	-4.94242	0.000793341	4.08e-06	8.7e-06		protein_coding	GRP19 (GLYCINE-RICH PROTEIN 19); lipid binding	member of Oleosin-like protein family	GLYCINE-RICH PROTEIN 19 (GRP19); FUNCTIONS IN: lipid binding; INVOLVED IN: sexual reproduction, lipid storage; LOCATED IN: extracellular region, membrane; EXPRESSED IN: 7 plant structures; EXPRESSED DURING: 4 anthesis, petal differentiation and expansion stage; CONTAINS InterPro DOMAIN/s: Oleosin (InterPro:IPR000136); BEST Arabidopsis thaliana protein match is: GRP20 (GLYCINE-RICH PROTEIN 20); li…
AT3G04210	Chr3:1105962-1108069	182.806	122.292	16.0308	8.22016	-0.532946	-3.5114	-4.47341	0.000413097	0	0		protein_coding	disease resistance protein (TIR-NBS class), putative		disease resistance protein (TIR-NBS class), putative; FUNCTIONS IN: transmembrane receptor activity, ATP binding; INVOLVED IN: signal transduction, defense response, apoptosis, innate immune response; LOCATED IN: intrinsic to membrane, endomembrane system; EXPRESSED IN: 18 plant structures; EXPRESSED DURING: 11 growth stages; CONTAINS InterPro DOMAIN/s: NB-ARC (InterPro:IPR002182), Toll-Interleuk…
AT5G55450	Chr5:22467429-22468263	124.603	86.8903	10.8807	7.56222	-0.473033	-3.51751	-4.04079	0.00717948	0	0		protein_coding	protease inhibitor/seed storage/lipid transfer protein (LTP) family protein		protease inhibitor/seed storage/lipid transfer protein (LTP) family protein; FUNCTIONS IN: lipid binding; INVOLVED IN: response to other organism, lipid transport; LOCATED IN: endomembrane system; EXPRESSED IN: 15 plant structures; EXPRESSED DURING: 13 growth stages; CONTAINS InterPro DOMAIN/s: Bifunctional inhibitor/plant lipid transfer protein/seed storage (InterPro:IPR016140), Plant lipid tran…
AT5G26920	Chr5:9475746-9478721	17.2472	9.46092	1.50461	1.1451	-0.819272	-3.51891	-3.91122	1.27e-05	0	0		protein_coding	CBP60G (CAM-BINDING PROTEIN 60-LIKE.G); calmodulin binding	Encodes a calmodulin-binding protein CBP60g (calmodulin binding protein 60-like.g). The calmodulin-binding domain is located near the N-terminus; calmodulin binding is dependent on Ca(2+). Inducible by both bacterial pathogen and MAMP (microbe-associated molecular pattern) treatments. Bacterial growth is enhanced in cbp60g mutants. cbp60g mutants also show defects in salicylic acid (SA) accumulat…	CAM-BINDING PROTEIN 60-LIKE.G (CBP60G); FUNCTIONS IN: calmodulin binding; INVOLVED IN: salicylic acid biosynthetic process, defense response to bacterium, incompatible interaction, response to molecule of bacterial origin, response to bacterium; EXPRESSED IN: 15 plant structures; EXPRESSED DURING: 9 growth stages; CONTAINS InterPro DOMAIN/s: Calmodulin binding protein-like (InterPro:IPR012416); B…
AT2G19190	Chr2:8326048-8329944	2.76473	0.696795	0.239104	0.200729	-1.94129	-3.53143	-3.78222	7.91e-06	1.2e-09	1.39e-08		protein_coding	FRK1 (FLG22-INDUCED RECEPTOR-LIKE KINASE 1); kinase	Receptor-like protein kinase. Involved in early defense signaling.	FLG22-INDUCED RECEPTOR-LIKE KINASE 1 (FRK1); FUNCTIONS IN: kinase activity; INVOLVED IN: defense response to bacterium; LOCATED IN: endomembrane system; EXPRESSED IN: stem, sepal, stamen; EXPRESSED DURING: 4 anthesis; CONTAINS InterPro DOMAIN/s: Protein kinase, ATP binding site (InterPro:IPR017441), Protein kinase, core (InterPro:IPR000719), Leucine-rich repeat (InterPro:IPR001611), Serine/threon…
AT1G57750	Chr1:21383980-21385709	3.85568	0.501787	0.325327	0.0630547	-2.8948	-3.56702	-5.93264	4.97e-06	4.33e-07	0.00249185		protein_coding	CYP96A15 (CYTOCHROME P450 96 A1); midchain alkane hydroxylase/ oxygen binding	Encodes a CYP96A15, midchain alkane hydroxylase, involved in cuticular wax biosynthesis.	CYTOCHROME P450 96 A1 (CYP96A15); FUNCTIONS IN: midchain alkane hydroxylase activity, oxygen binding; INVOLVED IN: wax biosynthetic process; LOCATED IN: endoplasmic reticulum; EXPRESSED IN: 15 plant structures; EXPRESSED DURING: 7 growth stages; CONTAINS InterPro DOMAIN/s: Cytochrome P450 (InterPro:IPR001128), Cytochrome P450, C-terminal region (InterPro:IPR017973), Cytochrome P450, E-class, grou…
AT3G48640	Chr3:18021649-18022324	4.72728	1.137	0.392293	0.436855	-2.00873	-3.59101	-3.43419	0.0324911	0.000467301	0.00053825		protein_coding	unknown protein		unknown protein; FUNCTIONS IN: molecular_function unknown; INVOLVED IN: biological_process unknown; LOCATED IN: endomembrane system; EXPRESSED IN: 10 plant structures; EXPRESSED DURING: 10 growth stages; BEST Arabidopsis thaliana protein match is: unknown protein (TAIR:AT5G66670.2); Has 30 Blast hits to 30 proteins in 1 species: Archae - 0; Bacteria - 0; Metazoa - 0; Fungi - 0; Plants - 30; Virus…
AT1G02930	Chr1:661176-662427	145.842	64.3386	12.1026	7.1499	-1.13361	-3.59102	-4.34875	0	0	0		protein_coding	ATGSTF6 (GLUTATHIONE S-TRANSFERASE); copper ion binding / glutathione binding / glutathione transferase	Encodes glutathione transferase belonging to the phi class of GSTs. Naming convention according to Wagner et al. (2002).	GLUTATHIONE S-TRANSFERASE (ATGSTF6); FUNCTIONS IN: glutathione transferase activity, copper ion binding, glutathione binding; INVOLVED IN: in 7 processes; LOCATED IN: mitochondrion, cell wall, vacuole, cytoplasm; EXPRESSED IN: fruit, root, cultured cell, leaf; EXPRESSED DURING: seedling growth; CONTAINS InterPro DOMAIN/s: Thioredoxin fold (InterPro:IPR012335), Glutathione S-transferase, C-termina…
AT3G46090	Chr3:16926215-16926850	12.5008	3.67024	1.00109	0.475641	-1.72103	-3.64237	-4.7144	0.000436736	6.05e-08	5.38e-07		protein_coding	ZAT7; nucleic acid binding / transcription factor/ zinc ion binding		ZAT7; FUNCTIONS IN: transcription factor activity, zinc ion binding, nucleic acid binding; INVOLVED IN: response to chitin, regulation of transcription; LOCATED IN: intracellular; CONTAINS InterPro DOMAIN/s: Zinc finger, C2H2-like (InterPro:IPR015880), Zinc finger, C2H2-type (InterPro:IPR007087); BEST Arabidopsis thaliana protein match is: zinc finger (C2H2 type) family protein (TAIR:AT3G46080.1)…
AT1G43800	Chr1:16577609-16579722	5.13603	2.23852	0.407113	0.349025	-1.15106	-3.65715	-3.87765	0.0118204	1.21e-08	6.51e-08		protein_coding	acyl-(acyl-carrier-protein) desaturase, putative / stearoyl-ACP desaturase, putative		acyl-(acyl-carrier-protein) desaturase, putative / stearoyl-ACP desaturase, putative; FUNCTIONS IN: acyl-[acyl-carrier-protein] desaturase activity, oxidoreductase activity, transition metal ion binding; INVOLVED IN: fatty acid metabolic process, fatty acid biosynthetic process; LOCATED IN: membrane; EXPRESSED IN: 9 plant structures; EXPRESSED DURING: 6 growth stages; CONTAINS InterPro DOMAIN/s: …
AT2G24600	Chr2:10452115-10454524	17.1213	8.33472	1.32848	0.967883	-0.991545	-3.68795	-4.14322	0.000174288	3.95e-13	1.58e-12		protein_coding	ankyrin repeat family protein		ankyrin repeat family protein; FUNCTIONS IN: protein binding; INVOLVED IN: biological_process unknown; LOCATED IN: cellular_component unknown; EXPRESSED IN: 19 plant structures; EXPRESSED DURING: 12 growth stages; CONTAINS InterPro DOMAIN/s: Ankyrin (InterPro:IPR002110); BEST Arabidopsis thaliana protein match is: ankyrin repeat family protein (TAIR:AT1G10340.1); Has 19041 Blast hits to 9504 prot…
AT2G47130	Chr2:19349535-19350539	21.6849	12.0634	1.66069	0.95749	-0.79901	-3.70683	-4.49969	0.00351331	0	0		protein_coding	short-chain dehydrogenase/reductase (SDR) family protein		short-chain dehydrogenase/reductase (SDR) family protein; FUNCTIONS IN: oxidoreductase activity, binding, catalytic activity; INVOLVED IN: metabolic process; LOCATED IN: cellular_component unknown; EXPRESSED IN: 18 plant structures; EXPRESSED DURING: 11 growth stages; CONTAINS InterPro DOMAIN/s: NAD(P)-binding (InterPro:IPR016040), Glucose/ribitol dehydrogenase (InterPro:IPR002347), Short-chain d…
AT1G02920	Chr1:658656-659771	119.179	50.1048	8.90631	4.26696	-1.20306	-3.74215	-4.80218	0	0	0		protein_coding	GSTF7; copper ion binding / glutathione binding / glutathione transferase	Encodes glutathione transferase belonging to the phi class of GSTs. Naming convention according to Wagner et al. (2002).	GSTF7; FUNCTIONS IN: glutathione transferase activity, copper ion binding, glutathione binding; INVOLVED IN: response to cadmium ion, response to salt stress, defense response to bacterium, toxin catabolic process; LOCATED IN: nucleus, vacuole, cytoplasm; EXPRESSED IN: root, cultured cell, leaf; EXPRESSED DURING: seedling growth; CONTAINS InterPro DOMAIN/s: Thioredoxin fold (InterPro:IPR012335), …
AT2G15390	Chr2:6709259-6711156	17.2582	7.90794	1.27567	0.985937	-1.07887	-3.75795	-4.12805	3.26e-08	0	3.11e-10		protein_coding	FUT4; fucosyltransferase/ transferase, transferring glycosyl groups	Predicted fucosyltransferase, based on similarity to FUT1, but not functionally redundant with FUT1.	FUT4; FUNCTIONS IN: transferase activity, transferring glycosyl groups, fucosyltransferase activity; INVOLVED IN: cell wall biogenesis; LOCATED IN: endomembrane system, membrane; EXPRESSED IN: 13 plant structures; EXPRESSED DURING: 8 growth stages; CONTAINS InterPro DOMAIN/s: Xyloglucan fucosyltransferase (InterPro:IPR004938); BEST Arabidopsis thaliana protein match is: FUT5; fucosyltransferase/ …
AT3G16530	Chr3:5624376-5625470	101.707	29.8111	7.38995	3.383	-1.72345	-3.78271	-4.90837	0	0	0		protein_coding	legume lectin family protein	Lectin like protein whose expression is induced upon treatment with chitin oligomers.	legume lectin family protein; FUNCTIONS IN: carbohydrate binding, sugar binding; INVOLVED IN: response to chitin; LOCATED IN: apoplast, cell wall, nucleus, plant-type cell wall; EXPRESSED IN: 16 plant structures; EXPRESSED DURING: 9 growth stages; CONTAINS InterPro DOMAIN/s: Legume lectin, beta domain (InterPro:IPR001220), Concanavalin A-like lectin/glucanase, subgroup (InterPro:IPR013320), Conca…
AT1G21130	Chr1:7399061-7400605	385.248	188.638	27.6838	23.3919	-0.983125	-3.79867	-4.04011	9.83e-13	0	0		protein_coding	O-methyltransferase, putative		O-methyltransferase, putative; FUNCTIONS IN: methyltransferase activity, protein dimerization activity, O-methyltransferase activity; LOCATED IN: cytosol; EXPRESSED IN: 15 plant structures; EXPRESSED DURING: 9 growth stages; CONTAINS InterPro DOMAIN/s: Winged helix repressor DNA-binding (InterPro:IPR011991), Plant methyltransferase dimerisation (InterPro:IPR012967), O-methyltransferase, family 2 …
AT2G26440	Chr2:11247382-11249493	72.393	40.7983	4.90218	2.97896	-0.780301	-3.88435	-4.60137	2.87e-08	0	0		protein_coding	pectinesterase family protein		pectinesterase family protein; FUNCTIONS IN: enzyme inhibitor activity, pectinesterase activity; INVOLVED IN: cell wall modification; LOCATED IN: endomembrane system, cell wall, plant-type cell wall; EXPRESSED IN: 20 plant structures; EXPRESSED DURING: 13 growth stages; CONTAINS InterPro DOMAIN/s: Pectinesterase, active site (InterPro:IPR018040), Pectin lyase fold/virulence factor (InterPro:IPR01…
AT4G23210	Chr4:12148713-12151479	7.1142	1.61502	0.473	0.325565	-2.09211	-3.91079	-4.44809	5.03e-05	3.28e-09	4.07e-08		protein_coding	protein kinase family protein	Encodes a Cysteine-rich receptor-like kinase (CRK13). Overexpression of CRK13 leads to hypersensitive response cell death, and induces defense against pathogens by causing increased accumulation of salicylic acid.	CYSTEINE-RICH RECEPTOR-LIKE KINASE 13 (CRK13); FUNCTIONS IN: kinase activity; INVOLVED IN: defense response to bacterium, response to molecule of bacterial origin, plant-type hypersensitive response; LOCATED IN: endomembrane system; EXPRESSED IN: 9 plant structures; EXPRESSED DURING: 8 growth stages; CONTAINS InterPro DOMAIN/s: Protein kinase, ATP binding site (InterPro:IPR017441), Protein kinase…
AT4G14365	Chr4:8271463-8273765	63.872	29.692	4.13947	2.13598	-1.05807	-3.94767	-4.90062	4.79e-13	0	0		protein_coding	zinc finger (C3HC4-type RING finger) family protein / ankyrin repeat family protein		zinc finger (C3HC4-type RING finger) family protein / ankyrin repeat family protein; FUNCTIONS IN: protein binding, zinc ion binding; EXPRESSED IN: 22 plant structures; EXPRESSED DURING: 13 growth stages; CONTAINS InterPro DOMAIN/s: Zinc finger, RING-type (InterPro:IPR001841), Zinc finger, RING/FYVE/PHD-type (InterPro:IPR013083), Ankyrin (InterPro:IPR002110); BEST Arabidopsis thaliana protein mat…
AT1G57630	Chr1:21345638-21346157	18.2857	6.23981	1.15854	0.719457	-1.5041	-3.98034	-4.66607	0.00126299	2.17e-08	2.46e-07		protein_coding	disease resistance protein (TIR class), putative		disease resistance protein (TIR class), putative; FUNCTIONS IN: transmembrane receptor activity; INVOLVED IN: signal transduction, defense response, innate immune response; LOCATED IN: intrinsic to membrane; EXPRESSED IN: 7 plant structures; EXPRESSED DURING: 9 growth stages; CONTAINS InterPro DOMAIN/s: Toll-Interleukin receptor (InterPro:IPR000157); BEST Arabidopsis thaliana protein match is: di…
AT5G54720	Chr5:22232194-22232949	23.3808	10.2353	1.46699	1.4814	-1.14473	-3.9944	-3.97869	7.24e-05	0	2.32e-13		protein_coding	ankyrin repeat family protein		ankyrin repeat family protein; FUNCTIONS IN: protein binding; INVOLVED IN: biological_process unknown; LOCATED IN: cellular_component unknown; EXPRESSED IN: 11 plant structures; EXPRESSED DURING: 8 growth stages; CONTAINS InterPro DOMAIN/s: Ankyrin (InterPro:IPR002110); BEST Arabidopsis thaliana protein match is: ankyrin repeat family protein (TAIR:AT5G54710.1); Has 165 Blast hits to 155 proteins…
AT1G01340	Chr1:132327-135322	5.42611	2.75271	0.322055	0.345846	-0.932024	-4.07454	-3.97012	0.00252312	1.17e-14	9.66e-13		protein_coding	ATCNGC10 (CYCLIC NUCLEOTIDE GATED CHANNEL 10); calmodulin binding / cyclic nucleotide binding / ion channel	member of Cyclic nucleotide gated channel family	CYCLIC NUCLEOTIDE GATED CHANNEL 10 (ATCNGC10); FUNCTIONS IN: ion channel activity, cyclic nucleotide binding, calmodulin binding; INVOLVED IN: ion transport; LOCATED IN: membrane; EXPRESSED IN: 14 plant structures; EXPRESSED DURING: 10 growth stages; CONTAINS InterPro DOMAIN/s: Cyclic nucleotide-binding (InterPro:IPR000595), Ion transport (InterPro:IPR005821), Cyclic nucleotide-binding-like (Inte…
AT1G67810	Chr1:25426487-25427349	12.0248	2.82899	0.7096	0.52942	-2.04062	-4.08287	-4.50386	5.7e-07	6.25e-11	7.82e-10		protein_coding	SUFE2 (SULFUR E 2); enzyme activator	Encodes a protein capable of stimulating the cysteine desulfurase activity of CpNifS (AT1G08490) in vitro. SufE2:GFP localizes to the chloroplasts where it is likely to play a role in iron-sulfur cluster assembly. Transcript levels for this gene are high in the pollen relative to other organs based on RT-PCR analysis.	SULFUR E 2 (SUFE2); FUNCTIONS IN: enzyme activator activity; INVOLVED IN: positive regulation of sulfur metabolic process, iron-sulfur cluster assembly; LOCATED IN: chloroplast; EXPRESSED IN: 13 plant structures; EXPRESSED DURING: 8 growth stages; CONTAINS InterPro DOMAIN/s: Fe-S metabolism associated SufE (InterPro:IPR003808); BEST Arabidopsis thaliana protein match is: QS (QUINOLINATE SYNTHASE)…
AT1G21120	Chr1:7395227-7396773	3.67997	1.28724	0.207642	0.0201547	-1.46838	-4.14753	-7.51084	0.0100729	1.71e-06	0.00571477		protein_coding	O-methyltransferase, putative		O-methyltransferase, putative; FUNCTIONS IN: methyltransferase activity, O-methyltransferase activity, protein dimerization activity; LOCATED IN: cytosol; EXPRESSED IN: 9 plant structures; EXPRESSED DURING: LP.04 four leaves visible, LP.10 ten leaves visible, LP.08 eight leaves visible; CONTAINS InterPro DOMAIN/s: Winged helix repressor DNA-binding (InterPro:IPR011991), Plant methyltransferase di…
AT2G41100	Chr2:17138072-17139612	251.229	89.5987	13.9427	7.05803	-1.44041	-4.17142	-5.15199	0	0	0		protein_coding	TCH3 (TOUCH 3); calcium ion binding	encodes a calmodulin-like protein, with six potential calcium binding domains. Calcium binding shown by Ca(2+)-specific shift in electrophoretic mobility. Expression induced by touch and darkness. Expression may also be developmentally controlled. Expression in growing regions of roots, vascular tissue, root/shoot junctions, trichomes, branch points of the shoot, and regions of siliques and flowe…	TOUCH 3 (TCH3); FUNCTIONS IN: calcium ion binding; INVOLVED IN: thigmotropism, response to temperature stimulus, response to mechanical stimulus, response to absence of light; LOCATED IN: plasma membrane; EXPRESSED IN: 26 plant structures; EXPRESSED DURING: 14 growth stages; CONTAINS InterPro DOMAIN/s: EF-HAND 1 (InterPro:IPR018247), EF-HAND 2 (InterPro:IPR018249), EF-Hand type (InterPro:IPR01199…
AT2G20142	Chr2:8695373-8696643	9.08509	4.37801	0.483432	0.385331	-1.00618	-4.23212	-4.55773	0.0148242	2.05e-10	1.3e-09		protein_coding	transmembrane receptor		transmembrane receptor; FUNCTIONS IN: transmembrane receptor activity; INVOLVED IN: signal transduction, innate immune response; LOCATED IN: intrinsic to membrane; EXPRESSED IN: 13 plant structures; EXPRESSED DURING: 9 growth stages; CONTAINS InterPro DOMAIN/s: Toll-Interleukin receptor (InterPro:IPR000157); BEST Arabidopsis thaliana protein match is: disease resistance protein (TIR-NBS-LRR class…
AT1G33960	Chr1:12346231-12348513	27.8969	6.92629	1.47207	0.562927	-1.96291	-4.24419	-5.62941	0	0	0		protein_coding	AIG1 (AVRRPT2-INDUCED GENE 1); GTP binding	Identified as a gene that is induced by avirulence gene avrRpt2 and RPS2 after infection with Pseudomonas syringae pv maculicola strain ES4326 carrying avrRpt2	AVRRPT2-INDUCED GENE 1 (AIG1); FUNCTIONS IN: GTP binding; INVOLVED IN: response to bacterium; EXPRESSED IN: 11 plant structures; EXPRESSED DURING: 8 growth stages; CONTAINS InterPro DOMAIN/s: AIG1 (InterPro:IPR006703); BEST Arabidopsis thaliana protein match is: avirulence-responsive family protein / avirulence induced gene (AIG1) family protein (TAIR:AT1G33930.1); Has 4315 Blast hits to 3021 pro…
AT1G06830	Chr1:2097150-2097655	43.0767	15.8284	2.26549	0.753067	-1.39735	-4.24901	-5.83639	1.33e-06	0	6.84e-11		protein_coding	glutaredoxin family protein		glutaredoxin family protein; FUNCTIONS IN: electron carrier activity, protein disulfide oxidoreductase activity; INVOLVED IN: cell redox homeostasis; LOCATED IN: endomembrane system; EXPRESSED IN: 19 plant structures; EXPRESSED DURING: 9 growth stages; CONTAINS InterPro DOMAIN/s: Glutaredoxin-like, plant II (InterPro:IPR011905), Thioredoxin fold (InterPro:IPR012335), Glutaredoxin (InterPro:IPR002…
AT1G13470	Chr1:4620227-4621580	76.7404	45.7213	3.95797	3.37407	-0.700078	-4.27715	-4.50583	2.87e-06	0	0		protein_coding	unknown protein		unknown protein; FUNCTIONS IN: molecular_function unknown; INVOLVED IN: biological_process unknown; EXPRESSED IN: 9 plant structures; EXPRESSED DURING: 8 growth stages; CONTAINS InterPro DOMAIN/s: Protein of unknown function DUF1262 (InterPro:IPR010683); BEST Arabidopsis thaliana protein match is: unknown protein (TAIR:AT1G13520.1); Has 56 Blast hits to 53 proteins in 5 species: Archae - 0; Bacte…
AT3G15356	Chr3:5174401-5175469	62.6022	12.0987	2.93169	0.993812	-2.32432	-4.41641	-5.9755	0	0	0		protein_coding	legume lectin family protein		legume lectin family protein; FUNCTIONS IN: carbohydrate binding, sugar binding; INVOLVED IN: biological_process unknown; LOCATED IN: apoplast, cell wall; EXPRESSED IN: 7 plant structures; CONTAINS InterPro DOMAIN/s: Legume lectin, beta domain (InterPro:IPR001220), Concanavalin A-like lectin/glucanase, subgroup (InterPro:IPR013320), Concanavalin A-like lectin/glucanase (InterPro:IPR008985), L-typ…
AT5G24110	Chr5:8153114-8154709	2.66014	0.870736	0.119378	0.019313	-1.56415	-4.47789	-7.10419	0.0384363	0.00015213	0.0140733		protein_coding	WRKY30; transcription factor	member of WRKY Transcription Factor; Group III	WRKY30; FUNCTIONS IN: transcription factor activity; INVOLVED IN: regulation of transcription, DNA-dependent, regulation of transcription; LOCATED IN: nucleus; EXPRESSED IN: stem, stamen; EXPRESSED DURING: 4 anthesis; CONTAINS InterPro DOMAIN/s: DNA-binding WRKY (InterPro:IPR003657); BEST Arabidopsis thaliana protein match is: WRKY53; DNA binding / protein binding / transcription activator/ trans…
AT5G52760	Chr5:21386823-21387703	34.257	16.7043	1.46437	1.68628	-0.989136	-4.54805	-4.34288	0.000236237	0	1.08e-14		protein_coding	heavy-metal-associated domain-containing protein		heavy-metal-associated domain-containing protein; FUNCTIONS IN: metal ion binding; INVOLVED IN: metal ion transport; LOCATED IN: cellular_component unknown; EXPRESSED IN: 19 plant structures; EXPRESSED DURING: 11 growth stages; CONTAINS InterPro DOMAIN/s: Heavy metal transport/detoxification protein (InterPro:IPR006121); BEST Arabidopsis thaliana protein match is: heavy-metal-associated domain-co…
AT5G25250	Chr5:8749726-8751636	33.9074	13.6639	1.43778	1.06207	-1.26418	-4.55969	-4.99505	0	0	0		protein_coding			FUNCTIONS IN: molecular_function unknown; INVOLVED IN: biological_process unknown; LOCATED IN: plasma membrane, vacuole; EXPRESSED IN: cultured cell; CONTAINS InterPro DOMAIN/s: Band 7 protein (InterPro:IPR001107); BEST Arabidopsis thaliana protein match is: unknown protein (TAIR:AT5G25260.1); Has 4072 Blast hits to 3210 proteins in 656 species: Archae - 10; Bacteria - 1411; Metazoa - 994; Fungi …
AT5G54710	Chr5:22227573-22230500	22.2666	9.18368	0.941779	0.805594	-1.2307	-4.56335	-4.78709	1.78e-12	0	0		protein_coding	ankyrin repeat family protein		ankyrin repeat family protein; FUNCTIONS IN: protein binding; INVOLVED IN: biological_process unknown; LOCATED IN: endomembrane system; CONTAINS InterPro DOMAIN/s: Ankyrin (InterPro:IPR002110); BEST Arabidopsis thaliana protein match is: ankyrin repeat family protein (TAIR:AT1G34050.1); Has 16939 Blast hits to 9219 proteins in 387 species: Archae - 12; Bacteria - 964; Metazoa - 10080; Fungi - 806…
AT3G21080	Chr3:7388366-7389974	3.17009	0.752868	0.129202	0.203588	-2.02701	-4.61683	-3.95921	0.0127113	0.000326043	9.96e-05		protein_coding	ABC transporter-related		ABC transporter-related; FUNCTIONS IN: molecular_function unknown; INVOLVED IN: biological_process unknown; LOCATED IN: cellular_component unknown; EXPRESSED IN: stem; BEST Arabidopsis thaliana protein match is: ABC transporter family protein (TAIR:AT3G21090.1); Has 119 Blast hits to 119 proteins in 10 species: Archae - 0; Bacteria - 0; Metazoa - 0; Fungi - 0; Plants - 119; Viruses - 0; Other Euk…
AT2G21650	Chr2:9259582-9260656	18.863	1.48201	0.727769	0.472973	-3.62289	-4.69594	-5.31606	4.94e-09	7.36e-10	6.24e-09		protein_coding	MEE3 (MATERNAL EFFECT EMBRYO ARREST 3); DNA binding / transcription factor		MATERNAL EFFECT EMBRYO ARREST 3 (MEE3); FUNCTIONS IN: transcription factor activity, DNA binding; INVOLVED IN: embryonic development ending in seed dormancy, regulation of transcription, DNA-dependent; EXPRESSED IN: 23 plant structures; EXPRESSED DURING: 12 growth stages; CONTAINS InterPro DOMAIN/s: SANT, DNA-binding (InterPro:IPR001005), Molecular chaperone, heat shock protein, Hsp40, DnaJ (Inte…
AT2G26400	Chr2:11231799-11233295	17.5131	5.96405	0.657497	0.64135	-1.50703	-4.73531	-4.76958	1.01e-06	1.34e-13	2.07e-12		protein_coding	ATARD3 (ACIREDUCTONE DIOXYGENASE 3); acireductone dioxygenase [iron(II)-requiring]/ heteroglycan binding / metal ion binding	Encodes a protein predicted to belong to the acireductone dioxygenase (ARD/ARD╞)family.	ACIREDUCTONE DIOXYGENASE 3 (ATARD3); FUNCTIONS IN: acireductone dioxygenase [iron(II)-requiring] activity, heteroglycan binding, metal ion binding; INVOLVED IN: methionine salvage; LOCATED IN: cellular_component unknown; EXPRESSED IN: 21 plant structures; EXPRESSED DURING: 13 growth stages; CONTAINS InterPro DOMAIN/s: Acireductone dioxygenase, ARD (InterPro:IPR004313), Cupin, RmlC-type (InterPro:…
AT1G09932	Chr1:3230449-3233109	24.0306	9.51641	0.876259	0.664102	-1.28934	-4.77737	-5.17573	4.94e-09	0	0		protein_coding	phosphoglycerate/bisphosphoglycerate mutase-related		phosphoglycerate/bisphosphoglycerate mutase-related; FUNCTIONS IN: molecular_function unknown; INVOLVED IN: biological_process unknown; LOCATED IN: cellular_component unknown; CONTAINS InterPro DOMAIN/s: Phosphoglycerate mutase (InterPro:IPR013078); BEST Arabidopsis thaliana protein match is: phosphoglycerate/bisphosphoglycerate mutase family protein (TAIR:AT2G17280.2); Has 318 Blast hits to 318 …
AT5G44568	Chr5:17961200-17962202	102.304	33.0021	3.57089	2.95517	-1.58519	-4.84043	-5.11188	0	0	0		protein_coding	unknown protein		unknown protein; FUNCTIONS IN: molecular_function unknown; INVOLVED IN: biological_process unknown; LOCATED IN: endomembrane system; Has 11 Blast hits to 11 proteins in 1 species: Archae - 0; Bacteria - 0; Metazoa - 0; Fungi - 0; Plants - 11; Viruses - 0; Other Eukaryotes - 0 (source: NCBI BLink).
AT2G14560	Chr2:6213971-6215901	1011.25	679.17	34.8286	25.4047	-0.52725	-4.85972	-5.3133	0.0232923	0	0		protein_coding	LURP1 (LATE UPREGULATED IN RESPONSE TO HYALOPERONOSPORA PARASITICA)	Encodes LURP1, a member of the LURP cluster (late upregulated in response to Hyaloperonospora parasitica) which exhibits a pronounced upregulation after recognition of the pathogenic oomycte H. parasitica. LURP1 is required for full basal defense to H. parasitica and resistance to this pathogen mediated by the R-proteins RPP4 and RPP5.	LATE UPREGULATED IN RESPONSE TO HYALOPERONOSPORA PARASITICA (LURP1); FUNCTIONS IN: molecular_function unknown; INVOLVED IN: defense response to fungus, response to salicylic acid stimulus; LOCATED IN: cellular_component unknown; EXPRESSED IN: 15 plant structures; EXPRESSED DURING: 9 growth stages; CONTAINS InterPro DOMAIN/s: Protein of unknown function DUF567 (InterPro:IPR007612); BEST Arabidopsi…
AT1G73805	Chr1:27745426-27749178	51.3131	25.2092	1.70694	1.6023	-0.978332	-4.90984	-4.99951	1.11e-11	0	0		protein_coding	calmodulin binding		calmodulin binding; FUNCTIONS IN: calmodulin binding; INVOLVED IN: biological_process unknown; LOCATED IN: cellular_component unknown; EXPRESSED IN: 22 plant structures; EXPRESSED DURING: 13 growth stages; CONTAINS InterPro DOMAIN/s: Calmodulin binding protein-like (InterPro:IPR012416); BEST Arabidopsis thaliana protein match is: calmodulin-binding protein (TAIR:AT5G57580.1); Has 153 Blast hits t…
AT1G01680	Chr1:246410-248367	12.6394	4.26417	0.397362	0.417191	-1.52055	-4.99133	-4.91948	1e-05	1.91e-11	5.69e-11		protein_coding	U-box domain-containing protein		U-box domain-containing protein; FUNCTIONS IN: ubiquitin-protein ligase activity; INVOLVED IN: protein ubiquitination; LOCATED IN: ubiquitin ligase complex; CONTAINS InterPro DOMAIN/s: U box (InterPro:IPR003613), Zinc finger, RING/FYVE/PHD-type (InterPro:IPR013083); BEST Arabidopsis thaliana protein match is: U-box domain-containing protein (TAIR:AT1G01670.1); Has 1312 Blast hits to 1231 proteins…
AT2G27402	Chr2:11723524-11724362	24.4869	13.9597	0.748462	0.301155	-0.763694	-5.03193	-6.34376	0.00522742	0	2.08e-12		protein_coding			FUNCTIONS IN: molecular_function unknown; INVOLVED IN: biological_process unknown; LOCATED IN: cellular_component unknown; BEST Arabidopsis thaliana protein match is: PTAC18 (PLASTID TRANSCRIPTIONALLY ACTIVE 18) (TAIR:AT2G32180.1); Has 15 Blast hits to 15 proteins in 3 species: Archae - 0; Bacteria - 0; Metazoa - 0; Fungi - 0; Plants - 15; Viruses - 0; Other Eukaryotes - 0 (source: NCBI BLink).
AT4G25110	Chr4:12887517-12890262	7.41028	2.08342	0.226502	0.129044	-1.78353	-5.03193	-5.842	3.41e-08	8.71e-11	1.36e-07		protein_coding	AtMC2 (metacaspase 2); cysteine-type endopeptidase		metacaspase 2 (AtMC2); FUNCTIONS IN: cysteine-type endopeptidase activity; INVOLVED IN: proteolysis; EXPRESSED IN: 7 plant structures; EXPRESSED DURING: 8 growth stages; CONTAINS InterPro DOMAIN/s: Peptidase C14, caspase catalytic (InterPro:IPR011600), Zinc finger, LSD1-type (InterPro:IPR005735); BEST Arabidopsis thaliana protein match is: AMC1 (METACASPASE 1); cysteine-type endopeptidase (TAIR:A…
AT1G27020	Chr1:9378558-9380692	52.1195	10.3141	1.5859	0.373769	-2.29017	-5.03845	-7.12194	0	0	0		protein_coding	unknown protein		unknown protein; FUNCTIONS IN: molecular_function unknown; INVOLVED IN: biological_process unknown; LOCATED IN: cellular_component unknown; BEST Arabidopsis thaliana protein match is: unknown protein (TAIR:AT1G27030.1); Has 377 Blast hits to 377 proteins in 117 species: Archae - 0; Bacteria - 208; Metazoa - 0; Fungi - 0; Plants - 31; Viruses - 0; Other Eukaryotes - 138 (source: NCBI BLink).
AT5G01900	Chr5:351007-352069	2.81658	0.691884	0.0813682	0.0785387	-1.9783	-5.11334	-5.1628	0.0381552	0.00271147	0.00238123		protein_coding	WRKY62; transcription factor	member of WRKY Transcription Factor; Group III	WRKY62; FUNCTIONS IN: transcription factor activity; INVOLVED IN: defense response to bacterium, salicylic acid mediated signaling pathway, regulation of transcription, DNA-dependent; LOCATED IN: nucleus; CONTAINS InterPro DOMAIN/s: DNA-binding WRKY (InterPro:IPR003657); BEST Arabidopsis thaliana protein match is: WRKY38; transcription factor (TAIR:AT5G22570.1); Has 1888 Blast hits to 1622 protei…
AT3G57460	Chr3:21263085-21265797	5.75935	2.25799	0.15385	0.214087	-1.30382	-5.22631	-4.74804	0.0115231	4.19e-06	1.12e-06		protein_coding	catalytic/ metal ion binding / metalloendopeptidase/ zinc ion binding		catalytic/ metal ion binding / metalloendopeptidase/ zinc ion binding; FUNCTIONS IN: metalloendopeptidase activity, zinc ion binding, catalytic activity, metal ion binding; INVOLVED IN: proteolysis; LOCATED IN: cellular_component unknown; EXPRESSED IN: 14 plant structures; EXPRESSED DURING: 12 growth stages; CONTAINS InterPro DOMAIN/s: Peptidase M16, C-terminal (InterPro:IPR007863), Metalloenzyme…
AT3G01290	Chr3:88053-89422	161.909	69.3748	4.21287	2.12986	-1.17566	-5.26424	-6.24668	0	0	0		protein_coding	band 7 family protein		band 7 family protein; INVOLVED IN: N-terminal protein myristoylation; LOCATED IN: mitochondrion, plasma membrane, vacuole, membrane; EXPRESSED IN: 21 plant structures; EXPRESSED DURING: 9 growth stages; CONTAINS InterPro DOMAIN/s: Band 7 protein (InterPro:IPR001107); BEST Arabidopsis thaliana protein match is: band 7 family protein (TAIR:AT5G62740.1); Has 5287 Blast hits to 5286 proteins in 1196…
AT5G24200	Chr5:8203002-8205793	12.825	5.23752	0.31501	0.22858	-1.24496	-5.34741	-5.80851	2.51e-06	1.17e-14	5.83e-13		protein_coding	triacylglycerol lipase		triacylglycerol lipase; FUNCTIONS IN: triacylglycerol lipase activity; INVOLVED IN: lipid metabolic process; LOCATED IN: cellular_component unknown; CONTAINS InterPro DOMAIN/s: Lipase, class 3 (InterPro:IPR002921); BEST Arabidopsis thaliana protein match is: lipase class 3 family protein (TAIR:AT5G24210.1); Has 118 Blast hits to 118 proteins in 9 species: Archae - 0; Bacteria - 0; Metazoa - 3; Fu…
AT3G48080	Chr3:17752937-17755190	13.8337	9.19543	0.330897	0.297475	-0.542153	-5.38566	-5.53768	0.0200634	0	0		protein_coding	lipase class 3 family protein / disease resistance protein-related		lipase class 3 family protein / disease resistance protein-related; FUNCTIONS IN: lipase activity, triacylglycerol lipase activity, signal transducer activity; INVOLVED IN: lipid metabolic process; LOCATED IN: cellular_component unknown; EXPRESSED IN: 19 plant structures; EXPRESSED DURING: 12 growth stages; CONTAINS InterPro DOMAIN/s: Lipase, class 3 (InterPro:IPR002921); BEST Arabidopsis thalian…
AT1G09080	Chr1:2929216-2931841	9.39683	3.27542	0.218053	0.174686	-1.47346	-5.42943	-5.74774	3.32e-09	0	5.59e-15		protein_coding	BIP3; ATP binding		BIP3; FUNCTIONS IN: ATP binding; INVOLVED IN: protein folding, response to heat; LOCATED IN: endoplasmic reticulum lumen; EXPRESSED IN: 10 plant structures; EXPRESSED DURING: 9 growth stages; CONTAINS InterPro DOMAIN/s: Heat shock protein 70, conserved site (InterPro:IPR018181), Heat shock protein Hsp70 (InterPro:IPR001023), Heat shock protein 70 (InterPro:IPR013126); BEST Arabidopsis thaliana pr…
AT3G28510	Chr3:10685523-10687364	11.7478	4.04457	0.271636	0.131839	-1.49129	-5.43457	-6.47587	4.92e-10	0	3.13e-14		protein_coding	AAA-type ATPase family protein		AAA-type ATPase family protein; FUNCTIONS IN: nucleoside-triphosphatase activity, ATPase activity, nucleotide binding, ATP binding; EXPRESSED IN: 7 plant structures; EXPRESSED DURING: LP.06 six leaves visible, 4 anthesis, LP.04 four leaves visible, 4 leaf senescence stage; CONTAINS InterPro DOMAIN/s: ATPase, AAA-type, core (InterPro:IPR003959), ATPase, AAA+ type, core (InterPro:IPR003593); BEST A…
AT2G26560	Chr2:11293768-11295806	97.0225	34.5792	1.92406	1.6214	-1.44137	-5.6561	-5.90141	0	0	0		protein_coding	PLA2A (PHOSPHOLIPASE A 2A); lipase/ nutrient reservoir	encodes a lipid acyl hydrolase with wide substrate specificity that accumulates upon infection by fungal and bacterial pathogens. Protein is localized in the cytoplasm in healthy leaves, and in membranes in infected cells.	PHOSPHOLIPASE A 2A (PLA2A); FUNCTIONS IN: lipase activity, nutrient reservoir activity; INVOLVED IN: response to cadmium ion, plant-type hypersensitive response, lipid metabolic process; LOCATED IN: membrane, cytoplasm; EXPRESSED IN: 11 plant structures; EXPRESSED DURING: 8 growth stages; CONTAINS InterPro DOMAIN/s: Acyl transferase/acyl hydrolase/lysophospholipase (InterPro:IPR016035), Patatin (…
AT4G08770	Chr4:5598114-5600312	2.09485	0.270934	0.0382011	0.118352	-2.90379	-5.77709	-4.1441	0.0114746	0.00741451	0.000940839		protein_coding	peroxidase, putative		peroxidase, putative; FUNCTIONS IN: electron carrier activity, peroxidase activity, heme binding; INVOLVED IN: response to oxidative stress; LOCATED IN: vacuole; EXPRESSED IN: hypocotyl, root; CONTAINS InterPro DOMAIN/s: Haem peroxidase (InterPro:IPR010255), Plant peroxidase (InterPro:IPR000823), Haem peroxidase, plant/fungal/bacterial (InterPro:IPR002016); BEST Arabidopsis thaliana protein match…
AT5G25260	Chr5:8752683-8754485	5.35539	1.12282	0.0972146	0.069834	-2.20682	-5.78368	-6.25932	2e-07	9.39e-08	6.82e-07		protein_coding			FUNCTIONS IN: molecular_function unknown; INVOLVED IN: biological_process unknown; LOCATED IN: plasma membrane; EXPRESSED IN: cultured cell; CONTAINS InterPro DOMAIN/s: Band 7 protein (InterPro:IPR001107); BEST Arabidopsis thaliana protein match is: unknown protein (TAIR:AT5G25250.1); Has 4214 Blast hits to 3442 proteins in 652 species: Archae - 14; Bacteria - 1365; Metazoa - 1204; Fungi - 198; P…
AT4G04410	Chr4:2189514-2193763	15.3398	10.4859	0.276864	0.333326	-0.501781	-5.79195	-5.5226	0.00392521	0	0		transposable_element_gene	transposable element gene		copia-like retrotransposon family, has a 1.7e-176 P-value blast match to dbj|BAA78426.1| polyprotein (AtRE2-1) (Arabidopsis thaliana) (Ty1_Copia-element)
AT4G18250	Chr4:10087342-10091963	8.92934	3.80768	0.134942	0.124502	-1.1826	-6.04815	-6.16272	1.04e-07	0	0		protein_coding	receptor serine/threonine kinase, putative		receptor serine/threonine kinase, putative; FUNCTIONS IN: transmembrane receptor protein serine/threonine kinase activity, kinase activity; INVOLVED IN: protein amino acid phosphorylation; EXPRESSED IN: 8 plant structures; EXPRESSED DURING: LP.06 six leaves visible, LP.04 four leaves visible, LP.10 ten leaves visible, LP.02 two leaves visible, LP.08 eight leaves visible; CONTAINS InterPro DOMAIN/…
AT1G14880	Chr1:5132534-5133716	540.287	169.816	7.34717	5.65	-1.62271	-6.20039	-6.57773	0	0	0		protein_coding	unknown protein		unknown protein; FUNCTIONS IN: molecular_function unknown; INVOLVED IN: biological_process unknown; LOCATED IN: vacuole; CONTAINS InterPro DOMAIN/s: Protein of unknown function Cys-rich (InterPro:IPR006461); BEST Arabidopsis thaliana protein match is: unknown protein (TAIR:AT1G14870.1); Has 485 Blast hits to 484 proteins in 77 species: Archae - 0; Bacteria - 0; Metazoa - 94; Fungi - 72; Plants - …
AT3G23550	Chr3:8448272-8450697	11.85	1.90156	0.158378	0.131102	-2.59259	-6.22538	-6.49646	0	6.64e-13	3.74e-12		protein_coding	MATE efflux family protein		MATE efflux family protein; FUNCTIONS IN: antiporter activity, drug transporter activity, transporter activity; INVOLVED IN: multidrug transport; LOCATED IN: membrane; EXPRESSED IN: 10 plant structures; EXPRESSED DURING: 6 growth stages; CONTAINS InterPro DOMAIN/s: Multi antimicrobial extrusion protein MatE (InterPro:IPR002528); BEST Arabidopsis thaliana protein match is: ALF5 (ABERRANT LATERAL R…
AT1G15125	Chr1:5204624-5205912	90.4185	29.4205	1.03784	0.897156	-1.57276	-6.44496	-6.65352	0	0	0		protein_coding	S-adenosylmethionine-dependent methyltransferase/ methyltransferase		S-adenosylmethionine-dependent methyltransferase/ methyltransferase; FUNCTIONS IN: S-adenosylmethionine-dependent methyltransferase activity, methyltransferase activity; INVOLVED IN: biological_process unknown; LOCATED IN: cellular_component unknown; CONTAINS InterPro DOMAIN/s: SAM dependent carboxyl methyltransferase (InterPro:IPR005299); BEST Arabidopsis thaliana protein match is: S-adenosyl-L-…
AT3G57240	Chr3:21181741-21183075	58.3871	15.0563	0.237313	0.317382	-1.90824	-7.94272	-7.52169	0	0	0		protein_coding	BG3 (BETA-1,3-GLUCANASE 3); cellulase/ hydrolase, hydrolyzing O-glycosyl compounds	encodes a member of glycosyl hydrolase family 17	BETA-1,3-GLUCANASE 3 (BG3); FUNCTIONS IN: cellulase activity, hydrolase activity, hydrolyzing O-glycosyl compounds; INVOLVED IN: response to bacterium; LOCATED IN: apoplast, cell wall; EXPRESSED IN: 15 plant structures; EXPRESSED DURING: 9 growth stages; CONTAINS InterPro DOMAIN/s: Glycoside hydrolase, family 17 (InterPro:IPR000490), Glycoside hydrolase, catalytic core (InterPro:IPR017853), Glyco…
AT3G07195	Chr3:2288891-2290505	11.229	5.85585	0.0267159	0.0558511	-0.892238	-8.71531	-7.64983	0.0268153	0.00359418	0.000120278		protein_coding	proline-rich family protein		proline-rich family protein; FUNCTIONS IN: molecular_function unknown; INVOLVED IN: biological_process unknown; LOCATED IN: cellular_component unknown; BEST Arabidopsis thaliana protein match is: defense protein-related (TAIR:AT5G48657.2); Has 4353 Blast hits to 3535 proteins in 378 species: Archae - 6; Bacteria - 1484; Metazoa - 1568; Fungi - 266; Plants - 491; Viruses - 21; Other Eukaryotes - 5…
