# Supplementary material for: ABA Is Required for Plant Acclimation to a Combination of Salt and Heat Stress
Source: PLoS One. 2016 Jan 29;11(1):e0147625. doi: 10.1371/journal.pone.0147625 (PMC4733103; doi:10.1371/journal.pone.0147625)
Supplement: S15 Table — (XLSX) [file pone.0147625.s025.xlsx]

## Sheet: S15 Table
S15 Table Transcripts specifically up-regulated by a combination of salt and heat stress
AT1G01040
AT1G01520
AT1G01930
AT1G02110
AT1G02680
AT1G03055
AT1G03920
AT1G04220
AT1G04570
AT1G04770
AT1G05790
AT1G06700
AT1G06720
AT1G06770
AT1G07380
AT1G08040
AT1G09700
AT1G10450
AT1G10520
AT1G10610
AT1G10650
AT1G10910
AT1G11130
AT1G12470
AT1G13120
AT1G13360
AT1G13640
AT1G13770
AT1G14205
AT1G14280
AT1G15110
AT1G15200
AT1G15215
AT1G15240
AT1G15940
AT1G15960
AT1G16320
AT1G16515
AT1G16800
AT1G17210
AT1G17710
AT1G17820
AT1G18160
AT1G18330
AT1G18335
AT1G18450
AT1G18700
AT1G18950
AT1G19010
AT1G19485
AT1G19630
AT1G19870
AT1G20100
AT1G21400
AT1G21650
AT1G22660
AT1G23050
AT1G23310
AT1G24340
AT1G27150
AT1G27320
AT1G27370
AT1G29780
AT1G31120
AT1G31280
AT1G31760
AT1G31935
AT1G32240
AT1G32530
AT1G32900
AT1G32930
AT1G32950
AT1G33055
AT1G33230
AT1G33470
AT1G35112
AT1G35190
AT1G36070
AT1G44120
AT1G45229
AT1G45545
AT1G47570
AT1G48060
AT1G48300
AT1G48700
AT1G50840
AT1G50940
AT1G52100
AT1G52570
AT1G53210
AT1G53250
AT1G53450
AT1G53785
AT1G54570
AT1G55020
AT1G55325
AT1G55350
AT1G55530
AT1G55740
AT1G55970
AT1G56310
AT1G56610
AT1G58060
AT1G58122
AT1G58250
AT1G58684
AT1G61210
AT1G61660
AT1G61860
AT1G63110
AT1G63240
AT1G63490
AT1G64270
AT1G65180
AT1G65280
AT1G66760
AT1G67050
AT1G67110
AT1G67360
AT1G67440
AT1G68570
AT1G68820
AT1G68920
AT1G69210
AT1G69530
AT1G70310
AT1G70890
AT1G71010
AT1G71220
AT1G71710
AT1G72410
AT1G72640
AT1G72760
AT1G72970
AT1G73680
AT1G73700
AT1G73850
AT1G75010
AT1G75060
AT1G75100
AT1G75360
AT1G75730
AT1G77440
AT1G77800
AT1G78010
AT1G78310
AT1G78380
AT1G78550
AT1G78990
AT1G79280
AT1G79430
AT1G80130
AT1G80660
AT1G80780
AT1G80800
AT2G01460
AT2G01670
AT2G01930
AT2G03140
AT2G04230
AT2G05120
AT2G05280
AT2G06000
AT2G11240
AT2G13370
AT2G15020
AT2G15050
AT2G17210
AT2G17530
AT2G18160
AT2G19390
AT2G20180
AT2G20320
AT2G20480
AT2G22360
AT2G22420
AT2G22430
AT2G22530
AT2G22730
AT2G23330
AT2G23950
AT2G24540
AT2G24690
AT2G24762
AT2G25010
AT2G25420
AT2G25640
AT2G25790
AT2G25850
AT2G26030
AT2G26300
AT2G26430
AT2G27400
AT2G28290
AT2G28320
AT2G28470
AT2G28540
AT2G29210
AT2G29290
AT2G30080
AT2G30280
AT2G31580
AT2G31820
AT2G31900
AT2G31960
AT2G32010
AT2G32170
AT2G32690
AT2G32970
AT2G33240
AT2G33840
AT2G34357
AT2G34470
AT2G34560
AT2G34620
AT2G35070
AT2G35260
AT2G35300
AT2G35630
AT2G35744
AT2G35820
AT2G35950
AT2G36250
AT2G36305
AT2G36740
AT2G36810
AT2G36960
AT2G37240
AT2G38680
AT2G38980
AT2G39550
AT2G40830
AT2G40930
AT2G40960
AT2G40970
AT2G41020
AT2G41070
AT2G41140
AT2G41705
AT2G42160
AT2G42640
AT2G42975
AT2G42980
AT2G43180
AT2G43340
AT2G43920
AT2G44798
AT2G45250
AT2G45950
AT2G46020
AT2G46050
AT2G46080
AT2G46900
AT2G47230
AT2G47630
AT3G01345
AT3G01472
AT3G01490
AT3G02550
AT3G02890
AT3G03030
AT3G03300
AT3G03380
AT3G04490
AT3G04630
AT3G05370
AT3G05380
AT3G06120
AT3G06190
AT3G06670
AT3G06690
AT3G07060
AT3G07090
AT3G07273
AT3G07274
AT3G07280
AT3G07410
AT3G07740
AT3G08000
AT3G08030
AT3G09360
AT3G10120
AT3G10150
AT3G10500
AT3G10525
AT3G10800
AT3G11220
AT3G11590
AT3G12140
AT3G13040
AT3G13440
AT3G14010
AT3G14170
AT3G14200
AT3G14460
AT3G14570
AT3G14640
AT3G14910
AT3G15120
AT3G15220
AT3G15780
AT3G15790
AT3G16320
AT3G16840
AT3G17040
AT3G18010
AT3G18930
AT3G19180
AT3G19290
AT3G19510
AT3G19620
AT3G19840
AT3G20300
AT3G20395
AT3G20550
AT3G20630
AT3G20910
AT3G21020
AT3G21660
AT3G22104
AT3G22460
AT3G22970
AT3G23430
AT3G24740
AT3G24770
AT3G25013
AT3G25120
AT3G26240
AT3G26350
AT3G26510
AT3G27670
AT3G29090
AT3G29638
AT3G43920
AT3G44430
AT3G47080
AT3G47400
AT3G47690
AT3G48190
AT3G48200
AT3G48890
AT3G49590
AT3G49640
AT3G49920
AT3G50000
AT3G50880
AT3G50890
AT3G52280
AT3G52530
AT3G52890
AT3G53160
AT3G53440
AT3G56190
AT3G58070
AT3G58810
AT3G58840
AT3G58970
AT3G59470
AT3G59800
AT3G60360
AT3G60670
AT3G61700
AT3G61950
AT3G62070
AT3G63180
AT3G63210
AT3G63330
AT3G63510
AT3G63530
AT4G00026
AT4G00060
AT4G00380
AT4G00430
AT4G00480
AT4G00900
AT4G01490
AT4G02000
AT4G02560
AT4G03115
AT4G03260
AT4G03811
AT4G04920
AT4G08790
AT4G09150
AT4G09680
AT4G09900
AT4G10420
AT4G11211
AT4G11560
AT4G11660
AT4G12340
AT4G12680
AT4G12917
AT4G13160
AT4G13572
AT4G14520
AT4G14720
AT4G14819
AT4G15180
AT4G15248
AT4G15730
AT4G15850
AT4G16845
AT4G17020
AT4G17250
AT4G17730
AT4G18020
AT4G18700
AT4G18810
AT4G18830
AT4G18980
AT4G19080
AT4G19190
AT4G19600
AT4G20930
AT4G21430
AT4G21520
AT4G22340
AT4G22390
AT4G22740
AT4G23880
AT4G24050
AT4G24740
AT4G24760
AT4G25690
AT4G26190
AT4G26220
AT4G27910
AT4G28150
AT4G28240
AT4G28690
AT4G28760
AT4G29490
AT4G29790
AT4G29940
AT4G30940
AT4G31570
AT4G31730
AT4G32420
AT4G32920
AT4G33060
AT4G33080
AT4G34680
AT4G35420
AT4G36780
AT4G36791
AT4G36980
AT4G37022
AT4G37280
AT4G37440
AT4G37480
AT4G37760
AT4G38230
AT4G38270
AT4G38570
AT4G39520
AT5G01400
AT5G01510
AT5G02070
AT5G02240
AT5G02430
AT5G02880
AT5G03990
AT5G04140
AT5G05750
AT5G06100
AT5G06670
AT5G06820
AT5G07380
AT5G07920
AT5G07970
AT5G08420
AT5G08440
AT5G10140
AT5G10940
AT5G10970
AT5G11430
AT5G12230
AT5G12400
AT5G13250
AT5G13290
AT5G13410
AT5G13730
AT5G14390
AT5G15020
AT5G15250
AT5G15450
AT5G15750
AT5G15810
AT5G15845
AT5G15850
AT5G15950
AT5G16260
AT5G16600
AT5G16750
AT5G17930
AT5G18670
AT5G19330
AT5G19480
AT5G20380
AT5G20420
AT5G21222
AT5G22320
AT5G23090
AT5G23150
AT5G23155
AT5G23340
AT5G23370
AT5G23590
AT5G23610
AT5G24350
AT5G24740
AT5G25490
AT5G25520
AT5G25590
AT5G26180
AT5G26870
AT5G27300
AT5G27410
AT5G27650
AT5G27730
AT5G28910
AT5G35450
AT5G35560
AT5G37350
AT5G37410
AT5G37590
AT5G37680
AT5G38140
AT5G38565
AT5G38860
AT5G38895
AT5G40600
AT5G40790
AT5G40910
AT5G41260
AT5G42760
AT5G43620
AT5G43930
AT5G43990
AT5G44090
AT5G44510
AT5G44530
AT5G45190
AT5G47060
AT5G47430
AT5G48610
AT5G48620
AT5G48640
AT5G49000
AT5G49110
AT5G50130
AT5G50680
AT5G50800
AT5G51660
AT5G52880
AT5G53200
AT5G53400
AT5G54510
AT5G54870
AT5G55550
AT5G56040
AT5G56750
AT5G57350
AT5G57780
AT5G57785
AT5G58040
AT5G58800
AT5G59710
AT5G59800
AT5G59830
AT5G60020
AT5G60120
AT5G60160
AT5G60580
AT5G60610
AT5G60970
AT5G61140
AT5G61670
AT5G61940
AT5G62130
AT5G62910
AT5G63190
AT5G63700
AT5G64200
AT5G64330
AT5G64390
AT5G65740
AT5G65890
AT5G66290
AT5G66600
AT5G67170
AT5G67320
AT5G67620
AT5G67640
