# Supplementary material for: ABA Is Required for Plant Acclimation to a Combination of Salt and Heat Stress
Source: PLoS One. 2016 Jan 29;11(1):e0147625. doi: 10.1371/journal.pone.0147625 (PMC4733103; doi:10.1371/journal.pone.0147625)
Supplement: S16 Table — (XLSX) [file pone.0147625.s026.xlsx]

## Sheet: S16 Table
S16 Table Primer pairs for qRT-PCR
Gene name	Forward	Reverse
ABA response protein	TCCCCTCTTCGACTTGTGTTTAA	GGACGCAAGGAAACAACATCA
Glyoxylase 17	GAAGAAGGTGGCATCCAAGTG	CGCAGTTGCATATCTCGATCA
RbohD	GTTTGTCGAAACACCATCACTTG	ACGACTATCCCGCTTGCAAT
NCED3	CCGGTATTGCCCGACTCAT	AAATAGACCAAACCGGCGTTAG
Cat2	GGATGGTTCAGGTGTCAATACATA	GATAAAGAGCTTCCATTCAGGGTA
Cor78	CCGGTATTGCCCGACTCAT	AAATAGACCAAACCGGCGTTAG
EF1a	GAGCCCAAGTTTTTGAAGA	CTAACAGCGAAACGTCCCA
